# Supplementary material for: Epitope Prediction Based on Random Peptide Library Screening: Benchmark Dataset and Prediction Tools Evaluation
Source: Molecules. 2011 Jun 16;16(6):4971–93. doi: 10.3390/molecules16064971 (PMC6264216; doi:10.3390/molecules16064971)
Supplement: Supplementary file 1 [file molecules-16-04971-s001.zip › supplementary materials/datasets/MS00984/1EER_A.pdb]

HEADER    COMPLEX (CYTOKINE/RECEPTOR)             24-JUL-98   1EER              
TITLE     CRYSTAL STRUCTURE OF HUMAN ERYTHROPOIETIN COMPLEXED TO ITS            
TITLE    2 RECEPTOR AT 1.9 ANGSTROMS                                            
ATOM      1  N   ALA A   1     -38.912  14.988  99.206  1.00 74.25           N  
ATOM      2  CA  ALA A   1     -37.691  14.156  98.995  1.00 72.12           C  
ATOM      3  C   ALA A   1     -36.476  15.045  98.733  1.00 70.30           C  
ATOM      4  O   ALA A   1     -36.607  16.130  98.160  1.00 68.80           O  
ATOM      5  CB  ALA A   1     -37.910  13.201  97.819  1.00 70.67           C  
ATOM      6  N   PRO A   2     -35.278  14.597  99.162  1.00 70.55           N  
ATOM      7  CA  PRO A   2     -34.022  15.337  98.982  1.00 66.55           C  
ATOM      8  C   PRO A   2     -33.988  16.185  97.707  1.00 64.50           C  
ATOM      9  O   PRO A   2     -33.782  15.658  96.612  1.00 60.73           O  
ATOM     10  CB  PRO A   2     -32.955  14.241  98.965  1.00 67.11           C  
ATOM     11  CG  PRO A   2     -33.571  13.075  99.724  1.00 66.96           C  
ATOM     12  CD  PRO A   2     -35.060  13.325  99.879  1.00 69.52           C  
ATOM     13  N   PRO A   3     -34.219  17.508  97.841  1.00 63.10           N  
ATOM     14  CA  PRO A   3     -34.234  18.515  96.765  1.00 60.55           C  
ATOM     15  C   PRO A   3     -33.066  18.470  95.754  1.00 58.81           C  
ATOM     16  O   PRO A   3     -32.609  19.507  95.264  1.00 54.49           O  
ATOM     17  CB  PRO A   3     -34.283  19.842  97.524  1.00 62.79           C  
ATOM     18  CG  PRO A   3     -34.972  19.507  98.810  1.00 56.40           C  
ATOM     19  CD  PRO A   3     -34.549  18.105  99.152  1.00 59.73           C  
ATOM     20  N   ARG A   4     -32.598  17.264  95.448  1.00 53.22           N  
ATOM     21  CA  ARG A   4     -31.512  17.037  94.501  1.00 46.61           C  
ATOM     22  C   ARG A   4     -30.139  17.630  94.852  1.00 41.54           C  
ATOM     23  O   ARG A   4     -29.963  18.308  95.863  1.00 37.61           O  
ATOM     24  CB  ARG A   4     -31.940  17.494  93.100  1.00 47.08           C  
ATOM     25  CG  ARG A   4     -33.424  17.324  92.821  1.00 47.01           C  
ATOM     26  CD  ARG A   4     -33.718  16.160  91.885  1.00 49.43           C  
ATOM     27  NE  ARG A   4     -35.135  15.800  91.923  1.00 49.35           N  
ATOM     28  CZ  ARG A   4     -36.060  16.269  91.086  1.00 49.72           C  
ATOM     29  NH1 ARG A   4     -35.723  17.125  90.128  1.00 48.02           N  
ATOM     30  NH2 ARG A   4     -37.330  15.892  91.210  1.00 39.12           N  
ATOM     31  N   LEU A   5     -29.181  17.319  93.981  1.00 37.83           N  
ATOM     32  CA  LEU A   5     -27.772  17.702  94.045  1.00 28.97           C  
ATOM     33  C   LEU A   5     -27.177  18.443  95.239  1.00 26.23           C  
ATOM     34  O   LEU A   5     -26.150  18.018  95.757  1.00 26.27           O  
ATOM     35  CB  LEU A   5     -27.396  18.433  92.759  1.00 29.00           C  
ATOM     36  CG  LEU A   5     -27.491  17.550  91.508  1.00 30.86           C  
ATOM     37  CD1 LEU A   5     -28.848  17.743  90.858  1.00 33.15           C  
ATOM     38  CD2 LEU A   5     -26.397  17.897  90.536  1.00 20.44           C  
ATOM     39  N   ILE A   6     -27.773  19.543  95.684  1.00 25.47           N  
ATOM     40  CA  ILE A   6     -27.179  20.250  96.818  1.00 26.27           C  
ATOM     41  C   ILE A   6     -27.481  19.561  98.138  1.00 24.08           C  
ATOM     42  O   ILE A   6     -26.811  19.803  99.140  1.00 22.73           O  
ATOM     43  CB  ILE A   6     -27.627  21.735  96.893  1.00 21.54           C  
ATOM     44  CG1 ILE A   6     -26.517  22.561  97.548  1.00 21.29           C  
ATOM     45  CG2 ILE A   6     -28.931  21.868  97.653  1.00 19.03           C  
ATOM     46  CD1 ILE A   6     -26.793  24.057  97.589  1.00 24.71           C  
ATOM     47  N   CYS A   7     -28.485  18.691  98.126  1.00 23.62           N  
ATOM     48  CA  CYS A   7     -28.867  17.957  99.321  1.00 21.28           C  
ATOM     49  C   CYS A   7     -27.926  16.793  99.572  1.00 22.16           C  
ATOM     50  O   CYS A   7     -28.086  16.047 100.539  1.00 22.63           O  
ATOM     51  CB  CYS A   7     -30.303  17.467  99.192  1.00 21.29           C  
ATOM     52  SG  CYS A   7     -31.458  18.852  99.372  1.00 21.40           S  
ATOM     53  N   ASP A   8     -26.949  16.635  98.686  1.00 24.36           N  
ATOM     54  CA  ASP A   8     -25.962  15.582  98.829  1.00 20.23           C  
ATOM     55  C   ASP A   8     -24.766  16.264  99.476  1.00 24.86           C  
ATOM     56  O   ASP A   8     -24.036  17.021  98.833  1.00 21.72           O  
ATOM     57  CB  ASP A   8     -25.588  15.006  97.465  1.00 22.19           C  
ATOM     58  CG  ASP A   8     -24.556  13.896  97.560  1.00 28.20           C  
ATOM     59  OD1 ASP A   8     -23.635  13.985  98.400  1.00 30.62           O  
ATOM     60  OD2 ASP A   8     -24.661  12.924  96.788  1.00 32.91           O  
ATOM     61  N   SER A   9     -24.594  16.008 100.766  1.00 23.59           N  
ATOM     62  CA  SER A   9     -23.510  16.597 101.532  1.00 28.09           C  
ATOM     63  C   SER A   9     -22.177  16.687 100.782  1.00 28.51           C  
ATOM     64  O   SER A   9     -21.555  17.753 100.731  1.00 28.04           O  
ATOM     65  CB  SER A   9     -23.315  15.808 102.828  1.00 23.93           C  
ATOM     66  OG  SER A   9     -24.073  16.382 103.871  1.00 32.05           O  
ATOM     67  N   ARG A  10     -21.743  15.567 100.209  1.00 26.79           N  
ATOM     68  CA  ARG A  10     -20.475  15.498  99.484  1.00 25.69           C  
ATOM     69  C   ARG A  10     -20.396  16.505  98.347  1.00 24.29           C  
ATOM     70  O   ARG A  10     -19.318  17.023  98.035  1.00 20.68           O  
ATOM     71  CB  ARG A  10     -20.261  14.092  98.909  1.00 33.46           C  
ATOM     72  CG  ARG A  10     -20.261  12.947  99.921  1.00 37.08           C  
ATOM     73  CD  ARG A  10     -20.294  13.420 101.361  1.00 40.44           C  
ATOM     74  NE  ARG A  10     -19.042  13.159 102.061  1.00 48.51           N  
ATOM     75  CZ  ARG A  10     -18.702  13.736 103.210  1.00 52.47           C  
ATOM     76  NH1 ARG A  10     -19.523  14.607 103.786  1.00 51.87           N  
ATOM     77  NH2 ARG A  10     -17.541  13.443 103.782  1.00 49.61           N  
ATOM     78  N   VAL A  11     -21.537  16.765  97.719  1.00 23.69           N  
ATOM     79  CA  VAL A  11     -21.584  17.710  96.618  1.00 22.46           C  
ATOM     80  C   VAL A  11     -21.305  19.112  97.134  1.00 21.89           C  
ATOM     81  O   VAL A  11     -20.458  19.821  96.593  1.00 25.36           O  
ATOM     82  CB  VAL A  11     -22.960  17.679  95.905  1.00 23.24           C  
ATOM     83  CG1 VAL A  11     -23.001  18.723  94.772  1.00 21.79           C  
ATOM     84  CG2 VAL A  11     -23.216  16.280  95.354  1.00 19.54           C  
ATOM     85  N   LEU A  12     -22.005  19.510  98.190  1.00 21.74           N  
ATOM     86  CA  LEU A  12     -21.804  20.837  98.749  1.00 18.14           C  
ATOM     87  C   LEU A  12     -20.442  20.942  99.422  1.00 18.25           C  
ATOM     88  O   LEU A  12     -19.774  21.973  99.344  1.00 20.54           O  
ATOM     89  CB  LEU A  12     -22.910  21.154  99.752  1.00 16.78           C  
ATOM     90  CG  LEU A  12     -22.690  22.390 100.627  1.00 15.28           C  
ATOM     91  CD1 LEU A  12     -22.281  23.589  99.772  1.00 20.02           C  
ATOM     92  CD2 LEU A  12     -23.967  22.679 101.387  1.00 16.13           C  
ATOM     93  N   GLU A  13     -20.028  19.857 100.069  1.00 20.29           N  
ATOM     94  CA  GLU A  13     -18.755  19.817 100.774  1.00 16.51           C  
ATOM     95  C   GLU A  13     -17.544  20.126  99.910  1.00 20.98           C  
ATOM     96  O   GLU A  13     -16.553  20.665 100.406  1.00 13.24           O  
ATOM     97  CB  GLU A  13     -18.556  18.452 101.429  1.00 23.48           C  
ATOM     98  CG  GLU A  13     -17.241  18.329 102.175  1.00 28.63           C  
ATOM     99  CD  GLU A  13     -17.306  17.336 103.327  1.00 38.78           C  
ATOM    100  OE1 GLU A  13     -18.030  17.597 104.319  1.00 36.99           O  
ATOM    101  OE2 GLU A  13     -16.625  16.293 103.237  1.00 35.31           O  
ATOM    102  N   ARG A  14     -17.608  19.772  98.626  1.00 22.86           N  
ATOM    103  CA  ARG A  14     -16.492  20.031  97.726  1.00 17.20           C  
ATOM    104  C   ARG A  14     -16.104  21.501  97.788  1.00 13.15           C  
ATOM    105  O   ARG A  14     -14.926  21.851  97.871  1.00 16.35           O  
ATOM    106  CB  ARG A  14     -16.861  19.662  96.289  1.00 16.98           C  
ATOM    107  CG  ARG A  14     -15.693  19.799  95.324  1.00 23.81           C  
ATOM    108  CD  ARG A  14     -16.159  20.013  93.892  1.00 28.52           C  
ATOM    109  NE  ARG A  14     -15.141  20.698  93.104  1.00 30.19           N  
ATOM    110  CZ  ARG A  14     -15.317  21.117  91.856  1.00 24.07           C  
ATOM    111  NH1 ARG A  14     -16.477  20.919  91.249  1.00 21.85           N  
ATOM    112  NH2 ARG A  14     -14.336  21.748  91.222  1.00 25.89           N  
ATOM    113  N   TYR A  15     -17.109  22.362  97.758  1.00 15.68           N  
ATOM    114  CA  TYR A  15     -16.869  23.797  97.786  1.00 20.76           C  
ATOM    115  C   TYR A  15     -16.400  24.295  99.154  1.00 18.45           C  
ATOM    116  O   TYR A  15     -15.521  25.150  99.242  1.00 17.63           O  
ATOM    117  CB  TYR A  15     -18.139  24.521  97.331  1.00 17.80           C  
ATOM    118  CG  TYR A  15     -18.599  24.042  95.969  1.00 22.76           C  
ATOM    119  CD1 TYR A  15     -17.907  24.409  94.810  1.00 22.03           C  
ATOM    120  CD2 TYR A  15     -19.697  23.192  95.839  1.00 24.03           C  
ATOM    121  CE1 TYR A  15     -18.297  23.940  93.556  1.00 23.19           C  
ATOM    122  CE2 TYR A  15     -20.098  22.717  94.592  1.00 19.88           C  
ATOM    123  CZ  TYR A  15     -19.393  23.095  93.455  1.00 26.23           C  
ATOM    124  OH  TYR A  15     -19.784  22.631  92.220  1.00 19.87           O  
ATOM    125  N   LEU A  16     -16.976  23.749 100.217  1.00 18.85           N  
ATOM    126  CA  LEU A  16     -16.587  24.150 101.561  1.00 20.34           C  
ATOM    127  C   LEU A  16     -15.110  23.862 101.796  1.00 20.31           C  
ATOM    128  O   LEU A  16     -14.410  24.665 102.413  1.00 19.85           O  
ATOM    129  CB  LEU A  16     -17.435  23.420 102.606  1.00 20.22           C  
ATOM    130  CG  LEU A  16     -18.779  24.071 102.958  1.00 20.65           C  
ATOM    131  CD1 LEU A  16     -19.537  24.508 101.687  1.00 16.54           C  
ATOM    132  CD2 LEU A  16     -19.598  23.084 103.764  1.00 17.03           C  
ATOM    133  N   LEU A  17     -14.627  22.724 101.303  1.00 20.07           N  
ATOM    134  CA  LEU A  17     -13.220  22.379 101.483  1.00 16.74           C  
ATOM    135  C   LEU A  17     -12.333  23.259 100.606  1.00 17.65           C  
ATOM    136  O   LEU A  17     -11.202  23.568 100.967  1.00 17.72           O  
ATOM    137  CB  LEU A  17     -12.983  20.902 101.171  1.00 18.40           C  
ATOM    138  CG  LEU A  17     -13.710  19.929 102.103  1.00 17.31           C  
ATOM    139  CD1 LEU A  17     -13.515  18.508 101.599  1.00 15.98           C  
ATOM    140  CD2 LEU A  17     -13.189  20.085 103.523  1.00 18.96           C  
ATOM    141  N   GLU A  18     -12.847  23.664  99.451  1.00 18.94           N  
ATOM    142  CA  GLU A  18     -12.093  24.537  98.567  1.00 17.32           C  
ATOM    143  C   GLU A  18     -11.902  25.864  99.292  1.00 16.38           C  
ATOM    144  O   GLU A  18     -10.795  26.402  99.338  1.00 17.19           O  
ATOM    145  CB  GLU A  18     -12.878  24.785  97.280  1.00 21.91           C  
ATOM    146  CG  GLU A  18     -12.195  24.300  96.020  1.00 23.08           C  
ATOM    147  CD  GLU A  18     -13.177  24.046  94.892  1.00 22.58           C  
ATOM    148  OE1 GLU A  18     -14.103  24.865  94.708  1.00 17.93           O  
ATOM    149  OE2 GLU A  18     -13.024  23.021  94.194  1.00 24.43           O  
ATOM    150  N   ALA A  19     -12.994  26.380  99.856  1.00 16.37           N  
ATOM    151  CA  ALA A  19     -12.972  27.651 100.573  1.00 18.33           C  
ATOM    152  C   ALA A  19     -12.034  27.609 101.780  1.00 21.30           C  
ATOM    153  O   ALA A  19     -11.360  28.598 102.086  1.00 19.31           O  
ATOM    154  CB  ALA A  19     -14.384  28.032 101.008  1.00 14.50           C  
ATOM    155  N   LYS A  20     -11.987  26.461 102.458  1.00 21.56           N  
ATOM    156  CA  LYS A  20     -11.118  26.281 103.621  1.00 17.85           C  
ATOM    157  C   LYS A  20      -9.668  26.432 103.177  1.00 17.33           C  
ATOM    158  O   LYS A  20      -8.874  27.111 103.829  1.00 22.25           O  
ATOM    159  CB  LYS A  20     -11.336  24.890 104.225  1.00 14.13           C  
ATOM    160  CG  LYS A  20     -10.518  24.578 105.466  1.00 16.96           C  
ATOM    161  CD  LYS A  20     -11.129  23.388 106.198  1.00 15.63           C  
ATOM    162  CE  LYS A  20     -10.101  22.640 107.013  1.00 15.54           C  
ATOM    163  NZ  LYS A  20      -9.691  23.400 108.224  1.00 22.00           N  
ATOM    164  N   GLU A  21      -9.331  25.804 102.052  1.00 16.70           N  
ATOM    165  CA  GLU A  21      -7.975  25.868 101.530  1.00 15.65           C  
ATOM    166  C   GLU A  21      -7.658  27.298 101.104  1.00 11.86           C  
ATOM    167  O   GLU A  21      -6.552  27.793 101.321  1.00 18.26           O  
ATOM    168  CB  GLU A  21      -7.815  24.897 100.355  1.00 15.52           C  
ATOM    169  CG  GLU A  21      -6.416  24.848  99.755  1.00 23.62           C  
ATOM    170  CD  GLU A  21      -5.354  24.356 100.730  1.00 28.58           C  
ATOM    171  OE1 GLU A  21      -5.724  23.767 101.767  1.00 33.67           O  
ATOM    172  OE2 GLU A  21      -4.148  24.560 100.458  1.00 29.40           O  
ATOM    173  N   ALA A  22      -8.636  27.970 100.513  1.00 16.46           N  
ATOM    174  CA  ALA A  22      -8.436  29.347 100.084  1.00 17.13           C  
ATOM    175  C   ALA A  22      -8.136  30.182 101.328  1.00 22.71           C  
ATOM    176  O   ALA A  22      -7.125  30.884 101.390  1.00 24.98           O  
ATOM    177  CB  ALA A  22      -9.690  29.866  99.381  1.00 13.41           C  
ATOM    178  N   GLU A  23      -9.020  30.097 102.320  1.00 21.68           N  
ATOM    179  CA  GLU A  23      -8.851  30.840 103.562  1.00 19.85           C  
ATOM    180  C   GLU A  23      -7.517  30.487 104.226  1.00 23.40           C  
ATOM    181  O   GLU A  23      -6.746  31.373 104.618  1.00 25.99           O  
ATOM    182  CB  GLU A  23     -10.020  30.542 104.512  1.00 22.78           C  
ATOM    183  CG  GLU A  23      -9.772  30.895 105.975  1.00 26.67           C  
ATOM    184  CD  GLU A  23      -9.163  29.732 106.746  1.00 35.45           C  
ATOM    185  OE1 GLU A  23      -9.816  28.666 106.820  1.00 34.86           O  
ATOM    186  OE2 GLU A  23      -8.032  29.879 107.271  1.00 31.57           O  
ATOM    187  N   LYS A  24      -7.231  29.195 104.338  1.00 18.66           N  
ATOM    188  CA  LYS A  24      -5.992  28.765 104.969  1.00 18.53           C  
ATOM    189  C   LYS A  24      -4.762  29.336 104.275  1.00 22.61           C  
ATOM    190  O   LYS A  24      -3.856  29.857 104.926  1.00 20.36           O  
ATOM    191  CB  LYS A  24      -5.916  27.240 104.997  1.00 17.92           C  
ATOM    192  CG  LYS A  24      -4.631  26.685 105.596  1.00 17.16           C  
ATOM    193  CD  LYS A  24      -4.456  25.204 105.246  1.00 23.23           C  
ATOM    194  CE  LYS A  24      -3.590  25.023 103.997  1.00 27.66           C  
ATOM    195  NZ  LYS A  24      -3.749  23.677 103.374  1.00 27.19           N  
ATOM    196  N   ILE A  25      -4.733  29.244 102.950  1.00 25.57           N  
ATOM    197  CA  ILE A  25      -3.603  29.745 102.174  1.00 24.35           C  
ATOM    198  C   ILE A  25      -3.424  31.275 102.268  1.00 25.21           C  
ATOM    199  O   ILE A  25      -2.295  31.778 102.248  1.00 23.93           O  
ATOM    200  CB  ILE A  25      -3.747  29.314 100.689  1.00 25.41           C  
ATOM    201  CG1 ILE A  25      -3.628  27.786 100.581  1.00 25.62           C  
ATOM    202  CG2 ILE A  25      -2.705  30.007  99.827  1.00 21.33           C  
ATOM    203  CD1 ILE A  25      -2.321  27.213 101.106  1.00 22.17           C  
ATOM    204  N   THR A  26      -4.521  32.020 102.382  1.00 27.63           N  
ATOM    205  CA  THR A  26      -4.403  33.474 102.472  1.00 27.37           C  
ATOM    206  C   THR A  26      -3.967  33.962 103.855  1.00 28.70           C  
ATOM    207  O   THR A  26      -3.832  35.162 104.078  1.00 26.33           O  
ATOM    208  CB  THR A  26      -5.714  34.211 102.060  1.00 22.35           C  
ATOM    209  OG1 THR A  26      -6.861  33.428 102.394  1.00 18.75           O  
ATOM    210  CG2 THR A  26      -5.717  34.465 100.563  1.00 32.93           C  
ATOM    211  N   THR A  27      -3.742  33.038 104.785  1.00 28.99           N  
ATOM    212  CA  THR A  27      -3.289  33.438 106.106  1.00 27.54           C  
ATOM    213  C   THR A  27      -1.773  33.720 106.056  1.00 25.80           C  
ATOM    214  O   THR A  27      -1.216  34.379 106.932  1.00 24.65           O  
ATOM    215  CB  THR A  27      -3.650  32.364 107.194  1.00 27.56           C  
ATOM    216  OG1 THR A  27      -3.045  31.101 106.888  1.00 26.67           O  
ATOM    217  CG2 THR A  27      -5.165  32.194 107.274  1.00 24.78           C  
ATOM    218  N   GLY A  28      -1.109  33.243 105.010  1.00 22.85           N  
ATOM    219  CA  GLY A  28       0.316  33.503 104.882  1.00 26.33           C  
ATOM    220  C   GLY A  28       0.532  34.613 103.870  1.00 25.87           C  
ATOM    221  O   GLY A  28       1.593  34.730 103.262  1.00 28.71           O  
ATOM    222  N   CYS A  29      -0.498  35.439 103.711  1.00 33.75           N  
ATOM    223  CA  CYS A  29      -0.517  36.549 102.760  1.00 34.80           C  
ATOM    224  C   CYS A  29       0.602  37.575 102.865  1.00 38.62           C  
ATOM    225  O   CYS A  29       1.360  37.776 101.911  1.00 46.38           O  
ATOM    226  CB  CYS A  29      -1.854  37.278 102.855  1.00 33.94           C  
ATOM    227  SG  CYS A  29      -3.021  36.821 101.544  1.00 37.49           S  
ATOM    228  N   ALA A  30       0.678  38.236 104.015  1.00 36.72           N  
ATOM    229  CA  ALA A  30       1.678  39.270 104.273  1.00 36.40           C  
ATOM    230  C   ALA A  30       1.215  40.623 103.728  1.00 36.87           C  
ATOM    231  O   ALA A  30       0.107  41.073 104.024  1.00 36.90           O  
ATOM    232  CB  ALA A  30       3.035  38.880 103.661  1.00 34.86           C  
ATOM    233  N   GLU A  31       2.066  41.266 102.934  1.00 37.95           N  
ATOM    234  CA  GLU A  31       1.751  42.568 102.359  1.00 40.95           C  
ATOM    235  C   GLU A  31       1.501  42.429 100.864  1.00 42.27           C  
ATOM    236  O   GLU A  31       1.409  43.425 100.150  1.00 44.93           O  
ATOM    237  CB  GLU A  31       2.920  43.537 102.579  1.00 41.98           C  
ATOM    238  CG  GLU A  31       3.010  44.124 103.983  1.00 42.53           C  
ATOM    239  CD  GLU A  31       2.337  45.482 104.096  1.00 46.84           C  
ATOM    240  OE1 GLU A  31       1.127  45.519 104.405  1.00 45.17           O  
ATOM    241  OE2 GLU A  31       3.016  46.511 103.876  1.00 46.32           O  
ATOM    242  N   HIS A  32       1.386  41.191 100.397  1.00 42.14           N  
ATOM    243  CA  HIS A  32       1.189  40.923  98.979  1.00 39.50           C  
ATOM    244  C   HIS A  32      -0.258  40.613  98.622  1.00 37.04           C  
ATOM    245  O   HIS A  32      -0.528  40.102  97.534  1.00 34.21           O  
ATOM    246  CB  HIS A  32       2.067  39.741  98.551  1.00 45.48           C  
ATOM    247  CG  HIS A  32       3.407  39.689  99.226  1.00 48.40           C  
ATOM    248  ND1 HIS A  32       3.743  38.714 100.143  1.00 50.09           N  
ATOM    249  CD2 HIS A  32       4.506  40.468  99.089  1.00 47.65           C  
ATOM    250  CE1 HIS A  32       4.989  38.895 100.542  1.00 44.49           C  
ATOM    251  NE2 HIS A  32       5.475  39.952  99.918  1.00 53.12           N  
ATOM    252  N   CYS A  33      -1.188  40.932  99.519  1.00 34.80           N  
ATOM    253  CA  CYS A  33      -2.597  40.622  99.275  1.00 34.64           C  
ATOM    254  C   CYS A  33      -3.631  41.741  99.371  1.00 31.46           C  
ATOM    255  O   CYS A  33      -4.817  41.449  99.530  1.00 35.61           O  
ATOM    256  CB  CYS A  33      -3.055  39.508 100.216  1.00 36.94           C  
ATOM    257  SG  CYS A  33      -2.348  37.856  99.929  1.00 39.97           S  
ATOM    258  N   SER A  34      -3.221  43.002  99.286  1.00 25.59           N  
ATOM    259  CA  SER A  34      -4.202  44.080  99.368  1.00 21.56           C  
ATOM    260  C   SER A  34      -5.094  44.103  98.140  1.00 19.87           C  
ATOM    261  O   SER A  34      -4.647  43.802  97.039  1.00 20.91           O  
ATOM    262  CB  SER A  34      -3.518  45.437  99.495  1.00 25.18           C  
ATOM    263  OG  SER A  34      -4.485  46.475  99.479  1.00 26.12           O  
ATOM    264  N   LEU A  35      -6.360  44.450  98.346  1.00 22.68           N  
ATOM    265  CA  LEU A  35      -7.331  44.551  97.263  1.00 27.22           C  
ATOM    266  C   LEU A  35      -7.263  45.998  96.770  1.00 35.80           C  
ATOM    267  O   LEU A  35      -7.846  46.360  95.742  1.00 34.43           O  
ATOM    268  CB  LEU A  35      -8.745  44.244  97.772  1.00 25.24           C  
ATOM    269  CG  LEU A  35      -9.128  42.786  98.067  1.00 19.53           C  
ATOM    270  CD1 LEU A  35     -10.454  42.758  98.809  1.00 15.57           C  
ATOM    271  CD2 LEU A  35      -9.237  41.995  96.774  1.00 16.00           C  
ATOM    272  N   ASN A  36      -6.538  46.819  97.523  1.00 38.03           N  
ATOM    273  CA  ASN A  36      -6.360  48.227  97.197  1.00 39.37           C  
ATOM    274  C   ASN A  36      -7.683  48.975  97.077  1.00 38.51           C  
ATOM    275  O   ASN A  36      -7.863  49.802  96.184  1.00 40.25           O  
ATOM    276  CB  ASN A  36      -5.561  48.360  95.904  1.00 41.95           C  
ATOM    277  CG  ASN A  36      -4.089  48.083  96.109  1.00 38.38           C  
ATOM    278  OD1 ASN A  36      -3.530  47.169  95.509  1.00 43.43           O  
ATOM    279  ND2 ASN A  36      -3.452  48.873  96.964  1.00 43.35           N  
ATOM    280  N   GLU A  37      -8.594  48.675  97.997  1.00 35.89           N  
ATOM    281  CA  GLU A  37      -9.914  49.288  98.051  1.00 30.96           C  
ATOM    282  C   GLU A  37     -10.804  48.430  98.949  1.00 26.38           C  
ATOM    283  O   GLU A  37     -10.495  47.269  99.217  1.00 26.20           O  
ATOM    284  CB  GLU A  37     -10.515  49.394  96.638  1.00 30.50           C  
ATOM    285  CG  GLU A  37     -11.617  48.394  96.320  1.00 33.93           C  
ATOM    286  CD  GLU A  37     -11.929  48.316  94.834  1.00 42.14           C  
ATOM    287  OE1 GLU A  37     -11.081  48.743  94.021  1.00 42.50           O  
ATOM    288  OE2 GLU A  37     -13.023  47.822  94.479  1.00 43.70           O  
ATOM    289  N   LYS A  38     -11.902  49.006  99.419  1.00 24.57           N  
ATOM    290  CA  LYS A  38     -12.831  48.277 100.274  1.00 28.91           C  
ATOM    291  C   LYS A  38     -13.940  47.578  99.472  1.00 26.47           C  
ATOM    292  O   LYS A  38     -14.827  48.229  98.910  1.00 26.71           O  
ATOM    293  CB  LYS A  38     -13.465  49.225 101.300  1.00 29.04           C  
ATOM    294  CG  LYS A  38     -12.499  50.224 101.928  1.00 35.54           C  
ATOM    295  CD  LYS A  38     -12.732  51.659 101.423  1.00 43.45           C  
ATOM    296  CE  LYS A  38     -13.309  51.715  99.990  1.00 46.59           C  
ATOM    297  NZ  LYS A  38     -12.288  51.943  98.915  1.00 34.61           N  
ATOM    298  N   ILE A  39     -13.878  46.251  99.417  1.00 26.55           N  
ATOM    299  CA  ILE A  39     -14.884  45.468  98.709  1.00 22.45           C  
ATOM    300  C   ILE A  39     -15.956  45.051  99.711  1.00 27.16           C  
ATOM    301  O   ILE A  39     -15.664  44.387 100.710  1.00 27.55           O  
ATOM    302  CB  ILE A  39     -14.264  44.200  98.070  1.00 19.56           C  
ATOM    303  CG1 ILE A  39     -13.128  44.605  97.134  1.00 21.88           C  
ATOM    304  CG2 ILE A  39     -15.336  43.402  97.323  1.00 17.74           C  
ATOM    305  CD1 ILE A  39     -12.664  43.503  96.211  1.00 25.45           C  
ATOM    306  N   THR A  40     -17.194  45.457  99.452  1.00 25.07           N  
ATOM    307  CA  THR A  40     -18.301  45.114 100.331  1.00 26.11           C  
ATOM    308  C   THR A  40     -18.515  43.600 100.330  1.00 27.28           C  
ATOM    309  O   THR A  40     -18.483  42.957  99.286  1.00 27.50           O  
ATOM    310  CB  THR A  40     -19.589  45.808  99.873  1.00 29.35           C  
ATOM    311  OG1 THR A  40     -19.368  47.223  99.815  1.00 33.07           O  
ATOM    312  CG2 THR A  40     -20.732  45.507 100.839  1.00 29.65           C  
ATOM    313  N   VAL A  41     -18.736  43.028 101.505  1.00 24.73           N  
ATOM    314  CA  VAL A  41     -18.931  41.587 101.616  1.00 23.09           C  
ATOM    315  C   VAL A  41     -20.130  41.304 102.500  1.00 23.03           C  
ATOM    316  O   VAL A  41     -20.603  42.187 103.210  1.00 28.16           O  
ATOM    317  CB  VAL A  41     -17.679  40.915 102.221  1.00 21.89           C  
ATOM    318  CG1 VAL A  41     -16.549  40.935 101.205  1.00 21.39           C  
ATOM    319  CG2 VAL A  41     -17.254  41.643 103.490  1.00 17.12           C  
ATOM    320  N   PRO A  42     -20.651  40.073 102.470  1.00 23.42           N  
ATOM    321  CA  PRO A  42     -21.808  39.865 103.346  1.00 23.00           C  
ATOM    322  C   PRO A  42     -21.375  39.625 104.794  1.00 19.13           C  
ATOM    323  O   PRO A  42     -20.184  39.509 105.090  1.00 19.27           O  
ATOM    324  CB  PRO A  42     -22.510  38.651 102.733  1.00 19.39           C  
ATOM    325  CG  PRO A  42     -21.419  37.912 101.991  1.00 17.63           C  
ATOM    326  CD  PRO A  42     -20.279  38.859 101.720  1.00 14.54           C  
ATOM    327  N   ASP A  43     -22.341  39.581 105.697  1.00 18.73           N  
ATOM    328  CA  ASP A  43     -22.035  39.313 107.090  1.00 20.22           C  
ATOM    329  C   ASP A  43     -22.144  37.807 107.191  1.00 18.47           C  
ATOM    330  O   ASP A  43     -23.110  37.232 106.695  1.00 23.53           O  
ATOM    331  CB  ASP A  43     -23.066  39.961 108.014  1.00 21.85           C  
ATOM    332  CG  ASP A  43     -22.739  39.755 109.486  1.00 23.34           C  
ATOM    333  OD1 ASP A  43     -21.903  38.883 109.806  1.00 30.38           O  
ATOM    334  OD2 ASP A  43     -23.315  40.469 110.326  1.00 31.10           O  
ATOM    335  N   THR A  44     -21.164  37.159 107.812  1.00 19.37           N  
ATOM    336  CA  THR A  44     -21.217  35.706 107.921  1.00 22.99           C  
ATOM    337  C   THR A  44     -21.555  35.168 109.310  1.00 24.37           C  
ATOM    338  O   THR A  44     -21.726  33.958 109.486  1.00 21.97           O  
ATOM    339  CB  THR A  44     -19.897  35.060 107.453  1.00 19.75           C  
ATOM    340  OG1 THR A  44     -18.878  35.284 108.432  1.00 18.81           O  
ATOM    341  CG2 THR A  44     -19.463  35.654 106.123  1.00 18.21           C  
ATOM    342  N   LYS A  45     -21.673  36.048 110.296  1.00 21.98           N  
ATOM    343  CA  LYS A  45     -21.974  35.567 111.635  1.00 24.17           C  
ATOM    344  C   LYS A  45     -23.369  34.977 111.759  1.00 20.31           C  
ATOM    345  O   LYS A  45     -24.324  35.426 111.120  1.00 24.64           O  
ATOM    346  CB  LYS A  45     -21.783  36.679 112.669  1.00 22.77           C  
ATOM    347  CG  LYS A  45     -22.828  37.787 112.644  1.00 29.31           C  
ATOM    348  CD  LYS A  45     -22.480  38.932 113.620  1.00 37.49           C  
ATOM    349  CE  LYS A  45     -23.680  39.851 113.366  1.00 41.58           C  
ATOM    350  NZ  LYS A  45     -23.758  41.105 114.112  1.00 37.50           N  
ATOM    351  N   VAL A  46     -23.473  33.937 112.572  1.00 23.75           N  
ATOM    352  CA  VAL A  46     -24.752  33.289 112.819  1.00 22.16           C  
ATOM    353  C   VAL A  46     -24.948  33.153 114.329  1.00 21.86           C  
ATOM    354  O   VAL A  46     -24.140  32.525 115.019  1.00 19.66           O  
ATOM    355  CB  VAL A  46     -24.824  31.873 112.164  1.00 22.10           C  
ATOM    356  CG1 VAL A  46     -25.998  31.087 112.738  1.00 14.44           C  
ATOM    357  CG2 VAL A  46     -24.973  31.998 110.653  1.00 18.36           C  
ATOM    358  N   ASN A  47     -26.002  33.774 114.844  1.00 22.82           N  
ATOM    359  CA  ASN A  47     -26.311  33.671 116.264  1.00 20.33           C  
ATOM    360  C   ASN A  47     -27.305  32.513 116.295  1.00 20.12           C  
ATOM    361  O   ASN A  47     -28.465  32.667 115.901  1.00 18.06           O  
ATOM    362  CB  ASN A  47     -26.950  34.971 116.762  1.00 21.50           C  
ATOM    363  CG  ASN A  47     -27.157  34.984 118.266  1.00 19.15           C  
ATOM    364  OD1 ASN A  47     -28.205  34.567 118.758  1.00 20.69           O  
ATOM    365  ND2 ASN A  47     -26.160  35.465 119.000  1.00 18.59           N  
ATOM    366  N   PHE A  48     -26.832  31.347 116.731  1.00 18.44           N  
ATOM    367  CA  PHE A  48     -27.660  30.147 116.767  1.00 22.12           C  
ATOM    368  C   PHE A  48     -28.940  30.309 117.561  1.00 24.42           C  
ATOM    369  O   PHE A  48     -29.956  29.687 117.233  1.00 22.34           O  
ATOM    370  CB  PHE A  48     -26.853  28.958 117.292  1.00 21.66           C  
ATOM    371  CG  PHE A  48     -26.078  28.252 116.226  1.00 23.33           C  
ATOM    372  CD1 PHE A  48     -26.730  27.445 115.296  1.00 24.66           C  
ATOM    373  CD2 PHE A  48     -24.703  28.427 116.118  1.00 24.90           C  
ATOM    374  CE1 PHE A  48     -26.021  26.824 114.269  1.00 26.47           C  
ATOM    375  CE2 PHE A  48     -23.981  27.811 115.094  1.00 29.73           C  
ATOM    376  CZ  PHE A  48     -24.640  27.008 114.166  1.00 25.62           C  
ATOM    377  N   TYR A  49     -28.899  31.146 118.598  1.00 24.28           N  
ATOM    378  CA  TYR A  49     -30.089  31.391 119.400  1.00 20.97           C  
ATOM    379  C   TYR A  49     -31.131  32.121 118.544  1.00 16.20           C  
ATOM    380  O   TYR A  49     -32.296  31.717 118.479  1.00 17.60           O  
ATOM    381  CB  TYR A  49     -29.751  32.235 120.638  1.00 24.96           C  
ATOM    382  CG  TYR A  49     -30.980  32.578 121.444  1.00 24.62           C  
ATOM    383  CD1 TYR A  49     -31.639  31.601 122.182  1.00 30.99           C  
ATOM    384  CD2 TYR A  49     -31.535  33.855 121.405  1.00 28.46           C  
ATOM    385  CE1 TYR A  49     -32.828  31.874 122.857  1.00 31.96           C  
ATOM    386  CE2 TYR A  49     -32.729  34.143 122.080  1.00 33.53           C  
ATOM    387  CZ  TYR A  49     -33.372  33.139 122.802  1.00 30.83           C  
ATOM    388  OH  TYR A  49     -34.569  33.384 123.445  1.00 30.83           O  
ATOM    389  N   ALA A  50     -30.711  33.196 117.885  1.00 15.81           N  
ATOM    390  CA  ALA A  50     -31.619  33.954 117.036  1.00 15.79           C  
ATOM    391  C   ALA A  50     -31.935  33.204 115.737  1.00 19.52           C  
ATOM    392  O   ALA A  50     -33.071  33.215 115.261  1.00 17.09           O  
ATOM    393  CB  ALA A  50     -31.015  35.301 116.718  1.00 15.72           C  
ATOM    394  N   TRP A  51     -30.921  32.548 115.178  1.00 19.52           N  
ATOM    395  CA  TRP A  51     -31.065  31.807 113.933  1.00 20.55           C  
ATOM    396  C   TRP A  51     -32.191  30.767 113.946  1.00 27.63           C  
ATOM    397  O   TRP A  51     -33.026  30.735 113.039  1.00 26.15           O  
ATOM    398  CB  TRP A  51     -29.729  31.142 113.569  1.00 21.25           C  
ATOM    399  CG  TRP A  51     -29.783  30.261 112.341  1.00 23.86           C  
ATOM    400  CD1 TRP A  51     -30.018  28.915 112.315  1.00 23.92           C  
ATOM    401  CD2 TRP A  51     -29.581  30.660 110.968  1.00 24.66           C  
ATOM    402  NE1 TRP A  51     -29.975  28.449 111.020  1.00 26.92           N  
ATOM    403  CE2 TRP A  51     -29.709  29.493 110.171  1.00 27.87           C  
ATOM    404  CE3 TRP A  51     -29.305  31.884 110.336  1.00 19.56           C  
ATOM    405  CZ2 TRP A  51     -29.570  29.512 108.763  1.00 19.88           C  
ATOM    406  CZ3 TRP A  51     -29.165  31.905 108.929  1.00 23.82           C  
ATOM    407  CH2 TRP A  51     -29.300  30.720 108.165  1.00 21.80           C  
ATOM    408  N   LYS A  52     -32.229  29.923 114.971  1.00 28.55           N  
ATOM    409  CA  LYS A  52     -33.259  28.893 115.047  1.00 30.15           C  
ATOM    410  C   LYS A  52     -34.641  29.418 115.449  1.00 28.70           C  
ATOM    411  O   LYS A  52     -35.637  28.707 115.419  1.00 28.56           O  
ATOM    412  CB  LYS A  52     -32.796  27.830 116.044  1.00 33.45           C  
ATOM    413  CG  LYS A  52     -32.969  28.280 117.497  1.00 38.11           C  
ATOM    414  CD  LYS A  52     -32.569  27.192 118.494  1.00 45.56           C  
ATOM    415  CE  LYS A  52     -31.411  26.326 117.985  1.00 46.16           C  
ATOM    416  NZ  LYS A  52     -30.701  25.738 119.119  1.00 48.02           N  
ATOM    417  N   ARG A  53     -34.719  30.692 115.823  1.00 24.01           N  
ATOM    418  CA  ARG A  53     -35.989  31.278 116.224  1.00 22.65           C  
ATOM    419  C   ARG A  53     -36.662  32.097 115.133  1.00 23.56           C  
ATOM    420  O   ARG A  53     -37.867  32.354 115.199  1.00 21.55           O  
ATOM    421  CB  ARG A  53     -35.789  32.169 117.447  1.00 29.82           C  
ATOM    422  CG  ARG A  53     -35.221  31.451 118.646  1.00 34.92           C  
ATOM    423  CD  ARG A  53     -35.454  32.252 119.907  1.00 39.34           C  
ATOM    424  NE  ARG A  53     -35.747  33.659 119.637  1.00 43.00           N  
ATOM    425  CZ  ARG A  53     -36.707  34.350 120.248  1.00 41.03           C  
ATOM    426  NH1 ARG A  53     -37.469  33.765 121.162  1.00 40.95           N  
ATOM    427  NH2 ARG A  53     -36.902  35.628 119.952  1.00 45.97           N  
ATOM    428  N   MET A  54     -35.898  32.512 114.128  1.00 23.89           N  
ATOM    429  CA  MET A  54     -36.480  33.318 113.063  1.00 24.19           C  
ATOM    430  C   MET A  54     -37.226  32.497 112.022  1.00 24.82           C  
ATOM    431  O   MET A  54     -36.926  31.321 111.811  1.00 25.30           O  
ATOM    432  CB  MET A  54     -35.405  34.172 112.381  1.00 21.37           C  
ATOM    433  CG  MET A  54     -34.204  33.419 111.862  1.00 23.09           C  
ATOM    434  SD  MET A  54     -33.208  34.461 110.776  1.00 29.26           S  
ATOM    435  CE  MET A  54     -31.771  34.752 111.788  1.00 34.21           C  
ATOM    436  N   GLU A  55     -38.220  33.120 111.393  1.00 22.82           N  
ATOM    437  CA  GLU A  55     -38.998  32.460 110.351  1.00 24.73           C  
ATOM    438  C   GLU A  55     -37.983  31.783 109.435  1.00 25.51           C  
ATOM    439  O   GLU A  55     -37.013  32.412 109.015  1.00 27.54           O  
ATOM    440  CB  GLU A  55     -39.809  33.497 109.567  1.00 25.02           C  
ATOM    441  CG  GLU A  55     -41.045  32.939 108.871  1.00 23.33           C  
ATOM    442  CD  GLU A  55     -41.588  33.879 107.814  1.00 25.96           C  
ATOM    443  OE1 GLU A  55     -41.214  35.074 107.832  1.00 29.14           O  
ATOM    444  OE2 GLU A  55     -42.390  33.428 106.968  1.00 27.44           O  
ATOM    445  N   VAL A  56     -38.193  30.504 109.136  1.00 25.97           N  
ATOM    446  CA  VAL A  56     -37.260  29.757 108.296  1.00 24.31           C  
ATOM    447  C   VAL A  56     -37.037  30.418 106.944  1.00 22.39           C  
ATOM    448  O   VAL A  56     -35.927  30.415 106.416  1.00 27.16           O  
ATOM    449  CB  VAL A  56     -37.746  28.312 108.077  1.00 24.46           C  
ATOM    450  CG1 VAL A  56     -36.672  27.509 107.363  1.00 31.19           C  
ATOM    451  CG2 VAL A  56     -38.084  27.668 109.417  1.00 23.32           C  
ATOM    452  N   GLY A  57     -38.098  30.991 106.393  1.00 23.20           N  
ATOM    453  CA  GLY A  57     -37.988  31.661 105.110  1.00 25.18           C  
ATOM    454  C   GLY A  57     -36.921  32.735 105.106  1.00 27.42           C  
ATOM    455  O   GLY A  57     -36.317  33.007 104.069  1.00 30.98           O  
ATOM    456  N   GLN A  58     -36.693  33.349 106.266  1.00 25.57           N  
ATOM    457  CA  GLN A  58     -35.680  34.390 106.410  1.00 23.86           C  
ATOM    458  C   GLN A  58     -34.273  33.805 106.249  1.00 21.06           C  
ATOM    459  O   GLN A  58     -33.325  34.520 105.905  1.00 22.77           O  
ATOM    460  CB  GLN A  58     -35.816  35.081 107.777  1.00 23.81           C  
ATOM    461  CG  GLN A  58     -34.770  36.173 108.049  1.00 21.74           C  
ATOM    462  CD  GLN A  58     -34.761  37.276 106.997  1.00 24.94           C  
ATOM    463  OE1 GLN A  58     -35.780  37.547 106.346  1.00 21.47           O  
ATOM    464  NE2 GLN A  58     -33.605  37.917 106.822  1.00 23.37           N  
ATOM    465  N   GLN A  59     -34.124  32.509 106.508  1.00 19.58           N  
ATOM    466  CA  GLN A  59     -32.818  31.890 106.327  1.00 20.46           C  
ATOM    467  C   GLN A  59     -32.520  32.002 104.820  1.00 18.84           C  
ATOM    468  O   GLN A  59     -31.415  32.358 104.412  1.00 19.67           O  
ATOM    469  CB  GLN A  59     -32.859  30.422 106.759  1.00 20.58           C  
ATOM    470  CG  GLN A  59     -33.303  30.189 108.199  1.00 21.39           C  
ATOM    471  CD  GLN A  59     -33.250  28.717 108.594  1.00 26.27           C  
ATOM    472  OE1 GLN A  59     -32.896  27.859 107.786  1.00 24.43           O  
ATOM    473  NE2 GLN A  59     -33.605  28.421 109.840  1.00 20.88           N  
ATOM    474  N   ALA A  60     -33.533  31.708 104.006  1.00 19.62           N  
ATOM    475  CA  ALA A  60     -33.426  31.788 102.554  1.00 21.87           C  
ATOM    476  C   ALA A  60     -32.986  33.192 102.134  1.00 22.20           C  
ATOM    477  O   ALA A  60     -32.035  33.352 101.367  1.00 24.74           O  
ATOM    478  CB  ALA A  60     -34.768  31.447 101.920  1.00 15.14           C  
ATOM    479  N   VAL A  61     -33.680  34.206 102.643  1.00 21.32           N  
ATOM    480  CA  VAL A  61     -33.356  35.598 102.331  1.00 21.25           C  
ATOM    481  C   VAL A  61     -31.883  35.890 102.595  1.00 22.81           C  
ATOM    482  O   VAL A  61     -31.151  36.350 101.712  1.00 21.96           O  
ATOM    483  CB  VAL A  61     -34.206  36.580 103.182  1.00 23.32           C  
ATOM    484  CG1 VAL A  61     -33.807  38.027 102.876  1.00 22.01           C  
ATOM    485  CG2 VAL A  61     -35.684  36.360 102.906  1.00 16.65           C  
ATOM    486  N   GLU A  62     -31.449  35.617 103.820  1.00 21.11           N  
ATOM    487  CA  GLU A  62     -30.063  35.850 104.198  1.00 20.21           C  
ATOM    488  C   GLU A  62     -29.043  35.177 103.281  1.00 17.24           C  
ATOM    489  O   GLU A  62     -28.134  35.831 102.775  1.00 18.57           O  
ATOM    490  CB  GLU A  62     -29.824  35.373 105.634  1.00 25.02           C  
ATOM    491  CG  GLU A  62     -30.044  36.439 106.682  1.00 24.17           C  
ATOM    492  CD  GLU A  62     -29.704  35.952 108.075  1.00 21.81           C  
ATOM    493  OE1 GLU A  62     -28.608  35.382 108.251  1.00 21.29           O  
ATOM    494  OE2 GLU A  62     -30.534  36.137 108.988  1.00 25.51           O  
ATOM    495  N   VAL A  63     -29.189  33.872 103.079  1.00 15.96           N  
ATOM    496  CA  VAL A  63     -28.244  33.115 102.252  1.00 18.77           C  
ATOM    497  C   VAL A  63     -28.211  33.513 100.769  1.00 14.79           C  
ATOM    498  O   VAL A  63     -27.141  33.743 100.201  1.00 12.27           O  
ATOM    499  CB  VAL A  63     -28.516  31.586 102.375  1.00 16.64           C  
ATOM    500  CG1 VAL A  63     -27.627  30.794 101.407  1.00 13.43           C  
ATOM    501  CG2 VAL A  63     -28.254  31.142 103.807  1.00 15.71           C  
ATOM    502  N   TRP A  64     -29.381  33.594 100.154  1.00 16.28           N  
ATOM    503  CA  TRP A  64     -29.464  33.950  98.750  1.00 20.40           C  
ATOM    504  C   TRP A  64     -28.880  35.331  98.472  1.00 19.22           C  
ATOM    505  O   TRP A  64     -28.050  35.496  97.581  1.00 18.67           O  
ATOM    506  CB  TRP A  64     -30.916  33.889  98.278  1.00 19.75           C  
ATOM    507  CG  TRP A  64     -31.035  34.205  96.840  1.00 22.15           C  
ATOM    508  CD1 TRP A  64     -31.501  35.363  96.292  1.00 25.31           C  
ATOM    509  CD2 TRP A  64     -30.607  33.387  95.754  1.00 22.91           C  
ATOM    510  NE1 TRP A  64     -31.382  35.320  94.925  1.00 29.04           N  
ATOM    511  CE2 TRP A  64     -30.836  34.116  94.568  1.00 29.99           C  
ATOM    512  CE3 TRP A  64     -30.048  32.108  95.665  1.00 24.59           C  
ATOM    513  CZ2 TRP A  64     -30.524  33.605  93.303  1.00 25.53           C  
ATOM    514  CZ3 TRP A  64     -29.738  31.601  94.408  1.00 23.15           C  
ATOM    515  CH2 TRP A  64     -29.978  32.351  93.245  1.00 25.60           C  
ATOM    516  N   GLN A  65     -29.306  36.330  99.231  1.00 19.41           N  
ATOM    517  CA  GLN A  65     -28.781  37.662  99.012  1.00 20.76           C  
ATOM    518  C   GLN A  65     -27.314  37.730  99.404  1.00 23.44           C  
ATOM    519  O   GLN A  65     -26.507  38.316  98.684  1.00 27.52           O  
ATOM    520  CB  GLN A  65     -29.576  38.674  99.808  1.00 22.49           C  
ATOM    521  CG  GLN A  65     -30.963  38.847  99.292  1.00 25.48           C  
ATOM    522  CD  GLN A  65     -31.746  39.822 100.117  1.00 27.22           C  
ATOM    523  OE1 GLN A  65     -32.969  39.754 100.183  1.00 35.18           O  
ATOM    524  NE2 GLN A  65     -31.045  40.741 100.761  1.00 32.77           N  
ATOM    525  N   GLY A  66     -26.965  37.123 100.536  1.00 15.84           N  
ATOM    526  CA  GLY A  66     -25.581  37.144 100.967  1.00 11.56           C  
ATOM    527  C   GLY A  66     -24.650  36.556  99.928  1.00 16.46           C  
ATOM    528  O   GLY A  66     -23.567  37.088  99.672  1.00 14.18           O  
ATOM    529  N   LEU A  67     -25.076  35.444  99.332  1.00 24.55           N  
ATOM    530  CA  LEU A  67     -24.299  34.754  98.300  1.00 21.31           C  
ATOM    531  C   LEU A  67     -24.126  35.634  97.067  1.00 18.81           C  
ATOM    532  O   LEU A  67     -23.062  35.637  96.444  1.00 17.52           O  
ATOM    533  CB  LEU A  67     -25.001  33.458  97.900  1.00 23.78           C  
ATOM    534  CG  LEU A  67     -24.178  32.414  97.148  1.00 24.30           C  
ATOM    535  CD1 LEU A  67     -23.134  31.808  98.081  1.00 21.69           C  
ATOM    536  CD2 LEU A  67     -25.120  31.348  96.593  1.00 20.16           C  
ATOM    537  N   ALA A  68     -25.182  36.372  96.723  1.00 15.53           N  
ATOM    538  CA  ALA A  68     -25.149  37.277  95.579  1.00 18.08           C  
ATOM    539  C   ALA A  68     -24.086  38.352  95.789  1.00 16.19           C  
ATOM    540  O   ALA A  68     -23.294  38.636  94.896  1.00 15.71           O  
ATOM    541  CB  ALA A  68     -26.515  37.917  95.390  1.00 16.44           C  
ATOM    542  N   LEU A  69     -24.067  38.945  96.980  1.00 16.27           N  
ATOM    543  CA  LEU A  69     -23.103  39.988  97.314  1.00 14.70           C  
ATOM    544  C   LEU A  69     -21.703  39.402  97.266  1.00 14.52           C  
ATOM    545  O   LEU A  69     -20.763  40.037  96.778  1.00 16.67           O  
ATOM    546  CB  LEU A  69     -23.426  40.542  98.711  1.00 20.80           C  
ATOM    547  CG  LEU A  69     -22.459  41.375  99.560  1.00 21.57           C  
ATOM    548  CD1 LEU A  69     -21.692  42.359  98.716  1.00 28.00           C  
ATOM    549  CD2 LEU A  69     -23.265  42.108 100.621  1.00 20.02           C  
ATOM    550  N   LEU A  70     -21.585  38.175  97.771  1.00 16.18           N  
ATOM    551  CA  LEU A  70     -20.327  37.435  97.800  1.00 14.47           C  
ATOM    552  C   LEU A  70     -19.793  37.234  96.381  1.00 14.11           C  
ATOM    553  O   LEU A  70     -18.609  37.447  96.111  1.00 19.43           O  
ATOM    554  CB  LEU A  70     -20.540  36.068  98.470  1.00 15.69           C  
ATOM    555  CG  LEU A  70     -19.610  35.630  99.616  1.00 22.86           C  
ATOM    556  CD1 LEU A  70     -19.758  34.134  99.849  1.00 19.85           C  
ATOM    557  CD2 LEU A  70     -18.158  35.962  99.303  1.00 20.81           C  
ATOM    558  N   SER A  71     -20.669  36.811  95.478  1.00 18.50           N  
ATOM    559  CA  SER A  71     -20.277  36.597  94.087  1.00 21.28           C  
ATOM    560  C   SER A  71     -19.706  37.887  93.501  1.00 20.54           C  
ATOM    561  O   SER A  71     -18.688  37.872  92.804  1.00 24.29           O  
ATOM    562  CB  SER A  71     -21.483  36.154  93.256  1.00 18.74           C  
ATOM    563  OG  SER A  71     -21.961  34.890  93.673  1.00 19.60           O  
ATOM    564  N   GLU A  72     -20.367  39.003  93.790  1.00 24.33           N  
ATOM    565  CA  GLU A  72     -19.926  40.298  93.286  1.00 25.11           C  
ATOM    566  C   GLU A  72     -18.582  40.665  93.894  1.00 24.93           C  
ATOM    567  O   GLU A  72     -17.729  41.254  93.222  1.00 24.00           O  
ATOM    568  CB  GLU A  72     -20.945  41.389  93.625  1.00 27.42           C  
ATOM    569  CG  GLU A  72     -22.348  41.143  93.100  1.00 35.84           C  
ATOM    570  CD  GLU A  72     -23.350  42.156  93.634  1.00 37.99           C  
ATOM    571  OE1 GLU A  72     -22.988  43.345  93.741  1.00 42.16           O  
ATOM    572  OE2 GLU A  72     -24.496  41.767  93.950  1.00 40.42           O  
ATOM    573  N   ALA A  73     -18.398  40.317  95.167  1.00 21.06           N  
ATOM    574  CA  ALA A  73     -17.149  40.617  95.853  1.00 18.49           C  
ATOM    575  C   ALA A  73     -16.003  39.846  95.207  1.00 19.28           C  
ATOM    576  O   ALA A  73     -14.936  40.393  94.925  1.00 16.98           O  
ATOM    577  CB  ALA A  73     -17.262  40.252  97.312  1.00 20.75           C  
ATOM    578  N   VAL A  74     -16.235  38.566  94.959  1.00 23.77           N  
ATOM    579  CA  VAL A  74     -15.220  37.725  94.347  1.00 23.44           C  
ATOM    580  C   VAL A  74     -14.940  38.172  92.899  1.00 19.61           C  
ATOM    581  O   VAL A  74     -13.782  38.256  92.475  1.00 18.62           O  
ATOM    582  CB  VAL A  74     -15.668  36.240  94.397  1.00 21.39           C  
ATOM    583  CG1 VAL A  74     -14.532  35.323  93.966  1.00 21.12           C  
ATOM    584  CG2 VAL A  74     -16.113  35.890  95.813  1.00 21.63           C  
ATOM    585  N   LEU A  75     -15.997  38.463  92.148  1.00 16.58           N  
ATOM    586  CA  LEU A  75     -15.833  38.907  90.768  1.00 19.68           C  
ATOM    587  C   LEU A  75     -14.967  40.161  90.754  1.00 23.60           C  
ATOM    588  O   LEU A  75     -14.024  40.271  89.968  1.00 24.29           O  
ATOM    589  CB  LEU A  75     -17.198  39.183  90.148  1.00 16.89           C  
ATOM    590  CG  LEU A  75     -17.967  37.891  89.880  1.00 17.82           C  
ATOM    591  CD1 LEU A  75     -19.416  38.181  89.574  1.00 15.86           C  
ATOM    592  CD2 LEU A  75     -17.313  37.161  88.735  1.00 18.87           C  
ATOM    593  N   ARG A  76     -15.277  41.106  91.637  1.00 27.56           N  
ATOM    594  CA  ARG A  76     -14.491  42.330  91.724  1.00 26.18           C  
ATOM    595  C   ARG A  76     -13.044  41.976  92.062  1.00 22.33           C  
ATOM    596  O   ARG A  76     -12.108  42.538  91.506  1.00 25.04           O  
ATOM    597  CB  ARG A  76     -15.067  43.260  92.794  1.00 28.30           C  
ATOM    598  CG  ARG A  76     -15.430  44.651  92.275  1.00 38.27           C  
ATOM    599  CD  ARG A  76     -14.231  45.594  92.304  1.00 37.99           C  
ATOM    600  NE  ARG A  76     -13.599  45.722  90.993  1.00 40.94           N  
ATOM    601  CZ  ARG A  76     -12.791  46.720  90.642  1.00 43.46           C  
ATOM    602  NH1 ARG A  76     -12.509  47.685  91.504  1.00 44.64           N  
ATOM    603  NH2 ARG A  76     -12.263  46.756  89.426  1.00 43.95           N  
ATOM    604  N   GLY A  77     -12.860  41.031  92.976  1.00 24.46           N  
ATOM    605  CA  GLY A  77     -11.516  40.635  93.341  1.00 24.15           C  
ATOM    606  C   GLY A  77     -10.781  40.058  92.150  1.00 20.70           C  
ATOM    607  O   GLY A  77      -9.579  40.264  91.977  1.00 21.05           O  
ATOM    608  N   GLN A  78     -11.514  39.333  91.320  1.00 20.13           N  
ATOM    609  CA  GLN A  78     -10.932  38.724  90.135  1.00 24.96           C  
ATOM    610  C   GLN A  78     -10.431  39.783  89.145  1.00 21.82           C  
ATOM    611  O   GLN A  78      -9.322  39.683  88.622  1.00 24.37           O  
ATOM    612  CB  GLN A  78     -11.971  37.826  89.465  1.00 22.83           C  
ATOM    613  CG  GLN A  78     -11.510  37.179  88.180  1.00 26.75           C  
ATOM    614  CD  GLN A  78     -12.648  36.509  87.451  1.00 25.97           C  
ATOM    615  OE1 GLN A  78     -13.769  37.010  87.442  1.00 25.30           O  
ATOM    616  NE2 GLN A  78     -12.370  35.365  86.837  1.00 29.17           N  
ATOM    617  N   ALA A  79     -11.243  40.802  88.894  1.00 26.85           N  
ATOM    618  CA  ALA A  79     -10.859  41.861  87.961  1.00 29.60           C  
ATOM    619  C   ALA A  79      -9.750  42.734  88.536  1.00 32.36           C  
ATOM    620  O   ALA A  79      -8.898  43.230  87.802  1.00 31.97           O  
ATOM    621  CB  ALA A  79     -12.061  42.712  87.617  1.00 27.19           C  
ATOM    622  N   LEU A  80      -9.771  42.931  89.850  1.00 29.08           N  
ATOM    623  CA  LEU A  80      -8.751  43.735  90.504  1.00 34.27           C  
ATOM    624  C   LEU A  80      -7.414  43.014  90.384  1.00 35.66           C  
ATOM    625  O   LEU A  80      -6.351  43.638  90.307  1.00 35.57           O  
ATOM    626  CB  LEU A  80      -9.100  43.930  91.980  1.00 34.84           C  
ATOM    627  CG  LEU A  80      -9.877  45.195  92.339  1.00 29.61           C  
ATOM    628  CD1 LEU A  80     -10.334  45.124  93.785  1.00 26.80           C  
ATOM    629  CD2 LEU A  80      -8.993  46.402  92.116  1.00 30.41           C  
ATOM    630  N   LEU A  81      -7.487  41.688  90.362  1.00 37.18           N  
ATOM    631  CA  LEU A  81      -6.304  40.849  90.253  1.00 37.36           C  
ATOM    632  C   LEU A  81      -5.798  40.782  88.821  1.00 41.49           C  
ATOM    633  O   LEU A  81      -4.592  40.704  88.595  1.00 45.97           O  
ATOM    634  CB  LEU A  81      -6.612  39.437  90.746  1.00 32.05           C  
ATOM    635  CG  LEU A  81      -5.410  38.636  91.236  1.00 27.97           C  
ATOM    636  CD1 LEU A  81      -4.760  39.374  92.386  1.00 28.93           C  
ATOM    637  CD2 LEU A  81      -5.850  37.233  91.666  1.00 24.61           C  
ATOM    638  N   VAL A  82      -6.713  40.801  87.854  1.00 42.45           N  
ATOM    639  CA  VAL A  82      -6.311  40.743  86.453  1.00 43.44           C  
ATOM    640  C   VAL A  82      -5.433  41.951  86.151  1.00 45.07           C  
ATOM    641  O   VAL A  82      -4.543  41.894  85.306  1.00 45.93           O  
ATOM    642  CB  VAL A  82      -7.536  40.729  85.503  1.00 43.46           C  
ATOM    643  CG1 VAL A  82      -8.084  42.134  85.310  1.00 43.29           C  
ATOM    644  CG2 VAL A  82      -7.140  40.130  84.173  1.00 44.36           C  
ATOM    645  N   LYS A  83      -5.686  43.041  86.865  1.00 45.08           N  
ATOM    646  CA  LYS A  83      -4.918  44.264  86.701  1.00 45.87           C  
ATOM    647  C   LYS A  83      -3.687  44.230  87.598  1.00 45.04           C  
ATOM    648  O   LYS A  83      -3.732  43.711  88.714  1.00 45.67           O  
ATOM    649  CB  LYS A  83      -5.775  45.479  87.065  1.00 46.28           C  
ATOM    650  CG  LYS A  83      -7.205  45.412  86.551  1.00 54.68           C  
ATOM    651  CD  LYS A  83      -7.254  45.449  85.024  1.00 52.21           C  
ATOM    652  CE  LYS A  83      -8.467  46.224  84.522  1.00 51.03           C  
ATOM    653  NZ  LYS A  83      -8.678  47.489  85.291  1.00 50.50           N  
ATOM    654  N   SER A  84      -2.592  44.786  87.093  1.00 50.47           N  
ATOM    655  CA  SER A  84      -1.331  44.857  87.823  1.00 53.41           C  
ATOM    656  C   SER A  84      -0.505  43.586  87.728  1.00 56.19           C  
ATOM    657  O   SER A  84      -0.984  42.539  87.293  1.00 54.55           O  
ATOM    658  CB  SER A  84      -1.586  45.182  89.303  1.00 56.46           C  
ATOM    659  OG  SER A  84      -0.509  45.906  89.880  1.00 46.98           O  
ATOM    660  N   SER A  85       0.754  43.709  88.131  1.00 63.30           N  
ATOM    661  CA  SER A  85       1.695  42.597  88.153  1.00 68.66           C  
ATOM    662  C   SER A  85       2.006  42.371  89.633  1.00 67.99           C  
ATOM    663  O   SER A  85       3.085  41.894  90.001  1.00 64.36           O  
ATOM    664  CB  SER A  85       2.974  42.960  87.393  1.00 71.27           C  
ATOM    665  OG  SER A  85       3.730  43.925  88.105  1.00 75.55           O  
ATOM    666  N   GLN A  86       1.036  42.735  90.471  1.00 67.95           N  
ATOM    667  CA  GLN A  86       1.144  42.604  91.917  1.00 65.64           C  
ATOM    668  C   GLN A  86       1.561  41.192  92.330  1.00 63.23           C  
ATOM    669  O   GLN A  86       1.493  40.253  91.532  1.00 61.60           O  
ATOM    670  CB  GLN A  86      -0.188  42.986  92.570  1.00 64.70           C  
ATOM    671  CG  GLN A  86      -0.585  44.440  92.347  1.00 64.22           C  
ATOM    672  CD  GLN A  86       0.362  45.430  93.015  1.00 65.05           C  
ATOM    673  OE1 GLN A  86       1.539  45.133  93.238  1.00 63.09           O  
ATOM    674  NE2 GLN A  86      -0.152  46.616  93.338  1.00 60.91           N  
ATOM    675  N   PRO A  87       1.988  41.027  93.593  1.00 61.43           N  
ATOM    676  CA  PRO A  87       2.431  39.732  94.129  1.00 60.59           C  
ATOM    677  C   PRO A  87       1.424  38.574  94.225  1.00 56.03           C  
ATOM    678  O   PRO A  87       0.480  38.453  93.438  1.00 49.53           O  
ATOM    679  CB  PRO A  87       3.008  40.096  95.503  1.00 60.61           C  
ATOM    680  CG  PRO A  87       2.279  41.335  95.888  1.00 56.30           C  
ATOM    681  CD  PRO A  87       2.075  42.094  94.610  1.00 59.01           C  
ATOM    682  N   TRP A  88       1.682  37.721  95.210  1.00 54.27           N  
ATOM    683  CA  TRP A  88       0.894  36.538  95.512  1.00 48.70           C  
ATOM    684  C   TRP A  88       0.441  35.672  94.342  1.00 43.07           C  
ATOM    685  O   TRP A  88      -0.653  35.829  93.799  1.00 40.16           O  
ATOM    686  CB  TRP A  88      -0.299  36.906  96.399  1.00 45.90           C  
ATOM    687  CG  TRP A  88      -0.368  36.023  97.610  1.00 44.97           C  
ATOM    688  CD1 TRP A  88      -1.482  35.434  98.145  1.00 44.43           C  
ATOM    689  CD2 TRP A  88       0.736  35.588  98.407  1.00 43.32           C  
ATOM    690  NE1 TRP A  88      -1.139  34.657  99.227  1.00 40.61           N  
ATOM    691  CE2 TRP A  88       0.216  34.733  99.411  1.00 44.18           C  
ATOM    692  CE3 TRP A  88       2.114  35.836  98.373  1.00 44.22           C  
ATOM    693  CZ2 TRP A  88       1.027  34.126 100.370  1.00 41.57           C  
ATOM    694  CZ3 TRP A  88       2.921  35.232  99.326  1.00 49.50           C  
ATOM    695  CH2 TRP A  88       2.373  34.386 100.313  1.00 49.39           C  
ATOM    696  N   GLU A  89       1.311  34.733  93.989  1.00 37.88           N  
ATOM    697  CA  GLU A  89       1.077  33.773  92.922  1.00 39.74           C  
ATOM    698  C   GLU A  89      -0.059  32.788  93.231  1.00 37.59           C  
ATOM    699  O   GLU A  89      -0.729  32.301  92.314  1.00 45.93           O  
ATOM    700  CB  GLU A  89       2.365  32.985  92.665  1.00 47.84           C  
ATOM    701  CG  GLU A  89       2.236  31.880  91.626  1.00 61.24           C  
ATOM    702  CD  GLU A  89       2.874  32.254  90.295  1.00 68.66           C  
ATOM    703  OE1 GLU A  89       2.787  33.440  89.904  1.00 69.23           O  
ATOM    704  OE2 GLU A  89       3.461  31.363  89.639  1.00 71.42           O  
ATOM    705  N   PRO A  90      -0.282  32.467  94.521  1.00 34.40           N  
ATOM    706  CA  PRO A  90      -1.351  31.526  94.875  1.00 28.58           C  
ATOM    707  C   PRO A  90      -2.768  32.027  94.638  1.00 27.81           C  
ATOM    708  O   PRO A  90      -3.662  31.249  94.311  1.00 29.62           O  
ATOM    709  CB  PRO A  90      -1.104  31.235  96.359  1.00 33.31           C  
ATOM    710  CG  PRO A  90       0.255  31.807  96.671  1.00 27.64           C  
ATOM    711  CD  PRO A  90       0.452  32.922  95.715  1.00 29.77           C  
ATOM    712  N   LEU A  91      -2.967  33.328  94.803  1.00 29.73           N  
ATOM    713  CA  LEU A  91      -4.281  33.946  94.651  1.00 27.01           C  
ATOM    714  C   LEU A  91      -5.114  33.553  93.434  1.00 26.13           C  
ATOM    715  O   LEU A  91      -6.299  33.265  93.561  1.00 23.94           O  
ATOM    716  CB  LEU A  91      -4.143  35.469  94.666  1.00 22.79           C  
ATOM    717  CG  LEU A  91      -3.953  36.129  96.030  1.00 22.69           C  
ATOM    718  CD1 LEU A  91      -3.866  37.630  95.858  1.00 23.24           C  
ATOM    719  CD2 LEU A  91      -5.097  35.760  96.944  1.00 18.11           C  
ATOM    720  N   GLN A  92      -4.499  33.545  92.257  1.00 32.70           N  
ATOM    721  CA  GLN A  92      -5.225  33.242  91.026  1.00 29.42           C  
ATOM    722  C   GLN A  92      -6.154  32.033  91.022  1.00 27.18           C  
ATOM    723  O   GLN A  92      -7.356  32.182  90.792  1.00 25.08           O  
ATOM    724  CB  GLN A  92      -4.256  33.125  89.846  1.00 30.27           C  
ATOM    725  CG  GLN A  92      -4.943  33.239  88.481  1.00 23.70           C  
ATOM    726  CD  GLN A  92      -5.684  34.556  88.293  1.00 24.02           C  
ATOM    727  OE1 GLN A  92      -6.916  34.591  88.228  1.00 24.19           O  
ATOM    728  NE2 GLN A  92      -4.934  35.645  88.201  1.00 32.51           N  
ATOM    729  N   LEU A  93      -5.616  30.841  91.270  1.00 27.25           N  
ATOM    730  CA  LEU A  93      -6.449  29.642  91.234  1.00 28.77           C  
ATOM    731  C   LEU A  93      -7.560  29.624  92.261  1.00 25.48           C  
ATOM    732  O   LEU A  93      -8.658  29.160  91.964  1.00 29.39           O  
ATOM    733  CB  LEU A  93      -5.602  28.374  91.374  1.00 32.87           C  
ATOM    734  CG  LEU A  93      -4.433  28.364  92.354  1.00 39.23           C  
ATOM    735  CD1 LEU A  93      -4.201  26.932  92.819  1.00 40.36           C  
ATOM    736  CD2 LEU A  93      -3.178  28.939  91.684  1.00 43.32           C  
ATOM    737  N   HIS A  94      -7.285  30.134  93.460  1.00 25.14           N  
ATOM    738  CA  HIS A  94      -8.294  30.159  94.515  1.00 21.78           C  
ATOM    739  C   HIS A  94      -9.442  31.062  94.097  1.00 18.06           C  
ATOM    740  O   HIS A  94     -10.597  30.777  94.388  1.00 22.28           O  
ATOM    741  CB  HIS A  94      -7.694  30.654  95.836  1.00 18.48           C  
ATOM    742  CG  HIS A  94      -6.636  29.752  96.392  1.00 24.41           C  
ATOM    743  ND1 HIS A  94      -6.916  28.505  96.907  1.00 25.55           N  
ATOM    744  CD2 HIS A  94      -5.295  29.912  96.503  1.00 25.72           C  
ATOM    745  CE1 HIS A  94      -5.793  27.935  97.310  1.00 25.99           C  
ATOM    746  NE2 HIS A  94      -4.795  28.768  97.076  1.00 24.74           N  
ATOM    747  N   VAL A  95      -9.122  32.153  93.410  1.00 18.70           N  
ATOM    748  CA  VAL A  95     -10.150  33.085  92.943  1.00 20.77           C  
ATOM    749  C   VAL A  95     -10.966  32.460  91.805  1.00 19.37           C  
ATOM    750  O   VAL A  95     -12.184  32.618  91.737  1.00 19.93           O  
ATOM    751  CB  VAL A  95      -9.517  34.395  92.435  1.00 20.33           C  
ATOM    752  CG1 VAL A  95     -10.574  35.264  91.785  1.00 21.76           C  
ATOM    753  CG2 VAL A  95      -8.856  35.141  93.591  1.00 26.17           C  
ATOM    754  N   ASP A  96     -10.280  31.752  90.914  1.00 18.50           N  
ATOM    755  CA  ASP A  96     -10.928  31.107  89.785  1.00 22.06           C  
ATOM    756  C   ASP A  96     -11.850  29.999  90.283  1.00 22.85           C  
ATOM    757  O   ASP A  96     -12.925  29.770  89.728  1.00 24.44           O  
ATOM    758  CB  ASP A  96      -9.873  30.545  88.823  1.00 27.20           C  
ATOM    759  CG  ASP A  96      -9.251  31.628  87.929  1.00 34.16           C  
ATOM    760  OD1 ASP A  96      -9.837  32.728  87.807  1.00 29.32           O  
ATOM    761  OD2 ASP A  96      -8.173  31.372  87.350  1.00 31.39           O  
ATOM    762  N   LYS A  97     -11.433  29.309  91.335  1.00 23.10           N  
ATOM    763  CA  LYS A  97     -12.272  28.259  91.906  1.00 23.73           C  
ATOM    764  C   LYS A  97     -13.489  28.891  92.611  1.00 20.49           C  
ATOM    765  O   LYS A  97     -14.598  28.352  92.569  1.00 21.97           O  
ATOM    766  CB  LYS A  97     -11.470  27.429  92.914  1.00 22.03           C  
ATOM    767  CG  LYS A  97     -10.353  26.612  92.309  1.00 26.56           C  
ATOM    768  CD  LYS A  97      -9.257  26.380  93.324  1.00 32.06           C  
ATOM    769  CE  LYS A  97      -8.426  25.180  92.950  1.00 32.58           C  
ATOM    770  NZ  LYS A  97      -9.284  23.988  92.764  1.00 42.90           N  
ATOM    771  N   ALA A  98     -13.267  30.033  93.259  1.00 17.41           N  
ATOM    772  CA  ALA A  98     -14.320  30.747  93.976  1.00 16.87           C  
ATOM    773  C   ALA A  98     -15.378  31.254  93.003  1.00 15.24           C  
ATOM    774  O   ALA A  98     -16.579  31.089  93.232  1.00 16.21           O  
ATOM    775  CB  ALA A  98     -13.717  31.917  94.758  1.00 16.01           C  
ATOM    776  N   VAL A  99     -14.931  31.877  91.917  1.00 16.46           N  
ATOM    777  CA  VAL A  99     -15.857  32.380  90.912  1.00 13.93           C  
ATOM    778  C   VAL A  99     -16.631  31.185  90.352  1.00 13.78           C  
ATOM    779  O   VAL A  99     -17.852  31.233  90.180  1.00 15.61           O  
ATOM    780  CB  VAL A  99     -15.099  33.095  89.758  1.00 18.80           C  
ATOM    781  CG1 VAL A  99     -16.067  33.446  88.628  1.00 15.71           C  
ATOM    782  CG2 VAL A  99     -14.425  34.362  90.284  1.00 18.58           C  
ATOM    783  N   SER A 100     -15.903  30.106  90.091  1.00 15.61           N  
ATOM    784  CA  SER A 100     -16.480  28.887  89.547  1.00 17.16           C  
ATOM    785  C   SER A 100     -17.416  28.227  90.550  1.00 18.13           C  
ATOM    786  O   SER A 100     -18.541  27.843  90.212  1.00 17.01           O  
ATOM    787  CB  SER A 100     -15.358  27.919  89.170  1.00 17.35           C  
ATOM    788  OG  SER A 100     -15.880  26.633  88.896  1.00 36.94           O  
ATOM    789  N   GLY A 101     -16.941  28.094  91.787  1.00 17.54           N  
ATOM    790  CA  GLY A 101     -17.740  27.481  92.834  1.00 18.01           C  
ATOM    791  C   GLY A 101     -18.999  28.262  93.172  1.00 16.67           C  
ATOM    792  O   GLY A 101     -20.079  27.678  93.286  1.00 17.39           O  
ATOM    793  N   LEU A 102     -18.862  29.581  93.334  1.00 20.73           N  
ATOM    794  CA  LEU A 102     -20.001  30.438  93.662  1.00 18.64           C  
ATOM    795  C   LEU A 102     -21.055  30.351  92.573  1.00 14.14           C  
ATOM    796  O   LEU A 102     -22.254  30.391  92.845  1.00 12.24           O  
ATOM    797  CB  LEU A 102     -19.546  31.894  93.851  1.00 16.23           C  
ATOM    798  CG  LEU A 102     -18.977  32.216  95.242  1.00 17.60           C  
ATOM    799  CD1 LEU A 102     -18.447  33.635  95.283  1.00 15.53           C  
ATOM    800  CD2 LEU A 102     -20.062  32.036  96.290  1.00 16.17           C  
ATOM    801  N   ARG A 103     -20.603  30.206  91.333  1.00 18.28           N  
ATOM    802  CA  ARG A 103     -21.534  30.111  90.216  1.00 22.64           C  
ATOM    803  C   ARG A 103     -22.351  28.830  90.335  1.00 18.33           C  
ATOM    804  O   ARG A 103     -23.562  28.831  90.110  1.00 19.04           O  
ATOM    805  CB  ARG A 103     -20.780  30.136  88.880  1.00 21.29           C  
ATOM    806  CG  ARG A 103     -21.694  30.270  87.661  1.00 22.89           C  
ATOM    807  CD  ARG A 103     -20.945  30.033  86.342  1.00 19.05           C  
ATOM    808  NE  ARG A 103     -20.091  31.160  85.978  1.00 16.49           N  
ATOM    809  CZ  ARG A 103     -18.766  31.115  85.959  1.00 12.78           C  
ATOM    810  NH1 ARG A 103     -18.137  29.996  86.283  1.00 16.61           N  
ATOM    811  NH2 ARG A 103     -18.067  32.195  85.643  1.00 20.36           N  
ATOM    812  N   SER A 104     -21.688  27.738  90.699  1.00 18.52           N  
ATOM    813  CA  SER A 104     -22.371  26.461  90.843  1.00 17.44           C  
ATOM    814  C   SER A 104     -23.331  26.495  92.030  1.00 19.56           C  
ATOM    815  O   SER A 104     -24.483  26.060  91.929  1.00 18.14           O  
ATOM    816  CB  SER A 104     -21.346  25.346  91.022  1.00 16.31           C  
ATOM    817  OG  SER A 104     -20.508  25.255  89.882  1.00 16.95           O  
ATOM    818  N   LEU A 105     -22.860  27.032  93.150  1.00 19.37           N  
ATOM    819  CA  LEU A 105     -23.680  27.120  94.350  1.00 16.69           C  
ATOM    820  C   LEU A 105     -24.933  27.947  94.099  1.00 18.19           C  
ATOM    821  O   LEU A 105     -26.014  27.599  94.577  1.00 22.06           O  
ATOM    822  CB  LEU A 105     -22.860  27.717  95.501  1.00 15.57           C  
ATOM    823  CG  LEU A 105     -21.706  26.812  95.947  1.00 14.09           C  
ATOM    824  CD1 LEU A 105     -20.749  27.584  96.843  1.00 17.36           C  
ATOM    825  CD2 LEU A 105     -22.276  25.593  96.671  1.00 17.52           C  
ATOM    826  N   THR A 106     -24.792  29.040  93.351  1.00 17.26           N  
ATOM    827  CA  THR A 106     -25.937  29.896  93.028  1.00 16.65           C  
ATOM    828  C   THR A 106     -27.020  29.116  92.279  1.00 19.76           C  
ATOM    829  O   THR A 106     -28.215  29.253  92.563  1.00 17.73           O  
ATOM    830  CB  THR A 106     -25.535  31.079  92.132  1.00 14.29           C  
ATOM    831  OG1 THR A 106     -24.562  31.888  92.803  1.00 19.97           O  
ATOM    832  CG2 THR A 106     -26.758  31.915  91.795  1.00 15.77           C  
ATOM    833  N   THR A 107     -26.597  28.308  91.309  1.00 15.61           N  
ATOM    834  CA  THR A 107     -27.529  27.517  90.525  1.00 17.79           C  
ATOM    835  C   THR A 107     -28.124  26.455  91.437  1.00 17.53           C  
ATOM    836  O   THR A 107     -29.327  26.211  91.421  1.00 19.25           O  
ATOM    837  CB  THR A 107     -26.816  26.831  89.329  1.00 27.48           C  
ATOM    838  OG1 THR A 107     -26.319  27.828  88.424  1.00 33.01           O  
ATOM    839  CG2 THR A 107     -27.782  25.924  88.580  1.00 33.77           C  
ATOM    840  N   LEU A 108     -27.266  25.845  92.248  1.00 22.73           N  
ATOM    841  CA  LEU A 108     -27.672  24.803  93.189  1.00 22.28           C  
ATOM    842  C   LEU A 108     -28.719  25.286  94.206  1.00 25.31           C  
ATOM    843  O   LEU A 108     -29.699  24.581  94.486  1.00 21.76           O  
ATOM    844  CB  LEU A 108     -26.434  24.272  93.921  1.00 22.58           C  
ATOM    845  CG  LEU A 108     -25.988  22.823  93.667  1.00 25.74           C  
ATOM    846  CD1 LEU A 108     -26.413  22.350  92.279  1.00 22.15           C  
ATOM    847  CD2 LEU A 108     -24.480  22.738  93.834  1.00 25.44           C  
ATOM    848  N   LEU A 109     -28.512  26.486  94.746  1.00 19.85           N  
ATOM    849  CA  LEU A 109     -29.420  27.070  95.735  1.00 21.52           C  
ATOM    850  C   LEU A 109     -30.804  27.362  95.183  1.00 23.75           C  
ATOM    851  O   LEU A 109     -31.818  27.099  95.833  1.00 23.92           O  
ATOM    852  CB  LEU A 109     -28.840  28.373  96.275  1.00 22.72           C  
ATOM    853  CG  LEU A 109     -28.606  28.445  97.772  1.00 25.34           C  
ATOM    854  CD1 LEU A 109     -28.161  27.085  98.290  1.00 25.66           C  
ATOM    855  CD2 LEU A 109     -27.555  29.499  98.047  1.00 27.03           C  
ATOM    856  N   ARG A 110     -30.835  27.934  93.985  1.00 25.19           N  
ATOM    857  CA  ARG A 110     -32.087  28.284  93.339  1.00 22.19           C  
ATOM    858  C   ARG A 110     -32.962  27.058  93.198  1.00 16.35           C  
ATOM    859  O   ARG A 110     -34.148  27.099  93.485  1.00 21.07           O  
ATOM    860  CB  ARG A 110     -31.811  28.883  91.960  1.00 21.86           C  
ATOM    861  CG  ARG A 110     -33.032  28.978  91.073  1.00 25.25           C  
ATOM    862  CD  ARG A 110     -32.680  29.633  89.755  1.00 26.24           C  
ATOM    863  NE  ARG A 110     -31.801  30.778  89.954  1.00 28.66           N  
ATOM    864  CZ  ARG A 110     -30.789  31.083  89.155  1.00 29.47           C  
ATOM    865  NH1 ARG A 110     -30.531  30.322  88.101  1.00 32.80           N  
ATOM    866  NH2 ARG A 110     -30.035  32.142  89.410  1.00 27.27           N  
ATOM    867  N   ALA A 111     -32.370  25.966  92.742  1.00 25.07           N  
ATOM    868  CA  ALA A 111     -33.110  24.726  92.560  1.00 24.57           C  
ATOM    869  C   ALA A 111     -33.688  24.320  93.897  1.00 26.81           C  
ATOM    870  O   ALA A 111     -34.724  23.669  93.957  1.00 29.26           O  
ATOM    871  CB  ALA A 111     -32.192  23.643  92.033  1.00 23.86           C  
ATOM    872  N   LEU A 112     -33.007  24.717  94.966  1.00 28.32           N  
ATOM    873  CA  LEU A 112     -33.444  24.417  96.322  1.00 27.83           C  
ATOM    874  C   LEU A 112     -34.628  25.306  96.714  1.00 30.21           C  
ATOM    875  O   LEU A 112     -35.292  25.067  97.723  1.00 36.16           O  
ATOM    876  CB  LEU A 112     -32.282  24.633  97.299  1.00 34.24           C  
ATOM    877  CG  LEU A 112     -32.031  23.664  98.464  1.00 29.00           C  
ATOM    878  CD1 LEU A 112     -31.534  24.467  99.638  1.00 19.91           C  
ATOM    879  CD2 LEU A 112     -33.290  22.890  98.839  1.00 26.99           C  
ATOM    880  N   GLY A 113     -34.885  26.339  95.919  1.00 28.46           N  
ATOM    881  CA  GLY A 113     -35.999  27.228  96.197  1.00 24.24           C  
ATOM    882  C   GLY A 113     -35.597  28.482  96.934  1.00 22.77           C  
ATOM    883  O   GLY A 113     -36.453  29.294  97.288  1.00 22.55           O  
ATOM    884  N   ALA A 114     -34.289  28.637  97.144  1.00 22.62           N  
ATOM    885  CA  ALA A 114     -33.714  29.781  97.854  1.00 21.55           C  
ATOM    886  C   ALA A 114     -34.036  31.137  97.238  1.00 23.54           C  
ATOM    887  O   ALA A 114     -34.408  32.074  97.953  1.00 20.52           O  
ATOM    888  CB  ALA A 114     -32.205  29.616  97.957  1.00 16.35           C  
ATOM    889  N   GLN A 115     -33.883  31.250  95.921  1.00 20.46           N  
ATOM    890  CA  GLN A 115     -34.163  32.509  95.249  1.00 20.43           C  
ATOM    891  C   GLN A 115     -35.643  32.871  95.290  1.00 19.49           C  
ATOM    892  O   GLN A 115     -36.001  34.032  95.479  1.00 20.14           O  
ATOM    893  CB  GLN A 115     -33.695  32.466  93.798  1.00 22.92           C  
ATOM    894  CG  GLN A 115     -33.912  33.795  93.104  1.00 19.76           C  
ATOM    895  CD  GLN A 115     -33.519  33.765  91.658  1.00 23.29           C  
ATOM    896  OE1 GLN A 115     -33.836  32.819  90.934  1.00 24.89           O  
ATOM    897  NE2 GLN A 115     -32.825  34.802  91.220  1.00 23.42           N  
ATOM    898  N   LYS A 116     -36.502  31.878  95.106  1.00 22.16           N  
ATOM    899  CA  LYS A 116     -37.941  32.105  95.145  1.00 24.51           C  
ATOM    900  C   LYS A 116     -38.385  32.567  96.535  1.00 24.15           C  
ATOM    901  O   LYS A 116     -39.082  33.573  96.673  1.00 22.16           O  
ATOM    902  CB  LYS A 116     -38.687  30.822  94.783  1.00 26.60           C  
ATOM    903  CG  LYS A 116     -40.127  31.042  94.363  1.00 34.68           C  
ATOM    904  CD  LYS A 116     -41.085  30.430  95.360  1.00 40.02           C  
ATOM    905  CE  LYS A 116     -42.145  31.430  95.798  1.00 47.15           C  
ATOM    906  NZ  LYS A 116     -43.058  30.844  96.829  1.00 50.85           N  
ATOM    907  N   GLU A 117     -37.978  31.818  97.556  1.00 23.24           N  
ATOM    908  CA  GLU A 117     -38.328  32.129  98.940  1.00 23.04           C  
ATOM    909  C   GLU A 117     -37.753  33.473  99.368  1.00 21.31           C  
ATOM    910  O   GLU A 117     -38.432  34.274 100.009  1.00 21.89           O  
ATOM    911  CB  GLU A 117     -37.807  31.028  99.870  1.00 25.84           C  
ATOM    912  CG  GLU A 117     -38.863  30.427 100.805  1.00 32.44           C  
ATOM    913  CD  GLU A 117     -38.272  29.509 101.881  1.00 33.90           C  
ATOM    914  OE1 GLU A 117     -37.094  29.097 101.771  1.00 40.51           O  
ATOM    915  OE2 GLU A 117     -38.995  29.198 102.846  1.00 34.01           O  
ATOM    916  N   ALA A 118     -36.497  33.717  99.015  1.00 19.35           N  
ATOM    917  CA  ALA A 118     -35.841  34.965  99.367  1.00 21.17           C  
ATOM    918  C   ALA A 118     -36.543  36.195  98.786  1.00 24.21           C  
ATOM    919  O   ALA A 118     -36.645  37.219  99.458  1.00 24.13           O  
ATOM    920  CB  ALA A 118     -34.386  34.929  98.918  1.00 19.66           C  
ATOM    921  N   ILE A 119     -37.034  36.103  97.549  1.00 22.81           N  
ATOM    922  CA  ILE A 119     -37.703  37.244  96.916  1.00 24.98           C  
ATOM    923  C   ILE A 119     -39.076  37.558  97.518  1.00 25.80           C  
ATOM    924  O   ILE A 119     -39.467  38.723  97.611  1.00 31.89           O  
ATOM    925  CB  ILE A 119     -37.887  37.040  95.373  1.00 23.18           C  
ATOM    926  CG1 ILE A 119     -36.545  37.171  94.644  1.00 19.09           C  
ATOM    927  CG2 ILE A 119     -38.831  38.097  94.820  1.00 20.51           C  
ATOM    928  CD1 ILE A 119     -36.670  37.250  93.122  1.00 19.54           C  
ATOM    929  N   SER A 120     -39.807  36.522  97.916  1.00 23.66           N  
ATOM    930  CA  SER A 120     -41.131  36.700  98.497  1.00 24.06           C  
ATOM    931  C   SER A 120     -41.051  37.129  99.960  1.00 27.38           C  
ATOM    932  O   SER A 120     -41.734  38.059 100.381  1.00 28.33           O  
ATOM    933  CB  SER A 120     -41.921  35.400  98.376  1.00 24.82           C  
ATOM    934  OG  SER A 120     -42.158  35.089  97.013  1.00 36.90           O  
ATOM    935  N   ASN A 121     -40.213  36.445 100.733  1.00 31.51           N  
ATOM    936  CA  ASN A 121     -40.038  36.756 102.149  1.00 31.30           C  
ATOM    937  C   ASN A 121     -39.440  38.153 102.282  1.00 30.40           C  
ATOM    938  O   ASN A 121     -39.405  38.729 103.372  1.00 28.29           O  
ATOM    939  CB  ASN A 121     -39.100  35.732 102.802  1.00 31.64           C  
ATOM    940  CG  ASN A 121     -39.765  34.954 103.932  1.00 35.66           C  
ATOM    941  OD1 ASN A 121     -40.904  34.503 103.814  1.00 34.15           O  
ATOM    942  ND2 ASN A 121     -39.045  34.794 105.037  1.00 40.36           N  
ATOM    943  N   SER A 122     -38.981  38.693 101.156  1.00 33.71           N  
ATOM    944  CA  SER A 122     -38.362  40.013 101.114  1.00 29.89           C  
ATOM    945  C   SER A 122     -39.118  40.981 100.220  1.00 29.93           C  
ATOM    946  O   SER A 122     -38.527  41.938  99.725  1.00 35.61           O  
ATOM    947  CB  SER A 122     -36.926  39.898 100.593  1.00 28.53           C  
ATOM    948  OG  SER A 122     -35.992  39.798 101.654  1.00 38.70           O  
ATOM    949  N   ASP A 123     -40.412  40.753 100.014  1.00 29.95           N  
ATOM    950  CA  ASP A 123     -41.185  41.633  99.133  1.00 33.64           C  
ATOM    951  C   ASP A 123     -41.874  42.820  99.810  1.00 36.43           C  
ATOM    952  O   ASP A 123     -42.664  43.523  99.173  1.00 36.51           O  
ATOM    953  CB  ASP A 123     -42.220  40.822  98.343  1.00 37.32           C  
ATOM    954  CG  ASP A 123     -43.232  40.136  99.234  1.00 37.97           C  
ATOM    955  OD1 ASP A 123     -43.306  40.476 100.434  1.00 39.54           O  
ATOM    956  OD2 ASP A 123     -43.957  39.254  98.731  1.00 36.43           O  
ATOM    957  N   ALA A 124     -41.571  43.040 101.092  1.00 35.53           N  
ATOM    958  CA  ALA A 124     -42.142  44.151 101.852  1.00 29.43           C  
ATOM    959  C   ALA A 124     -41.015  45.088 102.263  1.00 30.25           C  
ATOM    960  O   ALA A 124     -39.889  44.650 102.485  1.00 31.35           O  
ATOM    961  CB  ALA A 124     -42.868  43.635 103.083  1.00 25.16           C  
ATOM    962  N   ALA A 125     -41.310  46.382 102.345  1.00 31.27           N  
ATOM    963  CA  ALA A 125     -40.300  47.362 102.731  1.00 30.48           C  
ATOM    964  C   ALA A 125     -39.734  46.990 104.098  1.00 29.91           C  
ATOM    965  O   ALA A 125     -40.442  46.424 104.926  1.00 26.51           O  
ATOM    966  CB  ALA A 125     -40.920  48.763 102.779  1.00 31.83           C  
ATOM    967  N   SER A 126     -38.460  47.294 104.326  1.00 31.91           N  
ATOM    968  CA  SER A 126     -37.826  46.998 105.607  1.00 29.70           C  
ATOM    969  C   SER A 126     -36.860  48.110 106.020  1.00 28.81           C  
ATOM    970  O   SER A 126     -36.830  49.182 105.411  1.00 26.35           O  
ATOM    971  CB  SER A 126     -37.086  45.652 105.542  1.00 31.89           C  
ATOM    972  OG  SER A 126     -35.832  45.765 104.887  1.00 39.19           O  
ATOM    973  N   ALA A 127     -36.085  47.846 107.069  1.00 27.35           N  
ATOM    974  CA  ALA A 127     -35.119  48.805 107.588  1.00 26.19           C  
ATOM    975  C   ALA A 127     -33.821  48.778 106.792  1.00 32.71           C  
ATOM    976  O   ALA A 127     -33.378  47.719 106.336  1.00 36.11           O  
ATOM    977  CB  ALA A 127     -34.830  48.514 109.068  1.00 26.81           C  
ATOM    978  N   ALA A 128     -33.216  49.954 106.639  1.00 36.35           N  
ATOM    979  CA  ALA A 128     -31.968  50.112 105.901  1.00 41.54           C  
ATOM    980  C   ALA A 128     -31.003  48.983 106.212  1.00 45.85           C  
ATOM    981  O   ALA A 128     -31.013  48.439 107.314  1.00 46.79           O  
ATOM    982  CB  ALA A 128     -31.323  51.449 106.244  1.00 36.68           C  
ATOM    983  N   PRO A 129     -30.162  48.608 105.234  1.00 51.52           N  
ATOM    984  CA  PRO A 129     -29.207  47.526 105.478  1.00 51.09           C  
ATOM    985  C   PRO A 129     -28.657  47.620 106.893  1.00 49.38           C  
ATOM    986  O   PRO A 129     -28.665  46.642 107.640  1.00 43.76           O  
ATOM    987  CB  PRO A 129     -28.134  47.760 104.421  1.00 51.30           C  
ATOM    988  CG  PRO A 129     -28.871  48.392 103.284  1.00 52.78           C  
ATOM    989  CD  PRO A 129     -30.044  49.150 103.868  1.00 52.58           C  
ATOM    990  N   LEU A 130     -28.209  48.817 107.258  1.00 51.91           N  
ATOM    991  CA  LEU A 130     -27.648  49.051 108.580  1.00 59.63           C  
ATOM    992  C   LEU A 130     -26.645  47.948 108.928  1.00 63.63           C  
ATOM    993  O   LEU A 130     -26.942  47.045 109.716  1.00 63.16           O  
ATOM    994  CB  LEU A 130     -28.764  49.093 109.624  1.00 62.98           C  
ATOM    995  CG  LEU A 130     -29.964  49.979 109.281  1.00 67.06           C  
ATOM    996  CD1 LEU A 130     -31.174  49.550 110.104  1.00 61.52           C  
ATOM    997  CD2 LEU A 130     -29.616  51.439 109.535  1.00 69.74           C  
ATOM    998  N   ARG A 131     -25.461  48.030 108.325  1.00 63.20           N  
ATOM    999  CA  ARG A 131     -24.400  47.057 108.548  1.00 62.02           C  
ATOM   1000  C   ARG A 131     -23.175  47.430 107.714  1.00 59.24           C  
ATOM   1001  O   ARG A 131     -22.292  48.150 108.177  1.00 64.22           O  
ATOM   1002  CB  ARG A 131     -24.879  45.647 108.163  1.00 62.34           C  
ATOM   1003  CG  ARG A 131     -24.644  44.565 109.222  1.00 58.27           C  
ATOM   1004  CD  ARG A 131     -23.403  44.848 110.063  1.00 61.40           C  
ATOM   1005  NE  ARG A 131     -22.831  43.634 110.637  1.00 58.93           N  
ATOM   1006  CZ  ARG A 131     -21.797  43.616 111.474  1.00 55.93           C  
ATOM   1007  NH1 ARG A 131     -21.219  44.755 111.838  1.00 54.34           N  
ATOM   1008  NH2 ARG A 131     -21.343  42.461 111.947  1.00 47.76           N  
ATOM   1009  N   THR A 132     -23.140  46.935 106.480  1.00 56.66           N  
ATOM   1010  CA  THR A 132     -22.045  47.181 105.538  1.00 49.50           C  
ATOM   1011  C   THR A 132     -20.653  46.795 106.037  1.00 41.63           C  
ATOM   1012  O   THR A 132     -19.936  47.589 106.659  1.00 39.69           O  
ATOM   1013  CB  THR A 132     -22.031  48.652 105.065  1.00 49.37           C  
ATOM   1014  OG1 THR A 132     -23.086  48.845 104.113  1.00 54.16           O  
ATOM   1015  CG2 THR A 132     -20.706  48.993 104.398  1.00 47.05           C  
ATOM   1016  N   ILE A 133     -20.291  45.552 105.747  1.00 32.66           N  
ATOM   1017  CA  ILE A 133     -19.001  44.999 106.114  1.00 26.91           C  
ATOM   1018  C   ILE A 133     -18.169  45.015 104.842  1.00 23.26           C  
ATOM   1019  O   ILE A 133     -18.703  44.855 103.744  1.00 19.88           O  
ATOM   1020  CB  ILE A 133     -19.145  43.534 106.604  1.00 26.66           C  
ATOM   1021  CG1 ILE A 133     -19.980  43.493 107.878  1.00 28.12           C  
ATOM   1022  CG2 ILE A 133     -17.778  42.919 106.848  1.00 26.21           C  
ATOM   1023  CD1 ILE A 133     -20.271  42.105 108.359  1.00 29.74           C  
ATOM   1024  N   THR A 134     -16.866  45.212 104.982  1.00 22.61           N  
ATOM   1025  CA  THR A 134     -16.001  45.228 103.817  1.00 24.18           C  
ATOM   1026  C   THR A 134     -14.671  44.568 104.121  1.00 23.82           C  
ATOM   1027  O   THR A 134     -14.360  44.252 105.270  1.00 22.24           O  
ATOM   1028  CB  THR A 134     -15.711  46.669 103.329  1.00 24.76           C  
ATOM   1029  OG1 THR A 134     -14.915  47.346 104.306  1.00 29.97           O  
ATOM   1030  CG2 THR A 134     -16.999  47.439 103.098  1.00 19.08           C  
ATOM   1031  N   ALA A 135     -13.888  44.364 103.067  1.00 24.28           N  
ATOM   1032  CA  ALA A 135     -12.566  43.761 103.184  1.00 26.25           C  
ATOM   1033  C   ALA A 135     -11.641  44.509 102.225  1.00 23.72           C  
ATOM   1034  O   ALA A 135     -12.089  45.009 101.193  1.00 28.74           O  
ATOM   1035  CB  ALA A 135     -12.621  42.271 102.816  1.00 23.13           C  
ATOM   1036  N   ASP A 136     -10.363  44.605 102.580  1.00 21.32           N  
ATOM   1037  CA  ASP A 136      -9.389  45.268 101.731  1.00 22.52           C  
ATOM   1038  C   ASP A 136      -8.184  44.364 101.490  1.00 22.45           C  
ATOM   1039  O   ASP A 136      -7.127  44.823 101.069  1.00 29.24           O  
ATOM   1040  CB  ASP A 136      -8.950  46.614 102.334  1.00 26.52           C  
ATOM   1041  CG  ASP A 136      -8.447  46.492 103.762  1.00 30.55           C  
ATOM   1042  OD1 ASP A 136      -7.443  45.788 103.991  1.00 28.53           O  
ATOM   1043  OD2 ASP A 136      -9.056  47.114 104.659  1.00 40.07           O  
ATOM   1044  N   THR A 137      -8.349  43.076 101.778  1.00 22.01           N  
ATOM   1045  CA  THR A 137      -7.302  42.083 101.559  1.00 18.30           C  
ATOM   1046  C   THR A 137      -7.985  40.826 101.037  1.00 22.17           C  
ATOM   1047  O   THR A 137      -9.186  40.622 101.254  1.00 21.18           O  
ATOM   1048  CB  THR A 137      -6.530  41.708 102.858  1.00 23.21           C  
ATOM   1049  OG1 THR A 137      -7.455  41.354 103.895  1.00 28.63           O  
ATOM   1050  CG2 THR A 137      -5.669  42.861 103.322  1.00 21.84           C  
ATOM   1051  N   PHE A 138      -7.226  39.981 100.347  1.00 22.40           N  
ATOM   1052  CA  PHE A 138      -7.787  38.751  99.815  1.00 21.40           C  
ATOM   1053  C   PHE A 138      -8.000  37.785 100.960  1.00 23.03           C  
ATOM   1054  O   PHE A 138      -8.836  36.882 100.886  1.00 24.07           O  
ATOM   1055  CB  PHE A 138      -6.843  38.151  98.775  1.00 23.21           C  
ATOM   1056  CG  PHE A 138      -7.066  38.684  97.396  1.00 25.65           C  
ATOM   1057  CD1 PHE A 138      -8.069  38.155  96.589  1.00 25.18           C  
ATOM   1058  CD2 PHE A 138      -6.313  39.755  96.923  1.00 25.59           C  
ATOM   1059  CE1 PHE A 138      -8.324  38.690  95.329  1.00 22.60           C  
ATOM   1060  CE2 PHE A 138      -6.560  40.296  95.666  1.00 30.13           C  
ATOM   1061  CZ  PHE A 138      -7.568  39.763  94.868  1.00 25.47           C  
ATOM   1062  N   ARG A 139      -7.232  37.997 102.025  1.00 27.54           N  
ATOM   1063  CA  ARG A 139      -7.306  37.173 103.224  1.00 24.58           C  
ATOM   1064  C   ARG A 139      -8.690  37.270 103.848  1.00 19.76           C  
ATOM   1065  O   ARG A 139      -9.311  36.248 104.135  1.00 24.57           O  
ATOM   1066  CB  ARG A 139      -6.247  37.611 104.247  1.00 24.44           C  
ATOM   1067  CG  ARG A 139      -6.183  36.710 105.479  1.00 22.05           C  
ATOM   1068  CD  ARG A 139      -5.326  37.305 106.576  1.00 20.57           C  
ATOM   1069  NE  ARG A 139      -5.138  38.738 106.394  1.00 30.09           N  
ATOM   1070  CZ  ARG A 139      -3.954  39.341 106.397  1.00 31.67           C  
ATOM   1071  NH1 ARG A 139      -2.841  38.630 106.577  1.00 36.24           N  
ATOM   1072  NH2 ARG A 139      -3.882  40.654 106.214  1.00 27.72           N  
ATOM   1073  N   LYS A 140      -9.182  38.492 104.055  1.00 17.80           N  
ATOM   1074  CA  LYS A 140     -10.501  38.646 104.643  1.00 14.81           C  
ATOM   1075  C   LYS A 140     -11.565  38.178 103.666  1.00 18.77           C  
ATOM   1076  O   LYS A 140     -12.565  37.597 104.069  1.00 23.24           O  
ATOM   1077  CB  LYS A 140     -10.775  40.094 105.047  1.00 16.09           C  
ATOM   1078  CG  LYS A 140     -12.039  40.208 105.892  1.00 16.78           C  
ATOM   1079  CD  LYS A 140     -12.255  41.584 106.498  1.00 16.51           C  
ATOM   1080  CE  LYS A 140     -13.731  41.780 106.806  1.00 19.33           C  
ATOM   1081  NZ  LYS A 140     -13.997  42.894 107.751  1.00 16.58           N  
ATOM   1082  N   LEU A 141     -11.345  38.425 102.377  1.00 24.06           N  
ATOM   1083  CA  LEU A 141     -12.294  38.010 101.344  1.00 19.06           C  
ATOM   1084  C   LEU A 141     -12.483  36.495 101.393  1.00 11.16           C  
ATOM   1085  O   LEU A 141     -13.596  35.996 101.422  1.00 15.17           O  
ATOM   1086  CB  LEU A 141     -11.779  38.435  99.954  1.00 22.65           C  
ATOM   1087  CG  LEU A 141     -12.619  38.177  98.692  1.00 20.95           C  
ATOM   1088  CD1 LEU A 141     -14.073  38.567  98.918  1.00 20.46           C  
ATOM   1089  CD2 LEU A 141     -12.043  38.975  97.535  1.00 18.89           C  
ATOM   1090  N   PHE A 142     -11.380  35.767 101.410  1.00 13.39           N  
ATOM   1091  CA  PHE A 142     -11.449  34.321 101.445  1.00 18.57           C  
ATOM   1092  C   PHE A 142     -11.932  33.755 102.774  1.00 20.44           C  
ATOM   1093  O   PHE A 142     -12.596  32.720 102.793  1.00 22.27           O  
ATOM   1094  CB  PHE A 142     -10.094  33.737 101.064  1.00 18.99           C  
ATOM   1095  CG  PHE A 142      -9.863  33.696  99.583  1.00 19.67           C  
ATOM   1096  CD1 PHE A 142     -10.744  33.009  98.752  1.00 22.45           C  
ATOM   1097  CD2 PHE A 142      -8.793  34.369  99.012  1.00 23.12           C  
ATOM   1098  CE1 PHE A 142     -10.562  32.997  97.360  1.00 25.80           C  
ATOM   1099  CE2 PHE A 142      -8.599  34.363  97.617  1.00 23.78           C  
ATOM   1100  CZ  PHE A 142      -9.486  33.678  96.794  1.00 19.00           C  
ATOM   1101  N   ARG A 143     -11.604  34.420 103.880  1.00 20.06           N  
ATOM   1102  CA  ARG A 143     -12.056  33.956 105.186  1.00 18.93           C  
ATOM   1103  C   ARG A 143     -13.578  34.092 105.227  1.00 15.22           C  
ATOM   1104  O   ARG A 143     -14.283  33.229 105.751  1.00 15.68           O  
ATOM   1105  CB  ARG A 143     -11.418  34.789 106.302  1.00 20.63           C  
ATOM   1106  CG  ARG A 143     -11.964  34.481 107.698  1.00 23.65           C  
ATOM   1107  CD  ARG A 143     -11.216  35.259 108.782  1.00 26.77           C  
ATOM   1108  NE  ARG A 143     -11.451  36.704 108.722  1.00 16.19           N  
ATOM   1109  CZ  ARG A 143     -10.501  37.601 108.476  1.00 16.00           C  
ATOM   1110  NH1 ARG A 143      -9.257  37.201 108.266  1.00 14.68           N  
ATOM   1111  NH2 ARG A 143     -10.791  38.900 108.453  1.00 15.67           N  
ATOM   1112  N   VAL A 144     -14.083  35.178 104.654  1.00 11.28           N  
ATOM   1113  CA  VAL A 144     -15.524  35.426 104.605  1.00 14.01           C  
ATOM   1114  C   VAL A 144     -16.188  34.381 103.687  1.00 17.72           C  
ATOM   1115  O   VAL A 144     -17.283  33.881 103.972  1.00 18.62           O  
ATOM   1116  CB  VAL A 144     -15.819  36.871 104.058  1.00 16.26           C  
ATOM   1117  CG1 VAL A 144     -17.255  36.975 103.560  1.00 13.39           C  
ATOM   1118  CG2 VAL A 144     -15.558  37.911 105.138  1.00 12.60           C  
ATOM   1119  N   TYR A 145     -15.515  34.070 102.580  1.00 16.61           N  
ATOM   1120  CA  TYR A 145     -16.001  33.096 101.611  1.00 15.75           C  
ATOM   1121  C   TYR A 145     -16.231  31.766 102.325  1.00 18.30           C  
ATOM   1122  O   TYR A 145     -17.294  31.166 102.190  1.00 19.68           O  
ATOM   1123  CB  TYR A 145     -14.969  32.933 100.481  1.00 15.39           C  
ATOM   1124  CG  TYR A 145     -15.244  31.816  99.493  1.00 10.82           C  
ATOM   1125  CD1 TYR A 145     -16.485  31.695  98.870  1.00 16.53           C  
ATOM   1126  CD2 TYR A 145     -14.241  30.914  99.141  1.00 15.25           C  
ATOM   1127  CE1 TYR A 145     -16.724  30.704  97.911  1.00 18.81           C  
ATOM   1128  CE2 TYR A 145     -14.466  29.912  98.181  1.00 20.64           C  
ATOM   1129  CZ  TYR A 145     -15.712  29.816  97.571  1.00 21.47           C  
ATOM   1130  OH  TYR A 145     -15.947  28.835  96.632  1.00 19.58           O  
ATOM   1131  N   SER A 146     -15.234  31.323 103.093  1.00 21.35           N  
ATOM   1132  CA  SER A 146     -15.319  30.064 103.847  1.00 20.60           C  
ATOM   1133  C   SER A 146     -16.359  30.116 104.976  1.00 17.47           C  
ATOM   1134  O   SER A 146     -17.180  29.210 105.107  1.00 16.81           O  
ATOM   1135  CB  SER A 146     -13.943  29.708 104.433  1.00 13.83           C  
ATOM   1136  OG  SER A 146     -14.001  28.528 105.216  1.00 19.24           O  
ATOM   1137  N   ASN A 147     -16.328  31.174 105.785  1.00 16.12           N  
ATOM   1138  CA  ASN A 147     -17.270  31.302 106.891  1.00 17.15           C  
ATOM   1139  C   ASN A 147     -18.713  31.330 106.405  1.00 16.24           C  
ATOM   1140  O   ASN A 147     -19.608  30.801 107.072  1.00 14.90           O  
ATOM   1141  CB  ASN A 147     -16.974  32.566 107.712  1.00 19.98           C  
ATOM   1142  CG  ASN A 147     -15.947  32.327 108.813  1.00 17.62           C  
ATOM   1143  OD1 ASN A 147     -15.643  31.190 109.161  1.00 20.20           O  
ATOM   1144  ND2 ASN A 147     -15.414  33.405 109.364  1.00 13.96           N  
ATOM   1145  N   PHE A 148     -18.944  31.942 105.241  1.00 16.27           N  
ATOM   1146  CA  PHE A 148     -20.300  32.011 104.689  1.00 14.94           C  
ATOM   1147  C   PHE A 148     -20.831  30.656 104.200  1.00 12.96           C  
ATOM   1148  O   PHE A 148     -21.954  30.251 104.536  1.00 14.23           O  
ATOM   1149  CB  PHE A 148     -20.366  33.013 103.532  1.00 15.77           C  
ATOM   1150  CG  PHE A 148     -21.771  33.348 103.108  1.00 18.80           C  
ATOM   1151  CD1 PHE A 148     -22.458  32.528 102.220  1.00 18.91           C  
ATOM   1152  CD2 PHE A 148     -22.414  34.479 103.608  1.00 23.93           C  
ATOM   1153  CE1 PHE A 148     -23.761  32.826 101.833  1.00 20.84           C  
ATOM   1154  CE2 PHE A 148     -23.719  34.787 103.229  1.00 22.54           C  
ATOM   1155  CZ  PHE A 148     -24.395  33.959 102.339  1.00 23.85           C  
ATOM   1156  N   LEU A 149     -20.029  29.961 103.401  1.00 15.64           N  
ATOM   1157  CA  LEU A 149     -20.443  28.670 102.861  1.00 17.99           C  
ATOM   1158  C   LEU A 149     -20.558  27.612 103.954  1.00 19.94           C  
ATOM   1159  O   LEU A 149     -21.514  26.832 103.986  1.00 17.74           O  
ATOM   1160  CB  LEU A 149     -19.452  28.174 101.794  1.00 20.63           C  
ATOM   1161  CG  LEU A 149     -18.973  29.076 100.652  1.00 19.40           C  
ATOM   1162  CD1 LEU A 149     -18.077  28.261  99.741  1.00 21.27           C  
ATOM   1163  CD2 LEU A 149     -20.142  29.650  99.892  1.00 16.62           C  
ATOM   1164  N   ARG A 150     -19.579  27.589 104.852  1.00 18.75           N  
ATOM   1165  CA  ARG A 150     -19.577  26.599 105.913  1.00 19.26           C  
ATOM   1166  C   ARG A 150     -20.530  26.984 107.024  1.00 19.74           C  
ATOM   1167  O   ARG A 150     -20.860  26.161 107.877  1.00 20.61           O  
ATOM   1168  CB  ARG A 150     -18.155  26.418 106.456  1.00 16.01           C  
ATOM   1169  CG  ARG A 150     -17.792  27.329 107.607  1.00 13.47           C  
ATOM   1170  CD  ARG A 150     -16.318  27.240 107.924  1.00 12.81           C  
ATOM   1171  NE  ARG A 150     -15.929  28.204 108.946  1.00 16.04           N  
ATOM   1172  CZ  ARG A 150     -15.254  27.898 110.049  1.00 20.55           C  
ATOM   1173  NH1 ARG A 150     -14.884  26.646 110.283  1.00 21.35           N  
ATOM   1174  NH2 ARG A 150     -14.957  28.846 110.926  1.00 21.76           N  
ATOM   1175  N   GLY A 151     -20.994  28.231 106.985  1.00 20.02           N  
ATOM   1176  CA  GLY A 151     -21.895  28.725 108.009  1.00 16.38           C  
ATOM   1177  C   GLY A 151     -23.374  28.722 107.672  1.00 14.84           C  
ATOM   1178  O   GLY A 151     -23.992  27.666 107.560  1.00 15.39           O  
ATOM   1179  N   LYS A 152     -23.951  29.909 107.509  1.00 15.49           N  
ATOM   1180  CA  LYS A 152     -25.369  30.009 107.216  1.00 16.25           C  
ATOM   1181  C   LYS A 152     -25.774  29.295 105.930  1.00 13.62           C  
ATOM   1182  O   LYS A 152     -26.898  28.807 105.825  1.00 17.75           O  
ATOM   1183  CB  LYS A 152     -25.807  31.477 107.183  1.00 15.71           C  
ATOM   1184  CG  LYS A 152     -25.268  32.280 106.029  1.00 20.58           C  
ATOM   1185  CD  LYS A 152     -25.790  33.698 106.094  1.00 22.85           C  
ATOM   1186  CE  LYS A 152     -24.980  34.530 107.078  1.00 20.48           C  
ATOM   1187  NZ  LYS A 152     -25.815  35.542 107.779  1.00 29.99           N  
ATOM   1188  N   LEU A 153     -24.876  29.226 104.952  1.00 14.39           N  
ATOM   1189  CA  LEU A 153     -25.219  28.519 103.720  1.00 19.04           C  
ATOM   1190  C   LEU A 153     -25.451  27.051 104.068  1.00 14.56           C  
ATOM   1191  O   LEU A 153     -26.505  26.483 103.764  1.00 17.63           O  
ATOM   1192  CB  LEU A 153     -24.099  28.630 102.685  1.00 19.12           C  
ATOM   1193  CG  LEU A 153     -24.547  28.173 101.292  1.00 22.48           C  
ATOM   1194  CD1 LEU A 153     -23.873  29.023 100.240  1.00 23.53           C  
ATOM   1195  CD2 LEU A 153     -24.213  26.708 101.092  1.00 18.87           C  
ATOM   1196  N   LYS A 154     -24.468  26.445 104.723  1.00 15.44           N  
ATOM   1197  CA  LYS A 154     -24.585  25.050 105.122  1.00 21.14           C  
ATOM   1198  C   LYS A 154     -25.809  24.875 106.005  1.00 21.94           C  
ATOM   1199  O   LYS A 154     -26.592  23.945 105.804  1.00 22.75           O  
ATOM   1200  CB  LYS A 154     -23.325  24.589 105.869  1.00 15.75           C  
ATOM   1201  CG  LYS A 154     -23.364  23.137 106.320  1.00 22.38           C  
ATOM   1202  CD  LYS A 154     -23.833  22.189 105.207  1.00 27.60           C  
ATOM   1203  CE  LYS A 154     -23.176  20.807 105.319  1.00 28.02           C  
ATOM   1204  NZ  LYS A 154     -24.009  19.705 104.757  1.00 23.20           N  
ATOM   1205  N   LEU A 155     -25.979  25.777 106.973  1.00 21.67           N  
ATOM   1206  CA  LEU A 155     -27.116  25.713 107.889  1.00 21.71           C  
ATOM   1207  C   LEU A 155     -28.446  25.762 107.150  1.00 20.90           C  
ATOM   1208  O   LEU A 155     -29.337  24.947 107.401  1.00 24.04           O  
ATOM   1209  CB  LEU A 155     -27.056  26.856 108.907  1.00 23.06           C  
ATOM   1210  CG  LEU A 155     -26.027  26.706 110.037  1.00 25.52           C  
ATOM   1211  CD1 LEU A 155     -26.092  27.932 110.941  1.00 26.69           C  
ATOM   1212  CD2 LEU A 155     -26.282  25.430 110.834  1.00 22.89           C  
ATOM   1213  N   TYR A 156     -28.585  26.723 106.245  1.00 20.07           N  
ATOM   1214  CA  TYR A 156     -29.812  26.845 105.479  1.00 17.14           C  
ATOM   1215  C   TYR A 156     -30.047  25.564 104.656  1.00 23.04           C  
ATOM   1216  O   TYR A 156     -31.135  24.977 104.688  1.00 21.83           O  
ATOM   1217  CB  TYR A 156     -29.733  28.057 104.547  1.00 20.06           C  
ATOM   1218  CG  TYR A 156     -30.789  28.018 103.474  1.00 22.63           C  
ATOM   1219  CD1 TYR A 156     -32.136  28.152 103.804  1.00 26.62           C  
ATOM   1220  CD2 TYR A 156     -30.458  27.765 102.144  1.00 16.20           C  
ATOM   1221  CE1 TYR A 156     -33.129  28.028 102.847  1.00 22.05           C  
ATOM   1222  CE2 TYR A 156     -31.450  27.639 101.178  1.00 19.50           C  
ATOM   1223  CZ  TYR A 156     -32.783  27.769 101.542  1.00 18.54           C  
ATOM   1224  OH  TYR A 156     -33.787  27.626 100.617  1.00 28.09           O  
ATOM   1225  N   THR A 157     -29.019  25.132 103.927  1.00 21.59           N  
ATOM   1226  CA  THR A 157     -29.120  23.936 103.094  1.00 23.53           C  
ATOM   1227  C   THR A 157     -29.506  22.683 103.886  1.00 23.96           C  
ATOM   1228  O   THR A 157     -30.280  21.859 103.409  1.00 25.29           O  
ATOM   1229  CB  THR A 157     -27.798  23.659 102.364  1.00 23.87           C  
ATOM   1230  OG1 THR A 157     -27.570  24.671 101.373  1.00 27.25           O  
ATOM   1231  CG2 THR A 157     -27.852  22.313 101.687  1.00 35.38           C  
ATOM   1232  N   GLY A 158     -28.963  22.544 105.092  1.00 26.70           N  
ATOM   1233  CA  GLY A 158     -29.275  21.392 105.917  1.00 21.39           C  
ATOM   1234  C   GLY A 158     -30.749  21.295 106.256  1.00 23.10           C  
ATOM   1235  O   GLY A 158     -31.357  20.234 106.127  1.00 25.75           O  
ATOM   1236  N   GLU A 159     -31.337  22.404 106.686  1.00 23.89           N  
ATOM   1237  CA  GLU A 159     -32.746  22.404 107.046  1.00 22.86           C  
ATOM   1238  C   GLU A 159     -33.678  22.264 105.850  1.00 26.09           C  
ATOM   1239  O   GLU A 159     -34.654  21.515 105.900  1.00 30.72           O  
ATOM   1240  CB  GLU A 159     -33.095  23.684 107.800  1.00 22.44           C  
ATOM   1241  CG  GLU A 159     -34.585  23.867 108.045  1.00 31.16           C  
ATOM   1242  CD  GLU A 159     -34.920  24.089 109.512  1.00 36.90           C  
ATOM   1243  OE1 GLU A 159     -34.160  24.807 110.201  1.00 39.26           O  
ATOM   1244  OE2 GLU A 159     -35.948  23.547 109.973  1.00 39.68           O  
ATOM   1245  N   ALA A 160     -33.373  22.987 104.776  1.00 25.56           N  
ATOM   1246  CA  ALA A 160     -34.210  22.988 103.583  1.00 23.45           C  
ATOM   1247  C   ALA A 160     -34.305  21.632 102.893  1.00 23.43           C  
ATOM   1248  O   ALA A 160     -35.317  21.304 102.283  1.00 23.17           O  
ATOM   1249  CB  ALA A 160     -33.706  24.053 102.603  1.00 18.17           C  
ATOM   1250  N   CYS A 161     -33.256  20.835 103.011  1.00 27.74           N  
ATOM   1251  CA  CYS A 161     -33.228  19.532 102.369  1.00 27.30           C  
ATOM   1252  C   CYS A 161     -34.185  18.537 103.000  1.00 33.39           C  
ATOM   1253  O   CYS A 161     -34.634  17.599 102.341  1.00 39.17           O  
ATOM   1254  CB  CYS A 161     -31.798  18.997 102.368  1.00 21.05           C  
ATOM   1255  SG  CYS A 161     -30.793  19.776 101.060  1.00 30.02           S  
ATOM   1256  N   ARG A 162     -34.499  18.739 104.276  1.00 38.77           N  
ATOM   1257  CA  ARG A 162     -35.439  17.863 104.965  1.00 41.71           C  
ATOM   1258  C   ARG A 162     -36.835  18.348 104.587  1.00 46.12           C  
ATOM   1259  O   ARG A 162     -37.499  19.025 105.371  1.00 46.44           O  
ATOM   1260  CB  ARG A 162     -35.245  17.954 106.481  1.00 44.19           C  
ATOM   1261  CG  ARG A 162     -33.840  17.624 106.957  1.00 40.04           C  
ATOM   1262  CD  ARG A 162     -33.778  17.576 108.480  1.00 48.84           C  
ATOM   1263  NE  ARG A 162     -32.931  18.630 109.039  1.00 45.97           N  
ATOM   1264  CZ  ARG A 162     -33.385  19.659 109.750  1.00 44.24           C  
ATOM   1265  NH1 ARG A 162     -34.686  19.781 109.993  1.00 41.69           N  
ATOM   1266  NH2 ARG A 162     -32.540  20.570 110.218  1.00 41.84           N  
ATOM   1267  N   THR A 163     -37.270  18.012 103.374  1.00 55.70           N  
ATOM   1268  CA  THR A 163     -38.581  18.441 102.888  1.00 59.93           C  
ATOM   1269  C   THR A 163     -39.377  17.384 102.119  1.00 62.80           C  
ATOM   1270  O   THR A 163     -39.321  17.323 100.887  1.00 62.63           O  
ATOM   1271  CB  THR A 163     -38.458  19.691 101.983  1.00 57.29           C  
ATOM   1272  OG1 THR A 163     -37.972  20.795 102.757  1.00 56.59           O  
ATOM   1273  CG2 THR A 163     -39.818  20.059 101.380  1.00 60.11           C  
ATOM   1274  N   GLY A 164     -40.120  16.558 102.854  1.00 64.86           N  
ATOM   1275  CA  GLY A 164     -40.949  15.545 102.227  1.00 64.94           C  
ATOM   1276  C   GLY A 164     -42.284  16.199 101.914  1.00 68.62           C  
ATOM   1277  O   GLY A 164     -42.314  17.331 101.421  1.00 71.35           O  
ATOM   1278  N   ASP A 165     -43.386  15.512 102.207  1.00 67.46           N  
ATOM   1279  CA  ASP A 165     -44.719  16.060 101.953  1.00 66.61           C  
ATOM   1280  C   ASP A 165     -45.630  15.901 103.176  1.00 69.70           C  
ATOM   1281  O   ASP A 165     -45.750  14.806 103.727  1.00 70.55           O  
ATOM   1282  CB  ASP A 165     -45.353  15.364 100.742  1.00 60.74           C  
ATOM   1283  CG  ASP A 165     -45.224  16.177  99.465  1.00 55.57           C  
ATOM   1284  OD1 ASP A 165     -44.086  16.342  98.976  1.00 55.87           O  
ATOM   1285  OD2 ASP A 165     -46.258  16.650  98.947  1.00 53.98           O  
ATOM   1286  N   ARG A 166     -46.266  16.996 103.598  1.00 70.55           N  
ATOM   1287  CA  ARG A 166     -47.168  16.975 104.754  1.00 70.32           C  
ATOM   1288  C   ARG A 166     -48.231  18.072 104.676  1.00 71.35           C  
ATOM   1289  O   ARG A 166     -49.397  17.730 104.377  1.00 72.87           O  
ATOM   1290  CB  ARG A 166     -46.368  17.115 106.053  1.00 67.19           C  
ATOM   1291  OXT ARG A 166     -47.892  19.254 104.918  1.00 69.19           O  
TER    1292      ARG A 166                                                      
MASTER      327    0    0   17   31    0    0    6 4917    3   12   49          
END                                                                             
