# Supplementary material for: Epitope Prediction Based on Random Peptide Library Screening: Benchmark Dataset and Prediction Tools Evaluation
Source: Molecules. 2011 Jun 16;16(6):4971–93. doi: 10.3390/molecules16064971 (PMC6264216; doi:10.3390/molecules16064971)
Supplement: Supplementary file 1 [file molecules-16-04971-s001.zip › supplementary materials/datasets/MS00984/EP00984.txt]

L5 D8 S9 R10 V11 E13 R14 Y15 L16 L17 K20 T44 K45 V46 N47 F48 Y49 K52 Q78 D96 K97 V99 S100 R103 S104 T107 L108 R110 R131 I133 K140 R143 V144 N147 R150 G151 K154 L155
