# Supplementary material for: Epitope Prediction Based on Random Peptide Library Screening: Benchmark Dataset and Prediction Tools Evaluation
Source: Molecules. 2011 Jun 16;16(6):4971–93. doi: 10.3390/molecules16064971 (PMC6264216; doi:10.3390/molecules16064971)
Supplement: Supplementary file 1 [file molecules-16-04971-s001.zip › supplementary materials/datasets/MS01004/1MQ8.pdb]

HEADER    IMMUNE SYSTEM                           15-SEP-02   1MQ8              
TITLE     CRYSTAL STRUCTURE OF ALPHAL I DOMAIN IN COMPLEX WITH ICAM-1           
COMPND    MOL_ID: 1;                                                            
COMPND   2 MOLECULE: INTERCELLULAR ADHESION MOLECULE-1;                         
COMPND   3 CHAIN: A, C;                                                         
COMPND   4 FRAGMENT: DOMAINS 1 AND 2;                                           
COMPND   5 SYNONYM: ICAM-1; CD54 ANTIGEN; MAJOR GROUP RHINOVIRUS                
COMPND   6 RECEPTOR;                                                            
COMPND   7 ENGINEERED: YES;                                                     
COMPND   8 MOL_ID: 2;                                                           
COMPND   9 MOLECULE: INTEGRIN ALPHA-L;                                          
COMPND  10 CHAIN: B, D;                                                         
COMPND  11 FRAGMENT: INTEGRIN ALPHAL I DOMAIN;                                  
COMPND  12 SYNONYM: LEUKOCYTE ADHESION GLYCOPROTEIN LFA-1 ALPHA                 
COMPND  13 CHAIN; LEUKOCYTE FUNCTION  ASSOCIATED MOLECULE 1, ALPHA              
COMPND  14 CHAIN; CD11A;                                                        
COMPND  15 ENGINEERED: YES;                                                     
COMPND  16 MUTATION: YES                                                        
SOURCE    MOL_ID: 1;                                                            
SOURCE   2 ORGANISM_SCIENTIFIC: HOMO SAPIENS;                                   
SOURCE   3 ORGANISM_COMMON: HUMAN;                                              
SOURCE   4 ORGANISM_TAXID: 9606;                                                
SOURCE   5 GENE: ICAM-1;                                                        
SOURCE   6 EXPRESSION_SYSTEM: SCHNEIDER S2 INSECT CELLS;                        
SOURCE   7 EXPRESSION_SYSTEM_STRAIN: SCHNEIDER S2 INSECT CELLS;                 
SOURCE   8 EXPRESSION_SYSTEM_VECTOR_TYPE: PLASMID;                              
SOURCE   9 EXPRESSION_SYSTEM_PLASMID: PMT/BIP/V5-HIS;                           
SOURCE  10 MOL_ID: 2;                                                           
SOURCE  11 ORGANISM_SCIENTIFIC: HOMO SAPIENS;                                   
SOURCE  12 ORGANISM_COMMON: HUMAN;                                              
SOURCE  13 ORGANISM_TAXID: 9606;                                                
SOURCE  14 GENE: LFA-1 (ALPHALBETA2);                                           
SOURCE  15 EXPRESSION_SYSTEM: ESCHERICHIA COLI BL21(DE3);                       
SOURCE  16 EXPRESSION_SYSTEM_TAXID: 469008;                                     
SOURCE  17 EXPRESSION_SYSTEM_STRAIN: BL21(DE3);                                 
SOURCE  18 EXPRESSION_SYSTEM_VECTOR_TYPE: PLASMID;                              
SOURCE  19 EXPRESSION_SYSTEM_PLASMID: PET11                                     
KEYWDS    IG SUPERFAMILY, ROSSMANN FOLD, METAL MEDIATED PROTEIN                 
KEYWDS   2 INTERFACE, IMMUNE SYSTEM                                             
EXPDTA    X-RAY DIFFRACTION                                                     
AUTHOR    M.SHIMAOKA,T.XIAO,J.-H.LIU,Y.YANG,Y.DONG,C.-D.JUN,                    
AUTHOR   2 A.MCCORMACK,R.ZHANG,A.JOACHIMIAK,J.TAKAGI,J.-H.WANG,                 
AUTHOR   3 T.A.SPRINGER                                                         
REVDAT   2   24-FEB-09 1MQ8    1       VERSN                                    
REVDAT   1   14-JAN-03 1MQ8    0                                                
JRNL        AUTH   M.SHIMAOKA,T.XIAO,J.-H.LIU,Y.YANG,Y.DONG,C.-D.JUN,           
JRNL        AUTH 2 A.MCCORMACK,R.ZHANG,A.JOACHIMIAK,J.TAKAGI,                   
JRNL        AUTH 3 J.-H.WANG,T.A.SPRINGER                                       
JRNL        TITL   STRUCTURES OF THE AL I DOMAIN AND ITS COMPLEX WITH           
JRNL        TITL 2 ICAM-1 REVEAL A SHAPE-SHIFTING PATHWAY FOR                   
JRNL        TITL 3 INTEGRIN REGULATION                                          
JRNL        REF    CELL(CAMBRIDGE,MASS.)         V. 112    99 2003              
JRNL        REFN                   ISSN 0092-8674                               
JRNL        PMID   12526797                                                     
JRNL        DOI    10.1016/S0092-8674(02)01257-6                                
REMARK   1                                                                      
REMARK   2                                                                      
REMARK   2 RESOLUTION.    3.30 ANGSTROMS.                                       
REMARK   3                                                                      
REMARK   3 REFINEMENT.                                                          
REMARK   3   PROGRAM     : CNS 1.0                                              
REMARK   3   AUTHORS     : BRUNGER,ADAMS,CLORE,DELANO,GROS,GROSSE-              
REMARK   3               : KUNSTLEVE,JIANG,KUSZEWSKI,NILGES, PANNU,             
REMARK   3               : READ,RICE,SIMONSON,WARREN                            
REMARK   3                                                                      
REMARK   3  REFINEMENT TARGET : ENGH & HUBER                                    
REMARK   3                                                                      
REMARK   3  DATA USED IN REFINEMENT.                                            
REMARK   3   RESOLUTION RANGE HIGH (ANGSTROMS) : 3.30                           
REMARK   3   RESOLUTION RANGE LOW  (ANGSTROMS) : 50.00                          
REMARK   3   DATA CUTOFF            (SIGMA(F)) : 0.000                          
REMARK   3   DATA CUTOFF HIGH         (ABS(F)) : NULL                           
REMARK   3   DATA CUTOFF LOW          (ABS(F)) : NULL                           
REMARK   3   COMPLETENESS (WORKING+TEST)   (%) : 86.4                           
REMARK   3   NUMBER OF REFLECTIONS             : 11448                          
REMARK   3                                                                      
REMARK   3  FIT TO DATA USED IN REFINEMENT.                                     
REMARK   3   CROSS-VALIDATION METHOD          : THROUGHOUT                      
REMARK   3   FREE R VALUE TEST SET SELECTION  : RANDOM                          
REMARK   3   R VALUE            (WORKING SET) : 0.264                           
REMARK   3   FREE R VALUE                     : 0.313                           
REMARK   3   FREE R VALUE TEST SET SIZE   (%) : 5.000                           
REMARK   3   FREE R VALUE TEST SET COUNT      : 577                             
REMARK   3   ESTIMATED ERROR OF FREE R VALUE  : 0.013                           
REMARK   3                                                                      
REMARK   3  FIT IN THE HIGHEST RESOLUTION BIN.                                  
REMARK   3   TOTAL NUMBER OF BINS USED           : NULL                         
REMARK   3   BIN RESOLUTION RANGE HIGH       (A) : NULL                         
REMARK   3   BIN RESOLUTION RANGE LOW        (A) : NULL                         
REMARK   3   BIN COMPLETENESS (WORKING+TEST) (%) : NULL                         
REMARK   3   REFLECTIONS IN BIN    (WORKING SET) : NULL                         
REMARK   3   BIN R VALUE           (WORKING SET) : NULL                         
REMARK   3   BIN FREE R VALUE                    : NULL                         
REMARK   3   BIN FREE R VALUE TEST SET SIZE  (%) : NULL                         
REMARK   3   BIN FREE R VALUE TEST SET COUNT     : NULL                         
REMARK   3   ESTIMATED ERROR OF BIN FREE R VALUE : NULL                         
REMARK   3                                                                      
REMARK   3  NUMBER OF NON-HYDROGEN ATOMS USED IN REFINEMENT.                    
REMARK   3   PROTEIN ATOMS            : 5680                                    
REMARK   3   NUCLEIC ACID ATOMS       : 0                                       
REMARK   3   HETEROGEN ATOMS          : 170                                     
REMARK   3   SOLVENT ATOMS            : 4                                       
REMARK   3                                                                      
REMARK   3  B VALUES.                                                           
REMARK   3   FROM WILSON PLOT           (A**2) : 46.40                          
REMARK   3   MEAN B VALUE      (OVERALL, A**2) : 67.00                          
REMARK   3   OVERALL ANISOTROPIC B VALUE.                                       
REMARK   3    B11 (A**2) : -28.70000                                            
REMARK   3    B22 (A**2) : 2.00000                                              
REMARK   3    B33 (A**2) : 26.70000                                             
REMARK   3    B12 (A**2) : 0.12000                                              
REMARK   3    B13 (A**2) : 8.64000                                              
REMARK   3    B23 (A**2) : -1.43000                                             
REMARK   3                                                                      
REMARK   3  ESTIMATED COORDINATE ERROR.                                         
REMARK   3   ESD FROM LUZZATI PLOT        (A) : 0.47                            
REMARK   3   ESD FROM SIGMAA              (A) : 0.87                            
REMARK   3   LOW RESOLUTION CUTOFF        (A) : 5.00                            
REMARK   3                                                                      
REMARK   3  CROSS-VALIDATED ESTIMATED COORDINATE ERROR.                         
REMARK   3   ESD FROM C-V LUZZATI PLOT    (A) : 0.45                            
REMARK   3   ESD FROM C-V SIGMAA          (A) : 0.90                            
REMARK   3                                                                      
REMARK   3  RMS DEVIATIONS FROM IDEAL VALUES.                                   
REMARK   3   BOND LENGTHS                 (A) : 0.016                           
REMARK   3   BOND ANGLES            (DEGREES) : 1.74                            
REMARK   3   DIHEDRAL ANGLES        (DEGREES) : NULL                            
REMARK   3   IMPROPER ANGLES        (DEGREES) : NULL                            
REMARK   3                                                                      
REMARK   3  ISOTROPIC THERMAL MODEL : ISOTROPIC                                 
REMARK   3                                                                      
REMARK   3  ISOTROPIC THERMAL FACTOR RESTRAINTS.    RMS    SIGMA                
REMARK   3   MAIN-CHAIN BOND              (A**2) : NULL  ; NULL                 
REMARK   3   MAIN-CHAIN ANGLE             (A**2) : NULL  ; NULL                 
REMARK   3   SIDE-CHAIN BOND              (A**2) : NULL  ; NULL                 
REMARK   3   SIDE-CHAIN ANGLE             (A**2) : NULL  ; NULL                 
REMARK   3                                                                      
REMARK   3  BULK SOLVENT MODELING.                                              
REMARK   3   METHOD USED : NULL                                                 
REMARK   3   KSOL        : NULL                                                 
REMARK   3   BSOL        : NULL                                                 
REMARK   3                                                                      
REMARK   3  NCS MODEL : NULL                                                    
REMARK   3                                                                      
REMARK   3  NCS RESTRAINTS.                         RMS   SIGMA/WEIGHT          
REMARK   3   GROUP  1  POSITIONAL            (A) : NULL  ; NULL                 
REMARK   3   GROUP  1  B-FACTOR           (A**2) : NULL  ; NULL                 
REMARK   3                                                                      
REMARK   3  PARAMETER FILE  1  : NULL                                           
REMARK   3  TOPOLOGY FILE  1   : NULL                                           
REMARK   3                                                                      
REMARK   3  OTHER REFINEMENT REMARKS: MAXIMUM LIKELIHOOD REFINEMENT TARGET      
REMARK   4                                                                      
REMARK   4 1MQ8 COMPLIES WITH FORMAT V. 3.15, 01-DEC-08                         
REMARK 100                                                                      
REMARK 100 THIS ENTRY HAS BEEN PROCESSED BY RCSB ON 25-SEP-02.                  
REMARK 100 THE RCSB ID CODE IS RCSB017093.                                      
REMARK 200                                                                      
REMARK 200 EXPERIMENTAL DETAILS                                                 
REMARK 200  EXPERIMENT TYPE                : X-RAY DIFFRACTION                  
REMARK 200  DATE OF DATA COLLECTION        : 01-JAN-01                          
REMARK 200  TEMPERATURE           (KELVIN) : 100                                
REMARK 200  PH                             : 4.6                                
REMARK 200  NUMBER OF CRYSTALS USED        : 1                                  
REMARK 200                                                                      
REMARK 200  SYNCHROTRON              (Y/N) : Y                                  
REMARK 200  RADIATION SOURCE               : APS                                
REMARK 200  BEAMLINE                       : 19-ID                              
REMARK 200  X-RAY GENERATOR MODEL          : NULL                               
REMARK 200  MONOCHROMATIC OR LAUE    (M/L) : M                                  
REMARK 200  WAVELENGTH OR RANGE        (A) : 0.9100                             
REMARK 200  MONOCHROMATOR                  : NI MIRROR + NI FILTER              
REMARK 200  OPTICS                         : MIRRORS                            
REMARK 200                                                                      
REMARK 200  DETECTOR TYPE                  : CCD                                
REMARK 200  DETECTOR MANUFACTURER          : CUSTOM-MADE                        
REMARK 200  INTENSITY-INTEGRATION SOFTWARE : HKL-2000                           
REMARK 200  DATA SCALING SOFTWARE          : SCALEPACK                          
REMARK 200                                                                      
REMARK 200  NUMBER OF UNIQUE REFLECTIONS   : 23330                              
REMARK 200  RESOLUTION RANGE HIGH      (A) : 3.300                              
REMARK 200  RESOLUTION RANGE LOW       (A) : 50.000                             
REMARK 200  REJECTION CRITERIA  (SIGMA(I)) : -3.000                             
REMARK 200                                                                      
REMARK 200 OVERALL.                                                             
REMARK 200  COMPLETENESS FOR RANGE     (%) : 92.3                               
REMARK 200  DATA REDUNDANCY                : 1.900                              
REMARK 200  R MERGE                    (I) : 0.09400                            
REMARK 200  R SYM                      (I) : 0.09400                            
REMARK 200  <I/SIGMA(I)> FOR THE DATA SET  : 7.7000                             
REMARK 200                                                                      
REMARK 200 IN THE HIGHEST RESOLUTION SHELL.                                     
REMARK 200  HIGHEST RESOLUTION SHELL, RANGE HIGH (A) : 3.30                     
REMARK 200  HIGHEST RESOLUTION SHELL, RANGE LOW  (A) : 3.36                     
REMARK 200  COMPLETENESS FOR SHELL     (%) : 70.7                               
REMARK 200  DATA REDUNDANCY IN SHELL       : 1.00                               
REMARK 200  R MERGE FOR SHELL          (I) : 0.41200                            
REMARK 200  R SYM FOR SHELL            (I) : 0.41200                            
REMARK 200  <I/SIGMA(I)> FOR SHELL         : 1.500                              
REMARK 200                                                                      
REMARK 200 DIFFRACTION PROTOCOL: SINGLE WAVELENGTH                              
REMARK 200 METHOD USED TO DETERMINE THE STRUCTURE: MOLECULAR REPLACEMENT        
REMARK 200 SOFTWARE USED: AMORE                                                 
REMARK 200 STARTING MODEL: 1IC1                                                 
REMARK 200                                                                      
REMARK 200 REMARK: NULL                                                         
REMARK 280                                                                      
REMARK 280 CRYSTAL                                                              
REMARK 280 SOLVENT CONTENT, VS   (%): 55.30                                     
REMARK 280 MATTHEWS COEFFICIENT, VM (ANGSTROMS**3/DA): 2.78                     
REMARK 280                                                                      
REMARK 280 CRYSTALLIZATION CONDITIONS: 25% PEG 4000, 0.1 M SODIUM ACETATE,      
REMARK 280  PH 4.6, VAPOR DIFFUSION, HANGING DROP AT 298K                       
REMARK 290                                                                      
REMARK 290 CRYSTALLOGRAPHIC SYMMETRY                                            
REMARK 290 SYMMETRY OPERATORS FOR SPACE GROUP: P 1                              
REMARK 290                                                                      
REMARK 290      SYMOP   SYMMETRY                                                
REMARK 290     NNNMMM   OPERATOR                                                
REMARK 290       1555   X,Y,Z                                                   
REMARK 290                                                                      
REMARK 290     WHERE NNN -> OPERATOR NUMBER                                     
REMARK 290           MMM -> TRANSLATION VECTOR                                  
REMARK 290                                                                      
REMARK 290 CRYSTALLOGRAPHIC SYMMETRY TRANSFORMATIONS                            
REMARK 290 THE FOLLOWING TRANSFORMATIONS OPERATE ON THE ATOM/HETATM             
REMARK 290 RECORDS IN THIS ENTRY TO PRODUCE CRYSTALLOGRAPHICALLY                
REMARK 290 RELATED MOLECULES.                                                   
REMARK 290   SMTRY1   1  1.000000  0.000000  0.000000        0.00000            
REMARK 290   SMTRY2   1  0.000000  1.000000  0.000000        0.00000            
REMARK 290   SMTRY3   1  0.000000  0.000000  1.000000        0.00000            
REMARK 290                                                                      
REMARK 290 REMARK: NULL                                                         
REMARK 300                                                                      
REMARK 300 BIOMOLECULE: 1, 2                                                    
REMARK 300 SEE REMARK 350 FOR THE AUTHOR PROVIDED AND/OR PROGRAM                
REMARK 300 GENERATED ASSEMBLY INFORMATION FOR THE STRUCTURE IN                  
REMARK 300 THIS ENTRY. THE REMARK MAY ALSO PROVIDE INFORMATION ON               
REMARK 300 BURIED SURFACE AREA.                                                 
REMARK 300 REMARK: CHAIN A AND B FORM A BIOLOGICAL COMPLEX, SO DO CHAIN C       
REMARK 300 AND D. CHAIN A AND C ALSO FORM A BIOLOGICAL DIMER.                   
REMARK 350                                                                      
REMARK 350 COORDINATES FOR A COMPLETE MULTIMER REPRESENTING THE KNOWN           
REMARK 350 BIOLOGICALLY SIGNIFICANT OLIGOMERIZATION STATE OF THE                
REMARK 350 MOLECULE CAN BE GENERATED BY APPLYING BIOMT TRANSFORMATIONS          
REMARK 350 GIVEN BELOW.  BOTH NON-CRYSTALLOGRAPHIC AND                          
REMARK 350 CRYSTALLOGRAPHIC OPERATIONS ARE GIVEN.                               
REMARK 350                                                                      
REMARK 350 BIOMOLECULE: 1                                                       
REMARK 350 AUTHOR DETERMINED BIOLOGICAL UNIT: DIMERIC                           
REMARK 350 SOFTWARE DETERMINED QUATERNARY STRUCTURE: DIMERIC                    
REMARK 350 SOFTWARE USED: PISA                                                  
REMARK 350 TOTAL BURIED SURFACE AREA: 2560 ANGSTROM**2                          
REMARK 350 SURFACE AREA OF THE COMPLEX: 20070 ANGSTROM**2                       
REMARK 350 CHANGE IN SOLVENT FREE ENERGY: 0.0 KCAL/MOL                          
REMARK 350 APPLY THE FOLLOWING TO CHAINS: A, B                                  
REMARK 350   BIOMT1   1  1.000000  0.000000  0.000000        0.00000            
REMARK 350   BIOMT2   1  0.000000  1.000000  0.000000        0.00000            
REMARK 350   BIOMT3   1  0.000000  0.000000  1.000000        0.00000            
REMARK 350                                                                      
REMARK 350 BIOMOLECULE: 2                                                       
REMARK 350 AUTHOR DETERMINED BIOLOGICAL UNIT: DIMERIC                           
REMARK 350 SOFTWARE DETERMINED QUATERNARY STRUCTURE: DIMERIC                    
REMARK 350 SOFTWARE USED: PISA                                                  
REMARK 350 TOTAL BURIED SURFACE AREA: 2680 ANGSTROM**2                          
REMARK 350 SURFACE AREA OF THE COMPLEX: 19960 ANGSTROM**2                       
REMARK 350 CHANGE IN SOLVENT FREE ENERGY: 1.0 KCAL/MOL                          
REMARK 350 APPLY THE FOLLOWING TO CHAINS: C, D                                  
REMARK 350   BIOMT1   1  1.000000  0.000000  0.000000        0.00000            
REMARK 350   BIOMT2   1  0.000000  1.000000  0.000000        0.00000            
REMARK 350   BIOMT3   1  0.000000  0.000000  1.000000        0.00000            
REMARK 465                                                                      
REMARK 465 MISSING RESIDUES                                                     
REMARK 465 THE FOLLOWING RESIDUES WERE NOT LOCATED IN THE                       
REMARK 465 EXPERIMENT. (M=MODEL NUMBER; RES=RESIDUE NAME; C=CHAIN               
REMARK 465 IDENTIFIER; SSSEQ=SEQUENCE NUMBER; I=INSERTION CODE.)                
REMARK 465                                                                      
REMARK 465   M RES C SSSEQI                                                     
REMARK 465     PHE A   185                                                      
REMARK 465     VAL A   186                                                      
REMARK 465     LEU A   187                                                      
REMARK 465     PRO A   188                                                      
REMARK 465     ALA A   189                                                      
REMARK 465     THR A   190                                                      
REMARK 465     PRO A   191                                                      
REMARK 465     PRO A   192                                                      
REMARK 465     GLN A   193                                                      
REMARK 465     LEU A   194                                                      
REMARK 465     VAL A   195                                                      
REMARK 465     SER A   196                                                      
REMARK 465     PRO A   197                                                      
REMARK 465     ARG A   198                                                      
REMARK 465     VAL A   199                                                      
REMARK 465     LEU A   200                                                      
REMARK 465     GLU A   201                                                      
REMARK 465     VAL A   202                                                      
REMARK 465     ASP A   203                                                      
REMARK 465     THR A   204                                                      
REMARK 465     GLN A   205                                                      
REMARK 465     GLY A   206                                                      
REMARK 465     THR A   207                                                      
REMARK 465     VAL A   208                                                      
REMARK 465     VAL A   209                                                      
REMARK 465     CYS A   210                                                      
REMARK 465     SER A   211                                                      
REMARK 465     LEU A   212                                                      
REMARK 465     ASP A   213                                                      
REMARK 465     GLY A   214                                                      
REMARK 465     LEU A   215                                                      
REMARK 465     PHE A   216                                                      
REMARK 465     PRO A   217                                                      
REMARK 465     VAL A   218                                                      
REMARK 465     SER A   219                                                      
REMARK 465     GLU A   220                                                      
REMARK 465     ALA A   221                                                      
REMARK 465     GLN A   222                                                      
REMARK 465     VAL A   223                                                      
REMARK 465     HIS A   224                                                      
REMARK 465     LEU A   225                                                      
REMARK 465     ALA A   226                                                      
REMARK 465     LEU A   227                                                      
REMARK 465     GLY A   228                                                      
REMARK 465     ASP A   229                                                      
REMARK 465     GLN A   230                                                      
REMARK 465     ARG A   231                                                      
REMARK 465     LEU A   232                                                      
REMARK 465     ASN A   233                                                      
REMARK 465     PRO A   234                                                      
REMARK 465     THR A   235                                                      
REMARK 465     VAL A   236                                                      
REMARK 465     THR A   237                                                      
REMARK 465     TYR A   238                                                      
REMARK 465     GLY A   239                                                      
REMARK 465     ASN A   240                                                      
REMARK 465     ASP A   241                                                      
REMARK 465     SER A   242                                                      
REMARK 465     PHE A   243                                                      
REMARK 465     SER A   244                                                      
REMARK 465     ALA A   245                                                      
REMARK 465     LYS A   246                                                      
REMARK 465     ALA A   247                                                      
REMARK 465     SER A   248                                                      
REMARK 465     VAL A   249                                                      
REMARK 465     SER A   250                                                      
REMARK 465     VAL A   251                                                      
REMARK 465     THR A   252                                                      
REMARK 465     ALA A   253                                                      
REMARK 465     GLU A   254                                                      
REMARK 465     ASP A   255                                                      
REMARK 465     GLU A   256                                                      
REMARK 465     GLY A   257                                                      
REMARK 465     THR A   258                                                      
REMARK 465     GLN A   259                                                      
REMARK 465     ARG A   260                                                      
REMARK 465     LEU A   261                                                      
REMARK 465     THR A   262                                                      
REMARK 465     CYS A   263                                                      
REMARK 465     ALA A   264                                                      
REMARK 465     VAL A   265                                                      
REMARK 465     ILE A   266                                                      
REMARK 465     LEU A   267                                                      
REMARK 465     GLY A   268                                                      
REMARK 465     ASN A   269                                                      
REMARK 465     GLN A   270                                                      
REMARK 465     SER A   271                                                      
REMARK 465     GLN A   272                                                      
REMARK 465     GLU A   273                                                      
REMARK 465     THR A   274                                                      
REMARK 465     LEU A   275                                                      
REMARK 465     GLN A   276                                                      
REMARK 465     THR A   277                                                      
REMARK 465     VAL A   278                                                      
REMARK 465     THR A   279                                                      
REMARK 465     ILE A   280                                                      
REMARK 465     TYR A   281                                                      
REMARK 465     SER A   282                                                      
REMARK 465     PHE A   283                                                      
REMARK 465     PRO A   284                                                      
REMARK 465     ALA A   285                                                      
REMARK 465     PRO A   286                                                      
REMARK 465     ASN A   287                                                      
REMARK 465     VAL A   288                                                      
REMARK 465     ILE A   289                                                      
REMARK 465     LEU A   290                                                      
REMARK 465     THR A   291                                                      
REMARK 465     PHE C   185                                                      
REMARK 465     VAL C   186                                                      
REMARK 465     LEU C   187                                                      
REMARK 465     PRO C   188                                                      
REMARK 465     ALA C   189                                                      
REMARK 465     THR C   190                                                      
REMARK 465     PRO C   191                                                      
REMARK 465     PRO C   192                                                      
REMARK 465     GLN C   193                                                      
REMARK 465     LEU C   194                                                      
REMARK 465     VAL C   195                                                      
REMARK 465     SER C   196                                                      
REMARK 465     PRO C   197                                                      
REMARK 465     ARG C   198                                                      
REMARK 465     VAL C   199                                                      
REMARK 465     LEU C   200                                                      
REMARK 465     GLU C   201                                                      
REMARK 465     VAL C   202                                                      
REMARK 465     ASP C   203                                                      
REMARK 465     THR C   204                                                      
REMARK 465     GLN C   205                                                      
REMARK 465     GLY C   206                                                      
REMARK 465     THR C   207                                                      
REMARK 465     VAL C   208                                                      
REMARK 465     VAL C   209                                                      
REMARK 465     CYS C   210                                                      
REMARK 465     SER C   211                                                      
REMARK 465     LEU C   212                                                      
REMARK 465     ASP C   213                                                      
REMARK 465     GLY C   214                                                      
REMARK 465     LEU C   215                                                      
REMARK 465     PHE C   216                                                      
REMARK 465     PRO C   217                                                      
REMARK 465     VAL C   218                                                      
REMARK 465     SER C   219                                                      
REMARK 465     GLU C   220                                                      
REMARK 465     ALA C   221                                                      
REMARK 465     GLN C   222                                                      
REMARK 465     VAL C   223                                                      
REMARK 465     HIS C   224                                                      
REMARK 465     LEU C   225                                                      
REMARK 465     ALA C   226                                                      
REMARK 465     LEU C   227                                                      
REMARK 465     GLY C   228                                                      
REMARK 465     ASP C   229                                                      
REMARK 465     GLN C   230                                                      
REMARK 465     ARG C   231                                                      
REMARK 465     LEU C   232                                                      
REMARK 465     ASN C   233                                                      
REMARK 465     PRO C   234                                                      
REMARK 465     THR C   235                                                      
REMARK 465     VAL C   236                                                      
REMARK 465     THR C   237                                                      
REMARK 465     TYR C   238                                                      
REMARK 465     GLY C   239                                                      
REMARK 465     ASN C   240                                                      
REMARK 465     ASP C   241                                                      
REMARK 465     SER C   242                                                      
REMARK 465     PHE C   243                                                      
REMARK 465     SER C   244                                                      
REMARK 465     ALA C   245                                                      
REMARK 465     LYS C   246                                                      
REMARK 465     ALA C   247                                                      
REMARK 465     SER C   248                                                      
REMARK 465     VAL C   249                                                      
REMARK 465     SER C   250                                                      
REMARK 465     VAL C   251                                                      
REMARK 465     THR C   252                                                      
REMARK 465     ALA C   253                                                      
REMARK 465     GLU C   254                                                      
REMARK 465     ASP C   255                                                      
REMARK 465     GLU C   256                                                      
REMARK 465     GLY C   257                                                      
REMARK 465     THR C   258                                                      
REMARK 465     GLN C   259                                                      
REMARK 465     ARG C   260                                                      
REMARK 465     LEU C   261                                                      
REMARK 465     THR C   262                                                      
REMARK 465     CYS C   263                                                      
REMARK 465     ALA C   264                                                      
REMARK 465     VAL C   265                                                      
REMARK 465     ILE C   266                                                      
REMARK 465     LEU C   267                                                      
REMARK 465     GLY C   268                                                      
REMARK 465     ASN C   269                                                      
REMARK 465     GLN C   270                                                      
REMARK 465     SER C   271                                                      
REMARK 465     GLN C   272                                                      
REMARK 465     GLU C   273                                                      
REMARK 465     THR C   274                                                      
REMARK 465     LEU C   275                                                      
REMARK 465     GLN C   276                                                      
REMARK 465     THR C   277                                                      
REMARK 465     VAL C   278                                                      
REMARK 465     THR C   279                                                      
REMARK 465     ILE C   280                                                      
REMARK 465     TYR C   281                                                      
REMARK 465     SER C   282                                                      
REMARK 465     PHE C   283                                                      
REMARK 465     PRO C   284                                                      
REMARK 465     ALA C   285                                                      
REMARK 465     PRO C   286                                                      
REMARK 465     ASN C   287                                                      
REMARK 465     VAL C   288                                                      
REMARK 465     ILE C   289                                                      
REMARK 465     LEU C   290                                                      
REMARK 465     THR C   291                                                      
REMARK 500                                                                      
REMARK 500 GEOMETRY AND STEREOCHEMISTRY                                         
REMARK 500 SUBTOPIC: COVALENT BOND ANGLES                                       
REMARK 500                                                                      
REMARK 500 THE STEREOCHEMICAL PARAMETERS OF THE FOLLOWING RESIDUES              
REMARK 500 HAVE VALUES WHICH DEVIATE FROM EXPECTED VALUES BY MORE               
REMARK 500 THAN 6*RMSD (M=MODEL NUMBER; RES=RESIDUE NAME; C=CHAIN               
REMARK 500 IDENTIFIER; SSEQ=SEQUENCE NUMBER; I=INSERTION CODE).                 
REMARK 500                                                                      
REMARK 500 STANDARD TABLE:                                                      
REMARK 500 FORMAT: (10X,I3,1X,A3,1X,A1,I4,A1,3(1X,A4,2X),12X,F5.1)              
REMARK 500                                                                      
REMARK 500 EXPECTED VALUES PROTEIN: ENGH AND HUBER, 1999                        
REMARK 500 EXPECTED VALUES NUCLEIC ACID: CLOWNEY ET AL 1996                     
REMARK 500                                                                      
REMARK 500  M RES CSSEQI ATM1   ATM2   ATM3                                     
REMARK 500    PRO C  93   C   -  N   -  CD  ANGL. DEV. = -16.0 DEGREES          
REMARK 500                                                                      
REMARK 500 REMARK: NULL                                                         
REMARK 500                                                                      
REMARK 500 GEOMETRY AND STEREOCHEMISTRY                                         
REMARK 500 SUBTOPIC: TORSION ANGLES                                             
REMARK 500                                                                      
REMARK 500 TORSION ANGLES OUTSIDE THE EXPECTED RAMACHANDRAN REGIONS:            
REMARK 500 (M=MODEL NUMBER; RES=RESIDUE NAME; C=CHAIN IDENTIFIER;               
REMARK 500 SSEQ=SEQUENCE NUMBER; I=INSERTION CODE).                             
REMARK 500                                                                      
REMARK 500 STANDARD TABLE:                                                      
REMARK 500 FORMAT:(10X,I3,1X,A3,1X,A1,I4,A1,4X,F7.2,3X,F7.2)                    
REMARK 500                                                                      
REMARK 500 EXPECTED VALUES: GJ KLEYWEGT AND TA JONES (1996). PHI/PSI-           
REMARK 500 CHOLOGY: RAMACHANDRAN REVISITED. STRUCTURE 4, 1395 - 1400            
REMARK 500                                                                      
REMARK 500  M RES CSSEQI        PSI       PHI                                   
REMARK 500    GLN A  27       90.75   -170.73                                   
REMARK 500    LEU A  30      144.43   -171.92                                   
REMARK 500    LEU A  42     -142.53    -98.64                                   
REMARK 500    LEU A  43      157.71    -48.31                                   
REMARK 500    ASN A  47      -47.06   -139.93                                   
REMARK 500    TYR A  52     -168.99   -126.15                                   
REMARK 500    ASP A  60       91.27    -60.82                                   
REMARK 500    SER A  67      123.15   -174.87                                   
REMARK 500    PRO A  86      165.40    -46.34                                   
REMARK 500    GLU A  90      150.53    -42.70                                   
REMARK 500    ASN A 103       47.37    -79.38                                   
REMARK 500    GLU A 127       26.86    -62.23                                   
REMARK 500    LYS A 131      119.27   -177.35                                   
REMARK 500    ARG A 149      -75.61   -121.50                                   
REMARK 500    HIS A 153      -11.44   -160.79                                   
REMARK 500    LEU A 170     -161.37    -76.08                                   
REMARK 500    SER B 141       -4.83    -59.94                                   
REMARK 500    PRO B 144      -19.30    -46.13                                   
REMARK 500    MET B 158      -75.64    -58.10                                   
REMARK 500    CYS B 161       51.36   -113.60                                   
REMARK 500    SER B 174     -110.24   -148.12                                   
REMARK 500    LYS B 190       99.51    -48.16                                   
REMARK 500    ASP B 191      122.42    172.90                                   
REMARK 500    PRO B 192       37.84    -69.06                                   
REMARK 500    LEU B 204     -130.74   -106.49                                   
REMARK 500    LEU B 205     -155.06    -80.74                                   
REMARK 500    ALA B 216      -78.79    -67.16                                   
REMARK 500    VAL B 219      -56.09   -146.04                                   
REMARK 500    ASP B 239        0.67    -63.87                                   
REMARK 500    ALA B 251       32.91   -163.45                                   
REMARK 500    TYR B 257       67.29   -163.23                                   
REMARK 500    ILE B 261      -19.65   -166.31                                   
REMARK 500    LYS B 263      -33.54   -140.25                                   
REMARK 500    GLN B 266      -69.83   -125.35                                   
REMARK 500    GLU B 272      -23.34   -146.30                                   
REMARK 500    SER B 279      -81.52   -109.20                                   
REMARK 500    PRO B 281      152.40    -38.64                                   
REMARK 500    ALA B 282       92.37    -51.58                                   
REMARK 500    SER B 283      -94.41   -124.70                                   
REMARK 500    LYS B 287     -161.39   -121.67                                   
REMARK 500    LEU B 289       65.99    -51.39                                   
REMARK 500    THR B 291       89.89   -156.48                                   
REMARK 500    PHE B 292       -6.60    -57.36                                   
REMARK 500    LEU B 295      135.97   -179.22                                   
REMARK 500    LYS B 296     -158.94    -74.07                                   
REMARK 500    LEU B 298       33.65    -77.51                                   
REMARK 500    CYS B 299      -85.20    -76.99                                   
REMARK 500    THR B 300       -8.90    -58.50                                   
REMARK 500    LYS B 305       38.07   -164.36                                   
REMARK 500    GLN C  27       91.26   -170.73                                   
REMARK 500    LEU C  30      143.66   -171.99                                   
REMARK 500    LEU C  42     -141.99    -97.70                                   
REMARK 500    LEU C  43      156.87    -49.49                                   
REMARK 500    ASN C  47      -46.25   -147.82                                   
REMARK 500    TYR C  52     -167.18   -124.43                                   
REMARK 500    ASP C  60       90.19    -60.37                                   
REMARK 500    SER C  67      123.04   -174.88                                   
REMARK 500    PRO C  86      159.43    -41.03                                   
REMARK 500    PRO C  93       27.77   -158.50                                   
REMARK 500    ASN C 103       47.29    -79.49                                   
REMARK 500    GLU C 127       26.44    -62.22                                   
REMARK 500    LYS C 131      118.66   -177.14                                   
REMARK 500    ARG C 149      -81.59   -123.60                                   
REMARK 500    HIS C 153      -11.61   -160.77                                   
REMARK 500    LEU C 170     -160.93    -75.74                                   
REMARK 500    SER D 141       -7.80    -49.98                                   
REMARK 500    PRO D 144      -19.24    -46.32                                   
REMARK 500    MET D 158      -75.58    -58.04                                   
REMARK 500    CYS D 161       50.97   -113.33                                   
REMARK 500    SER D 174     -110.03   -148.00                                   
REMARK 500    LYS D 190       99.63    -48.50                                   
REMARK 500    ASP D 191      122.21    172.65                                   
REMARK 500    PRO D 192       37.64    -68.55                                   
REMARK 500    LEU D 204     -130.35   -106.85                                   
REMARK 500    LEU D 205     -155.37    -80.84                                   
REMARK 500    ALA D 216      -78.86    -67.19                                   
REMARK 500    VAL D 219      -55.51   -145.96                                   
REMARK 500    ASP D 239        0.37    -63.68                                   
REMARK 500    ALA D 251       33.60   -163.67                                   
REMARK 500    TYR D 257       67.44   -163.20                                   
REMARK 500    ILE D 261      -19.67   -166.38                                   
REMARK 500    LYS D 263      -33.28   -140.46                                   
REMARK 500    PHE D 265       68.93    -60.28                                   
REMARK 500    GLN D 266      -73.61   -119.48                                   
REMARK 500    GLU D 272      -23.44   -147.05                                   
REMARK 500    SER D 279      -80.52   -110.91                                   
REMARK 500    PRO D 281      148.01    -39.78                                   
REMARK 500    ALA D 282       95.06    -49.94                                   
REMARK 500    SER D 283      -97.51   -127.00                                   
REMARK 500    LYS D 287     -162.97   -121.91                                   
REMARK 500    LEU D 289       68.99    -67.82                                   
REMARK 500    THR D 291       89.93   -159.48                                   
REMARK 500    PHE D 292       -7.50    -57.08                                   
REMARK 500    LEU D 295      134.39    178.13                                   
REMARK 500    LYS D 296     -160.57    -73.50                                   
REMARK 500    LEU D 298       35.75    -75.62                                   
REMARK 500    CYS D 299      -86.64    -78.63                                   
REMARK 500    THR D 300       -3.81    -58.29                                   
REMARK 500    LYS D 305       35.88   -168.30                                   
REMARK 500                                                                      
REMARK 500 REMARK: NULL                                                         
REMARK 620                                                                      
REMARK 620 METAL COORDINATION                                                   
REMARK 620  (M=MODEL NUMBER; RES=RESIDUE NAME; C=CHAIN IDENTIFIER;              
REMARK 620  SSEQ=SEQUENCE NUMBER; I=INSERTION CODE):                            
REMARK 620                                                                      
REMARK 620 COORDINATION ANGLES FOR:  M RES CSSEQI METAL                         
REMARK 620                              MG B 901  MG                            
REMARK 620 N RES CSSEQI ATOM                                                    
REMARK 620 1 THR B 206   OG1                                                    
REMARK 620 2 HOH B   1   O    88.8                                              
REMARK 620 3 SER B 141   OG  168.3 100.1                                        
REMARK 620 4 SER B 139   OG   84.4 171.7  86.1                                  
REMARK 620 5 GLU A  34   OE2  84.9  92.2 102.2  91.8                            
REMARK 620 6 HOH B   2   O    96.7  90.4  75.7  85.8 176.9                      
REMARK 620 N                    1     2     3     4     5                       
REMARK 620                                                                      
REMARK 620 COORDINATION ANGLES FOR:  M RES CSSEQI METAL                         
REMARK 620                              MG D 902  MG                            
REMARK 620 N RES CSSEQI ATOM                                                    
REMARK 620 1 SER D 139   OG                                                     
REMARK 620 2 SER D 141   OG   87.7                                              
REMARK 620 3 THR D 206   OG1  83.4 168.9                                        
REMARK 620 4 HOH D   3   O   166.4 104.8  83.5                                  
REMARK 620 5 HOH D   4   O    87.9  71.8 101.2  90.9                            
REMARK 620 6 GLU C  34   OE2  91.6 101.9  84.9  91.0 173.8                      
REMARK 620 N                    1     2     3     4     5                       
REMARK 800                                                                      
REMARK 800 SITE                                                                 
REMARK 800 SITE_IDENTIFIER: AC1                                                 
REMARK 800 EVIDENCE_CODE: SOFTWARE                                              
REMARK 800 SITE_DESCRIPTION: BINDING SITE FOR RESIDUE NAG A 401                 
REMARK 800 SITE_IDENTIFIER: AC2                                                 
REMARK 800 EVIDENCE_CODE: SOFTWARE                                              
REMARK 800 SITE_DESCRIPTION: BINDING SITE FOR RESIDUE NAG A 402                 
REMARK 800 SITE_IDENTIFIER: AC3                                                 
REMARK 800 EVIDENCE_CODE: SOFTWARE                                              
REMARK 800 SITE_DESCRIPTION: BINDING SITE FOR RESIDUE NAG A 403                 
REMARK 800 SITE_IDENTIFIER: AC4                                                 
REMARK 800 EVIDENCE_CODE: SOFTWARE                                              
REMARK 800 SITE_DESCRIPTION: BINDING SITE FOR RESIDUE NAG A 404                 
REMARK 800 SITE_IDENTIFIER: AC5                                                 
REMARK 800 EVIDENCE_CODE: SOFTWARE                                              
REMARK 800 SITE_DESCRIPTION: BINDING SITE FOR RESIDUE NAG A 405                 
REMARK 800 SITE_IDENTIFIER: AC6                                                 
REMARK 800 EVIDENCE_CODE: SOFTWARE                                              
REMARK 800 SITE_DESCRIPTION: BINDING SITE FOR RESIDUE NAG A 406                 
REMARK 800 SITE_IDENTIFIER: AC7                                                 
REMARK 800 EVIDENCE_CODE: SOFTWARE                                              
REMARK 800 SITE_DESCRIPTION: BINDING SITE FOR RESIDUE NAG C 407                 
REMARK 800 SITE_IDENTIFIER: AC8                                                 
REMARK 800 EVIDENCE_CODE: SOFTWARE                                              
REMARK 800 SITE_DESCRIPTION: BINDING SITE FOR RESIDUE NAG C 408                 
REMARK 800 SITE_IDENTIFIER: AC9                                                 
REMARK 800 EVIDENCE_CODE: SOFTWARE                                              
REMARK 800 SITE_DESCRIPTION: BINDING SITE FOR RESIDUE NAG C 409                 
REMARK 800 SITE_IDENTIFIER: BC1                                                 
REMARK 800 EVIDENCE_CODE: SOFTWARE                                              
REMARK 800 SITE_DESCRIPTION: BINDING SITE FOR RESIDUE NAG C 410                 
REMARK 800 SITE_IDENTIFIER: BC2                                                 
REMARK 800 EVIDENCE_CODE: SOFTWARE                                              
REMARK 800 SITE_DESCRIPTION: BINDING SITE FOR RESIDUE NAG C 411                 
REMARK 800 SITE_IDENTIFIER: BC3                                                 
REMARK 800 EVIDENCE_CODE: SOFTWARE                                              
REMARK 800 SITE_DESCRIPTION: BINDING SITE FOR RESIDUE NAG C 412                 
REMARK 800 SITE_IDENTIFIER: BC4                                                 
REMARK 800 EVIDENCE_CODE: SOFTWARE                                              
REMARK 800 SITE_DESCRIPTION: BINDING SITE FOR RESIDUE MG B 901                  
REMARK 800 SITE_IDENTIFIER: BC5                                                 
REMARK 800 EVIDENCE_CODE: SOFTWARE                                              
REMARK 800 SITE_DESCRIPTION: BINDING SITE FOR RESIDUE MG D 902                  
REMARK 900                                                                      
REMARK 900 RELATED ENTRIES                                                      
REMARK 900 RELATED ID: 1MQ9   RELATED DB: PDB                                   
REMARK 900 RELATED ID: 1MQA   RELATED DB: PDB                                   
DBREF  1MQ8 A    1   291  UNP    P05362   ICA1_HUMAN      28    318             
DBREF  1MQ8 C    1   291  UNP    P05362   ICA1_HUMAN      28    318             
DBREF  1MQ8 B  130   306  UNP    P20701   ITAL_HUMAN     155    331             
DBREF  1MQ8 D  130   306  UNP    P20701   ITAL_HUMAN     155    331             
SEQADV 1MQ8 CYS B  161  UNP  P20701    LEU   186 ENGINEERED                     
SEQADV 1MQ8 CYS B  299  UNP  P20701    PHE   324 ENGINEERED                     
SEQADV 1MQ8 CYS D  161  UNP  P20701    LEU   186 ENGINEERED                     
SEQADV 1MQ8 CYS D  299  UNP  P20701    PHE   324 ENGINEERED                     
SEQRES   1 A  291  GLN THR SER VAL SER PRO SER LYS VAL ILE LEU PRO ARG          
SEQRES   2 A  291  GLY GLY SER VAL LEU VAL THR CYS SER THR SER CYS ASP          
SEQRES   3 A  291  GLN PRO LYS LEU LEU GLY ILE GLU THR PRO LEU PRO LYS          
SEQRES   4 A  291  LYS GLU LEU LEU LEU PRO GLY ASN ASN ARG LYS VAL TYR          
SEQRES   5 A  291  GLU LEU SER ASN VAL GLN GLU ASP SER GLN PRO MET CYS          
SEQRES   6 A  291  TYR SER ASN CYS PRO ASP GLY GLN SER THR ALA LYS THR          
SEQRES   7 A  291  PHE LEU THR VAL TYR TRP THR PRO GLU ARG VAL GLU LEU          
SEQRES   8 A  291  ALA PRO LEU PRO SER TRP GLN PRO VAL GLY LYS ASN LEU          
SEQRES   9 A  291  THR LEU ARG CYS GLN VAL GLU GLY GLY ALA PRO ARG ALA          
SEQRES  10 A  291  ASN LEU THR VAL VAL LEU LEU ARG GLY GLU LYS GLU LEU          
SEQRES  11 A  291  LYS ARG GLU PRO ALA VAL GLY GLU PRO ALA GLU VAL THR          
SEQRES  12 A  291  THR THR VAL LEU VAL ARG ARG ASP HIS HIS GLY ALA ASN          
SEQRES  13 A  291  PHE SER CYS ARG THR GLU LEU ASP LEU ARG PRO GLN GLY          
SEQRES  14 A  291  LEU GLU LEU PHE GLU ASN THR SER ALA PRO TYR GLN LEU          
SEQRES  15 A  291  GLN THR PHE VAL LEU PRO ALA THR PRO PRO GLN LEU VAL          
SEQRES  16 A  291  SER PRO ARG VAL LEU GLU VAL ASP THR GLN GLY THR VAL          
SEQRES  17 A  291  VAL CYS SER LEU ASP GLY LEU PHE PRO VAL SER GLU ALA          
SEQRES  18 A  291  GLN VAL HIS LEU ALA LEU GLY ASP GLN ARG LEU ASN PRO          
SEQRES  19 A  291  THR VAL THR TYR GLY ASN ASP SER PHE SER ALA LYS ALA          
SEQRES  20 A  291  SER VAL SER VAL THR ALA GLU ASP GLU GLY THR GLN ARG          
SEQRES  21 A  291  LEU THR CYS ALA VAL ILE LEU GLY ASN GLN SER GLN GLU          
SEQRES  22 A  291  THR LEU GLN THR VAL THR ILE TYR SER PHE PRO ALA PRO          
SEQRES  23 A  291  ASN VAL ILE LEU THR                                          
SEQRES   1 B  177  VAL ASP LEU VAL PHE LEU PHE ASP GLY SER MET SER LEU          
SEQRES   2 B  177  GLN PRO ASP GLU PHE GLN LYS ILE LEU ASP PHE MET LYS          
SEQRES   3 B  177  ASP VAL MET LYS LYS CYS SER ASN THR SER TYR GLN PHE          
SEQRES   4 B  177  ALA ALA VAL GLN PHE SER THR SER TYR LYS THR GLU PHE          
SEQRES   5 B  177  ASP PHE SER ASP TYR VAL LYS ARG LYS ASP PRO ASP ALA          
SEQRES   6 B  177  LEU LEU LYS HIS VAL LYS HIS MET LEU LEU LEU THR ASN          
SEQRES   7 B  177  THR PHE GLY ALA ILE ASN TYR VAL ALA THR GLU VAL PHE          
SEQRES   8 B  177  ARG GLU GLU LEU GLY ALA ARG PRO ASP ALA THR LYS VAL          
SEQRES   9 B  177  LEU ILE ILE ILE THR ASP GLY GLU ALA THR ASP SER GLY          
SEQRES  10 B  177  ASN ILE ASP ALA ALA LYS ASP ILE ILE ARG TYR ILE ILE          
SEQRES  11 B  177  GLY ILE GLY LYS HIS PHE GLN THR LYS GLU SER GLN GLU          
SEQRES  12 B  177  THR LEU HIS LYS PHE ALA SER LYS PRO ALA SER GLU PHE          
SEQRES  13 B  177  VAL LYS ILE LEU ASP THR PHE GLU LYS LEU LYS ASP LEU          
SEQRES  14 B  177  CYS THR GLU LEU GLN LYS LYS ILE                              
SEQRES   1 C  291  GLN THR SER VAL SER PRO SER LYS VAL ILE LEU PRO ARG          
SEQRES   2 C  291  GLY GLY SER VAL LEU VAL THR CYS SER THR SER CYS ASP          
SEQRES   3 C  291  GLN PRO LYS LEU LEU GLY ILE GLU THR PRO LEU PRO LYS          
SEQRES   4 C  291  LYS GLU LEU LEU LEU PRO GLY ASN ASN ARG LYS VAL TYR          
SEQRES   5 C  291  GLU LEU SER ASN VAL GLN GLU ASP SER GLN PRO MET CYS          
SEQRES   6 C  291  TYR SER ASN CYS PRO ASP GLY GLN SER THR ALA LYS THR          
SEQRES   7 C  291  PHE LEU THR VAL TYR TRP THR PRO GLU ARG VAL GLU LEU          
SEQRES   8 C  291  ALA PRO LEU PRO SER TRP GLN PRO VAL GLY LYS ASN LEU          
SEQRES   9 C  291  THR LEU ARG CYS GLN VAL GLU GLY GLY ALA PRO ARG ALA          
SEQRES  10 C  291  ASN LEU THR VAL VAL LEU LEU ARG GLY GLU LYS GLU LEU          
SEQRES  11 C  291  LYS ARG GLU PRO ALA VAL GLY GLU PRO ALA GLU VAL THR          
SEQRES  12 C  291  THR THR VAL LEU VAL ARG ARG ASP HIS HIS GLY ALA ASN          
SEQRES  13 C  291  PHE SER CYS ARG THR GLU LEU ASP LEU ARG PRO GLN GLY          
SEQRES  14 C  291  LEU GLU LEU PHE GLU ASN THR SER ALA PRO TYR GLN LEU          
SEQRES  15 C  291  GLN THR PHE VAL LEU PRO ALA THR PRO PRO GLN LEU VAL          
SEQRES  16 C  291  SER PRO ARG VAL LEU GLU VAL ASP THR GLN GLY THR VAL          
SEQRES  17 C  291  VAL CYS SER LEU ASP GLY LEU PHE PRO VAL SER GLU ALA          
SEQRES  18 C  291  GLN VAL HIS LEU ALA LEU GLY ASP GLN ARG LEU ASN PRO          
SEQRES  19 C  291  THR VAL THR TYR GLY ASN ASP SER PHE SER ALA LYS ALA          
SEQRES  20 C  291  SER VAL SER VAL THR ALA GLU ASP GLU GLY THR GLN ARG          
SEQRES  21 C  291  LEU THR CYS ALA VAL ILE LEU GLY ASN GLN SER GLN GLU          
SEQRES  22 C  291  THR LEU GLN THR VAL THR ILE TYR SER PHE PRO ALA PRO          
SEQRES  23 C  291  ASN VAL ILE LEU THR                                          
SEQRES   1 D  177  VAL ASP LEU VAL PHE LEU PHE ASP GLY SER MET SER LEU          
SEQRES   2 D  177  GLN PRO ASP GLU PHE GLN LYS ILE LEU ASP PHE MET LYS          
SEQRES   3 D  177  ASP VAL MET LYS LYS CYS SER ASN THR SER TYR GLN PHE          
SEQRES   4 D  177  ALA ALA VAL GLN PHE SER THR SER TYR LYS THR GLU PHE          
SEQRES   5 D  177  ASP PHE SER ASP TYR VAL LYS ARG LYS ASP PRO ASP ALA          
SEQRES   6 D  177  LEU LEU LYS HIS VAL LYS HIS MET LEU LEU LEU THR ASN          
SEQRES   7 D  177  THR PHE GLY ALA ILE ASN TYR VAL ALA THR GLU VAL PHE          
SEQRES   8 D  177  ARG GLU GLU LEU GLY ALA ARG PRO ASP ALA THR LYS VAL          
SEQRES   9 D  177  LEU ILE ILE ILE THR ASP GLY GLU ALA THR ASP SER GLY          
SEQRES  10 D  177  ASN ILE ASP ALA ALA LYS ASP ILE ILE ARG TYR ILE ILE          
SEQRES  11 D  177  GLY ILE GLY LYS HIS PHE GLN THR LYS GLU SER GLN GLU          
SEQRES  12 D  177  THR LEU HIS LYS PHE ALA SER LYS PRO ALA SER GLU PHE          
SEQRES  13 D  177  VAL LYS ILE LEU ASP THR PHE GLU LYS LEU LYS ASP LEU          
SEQRES  14 D  177  CYS THR GLU LEU GLN LYS LYS ILE                              
MODRES 1MQ8 ASN A  103  ASN  GLYCOSYLATION SITE                                 
MODRES 1MQ8 ASN A  118  ASN  GLYCOSYLATION SITE                                 
MODRES 1MQ8 ASN A  156  ASN  GLYCOSYLATION SITE                                 
MODRES 1MQ8 ASN A  175  ASN  GLYCOSYLATION SITE                                 
MODRES 1MQ8 ASN C  103  ASN  GLYCOSYLATION SITE                                 
MODRES 1MQ8 ASN C  118  ASN  GLYCOSYLATION SITE                                 
MODRES 1MQ8 ASN C  156  ASN  GLYCOSYLATION SITE                                 
MODRES 1MQ8 ASN C  175  ASN  GLYCOSYLATION SITE                                 
HET    NAG  A 401      14                                                       
HET    NAG  A 402      14                                                       
HET    NAG  A 403      14                                                       
HET    NAG  A 404      14                                                       
HET    NAG  A 405      14                                                       
HET    NAG  A 406      14                                                       
HET    NAG  C 407      14                                                       
HET    NAG  C 408      14                                                       
HET    NAG  C 409      14                                                       
HET    NAG  C 410      14                                                       
HET    NAG  C 411      14                                                       
HET    NAG  C 412      14                                                       
HET     MG  B 901       1                                                       
HET     MG  D 902       1                                                       
HETNAM     NAG N-ACETYL-D-GLUCOSAMINE                                           
HETNAM      MG MAGNESIUM ION                                                    
HETSYN     NAG NAG                                                              
FORMUL   5  NAG    12(C8 H15 N O6)                                              
FORMUL  13   MG    2(MG 2+)                                                     
FORMUL  15  HOH   *4(H2 O)                                                      
HELIX    1   1 ARG A  166  GLY A  169  5                                   4    
HELIX    2   2 ASP B  145  MET B  158  1                                  14    
HELIX    3   3 LYS B  159  SER B  162  5                                   4    
HELIX    4   4 ASP B  182  VAL B  187  1                                   6    
HELIX    5   5 THR B  208  GLU B  218  1                                  11    
HELIX    6   6 ARG B  221  ALA B  226  1                                   6    
HELIX    7   7 ILE B  248  LYS B  252  5                                   5    
HELIX    8   8 LEU B  298  GLN B  303  1                                   6    
HELIX    9   9 ARG C  166  GLY C  169  5                                   4    
HELIX   10  10 ASP D  145  MET D  158  1                                  14    
HELIX   11  11 LYS D  159  SER D  162  5                                   4    
HELIX   12  12 ASP D  182  VAL D  187  1                                   6    
HELIX   13  13 THR D  208  GLU D  218  1                                  11    
HELIX   14  14 ARG D  221  ALA D  226  1                                   6    
HELIX   15  15 ILE D  248  LYS D  252  5                                   5    
HELIX   16  16 LEU D  298  GLN D  303  1                                   6    
SHEET    1   A 3 THR A   2  SER A   5  0                                        
SHEET    2   A 3 SER A  16  THR A  23 -1  O  THR A  20   N  SER A   5           
SHEET    3   A 3 ARG A  49  SER A  55 -1  O  LYS A  50   N  CYS A  21           
SHEET    1   B 2 LYS A   8  LEU A  11  0                                        
SHEET    2   B 2 PHE A  79  VAL A  82  1  O  THR A  81   N  LEU A  11           
SHEET    1   C 3 LEU A  30  GLU A  34  0                                        
SHEET    2   C 3 MET A  64  ASN A  68 -1  O  TYR A  66   N  GLY A  32           
SHEET    3   C 3 GLN A  73  LYS A  77 -1  O  ALA A  76   N  CYS A  65           
SHEET    1   D 2 THR A 105  VAL A 110  0                                        
SHEET    2   D 2 ALA A 140  THR A 145 -1  O  ALA A 140   N  VAL A 110           
SHEET    1   E 4 GLU A 129  PRO A 134  0                                        
SHEET    2   E 4 LEU A 119  LEU A 124 -1  N  VAL A 121   O  GLU A 133           
SHEET    3   E 4 ASN A 156  ASP A 164 -1  O  SER A 158   N  LEU A 124           
SHEET    4   E 4 LEU A 172  ASN A 175 -1  O  PHE A 173   N  LEU A 163           
SHEET    1   F 4 GLU A 129  PRO A 134  0                                        
SHEET    2   F 4 LEU A 119  LEU A 124 -1  N  VAL A 121   O  GLU A 133           
SHEET    3   F 4 ASN A 156  ASP A 164 -1  O  SER A 158   N  LEU A 124           
SHEET    4   F 4 TYR A 180  GLN A 181 -1  O  TYR A 180   N  PHE A 157           
SHEET    1   G 2 ASP B 131  PHE B 136  0                                        
SHEET    2   G 2 LYS B 232  ILE B 237  1  O  ILE B 235   N  LEU B 135           
SHEET    1   H 2 ALA B 170  VAL B 171  0                                        
SHEET    2   H 2 THR B 179  PHE B 181 -1  O  GLU B 180   N  ALA B 170           
SHEET    1   I 3 THR C   2  SER C   5  0                                        
SHEET    2   I 3 SER C  16  THR C  23 -1  O  THR C  20   N  SER C   5           
SHEET    3   I 3 ARG C  49  SER C  55 -1  O  LYS C  50   N  CYS C  21           
SHEET    1   J 2 LYS C   8  LEU C  11  0                                        
SHEET    2   J 2 PHE C  79  VAL C  82  1  O  THR C  81   N  LEU C  11           
SHEET    1   K 3 LEU C  30  GLU C  34  0                                        
SHEET    2   K 3 MET C  64  ASN C  68 -1  O  TYR C  66   N  GLY C  32           
SHEET    3   K 3 GLN C  73  LYS C  77 -1  O  ALA C  76   N  CYS C  65           
SHEET    1   L 2 THR C 105  VAL C 110  0                                        
SHEET    2   L 2 ALA C 140  THR C 145 -1  O  ALA C 140   N  VAL C 110           
SHEET    1   M 4 GLU C 129  PRO C 134  0                                        
SHEET    2   M 4 LEU C 119  LEU C 124 -1  N  VAL C 121   O  GLU C 133           
SHEET    3   M 4 ASN C 156  ASP C 164 -1  O  SER C 158   N  LEU C 124           
SHEET    4   M 4 LEU C 172  ASN C 175 -1  O  PHE C 173   N  LEU C 163           
SHEET    1   N 4 GLU C 129  PRO C 134  0                                        
SHEET    2   N 4 LEU C 119  LEU C 124 -1  N  VAL C 121   O  GLU C 133           
SHEET    3   N 4 ASN C 156  ASP C 164 -1  O  SER C 158   N  LEU C 124           
SHEET    4   N 4 TYR C 180  GLN C 181 -1  O  TYR C 180   N  PHE C 157           
SHEET    1   O 2 ASP D 131  PHE D 136  0                                        
SHEET    2   O 2 LYS D 232  ILE D 237  1  O  ILE D 235   N  LEU D 135           
SHEET    1   P 2 ALA D 170  PHE D 173  0                                        
SHEET    2   P 2 TYR D 177  PHE D 181 -1  O  GLU D 180   N  ALA D 170           
SSBOND   1 CYS A   21    CYS A   65                          1555   1555  2.03  
SSBOND   2 CYS A   25    CYS A   69                          1555   1555  2.04  
SSBOND   3 CYS A  108    CYS A  159                          1555   1555  2.03  
SSBOND   4 CYS B  161    CYS B  299                          1555   1555  2.04  
SSBOND   5 CYS C   21    CYS C   65                          1555   1555  2.03  
SSBOND   6 CYS C   25    CYS C   69                          1555   1555  2.03  
SSBOND   7 CYS C  108    CYS C  159                          1555   1555  2.02  
SSBOND   8 CYS D  161    CYS D  299                          1555   1555  2.04  
LINK         ND2 ASN A 103                 C1  NAG A 401     1555   1555  1.46  
LINK         ND2 ASN A 118                 C1  NAG A 402     1555   1555  1.44  
LINK         ND2 ASN A 156                 C1  NAG A 404     1555   1555  1.46  
LINK         ND2 ASN A 175                 C1  NAG A 405     1555   1555  1.44  
LINK         ND2 ASN C 103                 C1  NAG C 407     1555   1555  1.45  
LINK         ND2 ASN C 118                 C1  NAG C 408     1555   1555  1.45  
LINK         ND2 ASN C 156                 C1  NAG C 410     1555   1555  1.46  
LINK         ND2 ASN C 175                 C1  NAG C 411     1555   1555  1.46  
LINK         O4  NAG A 402                 C1  NAG A 403     1555   1555  1.39  
LINK         O4  NAG A 405                 C1  NAG A 406     1555   1555  1.40  
LINK         O4  NAG C 408                 C1  NAG C 409     1555   1555  1.40  
LINK         O4  NAG C 411                 C1  NAG C 412     1555   1555  1.40  
LINK        MG    MG B 901                 OG1 THR B 206     1555   1555  2.05  
LINK        MG    MG B 901                 O   HOH B   1     1555   1555  1.98  
LINK        MG    MG B 901                 OG  SER B 141     1555   1555  2.08  
LINK        MG    MG B 901                 OG  SER B 139     1555   1555  2.19  
LINK        MG    MG B 901                 OE2 GLU A  34     1555   1555  2.24  
LINK        MG    MG B 901                 O   HOH B   2     1555   1555  2.07  
LINK        MG    MG D 902                 OG  SER D 139     1555   1555  2.18  
LINK        MG    MG D 902                 OG  SER D 141     1555   1555  2.02  
LINK        MG    MG D 902                 OG1 THR D 206     1555   1555  2.10  
LINK        MG    MG D 902                 O   HOH D   3     1555   1555  2.00  
LINK        MG    MG D 902                 O   HOH D   4     1555   1555  2.16  
LINK        MG    MG D 902                 OE2 GLU C  34     1555   1555  2.26  
CISPEP   1 SER A    5    PRO A    6          0        -0.11                     
CISPEP   2 ALA A  114    PRO A  115          0        -0.15                     
CISPEP   3 GLU A  138    PRO A  139          0        -0.83                     
CISPEP   4 SER C    5    PRO C    6          0        -0.19                     
CISPEP   5 ALA C   92    PRO C   93          0         4.00                     
CISPEP   6 ALA C  114    PRO C  115          0        -0.24                     
CISPEP   7 GLU C  138    PRO C  139          0        -0.80                     
SITE     1 AC1  2 ASN A 103  THR A 145                                          
SITE     1 AC2  3 ALA A 117  ASN A 118  NAG A 403                               
SITE     1 AC3  1 NAG A 402                                                     
SITE     1 AC4  2 GLY A 154  ASN A 156                                          
SITE     1 AC5  5 THR A  85  GLU A  87  GLU A 174  ASN A 175                    
SITE     2 AC5  5 NAG A 406                                                     
SITE     1 AC6  1 NAG A 405                                                     
SITE     1 AC7  2 ASN C 103  THR C 145                                          
SITE     1 AC8  3 ALA C 117  ASN C 118  NAG C 409                               
SITE     1 AC9  1 NAG C 408                                                     
SITE     1 BC1  2 GLY C 154  ASN C 156                                          
SITE     1 BC2  4 THR C  85  PHE C 173  ASN C 175  NAG C 412                    
SITE     1 BC3  1 NAG C 411                                                     
SITE     1 BC4  7 GLU A  34  HOH B   1  HOH B   2  SER B 139                    
SITE     2 BC4  7 SER B 141  THR B 206  GLU B 241                               
SITE     1 BC5  7 GLU C  34  HOH D   3  HOH D   4  SER D 139                    
SITE     2 BC5  7 SER D 141  THR D 206  GLU D 241                               
CRYST1   46.560   62.868   81.517  95.39 106.67  90.00 P 1           2          
ORIGX1      1.000000  0.000000  0.000000        0.00000                         
ORIGX2      0.000000  1.000000  0.000000        0.00000                         
ORIGX3      0.000000  0.000000  1.000000        0.00000                         
SCALE1      0.021478  0.000000  0.006462        0.00000                         
SCALE2      0.000000  0.015906  0.001567        0.00000                         
SCALE3      0.000000  0.000000  0.012868        0.00000                         
ATOM      1  N   GLN A   1      14.810  28.601  -6.424  1.00 51.21           N  
ATOM      2  CA  GLN A   1      14.810  28.274  -7.874  1.00 51.21           C  
ATOM      3  C   GLN A   1      15.063  26.779  -8.075  1.00 51.21           C  
ATOM      4  O   GLN A   1      15.458  26.341  -9.166  1.00 51.21           O  
ATOM      5  CB  GLN A   1      15.902  29.091  -8.592  1.00 98.46           C  
ATOM      6  CG  GLN A   1      15.964  30.592  -8.230  1.00 98.46           C  
ATOM      7  CD  GLN A   1      14.822  31.426  -8.818  1.00 98.46           C  
ATOM      8  OE1 GLN A   1      14.618  32.585  -8.433  1.00 98.46           O  
ATOM      9  NE2 GLN A   1      14.084  30.843  -9.760  1.00 98.46           N  
ATOM     10  N   THR A   2      14.815  25.988  -7.027  1.00 56.49           N  
ATOM     11  CA  THR A   2      15.025  24.529  -7.058  1.00 56.49           C  
ATOM     12  C   THR A   2      14.004  23.812  -7.922  1.00 56.49           C  
ATOM     13  O   THR A   2      13.133  24.448  -8.494  1.00 56.49           O  
ATOM     14  CB  THR A   2      14.989  23.918  -5.648  1.00 78.41           C  
ATOM     15  OG1 THR A   2      15.705  24.764  -4.739  1.00 78.41           O  
ATOM     16  CG2 THR A   2      15.686  22.564  -5.650  1.00 78.41           C  
ATOM     17  N   SER A   3      14.108  22.488  -7.949  1.00  7.34           N  
ATOM     18  CA  SER A   3      13.256  21.621  -8.726  1.00  7.34           C  
ATOM     19  C   SER A   3      13.628  20.160  -8.487  1.00  7.34           C  
ATOM     20  O   SER A   3      14.770  19.835  -8.115  1.00  7.34           O  
ATOM     21  CB  SER A   3      13.382  21.949 -10.226  1.00 39.35           C  
ATOM     22  OG  SER A   3      14.728  22.088 -10.637  1.00 39.35           O  
ATOM     23  N   VAL A   4      12.682  19.262  -8.694  1.00 49.83           N  
ATOM     24  CA  VAL A   4      12.979  17.867  -8.446  1.00 49.83           C  
ATOM     25  C   VAL A   4      12.050  16.967  -9.214  1.00 49.83           C  
ATOM     26  O   VAL A   4      10.912  17.327  -9.527  1.00 49.83           O  
ATOM     27  CB  VAL A   4      12.878  17.561  -6.962  1.00  6.45           C  
ATOM     28  CG1 VAL A   4      11.415  17.501  -6.520  1.00  6.45           C  
ATOM     29  CG2 VAL A   4      13.554  16.260  -6.655  1.00  6.45           C  
ATOM     30  N   SER A   5      12.549  15.779  -9.512  1.00 15.18           N  
ATOM     31  CA  SER A   5      11.748  14.797 -10.204  1.00 15.18           C  
ATOM     32  C   SER A   5      12.179  13.380  -9.868  1.00 15.18           C  
ATOM     33  O   SER A   5      13.305  13.149  -9.416  1.00 15.18           O  
ATOM     34  CB  SER A   5      11.710  15.052 -11.722  1.00 19.07           C  
ATOM     35  OG  SER A   5      12.883  14.646 -12.386  1.00 19.07           O  
ATOM     36  N   PRO A   6      11.223  12.439  -9.929  1.00  8.29           N  
ATOM     37  CA  PRO A   6       9.811  12.674 -10.289  1.00  8.29           C  
ATOM     38  C   PRO A   6       9.058  13.383  -9.165  1.00  8.29           C  
ATOM     39  O   PRO A   6       9.455  13.261  -8.016  1.00  8.29           O  
ATOM     40  CB  PRO A   6       9.290  11.269 -10.498  1.00 28.61           C  
ATOM     41  CG  PRO A   6      10.071  10.486  -9.472  1.00 28.61           C  
ATOM     42  CD  PRO A   6      11.463  11.015  -9.636  1.00 28.61           C  
ATOM     43  N   SER A   7       7.984  14.101  -9.476  1.00 25.47           N  
ATOM     44  CA  SER A   7       7.304  14.832  -8.414  1.00 25.47           C  
ATOM     45  C   SER A   7       6.416  13.905  -7.590  1.00 25.47           C  
ATOM     46  O   SER A   7       6.155  14.185  -6.441  1.00 25.47           O  
ATOM     47  CB  SER A   7       6.480  15.981  -8.998  1.00 35.78           C  
ATOM     48  OG  SER A   7       5.448  15.495  -9.838  1.00 35.78           O  
ATOM     49  N   LYS A   8       5.929  12.871  -8.235  1.00  2.19           N  
ATOM     50  CA  LYS A   8       5.111  11.926  -7.503  1.00  2.19           C  
ATOM     51  C   LYS A   8       5.582  10.543  -7.842  1.00  2.19           C  
ATOM     52  O   LYS A   8       6.218  10.352  -8.857  1.00  2.19           O  
ATOM     53  CB  LYS A   8       3.616  12.120  -7.772  1.00 61.59           C  
ATOM     54  CG  LYS A   8       3.088  13.382  -7.107  1.00 61.59           C  
ATOM     55  CD  LYS A   8       1.592  13.452  -7.008  1.00 61.59           C  
ATOM     56  CE  LYS A   8       1.182  14.735  -6.299  1.00 61.59           C  
ATOM     57  NZ  LYS A   8       1.635  15.963  -7.013  1.00 61.59           N  
ATOM     58  N   VAL A   9       5.391   9.600  -6.927  1.00 53.51           N  
ATOM     59  CA  VAL A   9       5.823   8.227  -7.144  1.00 53.51           C  
ATOM     60  C   VAL A   9       4.944   7.327  -6.287  1.00 53.51           C  
ATOM     61  O   VAL A   9       4.389   7.773  -5.283  1.00 53.51           O  
ATOM     62  CB  VAL A   9       7.291   8.009  -6.679  1.00  2.19           C  
ATOM     63  CG1 VAL A   9       7.855   6.813  -7.323  1.00  2.19           C  
ATOM     64  CG2 VAL A   9       8.158   9.183  -6.979  1.00  2.19           C  
ATOM     65  N   ILE A  10       4.750   6.090  -6.725  1.00 11.03           N  
ATOM     66  CA  ILE A  10       3.986   5.118  -5.951  1.00 11.03           C  
ATOM     67  C   ILE A  10       4.843   3.884  -6.000  1.00 11.03           C  
ATOM     68  O   ILE A  10       5.299   3.521  -7.071  1.00 11.03           O  
ATOM     69  CB  ILE A  10       2.586   4.823  -6.556  1.00 27.10           C  
ATOM     70  CG1 ILE A  10       1.636   5.989  -6.260  1.00 27.10           C  
ATOM     71  CG2 ILE A  10       2.012   3.536  -5.981  1.00 27.10           C  
ATOM     72  CD1 ILE A  10       0.157   5.619  -6.233  1.00 27.10           C  
ATOM     73  N   LEU A  11       5.162   3.303  -4.849  1.00  7.62           N  
ATOM     74  CA  LEU A  11       5.988   2.094  -4.838  1.00  7.62           C  
ATOM     75  C   LEU A  11       5.841   1.205  -3.602  1.00  7.62           C  
ATOM     76  O   LEU A  11       5.435   1.661  -2.529  1.00  7.62           O  
ATOM     77  CB  LEU A  11       7.462   2.429  -5.051  1.00 17.13           C  
ATOM     78  CG  LEU A  11       8.220   3.016  -3.874  1.00 17.13           C  
ATOM     79  CD1 LEU A  11       9.672   2.674  -4.039  1.00 17.13           C  
ATOM     80  CD2 LEU A  11       8.011   4.512  -3.779  1.00 17.13           C  
ATOM     81  N   PRO A  12       6.197  -0.083  -3.738  1.00 14.09           N  
ATOM     82  CA  PRO A  12       6.104  -1.035  -2.635  1.00 14.09           C  
ATOM     83  C   PRO A  12       7.234  -0.863  -1.634  1.00 14.09           C  
ATOM     84  O   PRO A  12       8.260  -0.245  -1.920  1.00 14.09           O  
ATOM     85  CB  PRO A  12       6.220  -2.365  -3.350  1.00 12.89           C  
ATOM     86  CG  PRO A  12       7.220  -2.059  -4.406  1.00 12.89           C  
ATOM     87  CD  PRO A  12       6.705  -0.750  -4.947  1.00 12.89           C  
ATOM     88  N   ARG A  13       7.047  -1.451  -0.465  1.00 57.29           N  
ATOM     89  CA  ARG A  13       8.042  -1.362   0.582  1.00 57.29           C  
ATOM     90  C   ARG A  13       9.358  -1.974   0.141  1.00 57.29           C  
ATOM     91  O   ARG A  13       9.400  -2.850  -0.727  1.00 57.29           O  
ATOM     92  CB  ARG A  13       7.557  -2.071   1.855  1.00 86.01           C  
ATOM     93  CG  ARG A  13       6.774  -1.194   2.825  1.00 86.01           C  
ATOM     94  CD  ARG A  13       5.288  -1.447   2.760  1.00 86.01           C  
ATOM     95  NE  ARG A  13       4.742  -1.735   4.080  1.00 86.01           N  
ATOM     96  CZ  ARG A  13       4.708  -2.946   4.624  1.00 86.01           C  
ATOM     97  NH1 ARG A  13       5.184  -3.992   3.963  1.00 86.01           N  
ATOM     98  NH2 ARG A  13       4.204  -3.109   5.835  1.00 86.01           N  
ATOM     99  N   GLY A  14      10.434  -1.459   0.723  1.00 13.12           N  
ATOM    100  CA  GLY A  14      11.766  -1.959   0.432  1.00 13.12           C  
ATOM    101  C   GLY A  14      12.222  -1.571  -0.951  1.00 13.12           C  
ATOM    102  O   GLY A  14      13.384  -1.759  -1.330  1.00 13.12           O  
ATOM    103  N   GLY A  15      11.268  -1.087  -1.744  1.00 36.11           N  
ATOM    104  CA  GLY A  15      11.604  -0.687  -3.085  1.00 36.11           C  
ATOM    105  C   GLY A  15      12.590   0.450  -3.025  1.00 36.11           C  
ATOM    106  O   GLY A  15      12.934   0.940  -1.947  1.00 36.11           O  
ATOM    107  N   SER A  16      13.111   0.820  -4.184  1.00 61.84           N  
ATOM    108  CA  SER A  16      14.055   1.929  -4.221  1.00 61.84           C  
ATOM    109  C   SER A  16      13.651   2.846  -5.355  1.00 61.84           C  
ATOM    110  O   SER A  16      12.947   2.438  -6.286  1.00 61.84           O  
ATOM    111  CB  SER A  16      15.495   1.431  -4.421  1.00 35.32           C  
ATOM    112  OG  SER A  16      15.676   0.868  -5.709  1.00 35.32           O  
ATOM    113  N   VAL A  17      14.011   4.109  -5.205  1.00  2.19           N  
ATOM    114  CA  VAL A  17      13.735   5.110  -6.209  1.00  2.19           C  
ATOM    115  C   VAL A  17      14.943   6.014  -6.451  1.00  2.19           C  
ATOM    116  O   VAL A  17      15.895   6.031  -5.682  1.00  2.19           O  
ATOM    117  CB  VAL A  17      12.492   5.964  -5.853  1.00 24.28           C  
ATOM    118  CG1 VAL A  17      11.317   5.521  -6.695  1.00 24.28           C  
ATOM    119  CG2 VAL A  17      12.140   5.844  -4.384  1.00 24.28           C  
ATOM    120  N   LEU A  18      14.917   6.717  -7.572  1.00 44.75           N  
ATOM    121  CA  LEU A  18      15.978   7.642  -7.948  1.00 44.75           C  
ATOM    122  C   LEU A  18      15.364   9.040  -7.979  1.00 44.75           C  
ATOM    123  O   LEU A  18      14.209   9.204  -8.381  1.00 44.75           O  
ATOM    124  CB  LEU A  18      16.489   7.290  -9.345  1.00 12.52           C  
ATOM    125  CG  LEU A  18      17.731   6.426  -9.559  1.00 12.52           C  
ATOM    126  CD1 LEU A  18      17.818   5.313  -8.552  1.00 12.52           C  
ATOM    127  CD2 LEU A  18      17.696   5.878 -10.960  1.00 12.52           C  
ATOM    128  N   VAL A  19      16.094  10.047  -7.514  1.00 24.15           N  
ATOM    129  CA  VAL A  19      15.547  11.403  -7.550  1.00 24.15           C  
ATOM    130  C   VAL A  19      16.592  12.407  -8.010  1.00 24.15           C  
ATOM    131  O   VAL A  19      17.757  12.334  -7.625  1.00 24.15           O  
ATOM    132  CB  VAL A  19      14.958  11.868  -6.192  1.00  8.25           C  
ATOM    133  CG1 VAL A  19      13.781  12.799  -6.438  1.00  8.25           C  
ATOM    134  CG2 VAL A  19      14.527  10.690  -5.347  1.00  8.25           C  
ATOM    135  N   THR A  20      16.178  13.348  -8.843  1.00 41.47           N  
ATOM    136  CA  THR A  20      17.136  14.306  -9.323  1.00 41.47           C  
ATOM    137  C   THR A  20      16.920  15.717  -8.777  1.00 41.47           C  
ATOM    138  O   THR A  20      15.988  16.426  -9.173  1.00 41.47           O  
ATOM    139  CB  THR A  20      17.230  14.307 -10.867  1.00 68.83           C  
ATOM    140  OG1 THR A  20      16.221  15.162 -11.407  1.00 68.83           O  
ATOM    141  CG2 THR A  20      17.027  12.899 -11.431  1.00 68.83           C  
ATOM    142  N   CYS A  21      17.743  16.089  -7.802  1.00 47.55           N  
ATOM    143  CA  CYS A  21      17.676  17.417  -7.234  1.00 47.55           C  
ATOM    144  C   CYS A  21      18.368  18.317  -8.244  1.00 47.55           C  
ATOM    145  O   CYS A  21      19.591  18.274  -8.387  1.00 47.55           O  
ATOM    146  CB  CYS A  21      18.422  17.488  -5.901  1.00 86.87           C  
ATOM    147  SG  CYS A  21      17.700  16.579  -4.500  1.00 86.87           S  
ATOM    148  N   SER A  22      17.570  19.030  -9.036  1.00 38.56           N  
ATOM    149  CA  SER A  22      18.078  19.965 -10.053  1.00 38.56           C  
ATOM    150  C   SER A  22      17.983  21.381  -9.491  1.00 38.56           C  
ATOM    151  O   SER A  22      17.410  21.598  -8.435  1.00 38.56           O  
ATOM    152  CB  SER A  22      17.243  19.879 -11.337  1.00 64.47           C  
ATOM    153  OG  SER A  22      17.102  18.538 -11.779  1.00 64.47           O  
ATOM    154  N   THR A  23      18.553  22.333 -10.211  1.00 51.13           N  
ATOM    155  CA  THR A  23      18.497  23.726  -9.787  1.00 51.13           C  
ATOM    156  C   THR A  23      18.963  24.638 -10.910  1.00 51.13           C  
ATOM    157  O   THR A  23      19.665  24.196 -11.829  1.00 51.13           O  
ATOM    158  CB  THR A  23      19.311  24.009  -8.477  1.00 35.22           C  
ATOM    159  OG1 THR A  23      19.352  25.422  -8.229  1.00 35.22           O  
ATOM    160  CG2 THR A  23      20.727  23.453  -8.550  1.00 35.22           C  
ATOM    161  N   SER A  24      18.506  25.885 -10.876  1.00 50.83           N  
ATOM    162  CA  SER A  24      18.859  26.846 -11.897  1.00 50.83           C  
ATOM    163  C   SER A  24      19.522  28.064 -11.307  1.00 50.83           C  
ATOM    164  O   SER A  24      18.867  29.062 -11.017  1.00 50.83           O  
ATOM    165  CB  SER A  24      17.629  27.268 -12.713  1.00 14.51           C  
ATOM    166  OG  SER A  24      16.654  27.913 -11.922  1.00 14.51           O  
ATOM    167  N   CYS A  25      20.826  27.979 -11.103  1.00 69.03           N  
ATOM    168  CA  CYS A  25      21.567  29.107 -10.559  1.00 69.03           C  
ATOM    169  C   CYS A  25      22.861  29.303 -11.329  1.00 69.03           C  
ATOM    170  O   CYS A  25      23.373  28.369 -11.960  1.00 69.03           O  
ATOM    171  CB  CYS A  25      21.788  28.944  -9.055  1.00 97.98           C  
ATOM    172  SG  CYS A  25      20.214  29.164  -8.142  1.00 97.98           S  
ATOM    173  N   ASP A  26      23.319  30.553 -11.356  1.00 98.65           N  
ATOM    174  CA  ASP A  26      24.554  30.908 -12.047  1.00 98.65           C  
ATOM    175  C   ASP A  26      25.686  30.055 -11.459  1.00 98.65           C  
ATOM    176  O   ASP A  26      26.538  29.542 -12.186  1.00 98.65           O  
ATOM    177  CB  ASP A  26      24.846  32.413 -11.868  1.00 94.31           C  
ATOM    178  CG  ASP A  26      25.456  33.059 -13.112  1.00 94.31           C  
ATOM    179  OD1 ASP A  26      25.012  32.745 -14.236  1.00 94.31           O  
ATOM    180  OD2 ASP A  26      26.373  33.898 -12.959  1.00 94.31           O  
ATOM    181  N   GLN A  27      25.625  29.852 -10.143  1.00 85.25           N  
ATOM    182  CA  GLN A  27      26.602  29.055  -9.401  1.00 85.25           C  
ATOM    183  C   GLN A  27      26.105  28.837  -7.957  1.00 85.25           C  
ATOM    184  O   GLN A  27      26.353  29.658  -7.074  1.00 85.25           O  
ATOM    185  CB  GLN A  27      27.976  29.751  -9.405  1.00 96.57           C  
ATOM    186  CG  GLN A  27      29.150  28.873  -8.956  1.00 96.57           C  
ATOM    187  CD  GLN A  27      29.429  27.698  -9.896  1.00 96.57           C  
ATOM    188  OE1 GLN A  27      29.177  26.534  -9.560  1.00 96.57           O  
ATOM    189  NE2 GLN A  27      29.972  28.001 -11.071  1.00 96.57           N  
ATOM    190  N   PRO A  28      25.364  27.743  -7.718  1.00 56.58           N  
ATOM    191  CA  PRO A  28      24.822  27.395  -6.401  1.00 56.58           C  
ATOM    192  C   PRO A  28      25.918  26.979  -5.406  1.00 56.58           C  
ATOM    193  O   PRO A  28      26.839  26.234  -5.765  1.00 56.58           O  
ATOM    194  CB  PRO A  28      23.896  26.223  -6.728  1.00 87.29           C  
ATOM    195  CG  PRO A  28      24.595  25.553  -7.870  1.00 87.29           C  
ATOM    196  CD  PRO A  28      24.976  26.737  -8.723  1.00 87.29           C  
ATOM    197  N   LYS A  29      25.810  27.435  -4.161  1.00 72.47           N  
ATOM    198  CA  LYS A  29      26.810  27.085  -3.161  1.00 72.47           C  
ATOM    199  C   LYS A  29      26.561  25.746  -2.443  1.00 72.47           C  
ATOM    200  O   LYS A  29      27.416  25.275  -1.692  1.00 72.47           O  
ATOM    201  CB  LYS A  29      26.981  28.238  -2.145  1.00 66.27           C  
ATOM    202  CG  LYS A  29      28.238  28.139  -1.258  1.00 66.27           C  
ATOM    203  CD  LYS A  29      29.542  28.178  -2.076  1.00 66.27           C  
ATOM    204  CE  LYS A  29      30.783  27.835  -1.247  1.00 66.27           C  
ATOM    205  NZ  LYS A  29      30.471  27.528   0.174  1.00 66.27           N  
ATOM    206  N   LEU A  30      25.427  25.110  -2.726  1.00 22.93           N  
ATOM    207  CA  LEU A  30      25.091  23.837  -2.110  1.00 22.93           C  
ATOM    208  C   LEU A  30      23.855  23.203  -2.720  1.00 22.93           C  
ATOM    209  O   LEU A  30      22.927  23.899  -3.137  1.00 22.93           O  
ATOM    210  CB  LEU A  30      24.871  24.019  -0.606  1.00 67.15           C  
ATOM    211  CG  LEU A  30      25.544  23.042   0.343  1.00 67.15           C  
ATOM    212  CD1 LEU A  30      24.793  21.726   0.421  1.00 67.15           C  
ATOM    213  CD2 LEU A  30      26.996  22.814  -0.085  1.00 67.15           C  
ATOM    214  N   LEU A  31      23.874  21.875  -2.806  1.00 46.44           N  
ATOM    215  CA  LEU A  31      22.759  21.079  -3.340  1.00 46.44           C  
ATOM    216  C   LEU A  31      22.713  19.747  -2.611  1.00 46.44           C  
ATOM    217  O   LEU A  31      23.746  19.092  -2.421  1.00 46.44           O  
ATOM    218  CB  LEU A  31      22.885  20.850  -4.844  1.00 31.41           C  
ATOM    219  CG  LEU A  31      21.833  19.949  -5.509  1.00 31.41           C  
ATOM    220  CD1 LEU A  31      20.460  20.383  -5.091  1.00 31.41           C  
ATOM    221  CD2 LEU A  31      21.941  19.985  -7.032  1.00 31.41           C  
ATOM    222  N   GLY A  32      21.503  19.365  -2.202  1.00 38.54           N  
ATOM    223  CA  GLY A  32      21.299  18.118  -1.488  1.00 38.54           C  
ATOM    224  C   GLY A  32      19.844  17.727  -1.385  1.00 38.54           C  
ATOM    225  O   GLY A  32      18.966  18.443  -1.864  1.00 38.54           O  
ATOM    226  N   ILE A  33      19.597  16.571  -0.775  1.00 34.36           N  
ATOM    227  CA  ILE A  33      18.237  16.054  -0.595  1.00 34.36           C  
ATOM    228  C   ILE A  33      17.981  15.841   0.906  1.00 34.36           C  
ATOM    229  O   ILE A  33      18.910  15.555   1.649  1.00 34.36           O  
ATOM    230  CB  ILE A  33      18.028  14.745  -1.425  1.00 40.70           C  
ATOM    231  CG1 ILE A  33      16.552  14.354  -1.473  1.00 40.70           C  
ATOM    232  CG2 ILE A  33      18.854  13.629  -0.855  1.00 40.70           C  
ATOM    233  CD1 ILE A  33      16.248  13.270  -2.454  1.00 40.70           C  
ATOM    234  N   GLU A  34      16.744  16.040   1.357  1.00 28.20           N  
ATOM    235  CA  GLU A  34      16.414  15.892   2.760  1.00 28.20           C  
ATOM    236  C   GLU A  34      15.462  14.748   3.019  1.00 28.20           C  
ATOM    237  O   GLU A  34      14.247  14.924   2.849  1.00 28.20           O  
ATOM    238  CB  GLU A  34      15.778  17.184   3.271  1.00 25.94           C  
ATOM    239  CG  GLU A  34      15.514  17.230   4.772  1.00 25.94           C  
ATOM    240  CD  GLU A  34      16.758  17.518   5.580  1.00 25.94           C  
ATOM    241  OE1 GLU A  34      17.803  17.822   4.987  1.00 25.94           O  
ATOM    242  OE2 GLU A  34      16.699  17.471   6.814  1.00 25.94           O  
ATOM    243  N   THR A  35      15.978  13.610   3.494  1.00 50.82           N  
ATOM    244  CA  THR A  35      15.113  12.468   3.777  1.00 50.82           C  
ATOM    245  C   THR A  35      15.621  11.599   4.888  1.00 50.82           C  
ATOM    246  O   THR A  35      16.822  11.568   5.149  1.00 50.82           O  
ATOM    247  CB  THR A  35      15.021  11.471   2.615  1.00 18.34           C  
ATOM    248  OG1 THR A  35      16.249  10.740   2.523  1.00 18.34           O  
ATOM    249  CG2 THR A  35      14.722  12.151   1.305  1.00 18.34           C  
ATOM    250  N   PRO A  36      14.701  10.844   5.529  1.00 43.04           N  
ATOM    251  CA  PRO A  36      14.962   9.902   6.624  1.00 43.04           C  
ATOM    252  C   PRO A  36      15.412   8.580   5.960  1.00 43.04           C  
ATOM    253  O   PRO A  36      16.011   7.711   6.593  1.00 43.04           O  
ATOM    254  CB  PRO A  36      13.583   9.731   7.271  1.00 93.45           C  
ATOM    255  CG  PRO A  36      12.829  10.953   6.859  1.00 93.45           C  
ATOM    256  CD  PRO A  36      13.255  11.113   5.436  1.00 93.45           C  
ATOM    257  N   LEU A  37      15.113   8.460   4.668  1.00 36.49           N  
ATOM    258  CA  LEU A  37      15.461   7.293   3.875  1.00 36.49           C  
ATOM    259  C   LEU A  37      16.947   7.203   3.579  1.00 36.49           C  
ATOM    260  O   LEU A  37      17.635   8.219   3.493  1.00 36.49           O  
ATOM    261  CB  LEU A  37      14.752   7.322   2.523  1.00 33.23           C  
ATOM    262  CG  LEU A  37      13.242   7.307   2.383  1.00 33.23           C  
ATOM    263  CD1 LEU A  37      12.737   8.707   2.536  1.00 33.23           C  
ATOM    264  CD2 LEU A  37      12.900   6.784   1.001  1.00 33.23           C  
ATOM    265  N   PRO A  38      17.452   5.973   3.379  1.00 26.86           N  
ATOM    266  CA  PRO A  38      18.861   5.713   3.073  1.00 26.86           C  
ATOM    267  C   PRO A  38      19.222   6.361   1.742  1.00 26.86           C  
ATOM    268  O   PRO A  38      18.620   6.044   0.720  1.00 26.86           O  
ATOM    269  CB  PRO A  38      18.904   4.187   2.958  1.00 27.45           C  
ATOM    270  CG  PRO A  38      17.833   3.734   3.897  1.00 27.45           C  
ATOM    271  CD  PRO A  38      16.722   4.712   3.626  1.00 27.45           C  
ATOM    272  N   LYS A  39      20.179   7.284   1.753  1.00 66.81           N  
ATOM    273  CA  LYS A  39      20.593   7.934   0.516  1.00 66.81           C  
ATOM    274  C   LYS A  39      21.894   7.351  -0.062  1.00 66.81           C  
ATOM    275  O   LYS A  39      22.773   6.881   0.670  1.00 66.81           O  
ATOM    276  CB  LYS A  39      20.692   9.458   0.697  1.00 69.03           C  
ATOM    277  CG  LYS A  39      21.879   9.948   1.521  1.00 69.03           C  
ATOM    278  CD  LYS A  39      21.978  11.486   1.520  1.00 69.03           C  
ATOM    279  CE  LYS A  39      23.314  12.022   2.105  1.00 69.03           C  
ATOM    280  NZ  LYS A  39      23.233  12.635   3.481  1.00 69.03           N  
ATOM    281  N   LYS A  40      21.965   7.322  -1.390  1.00  2.19           N  
ATOM    282  CA  LYS A  40      23.127   6.829  -2.115  1.00  2.19           C  
ATOM    283  C   LYS A  40      23.204   7.680  -3.367  1.00  2.19           C  
ATOM    284  O   LYS A  40      22.336   7.566  -4.211  1.00  2.19           O  
ATOM    285  CB  LYS A  40      22.923   5.365  -2.521  1.00 61.89           C  
ATOM    286  CG  LYS A  40      23.908   4.848  -3.589  1.00 61.89           C  
ATOM    287  CD  LYS A  40      25.251   4.413  -3.008  1.00 61.89           C  
ATOM    288  CE  LYS A  40      25.152   3.054  -2.310  1.00 61.89           C  
ATOM    289  NZ  LYS A  40      26.432   2.592  -1.680  1.00 61.89           N  
ATOM    290  N   GLU A  41      24.232   8.515  -3.508  1.00 25.82           N  
ATOM    291  CA  GLU A  41      24.351   9.364  -4.691  1.00 25.82           C  
ATOM    292  C   GLU A  41      24.900   8.669  -5.947  1.00 25.82           C  
ATOM    293  O   GLU A  41      25.638   7.682  -5.850  1.00 25.82           O  
ATOM    294  CB  GLU A  41      25.181  10.606  -4.382  1.00 93.29           C  
ATOM    295  CG  GLU A  41      26.641  10.338  -4.043  1.00 93.29           C  
ATOM    296  CD  GLU A  41      27.507  11.595  -4.143  1.00 93.29           C  
ATOM    297  OE1 GLU A  41      28.746  11.476  -3.959  1.00 93.29           O  
ATOM    298  OE2 GLU A  41      26.952  12.693  -4.418  1.00 93.29           O  
ATOM    299  N   LEU A  42      24.534   9.201  -7.119  1.00 43.82           N  
ATOM    300  CA  LEU A  42      24.964   8.665  -8.414  1.00 43.82           C  
ATOM    301  C   LEU A  42      26.143   9.382  -9.068  1.00 43.82           C  
ATOM    302  O   LEU A  42      27.092   9.788  -8.384  1.00 43.82           O  
ATOM    303  CB  LEU A  42      23.796   8.599  -9.394  1.00 87.68           C  
ATOM    304  CG  LEU A  42      22.805   7.475  -9.125  1.00 87.68           C  
ATOM    305  CD1 LEU A  42      21.674   7.497 -10.124  1.00 87.68           C  
ATOM    306  CD2 LEU A  42      23.519   6.143  -9.180  1.00 87.68           C  
ATOM    307  N   LEU A  43      26.091   9.505 -10.374  1.00 98.21           N  
ATOM    308  CA  LEU A  43      27.159  10.132 -11.158  1.00 98.21           C  
ATOM    309  C   LEU A  43      27.735  11.482 -10.734  1.00 98.21           C  
ATOM    310  O   LEU A  43      27.098  12.274 -10.036  1.00 98.21           O  
ATOM    311  CB  LEU A  43      26.763  10.217 -12.642  1.00 98.21           C  
ATOM    312  CG  LEU A  43      27.173   9.059 -13.558  1.00 98.21           C  
ATOM    313  CD1 LEU A  43      27.030   9.471 -15.032  1.00 98.21           C  
ATOM    314  CD2 LEU A  43      28.620   8.672 -13.268  1.00 98.21           C  
ATOM    315  N   LEU A  44      28.958  11.710 -11.212  1.00 63.60           N  
ATOM    316  CA  LEU A  44      29.737  12.934 -10.993  1.00 63.60           C  
ATOM    317  C   LEU A  44      29.474  13.995 -12.091  1.00 63.60           C  
ATOM    318  O   LEU A  44      29.479  15.202 -11.801  1.00 63.60           O  
ATOM    319  CB  LEU A  44      31.238  12.580 -10.920  1.00 98.21           C  
ATOM    320  CG  LEU A  44      32.335  13.636 -10.717  1.00 98.21           C  
ATOM    321  CD1 LEU A  44      31.982  14.581  -9.564  1.00 98.21           C  
ATOM    322  CD2 LEU A  44      33.674  12.920 -10.459  1.00 98.21           C  
ATOM    323  N   PRO A  45      29.291  13.561 -13.364  1.00 68.74           N  
ATOM    324  CA  PRO A  45      29.025  14.466 -14.489  1.00 68.74           C  
ATOM    325  C   PRO A  45      27.809  15.370 -14.271  1.00 68.74           C  
ATOM    326  O   PRO A  45      26.691  14.894 -14.027  1.00 68.74           O  
ATOM    327  CB  PRO A  45      28.808  13.500 -15.639  1.00 79.88           C  
ATOM    328  CG  PRO A  45      29.819  12.457 -15.341  1.00 79.88           C  
ATOM    329  CD  PRO A  45      29.593  12.211 -13.875  1.00 79.88           C  
ATOM    330  N   GLY A  46      28.052  16.675 -14.415  1.00 98.21           N  
ATOM    331  CA  GLY A  46      27.033  17.691 -14.201  1.00 98.21           C  
ATOM    332  C   GLY A  46      27.459  18.529 -13.003  1.00 98.21           C  
ATOM    333  O   GLY A  46      28.418  18.156 -12.319  1.00 98.21           O  
ATOM    334  N   ASN A  47      26.712  19.600 -12.709  1.00 49.93           N  
ATOM    335  CA  ASN A  47      27.018  20.499 -11.574  1.00 49.93           C  
ATOM    336  C   ASN A  47      25.797  20.965 -10.814  1.00 49.93           C  
ATOM    337  O   ASN A  47      25.784  20.952  -9.578  1.00 49.93           O  
ATOM    338  CB  ASN A  47      27.789  21.731 -12.040  1.00 72.34           C  
ATOM    339  CG  ASN A  47      27.393  22.171 -13.460  1.00 72.34           C  
ATOM    340  OD1 ASN A  47      26.215  22.108 -13.835  1.00 72.34           O  
ATOM    341  ND2 ASN A  47      28.379  22.572 -14.258  1.00 72.34           N  
ATOM    342  N   ASN A  48      24.780  21.409 -11.554  1.00 58.42           N  
ATOM    343  CA  ASN A  48      23.522  21.915 -11.000  1.00 58.42           C  
ATOM    344  C   ASN A  48      22.420  20.905 -11.185  1.00 58.42           C  
ATOM    345  O   ASN A  48      21.279  21.252 -11.490  1.00 58.42           O  
ATOM    346  CB  ASN A  48      23.137  23.231 -11.729  1.00 98.21           C  
ATOM    347  CG  ASN A  48      24.127  24.352 -11.489  1.00 98.21           C  
ATOM    348  OD1 ASN A  48      25.085  24.217 -10.744  1.00 98.21           O  
ATOM    349  ND2 ASN A  48      23.879  25.494 -12.142  1.00 98.21           N  
ATOM    350  N   ARG A  49      22.773  19.614 -11.072  1.00 25.10           N  
ATOM    351  CA  ARG A  49      21.845  18.494 -11.212  1.00 25.10           C  
ATOM    352  C   ARG A  49      22.480  17.330 -10.473  1.00 25.10           C  
ATOM    353  O   ARG A  49      23.639  16.985 -10.718  1.00 25.10           O  
ATOM    354  CB  ARG A  49      21.644  18.116 -12.686  1.00 83.27           C  
ATOM    355  CG  ARG A  49      20.660  16.998 -12.910  1.00 83.27           C  
ATOM    356  CD  ARG A  49      20.642  16.560 -14.368  1.00 83.27           C  
ATOM    357  NE  ARG A  49      19.832  17.428 -15.218  1.00 83.27           N  
ATOM    358  CZ  ARG A  49      18.738  17.032 -15.866  1.00 83.27           C  
ATOM    359  NH1 ARG A  49      18.310  15.777 -15.766  1.00 83.27           N  
ATOM    360  NH2 ARG A  49      18.072  17.890 -16.627  1.00 83.27           N  
ATOM    361  N   LYS A  50      21.711  16.731  -9.571  1.00 43.78           N  
ATOM    362  CA  LYS A  50      22.202  15.651  -8.720  1.00 43.78           C  
ATOM    363  C   LYS A  50      21.171  14.537  -8.565  1.00 43.78           C  
ATOM    364  O   LYS A  50      20.030  14.799  -8.219  1.00 43.78           O  
ATOM    365  CB  LYS A  50      22.533  16.234  -7.354  1.00 32.72           C  
ATOM    366  CG  LYS A  50      23.369  15.348  -6.444  1.00 32.72           C  
ATOM    367  CD  LYS A  50      23.564  15.992  -5.068  1.00 32.72           C  
ATOM    368  CE  LYS A  50      24.045  17.440  -5.145  1.00 32.72           C  
ATOM    369  NZ  LYS A  50      25.339  17.595  -5.855  1.00 32.72           N  
ATOM    370  N   VAL A  51      21.595  13.296  -8.776  1.00 36.75           N  
ATOM    371  CA  VAL A  51      20.703  12.166  -8.639  1.00 36.75           C  
ATOM    372  C   VAL A  51      21.114  11.258  -7.484  1.00 36.75           C  
ATOM    373  O   VAL A  51      22.302  11.039  -7.227  1.00 36.75           O  
ATOM    374  CB  VAL A  51      20.652  11.334  -9.927  1.00 20.11           C  
ATOM    375  CG1 VAL A  51      19.620  10.234  -9.803  1.00 20.11           C  
ATOM    376  CG2 VAL A  51      20.361  12.228 -11.115  1.00 20.11           C  
ATOM    377  N   TYR A  52      20.122  10.751  -6.775  1.00 12.50           N  
ATOM    378  CA  TYR A  52      20.328   9.865  -5.631  1.00 12.50           C  
ATOM    379  C   TYR A  52      19.517   8.602  -5.861  1.00 12.50           C  
ATOM    380  O   TYR A  52      18.935   8.412  -6.909  1.00 12.50           O  
ATOM    381  CB  TYR A  52      19.807  10.491  -4.347  1.00 33.60           C  
ATOM    382  CG  TYR A  52      20.440  11.772  -3.916  1.00 33.60           C  
ATOM    383  CD1 TYR A  52      21.082  11.863  -2.700  1.00 33.60           C  
ATOM    384  CD2 TYR A  52      20.333  12.909  -4.683  1.00 33.60           C  
ATOM    385  CE1 TYR A  52      21.605  13.046  -2.262  1.00 33.60           C  
ATOM    386  CE2 TYR A  52      20.861  14.122  -4.251  1.00 33.60           C  
ATOM    387  CZ  TYR A  52      21.490  14.170  -3.036  1.00 33.60           C  
ATOM    388  OH  TYR A  52      22.010  15.350  -2.606  1.00 33.60           O  
ATOM    389  N   GLU A  53      19.437   7.825  -4.800  1.00 23.20           N  
ATOM    390  CA  GLU A  53      18.667   6.604  -4.786  1.00 23.20           C  
ATOM    391  C   GLU A  53      18.185   6.311  -3.387  1.00 23.20           C  
ATOM    392  O   GLU A  53      18.960   5.904  -2.501  1.00 23.20           O  
ATOM    393  CB  GLU A  53      19.439   5.389  -5.298  1.00 79.33           C  
ATOM    394  CG  GLU A  53      18.539   4.139  -5.346  1.00 79.33           C  
ATOM    395  CD  GLU A  53      19.272   2.837  -5.410  1.00 79.33           C  
ATOM    396  OE1 GLU A  53      20.191   2.656  -4.597  1.00 79.33           O  
ATOM    397  OE2 GLU A  53      18.930   2.007  -6.281  1.00 79.33           O  
ATOM    398  N   LEU A  54      16.910   6.600  -3.183  1.00 10.10           N  
ATOM    399  CA  LEU A  54      16.250   6.377  -1.917  1.00 10.10           C  
ATOM    400  C   LEU A  54      15.874   4.897  -1.851  1.00 10.10           C  
ATOM    401  O   LEU A  54      15.052   4.408  -2.629  1.00 10.10           O  
ATOM    402  CB  LEU A  54      15.019   7.258  -1.820  1.00 12.43           C  
ATOM    403  CG  LEU A  54      15.379   8.727  -1.924  1.00 12.43           C  
ATOM    404  CD1 LEU A  54      14.153   9.558  -2.076  1.00 12.43           C  
ATOM    405  CD2 LEU A  54      16.143   9.118  -0.686  1.00 12.43           C  
ATOM    406  N   SER A  55      16.481   4.180  -0.921  1.00 52.53           N  
ATOM    407  CA  SER A  55      16.244   2.756  -0.810  1.00 52.53           C  
ATOM    408  C   SER A  55      15.529   2.322   0.434  1.00 52.53           C  
ATOM    409  O   SER A  55      15.490   3.049   1.415  1.00 52.53           O  
ATOM    410  CB  SER A  55      17.579   2.034  -0.908  1.00 13.77           C  
ATOM    411  OG  SER A  55      18.619   2.833  -0.367  1.00 13.77           O  
ATOM    412  N   ASN A  56      14.947   1.129   0.362  1.00 25.38           N  
ATOM    413  CA  ASN A  56      14.230   0.516   1.479  1.00 25.38           C  
ATOM    414  C   ASN A  56      13.140   1.397   2.129  1.00 25.38           C  
ATOM    415  O   ASN A  56      13.019   1.429   3.360  1.00 25.38           O  
ATOM    416  CB  ASN A  56      15.232   0.037   2.557  1.00 98.65           C  
ATOM    417  CG  ASN A  56      16.239  -0.995   2.033  1.00 98.65           C  
ATOM    418  OD1 ASN A  56      15.866  -1.989   1.409  1.00 98.65           O  
ATOM    419  ND2 ASN A  56      17.522  -0.768   2.315  1.00 98.65           N  
ATOM    420  N   VAL A  57      12.348   2.096   1.313  1.00 25.04           N  
ATOM    421  CA  VAL A  57      11.271   2.963   1.819  1.00 25.04           C  
ATOM    422  C   VAL A  57      10.056   2.147   2.249  1.00 25.04           C  
ATOM    423  O   VAL A  57       9.481   1.425   1.449  1.00 25.04           O  
ATOM    424  CB  VAL A  57      10.869   4.056   0.757  1.00 13.19           C  
ATOM    425  CG1 VAL A  57      10.595   3.440  -0.563  1.00 13.19           C  
ATOM    426  CG2 VAL A  57       9.664   4.860   1.211  1.00 13.19           C  
ATOM    427  N   GLN A  58       9.676   2.238   3.515  1.00 23.33           N  
ATOM    428  CA  GLN A  58       8.534   1.460   3.983  1.00 23.33           C  
ATOM    429  C   GLN A  58       7.273   2.294   4.246  1.00 23.33           C  
ATOM    430  O   GLN A  58       6.154   1.809   4.029  1.00 23.33           O  
ATOM    431  CB  GLN A  58       8.907   0.613   5.215  1.00 42.06           C  
ATOM    432  CG  GLN A  58      10.297  -0.063   5.147  1.00 42.06           C  
ATOM    433  CD  GLN A  58      10.276  -1.591   5.026  1.00 42.06           C  
ATOM    434  OE1 GLN A  58       9.219  -2.227   5.035  1.00 42.06           O  
ATOM    435  NE2 GLN A  58      11.464  -2.183   4.915  1.00 42.06           N  
ATOM    436  N   GLU A  59       7.449   3.530   4.720  1.00 26.55           N  
ATOM    437  CA  GLU A  59       6.317   4.426   4.982  1.00 26.55           C  
ATOM    438  C   GLU A  59       6.211   5.484   3.873  1.00 26.55           C  
ATOM    439  O   GLU A  59       7.187   5.741   3.171  1.00 26.55           O  
ATOM    440  CB  GLU A  59       6.453   5.100   6.350  1.00 78.60           C  
ATOM    441  CG  GLU A  59       6.374   4.140   7.544  1.00 78.60           C  
ATOM    442  CD  GLU A  59       5.852   4.806   8.816  1.00 78.60           C  
ATOM    443  OE1 GLU A  59       6.508   5.746   9.322  1.00 78.60           O  
ATOM    444  OE2 GLU A  59       4.779   4.381   9.306  1.00 78.60           O  
ATOM    445  N   ASP A  60       5.029   6.059   3.672  1.00 13.81           N  
ATOM    446  CA  ASP A  60       4.863   7.073   2.634  1.00 13.81           C  
ATOM    447  C   ASP A  60       5.787   8.253   2.947  1.00 13.81           C  
ATOM    448  O   ASP A  60       5.417   9.178   3.694  1.00 13.81           O  
ATOM    449  CB  ASP A  60       3.411   7.557   2.567  1.00 75.07           C  
ATOM    450  CG  ASP A  60       2.475   6.534   1.952  1.00 75.07           C  
ATOM    451  OD1 ASP A  60       2.901   5.392   1.682  1.00 75.07           O  
ATOM    452  OD2 ASP A  60       1.299   6.873   1.732  1.00 75.07           O  
ATOM    453  N   SER A  61       7.005   8.214   2.410  1.00 23.16           N  
ATOM    454  CA  SER A  61       7.964   9.284   2.657  1.00 23.16           C  
ATOM    455  C   SER A  61       7.779  10.445   1.679  1.00 23.16           C  
ATOM    456  O   SER A  61       7.028  10.325   0.711  1.00 23.16           O  
ATOM    457  CB  SER A  61       9.395   8.744   2.630  1.00 59.98           C  
ATOM    458  OG  SER A  61      10.279   9.642   3.277  1.00 59.98           O  
ATOM    459  N   GLN A  62       8.456  11.560   1.952  1.00 52.17           N  
ATOM    460  CA  GLN A  62       8.371  12.759   1.118  1.00 52.17           C  
ATOM    461  C   GLN A  62       9.681  13.565   1.124  1.00 52.17           C  
ATOM    462  O   GLN A  62       9.810  14.568   1.825  1.00 52.17           O  
ATOM    463  CB  GLN A  62       7.182  13.621   1.567  1.00 93.52           C  
ATOM    464  CG  GLN A  62       7.104  13.824   3.076  1.00 93.52           C  
ATOM    465  CD  GLN A  62       5.680  13.867   3.596  1.00 93.52           C  
ATOM    466  OE1 GLN A  62       5.001  14.898   3.504  1.00 93.52           O  
ATOM    467  NE2 GLN A  62       5.215  12.746   4.140  1.00 93.52           N  
ATOM    468  N   PRO A  63      10.668  13.127   0.319  1.00 24.71           N  
ATOM    469  CA  PRO A  63      11.992  13.740   0.168  1.00 24.71           C  
ATOM    470  C   PRO A  63      11.914  15.223  -0.149  1.00 24.71           C  
ATOM    471  O   PRO A  63      10.976  15.694  -0.784  1.00 24.71           O  
ATOM    472  CB  PRO A  63      12.592  12.963  -1.004  1.00 55.42           C  
ATOM    473  CG  PRO A  63      11.975  11.627  -0.862  1.00 55.42           C  
ATOM    474  CD  PRO A  63      10.544  11.955  -0.568  1.00 55.42           C  
ATOM    475  N   MET A  64      12.956  15.942   0.226  1.00 21.56           N  
ATOM    476  CA  MET A  64      12.976  17.368   0.002  1.00 21.56           C  
ATOM    477  C   MET A  64      14.313  17.871  -0.548  1.00 21.56           C  
ATOM    478  O   MET A  64      15.308  17.919   0.170  1.00 21.56           O  
ATOM    479  CB  MET A  64      12.646  18.041   1.326  1.00 48.43           C  
ATOM    480  CG  MET A  64      11.876  19.314   1.216  1.00 48.43           C  
ATOM    481  SD  MET A  64      11.168  19.646   2.790  1.00 48.43           S  
ATOM    482  CE  MET A  64      12.605  19.795   3.750  1.00 48.43           C  
ATOM    483  N   CYS A  65      14.330  18.220  -1.832  1.00  8.14           N  
ATOM    484  CA  CYS A  65      15.532  18.729  -2.468  1.00  8.14           C  
ATOM    485  C   CYS A  65      15.683  20.195  -2.138  1.00  8.14           C  
ATOM    486  O   CYS A  65      14.741  20.986  -2.311  1.00  8.14           O  
ATOM    487  CB  CYS A  65      15.455  18.571  -3.985  1.00 65.68           C  
ATOM    488  SG  CYS A  65      15.694  16.889  -4.630  1.00 65.68           S  
ATOM    489  N   TYR A  66      16.867  20.563  -1.649  1.00 38.32           N  
ATOM    490  CA  TYR A  66      17.160  21.959  -1.292  1.00 38.32           C  
ATOM    491  C   TYR A  66      18.277  22.516  -2.177  1.00 38.32           C  
ATOM    492  O   TYR A  66      18.833  21.802  -2.998  1.00 38.32           O  
ATOM    493  CB  TYR A  66      17.573  22.078   0.182  1.00 48.61           C  
ATOM    494  CG  TYR A  66      18.876  21.407   0.574  1.00 48.61           C  
ATOM    495  CD1 TYR A  66      20.079  21.787   0.006  1.00 48.61           C  
ATOM    496  CD2 TYR A  66      18.892  20.371   1.490  1.00 48.61           C  
ATOM    497  CE1 TYR A  66      21.263  21.148   0.322  1.00 48.61           C  
ATOM    498  CE2 TYR A  66      20.073  19.723   1.819  1.00 48.61           C  
ATOM    499  CZ  TYR A  66      21.256  20.114   1.225  1.00 48.61           C  
ATOM    500  OH  TYR A  66      22.428  19.438   1.491  1.00 48.61           O  
ATOM    501  N   SER A  67      18.652  23.764  -1.929  1.00 48.21           N  
ATOM    502  CA  SER A  67      19.705  24.403  -2.662  1.00 48.21           C  
ATOM    503  C   SER A  67      20.018  25.774  -2.102  1.00 48.21           C  
ATOM    504  O   SER A  67      19.130  26.616  -1.950  1.00 48.21           O  
ATOM    505  CB  SER A  67      19.359  24.522  -4.150  1.00 48.65           C  
ATOM    506  OG  SER A  67      18.336  25.479  -4.414  1.00 48.65           O  
ATOM    507  N   ASN A  68      21.266  25.976  -1.727  1.00 19.11           N  
ATOM    508  CA  ASN A  68      21.669  27.265  -1.227  1.00 19.11           C  
ATOM    509  C   ASN A  68      22.226  27.986  -2.431  1.00 19.11           C  
ATOM    510  O   ASN A  68      23.339  27.721  -2.884  1.00 19.11           O  
ATOM    511  CB  ASN A  68      22.731  27.137  -0.160  1.00 31.63           C  
ATOM    512  CG  ASN A  68      22.321  26.218   0.954  1.00 31.63           C  
ATOM    513  OD1 ASN A  68      21.143  26.093   1.275  1.00 31.63           O  
ATOM    514  ND2 ASN A  68      23.297  25.537   1.535  1.00 31.63           N  
ATOM    515  N   CYS A  69      21.373  28.796  -3.034  1.00 40.71           N  
ATOM    516  CA  CYS A  69      21.768  29.603  -4.170  1.00 40.71           C  
ATOM    517  C   CYS A  69      22.128  30.983  -3.621  1.00 40.71           C  
ATOM    518  O   CYS A  69      21.719  31.342  -2.514  1.00 40.71           O  
ATOM    519  CB  CYS A  69      20.617  29.714  -5.172  1.00 98.65           C  
ATOM    520  SG  CYS A  69      20.464  28.303  -6.314  1.00 98.65           S  
ATOM    521  N   PRO A  70      22.936  31.751  -4.361  1.00 76.48           N  
ATOM    522  CA  PRO A  70      23.316  33.083  -3.903  1.00 76.48           C  
ATOM    523  C   PRO A  70      22.045  33.859  -3.554  1.00 76.48           C  
ATOM    524  O   PRO A  70      21.923  34.430  -2.465  1.00 76.48           O  
ATOM    525  CB  PRO A  70      24.012  33.664  -5.132  1.00 33.71           C  
ATOM    526  CG  PRO A  70      23.379  32.888  -6.290  1.00 33.71           C  
ATOM    527  CD  PRO A  70      23.411  31.520  -5.731  1.00 33.71           C  
ATOM    528  N   ASP A  71      21.075  33.792  -4.462  1.00 64.50           N  
ATOM    529  CA  ASP A  71      19.793  34.456  -4.292  1.00 64.50           C  
ATOM    530  C   ASP A  71      19.185  33.990  -2.981  1.00 64.50           C  
ATOM    531  O   ASP A  71      18.648  34.784  -2.215  1.00 64.50           O  
ATOM    532  CB  ASP A  71      18.872  34.096  -5.455  1.00 98.57           C  
ATOM    533  CG  ASP A  71      17.549  34.824  -5.397  1.00 98.57           C  
ATOM    534  OD1 ASP A  71      16.508  34.135  -5.387  1.00 98.57           O  
ATOM    535  OD2 ASP A  71      17.551  36.077  -5.363  1.00 98.57           O  
ATOM    536  N   GLY A  72      19.300  32.691  -2.726  1.00 69.94           N  
ATOM    537  CA  GLY A  72      18.781  32.127  -1.497  1.00 69.94           C  
ATOM    538  C   GLY A  72      18.612  30.624  -1.549  1.00 69.94           C  
ATOM    539  O   GLY A  72      18.886  29.992  -2.571  1.00 69.94           O  
ATOM    540  N   GLN A  73      18.196  30.048  -0.424  1.00 29.52           N  
ATOM    541  CA  GLN A  73      17.954  28.617  -0.334  1.00 29.52           C  
ATOM    542  C   GLN A  73      16.492  28.379  -0.664  1.00 29.52           C  
ATOM    543  O   GLN A  73      15.610  29.019  -0.090  1.00 29.52           O  
ATOM    544  CB  GLN A  73      18.257  28.109   1.077  1.00 36.66           C  
ATOM    545  CG  GLN A  73      18.154  26.593   1.256  1.00 36.66           C  
ATOM    546  CD  GLN A  73      18.132  26.172   2.722  1.00 36.66           C  
ATOM    547  OE1 GLN A  73      17.085  26.204   3.365  1.00 36.66           O  
ATOM    548  NE2 GLN A  73      19.284  25.769   3.249  1.00 36.66           N  
ATOM    549  N   SER A  74      16.249  27.501  -1.631  1.00 12.83           N  
ATOM    550  CA  SER A  74      14.892  27.155  -2.037  1.00 12.83           C  
ATOM    551  C   SER A  74      14.634  25.646  -1.855  1.00 12.83           C  
ATOM    552  O   SER A  74      15.549  24.863  -1.565  1.00 12.83           O  
ATOM    553  CB  SER A  74      14.660  27.550  -3.488  1.00 39.70           C  
ATOM    554  OG  SER A  74      15.457  28.657  -3.835  1.00 39.70           O  
ATOM    555  N   THR A  75      13.389  25.227  -2.064  1.00 42.50           N  
ATOM    556  CA  THR A  75      13.053  23.822  -1.886  1.00 42.50           C  
ATOM    557  C   THR A  75      12.052  23.244  -2.880  1.00 42.50           C  
ATOM    558  O   THR A  75      11.074  23.896  -3.264  1.00 42.50           O  
ATOM    559  CB  THR A  75      12.587  23.573  -0.439  1.00 27.18           C  
ATOM    560  OG1 THR A  75      13.697  23.746   0.441  1.00 27.18           O  
ATOM    561  CG2 THR A  75      12.063  22.192  -0.258  1.00 27.18           C  
ATOM    562  N   ALA A  76      12.351  22.010  -3.296  1.00 39.52           N  
ATOM    563  CA  ALA A  76      11.546  21.220  -4.230  1.00 39.52           C  
ATOM    564  C   ALA A  76      11.191  19.917  -3.534  1.00 39.52           C  
ATOM    565  O   ALA A  76      12.072  19.155  -3.148  1.00 39.52           O  
ATOM    566  CB  ALA A  76      12.330  20.942  -5.481  1.00 98.65           C  
ATOM    567  N   LYS A  77       9.895  19.672  -3.390  1.00 40.09           N  
ATOM    568  CA  LYS A  77       9.399  18.491  -2.698  1.00 40.09           C  
ATOM    569  C   LYS A  77       8.747  17.438  -3.585  1.00 40.09           C  
ATOM    570  O   LYS A  77       7.937  17.734  -4.465  1.00 40.09           O  
ATOM    571  CB  LYS A  77       8.424  18.924  -1.591  1.00 71.24           C  
ATOM    572  CG  LYS A  77       7.987  17.826  -0.615  1.00 71.24           C  
ATOM    573  CD  LYS A  77       7.027  18.373   0.451  1.00 71.24           C  
ATOM    574  CE  LYS A  77       6.525  17.260   1.349  1.00 71.24           C  
ATOM    575  NZ  LYS A  77       5.348  17.661   2.162  1.00 71.24           N  
ATOM    576  N   THR A  78       9.145  16.200  -3.345  1.00 64.02           N  
ATOM    577  CA  THR A  78       8.620  15.062  -4.064  1.00 64.02           C  
ATOM    578  C   THR A  78       7.789  14.278  -3.052  1.00 64.02           C  
ATOM    579  O   THR A  78       7.866  14.531  -1.850  1.00 64.02           O  
ATOM    580  CB  THR A  78       9.768  14.204  -4.669  1.00 22.94           C  
ATOM    581  OG1 THR A  78       9.236  13.023  -5.274  1.00 22.94           O  
ATOM    582  CG2 THR A  78      10.749  13.796  -3.622  1.00 22.94           C  
ATOM    583  N   PHE A  79       6.969  13.358  -3.548  1.00 16.49           N  
ATOM    584  CA  PHE A  79       6.095  12.542  -2.708  1.00 16.49           C  
ATOM    585  C   PHE A  79       6.190  11.036  -2.969  1.00 16.49           C  
ATOM    586  O   PHE A  79       5.792  10.565  -4.026  1.00 16.49           O  
ATOM    587  CB  PHE A  79       4.660  12.994  -2.917  1.00 16.51           C  
ATOM    588  CG  PHE A  79       4.411  14.386  -2.476  1.00 16.51           C  
ATOM    589  CD1 PHE A  79       4.387  14.703  -1.126  1.00 16.51           C  
ATOM    590  CD2 PHE A  79       4.165  15.376  -3.398  1.00 16.51           C  
ATOM    591  CE1 PHE A  79       4.120  15.998  -0.702  1.00 16.51           C  
ATOM    592  CE2 PHE A  79       3.898  16.674  -2.981  1.00 16.51           C  
ATOM    593  CZ  PHE A  79       3.870  16.986  -1.628  1.00 16.51           C  
ATOM    594  N   LEU A  80       6.698  10.280  -2.001  1.00 42.34           N  
ATOM    595  CA  LEU A  80       6.814   8.843  -2.179  1.00 42.34           C  
ATOM    596  C   LEU A  80       5.647   8.148  -1.509  1.00 42.34           C  
ATOM    597  O   LEU A  80       5.368   8.389  -0.335  1.00 42.34           O  
ATOM    598  CB  LEU A  80       8.141   8.328  -1.627  1.00  6.74           C  
ATOM    599  CG  LEU A  80       9.435   8.960  -2.145  1.00  6.74           C  
ATOM    600  CD1 LEU A  80      10.485   7.890  -2.159  1.00  6.74           C  
ATOM    601  CD2 LEU A  80       9.280   9.502  -3.538  1.00  6.74           C  
ATOM    602  N   THR A  81       4.938   7.335  -2.295  1.00 44.70           N  
ATOM    603  CA  THR A  81       3.770   6.586  -1.831  1.00 44.70           C  
ATOM    604  C   THR A  81       4.071   5.106  -1.823  1.00 44.70           C  
ATOM    605  O   THR A  81       4.487   4.553  -2.836  1.00 44.70           O  
ATOM    606  CB  THR A  81       2.559   6.761  -2.762  1.00 59.73           C  
ATOM    607  OG1 THR A  81       2.239   8.149  -2.911  1.00 59.73           O  
ATOM    608  CG2 THR A  81       1.362   6.030  -2.192  1.00 59.73           C  
ATOM    609  N   VAL A  82       3.834   4.462  -0.687  1.00 33.78           N  
ATOM    610  CA  VAL A  82       4.077   3.035  -0.581  1.00 33.78           C  
ATOM    611  C   VAL A  82       2.738   2.300  -0.588  1.00 33.78           C  
ATOM    612  O   VAL A  82       1.782   2.746   0.070  1.00 33.78           O  
ATOM    613  CB  VAL A  82       4.877   2.663   0.683  1.00 14.82           C  
ATOM    614  CG1 VAL A  82       5.340   1.256   0.583  1.00 14.82           C  
ATOM    615  CG2 VAL A  82       6.073   3.534   0.832  1.00 14.82           C  
ATOM    616  N   TYR A  83       2.669   1.209  -1.368  1.00 45.16           N  
ATOM    617  CA  TYR A  83       1.462   0.380  -1.499  1.00 45.16           C  
ATOM    618  C   TYR A  83       1.808  -1.078  -1.232  1.00 45.16           C  
ATOM    619  O   TYR A  83       2.857  -1.545  -1.670  1.00 45.16           O  
ATOM    620  CB  TYR A  83       0.878   0.509  -2.904  1.00 18.55           C  
ATOM    621  CG  TYR A  83       1.537  -0.385  -3.913  1.00 18.55           C  
ATOM    622  CD1 TYR A  83       1.037  -1.652  -4.164  1.00 18.55           C  
ATOM    623  CD2 TYR A  83       2.663   0.025  -4.615  1.00 18.55           C  
ATOM    624  CE1 TYR A  83       1.648  -2.494  -5.069  1.00 18.55           C  
ATOM    625  CE2 TYR A  83       3.279  -0.816  -5.530  1.00 18.55           C  
ATOM    626  CZ  TYR A  83       2.757  -2.067  -5.751  1.00 18.55           C  
ATOM    627  OH  TYR A  83       3.344  -2.914  -6.646  1.00 18.55           O  
ATOM    628  N   TRP A  84       0.911  -1.808  -0.577  1.00 37.01           N  
ATOM    629  CA  TRP A  84       1.162  -3.216  -0.255  1.00 37.01           C  
ATOM    630  C   TRP A  84      -0.075  -4.083   0.053  1.00 37.01           C  
ATOM    631  O   TRP A  84      -1.074  -3.562   0.577  1.00 37.01           O  
ATOM    632  CB  TRP A  84       2.184  -3.330   0.895  1.00 56.28           C  
ATOM    633  CG  TRP A  84       1.886  -2.451   2.122  1.00 56.28           C  
ATOM    634  CD1 TRP A  84       1.971  -1.091   2.196  1.00 56.28           C  
ATOM    635  CD2 TRP A  84       1.434  -2.894   3.406  1.00 56.28           C  
ATOM    636  NE1 TRP A  84       1.590  -0.658   3.438  1.00 56.28           N  
ATOM    637  CE2 TRP A  84       1.250  -1.740   4.202  1.00 56.28           C  
ATOM    638  CE3 TRP A  84       1.151  -4.145   3.969  1.00 56.28           C  
ATOM    639  CZ2 TRP A  84       0.805  -1.809   5.517  1.00 56.28           C  
ATOM    640  CZ3 TRP A  84       0.712  -4.210   5.273  1.00 56.28           C  
ATOM    641  CH2 TRP A  84       0.537  -3.051   6.030  1.00 56.28           C  
ATOM    642  N   THR A  85      -0.026  -5.347  -0.305  1.00 20.62           N  
ATOM    643  CA  THR A  85      -1.118  -6.271  -0.039  1.00 20.62           C  
ATOM    644  C   THR A  85      -1.103  -6.746   1.422  1.00 20.62           C  
ATOM    645  O   THR A  85      -0.064  -7.144   1.966  1.00 20.62           O  
ATOM    646  CB  THR A  85      -1.056  -7.511  -0.954  1.00 65.31           C  
ATOM    647  OG1 THR A  85       0.096  -8.286  -0.597  1.00 65.31           O  
ATOM    648  CG2 THR A  85      -0.984  -7.080  -2.388  1.00 65.31           C  
ATOM    649  N   PRO A  86      -2.282  -6.647   2.123  1.00 13.17           N  
ATOM    650  CA  PRO A  86      -2.403  -7.038   3.553  1.00 13.17           C  
ATOM    651  C   PRO A  86      -1.796  -8.382   4.007  1.00 13.17           C  
ATOM    652  O   PRO A  86      -1.372  -9.235   3.173  1.00 13.17           O  
ATOM    653  CB  PRO A  86      -3.915  -6.898   3.853  1.00 15.46           C  
ATOM    654  CG  PRO A  86      -4.563  -6.948   2.532  1.00 15.46           C  
ATOM    655  CD  PRO A  86      -3.618  -6.212   1.613  1.00 15.46           C  
ATOM    656  N   GLU A  87      -1.671  -8.528   5.301  1.00 39.42           N  
ATOM    657  CA  GLU A  87      -1.149  -9.716   5.989  1.00 39.42           C  
ATOM    658  C   GLU A  87      -2.176 -10.835   5.850  1.00 39.42           C  
ATOM    659  O   GLU A  87      -1.897 -11.871   5.269  1.00 39.42           O  
ATOM    660  CB  GLU A  87      -0.873  -9.447   7.458  1.00 98.65           C  
ATOM    661  CG  GLU A  87       0.254  -8.443   7.735  1.00 98.65           C  
ATOM    662  CD  GLU A  87       0.422  -8.131   9.219  1.00 98.65           C  
ATOM    663  OE1 GLU A  87       0.504  -9.076  10.044  1.00 98.65           O  
ATOM    664  OE2 GLU A  87       0.477  -6.927   9.552  1.00 98.65           O  
ATOM    665  N   ARG A  88      -3.354 -10.628   6.416  1.00 63.27           N  
ATOM    666  CA  ARG A  88      -4.391 -11.623   6.293  1.00 63.27           C  
ATOM    667  C   ARG A  88      -5.747 -10.979   6.095  1.00 63.27           C  
ATOM    668  O   ARG A  88      -6.074  -9.961   6.728  1.00 63.27           O  
ATOM    669  CB  ARG A  88      -4.394 -12.605   7.471  1.00 98.65           C  
ATOM    670  CG  ARG A  88      -4.696 -12.008   8.821  1.00 98.65           C  
ATOM    671  CD  ARG A  88      -4.916 -13.104   9.854  1.00 98.65           C  
ATOM    672  NE  ARG A  88      -6.264 -13.675   9.806  1.00 98.65           N  
ATOM    673  CZ  ARG A  88      -7.347 -13.089  10.319  1.00 98.65           C  
ATOM    674  NH1 ARG A  88      -7.256 -11.904  10.920  1.00 98.65           N  
ATOM    675  NH2 ARG A  88      -8.523 -13.702  10.262  1.00 98.65           N  
ATOM    676  N   VAL A  89      -6.512 -11.574   5.184  1.00 57.22           N  
ATOM    677  CA  VAL A  89      -7.841 -11.116   4.816  1.00 57.22           C  
ATOM    678  C   VAL A  89      -8.938 -12.051   5.354  1.00 57.22           C  
ATOM    679  O   VAL A  89     -10.121 -11.734   5.279  1.00 57.22           O  
ATOM    680  CB  VAL A  89      -7.934 -11.051   3.281  1.00 28.07           C  
ATOM    681  CG1 VAL A  89      -7.575 -12.389   2.703  1.00 28.07           C  
ATOM    682  CG2 VAL A  89      -9.310 -10.603   2.826  1.00 28.07           C  
ATOM    683  N   GLU A  90      -8.528 -13.186   5.915  1.00 39.77           N  
ATOM    684  CA  GLU A  90      -9.441 -14.176   6.492  1.00 39.77           C  
ATOM    685  C   GLU A  90     -10.606 -13.629   7.345  1.00 39.77           C  
ATOM    686  O   GLU A  90     -10.538 -12.550   7.951  1.00 39.77           O  
ATOM    687  CB  GLU A  90      -8.656 -15.218   7.304  1.00 98.39           C  
ATOM    688  CG  GLU A  90      -9.484 -16.441   7.727  1.00 98.39           C  
ATOM    689  CD  GLU A  90      -8.864 -17.239   8.878  1.00 98.39           C  
ATOM    690  OE1 GLU A  90      -8.164 -16.631   9.719  1.00 98.39           O  
ATOM    691  OE2 GLU A  90      -9.095 -18.474   8.951  1.00 98.39           O  
ATOM    692  N   LEU A  91     -11.699 -14.380   7.339  1.00 57.04           N  
ATOM    693  CA  LEU A  91     -12.870 -14.001   8.105  1.00 57.04           C  
ATOM    694  C   LEU A  91     -13.046 -14.930   9.301  1.00 57.04           C  
ATOM    695  O   LEU A  91     -12.559 -16.058   9.314  1.00 57.04           O  
ATOM    696  CB  LEU A  91     -14.124 -13.962   7.230  1.00 18.92           C  
ATOM    697  CG  LEU A  91     -14.673 -15.241   6.605  1.00 18.92           C  
ATOM    698  CD1 LEU A  91     -16.029 -14.919   5.993  1.00 18.92           C  
ATOM    699  CD2 LEU A  91     -13.700 -15.823   5.578  1.00 18.92           C  
ATOM    700  N   ALA A  92     -13.748 -14.404  10.299  1.00 35.52           N  
ATOM    701  CA  ALA A  92     -14.032 -15.043  11.582  1.00 35.52           C  
ATOM    702  C   ALA A  92     -14.829 -16.328  11.570  1.00 35.52           C  
ATOM    703  O   ALA A  92     -16.044 -16.321  11.306  1.00 35.52           O  
ATOM    704  CB  ALA A  92     -14.703 -14.048  12.495  1.00 27.89           C  
ATOM    705  N   PRO A  93     -14.191 -17.410  12.046  1.00 98.59           N  
ATOM    706  CA  PRO A  93     -14.718 -18.769  12.135  1.00 98.59           C  
ATOM    707  C   PRO A  93     -15.952 -19.064  12.940  1.00 98.59           C  
ATOM    708  O   PRO A  93     -16.071 -18.745  14.122  1.00 98.59           O  
ATOM    709  CB  PRO A  93     -13.523 -19.564  12.662  1.00 70.59           C  
ATOM    710  CG  PRO A  93     -12.871 -18.585  13.562  1.00 70.59           C  
ATOM    711  CD  PRO A  93     -12.856 -17.354  12.674  1.00 70.59           C  
ATOM    712  N   LEU A  94     -16.907 -19.590  12.182  1.00 50.50           N  
ATOM    713  CA  LEU A  94     -18.188 -20.124  12.607  1.00 50.50           C  
ATOM    714  C   LEU A  94     -18.121 -21.605  12.197  1.00 50.50           C  
ATOM    715  O   LEU A  94     -17.364 -21.985  11.301  1.00 50.50           O  
ATOM    716  CB  LEU A  94     -19.331 -19.424  11.888  1.00 85.62           C  
ATOM    717  CG  LEU A  94     -19.412 -17.929  12.217  1.00 85.62           C  
ATOM    718  CD1 LEU A  94     -20.536 -17.303  11.414  1.00 85.62           C  
ATOM    719  CD2 LEU A  94     -19.627 -17.732  13.724  1.00 85.62           C  
ATOM    720  N   PRO A  95     -18.894 -22.467  12.870  1.00 48.04           N  
ATOM    721  CA  PRO A  95     -18.899 -23.897  12.543  1.00 48.04           C  
ATOM    722  C   PRO A  95     -19.733 -24.224  11.316  1.00 48.04           C  
ATOM    723  O   PRO A  95     -20.734 -23.567  11.038  1.00 48.04           O  
ATOM    724  CB  PRO A  95     -19.440 -24.536  13.809  1.00 91.36           C  
ATOM    725  CG  PRO A  95     -20.383 -23.500  14.354  1.00 91.36           C  
ATOM    726  CD  PRO A  95     -19.612 -22.220  14.151  1.00 91.36           C  
ATOM    727  N   SER A  96     -19.314 -25.259  10.602  1.00 98.65           N  
ATOM    728  CA  SER A  96     -19.953 -25.718   9.366  1.00 98.65           C  
ATOM    729  C   SER A  96     -21.485 -25.799   9.299  1.00 98.65           C  
ATOM    730  O   SER A  96     -22.090 -25.303   8.348  1.00 98.65           O  
ATOM    731  CB  SER A  96     -19.369 -27.080   8.946  1.00 98.65           C  
ATOM    732  OG  SER A  96     -17.961 -27.043   8.777  1.00 98.65           O  
ATOM    733  N   TRP A  97     -22.110 -26.437  10.284  1.00 51.90           N  
ATOM    734  CA  TRP A  97     -23.559 -26.633  10.298  1.00 51.90           C  
ATOM    735  C   TRP A  97     -24.302 -25.526  11.013  1.00 51.90           C  
ATOM    736  O   TRP A  97     -23.836 -25.026  12.034  1.00 51.90           O  
ATOM    737  CB  TRP A  97     -23.884 -27.987  10.930  1.00 58.85           C  
ATOM    738  CG  TRP A  97     -22.890 -29.017  10.545  1.00 58.85           C  
ATOM    739  CD1 TRP A  97     -21.642 -29.188  11.079  1.00 58.85           C  
ATOM    740  CD2 TRP A  97     -22.995 -29.968   9.488  1.00 58.85           C  
ATOM    741  NE1 TRP A  97     -20.961 -30.175  10.414  1.00 58.85           N  
ATOM    742  CE2 TRP A  97     -21.775 -30.676   9.433  1.00 58.85           C  
ATOM    743  CE3 TRP A  97     -24.010 -30.283   8.578  1.00 58.85           C  
ATOM    744  CZ2 TRP A  97     -21.528 -31.690   8.499  1.00 58.85           C  
ATOM    745  CZ3 TRP A  97     -23.765 -31.294   7.643  1.00 58.85           C  
ATOM    746  CH2 TRP A  97     -22.533 -31.986   7.614  1.00 58.85           C  
ATOM    747  N   GLN A  98     -25.466 -25.159  10.473  1.00 48.05           N  
ATOM    748  CA  GLN A  98     -26.308 -24.101  11.039  1.00 48.05           C  
ATOM    749  C   GLN A  98     -27.806 -24.265  10.721  1.00 48.05           C  
ATOM    750  O   GLN A  98     -28.168 -24.690   9.625  1.00 48.05           O  
ATOM    751  CB  GLN A  98     -25.847 -22.729  10.528  1.00 78.77           C  
ATOM    752  CG  GLN A  98     -24.532 -22.212  11.108  1.00 78.77           C  
ATOM    753  CD  GLN A  98     -24.678 -21.669  12.513  1.00 78.77           C  
ATOM    754  OE1 GLN A  98     -25.621 -20.937  12.815  1.00 78.77           O  
ATOM    755  NE2 GLN A  98     -23.734 -22.010  13.379  1.00 78.77           N  
ATOM    756  N   PRO A  99     -28.690 -23.920  11.683  1.00 98.65           N  
ATOM    757  CA  PRO A  99     -30.162 -23.988  11.590  1.00 98.65           C  
ATOM    758  C   PRO A  99     -30.696 -22.937  10.607  1.00 98.65           C  
ATOM    759  O   PRO A  99     -30.453 -21.744  10.814  1.00 98.65           O  
ATOM    760  CB  PRO A  99     -30.604 -23.624  13.009  1.00 39.75           C  
ATOM    761  CG  PRO A  99     -29.424 -24.022  13.871  1.00 39.75           C  
ATOM    762  CD  PRO A  99     -28.271 -23.562  13.053  1.00 39.75           C  
ATOM    763  N   VAL A 100     -31.451 -23.344   9.578  1.00 61.68           N  
ATOM    764  CA  VAL A 100     -31.964 -22.358   8.605  1.00 61.68           C  
ATOM    765  C   VAL A 100     -32.857 -21.297   9.238  1.00 61.68           C  
ATOM    766  O   VAL A 100     -33.562 -21.563  10.218  1.00 61.68           O  
ATOM    767  CB  VAL A 100     -32.695 -22.973   7.365  1.00 29.35           C  
ATOM    768  CG1 VAL A 100     -31.925 -24.166   6.823  1.00 29.35           C  
ATOM    769  CG2 VAL A 100     -34.150 -23.289   7.678  1.00 29.35           C  
ATOM    770  N   GLY A 101     -32.814 -20.097   8.661  1.00 89.31           N  
ATOM    771  CA  GLY A 101     -33.583 -18.984   9.184  1.00 89.31           C  
ATOM    772  C   GLY A 101     -32.898 -18.490  10.446  1.00 89.31           C  
ATOM    773  O   GLY A 101     -33.510 -18.393  11.512  1.00 89.31           O  
ATOM    774  N   LYS A 102     -31.601 -18.231  10.325  1.00 77.30           N  
ATOM    775  CA  LYS A 102     -30.794 -17.755  11.437  1.00 77.30           C  
ATOM    776  C   LYS A 102     -30.139 -16.456  10.965  1.00 77.30           C  
ATOM    777  O   LYS A 102     -29.460 -16.451   9.942  1.00 77.30           O  
ATOM    778  CB  LYS A 102     -29.732 -18.808  11.768  1.00 98.61           C  
ATOM    779  CG  LYS A 102     -29.214 -18.778  13.192  1.00 98.61           C  
ATOM    780  CD  LYS A 102     -28.350 -17.560  13.464  1.00 98.61           C  
ATOM    781  CE  LYS A 102     -27.730 -17.623  14.850  1.00 98.61           C  
ATOM    782  NZ  LYS A 102     -26.937 -18.877  15.061  1.00 98.61           N  
ATOM    783  N   ASN A 103     -30.369 -15.353  11.679  1.00 98.65           N  
ATOM    784  CA  ASN A 103     -29.784 -14.060  11.297  1.00 98.65           C  
ATOM    785  C   ASN A 103     -28.318 -13.976  11.743  1.00 98.65           C  
ATOM    786  O   ASN A 103     -27.878 -12.971  12.318  1.00 98.65           O  
ATOM    787  CB  ASN A 103     -30.601 -12.899  11.885  1.00 98.50           C  
ATOM    788  CG  ASN A 103     -30.273 -11.558  11.240  1.00 98.50           C  
ATOM    789  OD1 ASN A 103     -30.472 -11.375  10.038  1.00 98.50           O  
ATOM    790  ND2 ASN A 103     -29.784 -10.617  12.038  1.00 98.50           N  
ATOM    791  N   LEU A 104     -27.572 -15.040  11.449  1.00 66.14           N  
ATOM    792  CA  LEU A 104     -26.166 -15.144  11.799  1.00 66.14           C  
ATOM    793  C   LEU A 104     -25.318 -14.041  11.157  1.00 66.14           C  
ATOM    794  O   LEU A 104     -25.674 -13.494  10.112  1.00 66.14           O  
ATOM    795  CB  LEU A 104     -25.637 -16.545  11.445  1.00 31.52           C  
ATOM    796  CG  LEU A 104     -24.530 -16.718  10.394  1.00 31.52           C  
ATOM    797  CD1 LEU A 104     -24.009 -18.154  10.383  1.00 31.52           C  
ATOM    798  CD2 LEU A 104     -25.040 -16.299   9.012  1.00 31.52           C  
ATOM    799  N   THR A 105     -24.187 -13.749  11.800  1.00 73.37           N  
ATOM    800  CA  THR A 105     -23.248 -12.714  11.371  1.00 73.37           C  
ATOM    801  C   THR A 105     -21.991 -13.195  10.635  1.00 73.37           C  
ATOM    802  O   THR A 105     -21.328 -14.148  11.044  1.00 73.37           O  
ATOM    803  CB  THR A 105     -22.795 -11.844  12.583  1.00 98.65           C  
ATOM    804  OG1 THR A 105     -22.484 -12.689  13.700  1.00 98.65           O  
ATOM    805  CG2 THR A 105     -23.884 -10.867  12.988  1.00 98.65           C  
ATOM    806  N   LEU A 106     -21.685 -12.518   9.535  1.00 69.27           N  
ATOM    807  CA  LEU A 106     -20.502 -12.802   8.742  1.00 69.27           C  
ATOM    808  C   LEU A 106     -19.533 -11.679   9.032  1.00 69.27           C  
ATOM    809  O   LEU A 106     -19.774 -10.537   8.646  1.00 69.27           O  
ATOM    810  CB  LEU A 106     -20.806 -12.740   7.259  1.00 14.77           C  
ATOM    811  CG  LEU A 106     -21.368 -13.907   6.476  1.00 14.77           C  
ATOM    812  CD1 LEU A 106     -21.251 -13.477   5.028  1.00 14.77           C  
ATOM    813  CD2 LEU A 106     -20.583 -15.189   6.694  1.00 14.77           C  
ATOM    814  N   ARG A 107     -18.431 -11.998   9.691  1.00 48.93           N  
ATOM    815  CA  ARG A 107     -17.444 -10.981  10.015  1.00 48.93           C  
ATOM    816  C   ARG A 107     -16.128 -11.273   9.305  1.00 48.93           C  
ATOM    817  O   ARG A 107     -15.691 -12.419   9.219  1.00 48.93           O  
ATOM    818  CB  ARG A 107     -17.238 -10.909  11.531  1.00 98.65           C  
ATOM    819  CG  ARG A 107     -16.814  -9.539  12.037  1.00 98.65           C  
ATOM    820  CD  ARG A 107     -17.584  -9.160  13.302  1.00 98.65           C  
ATOM    821  NE  ARG A 107     -17.324  -7.783  13.726  1.00 98.65           N  
ATOM    822  CZ  ARG A 107     -18.220  -6.981  14.297  1.00 98.65           C  
ATOM    823  NH1 ARG A 107     -19.461  -7.398  14.526  1.00 98.65           N  
ATOM    824  NH2 ARG A 107     -17.872  -5.752  14.643  1.00 98.65           N  
ATOM    825  N   CYS A 108     -15.523 -10.229   8.759  1.00 73.72           N  
ATOM    826  CA  CYS A 108     -14.261 -10.371   8.071  1.00 73.72           C  
ATOM    827  C   CYS A 108     -13.316  -9.279   8.517  1.00 73.72           C  
ATOM    828  O   CYS A 108     -13.727  -8.130   8.709  1.00 73.72           O  
ATOM    829  CB  CYS A 108     -14.458 -10.258   6.569  1.00 48.39           C  
ATOM    830  SG  CYS A 108     -12.868 -10.216   5.697  1.00 48.39           S  
ATOM    831  N   GLN A 109     -12.049  -9.636   8.700  1.00 15.04           N  
ATOM    832  CA  GLN A 109     -11.053  -8.643   9.096  1.00 15.04           C  
ATOM    833  C   GLN A 109      -9.781  -8.667   8.231  1.00 15.04           C  
ATOM    834  O   GLN A 109      -9.238  -9.725   7.917  1.00 15.04           O  
ATOM    835  CB  GLN A 109     -10.706  -8.771  10.586  1.00 88.81           C  
ATOM    836  CG  GLN A 109     -11.799  -8.269  11.544  1.00 88.81           C  
ATOM    837  CD  GLN A 109     -11.273  -7.943  12.944  1.00 88.81           C  
ATOM    838  OE1 GLN A 109     -11.816  -7.070  13.631  1.00 88.81           O  
ATOM    839  NE2 GLN A 109     -10.206  -8.633  13.366  1.00 88.81           N  
ATOM    840  N   VAL A 110      -9.325  -7.490   7.819  1.00 31.40           N  
ATOM    841  CA  VAL A 110      -8.122  -7.393   7.001  1.00 31.40           C  
ATOM    842  C   VAL A 110      -7.086  -6.572   7.776  1.00 31.40           C  
ATOM    843  O   VAL A 110      -7.435  -5.593   8.438  1.00 31.40           O  
ATOM    844  CB  VAL A 110      -8.449  -6.781   5.604  1.00 28.45           C  
ATOM    845  CG1 VAL A 110      -9.783  -7.314   5.096  1.00 28.45           C  
ATOM    846  CG2 VAL A 110      -8.486  -5.280   5.644  1.00 28.45           C  
ATOM    847  N   GLU A 111      -5.836  -7.028   7.788  1.00 65.03           N  
ATOM    848  CA  GLU A 111      -4.801  -6.304   8.517  1.00 65.03           C  
ATOM    849  C   GLU A 111      -3.663  -5.811   7.646  1.00 65.03           C  
ATOM    850  O   GLU A 111      -2.789  -6.577   7.246  1.00 65.03           O  
ATOM    851  CB  GLU A 111      -4.276  -7.119   9.710  1.00 98.65           C  
ATOM    852  CG  GLU A 111      -3.745  -8.509   9.394  1.00 98.65           C  
ATOM    853  CD  GLU A 111      -3.302  -9.272  10.644  1.00 98.65           C  
ATOM    854  OE1 GLU A 111      -4.114  -9.403  11.589  1.00 98.65           O  
ATOM    855  OE2 GLU A 111      -2.148  -9.757  10.677  1.00 98.65           O  
ATOM    856  N   GLY A 112      -3.685  -4.511   7.367  1.00 80.90           N  
ATOM    857  CA  GLY A 112      -2.663  -3.904   6.537  1.00 80.90           C  
ATOM    858  C   GLY A 112      -3.221  -3.402   5.220  1.00 80.90           C  
ATOM    859  O   GLY A 112      -4.417  -3.149   5.108  1.00 80.90           O  
ATOM    860  N   GLY A 113      -2.357  -3.263   4.219  1.00 41.28           N  
ATOM    861  CA  GLY A 113      -2.797  -2.787   2.917  1.00 41.28           C  
ATOM    862  C   GLY A 113      -2.754  -1.276   2.778  1.00 41.28           C  
ATOM    863  O   GLY A 113      -3.349  -0.562   3.576  1.00 41.28           O  
ATOM    864  N   ALA A 114      -2.043  -0.792   1.765  1.00 34.24           N  
ATOM    865  CA  ALA A 114      -1.911   0.642   1.506  1.00 34.24           C  
ATOM    866  C   ALA A 114      -1.689   0.849   0.001  1.00 34.24           C  
ATOM    867  O   ALA A 114      -1.213  -0.066  -0.679  1.00 34.24           O  
ATOM    868  CB  ALA A 114      -0.743   1.221   2.307  1.00101.64           C  
ATOM    869  N   PRO A 115      -2.083   2.027  -0.550  1.00 28.18           N  
ATOM    870  CA  PRO A 115      -2.714   3.137   0.170  1.00 28.18           C  
ATOM    871  C   PRO A 115      -4.157   2.842   0.605  1.00 28.18           C  
ATOM    872  O   PRO A 115      -5.017   2.462  -0.189  1.00 28.18           O  
ATOM    873  CB  PRO A 115      -2.585   4.303  -0.819  1.00 19.05           C  
ATOM    874  CG  PRO A 115      -2.640   3.644  -2.130  1.00 19.05           C  
ATOM    875  CD  PRO A 115      -1.790   2.426  -1.941  1.00 19.05           C  
ATOM    876  N   ARG A 116      -4.390   3.017   1.899  1.00 58.02           N  
ATOM    877  CA  ARG A 116      -5.674   2.747   2.512  1.00 58.02           C  
ATOM    878  C   ARG A 116      -6.895   3.468   2.005  1.00 58.02           C  
ATOM    879  O   ARG A 116      -8.006   3.129   2.408  1.00 58.02           O  
ATOM    880  CB  ARG A 116      -5.583   2.916   4.018  1.00 33.75           C  
ATOM    881  CG  ARG A 116      -5.178   1.641   4.727  1.00 33.75           C  
ATOM    882  CD  ARG A 116      -6.187   0.513   4.510  1.00 33.75           C  
ATOM    883  NE  ARG A 116      -5.832  -0.650   5.314  1.00 33.75           N  
ATOM    884  CZ  ARG A 116      -6.389  -0.949   6.483  1.00 33.75           C  
ATOM    885  NH1 ARG A 116      -7.350  -0.181   6.975  1.00 33.75           N  
ATOM    886  NH2 ARG A 116      -5.916  -1.959   7.208  1.00 33.75           N  
ATOM    887  N   ALA A 117      -6.712   4.482   1.169  1.00 48.10           N  
ATOM    888  CA  ALA A 117      -7.862   5.197   0.632  1.00 48.10           C  
ATOM    889  C   ALA A 117      -8.271   4.547  -0.679  1.00 48.10           C  
ATOM    890  O   ALA A 117      -9.245   4.951  -1.304  1.00 48.10           O  
ATOM    891  CB  ALA A 117      -7.538   6.656   0.426  1.00 98.65           C  
ATOM    892  N   ASN A 118      -7.527   3.521  -1.083  1.00 49.35           N  
ATOM    893  CA  ASN A 118      -7.804   2.807  -2.323  1.00 49.35           C  
ATOM    894  C   ASN A 118      -8.260   1.344  -2.091  1.00 49.35           C  
ATOM    895  O   ASN A 118      -8.865   0.716  -2.972  1.00 49.35           O  
ATOM    896  CB  ASN A 118      -6.554   2.816  -3.216  1.00 65.46           C  
ATOM    897  CG  ASN A 118      -6.083   4.231  -3.597  1.00 65.46           C  
ATOM    898  OD1 ASN A 118      -5.143   4.371  -4.367  1.00 65.46           O  
ATOM    899  ND2 ASN A 118      -6.713   5.276  -3.083  1.00 65.46           N  
ATOM    900  N   LEU A 119      -7.969   0.824  -0.897  1.00 25.74           N  
ATOM    901  CA  LEU A 119      -8.311  -0.546  -0.497  1.00 25.74           C  
ATOM    902  C   LEU A 119      -9.745  -0.728  -0.006  1.00 25.74           C  
ATOM    903  O   LEU A 119     -10.139  -0.144   1.010  1.00 25.74           O  
ATOM    904  CB  LEU A 119      -7.352  -1.003   0.610  1.00  5.74           C  
ATOM    905  CG  LEU A 119      -7.346  -2.419   1.186  1.00  5.74           C  
ATOM    906  CD1 LEU A 119      -6.764  -3.392   0.187  1.00  5.74           C  
ATOM    907  CD2 LEU A 119      -6.517  -2.427   2.445  1.00  5.74           C  
ATOM    908  N   THR A 120     -10.522  -1.523  -0.750  1.00 30.66           N  
ATOM    909  CA  THR A 120     -11.904  -1.853  -0.370  1.00 30.66           C  
ATOM    910  C   THR A 120     -12.005  -3.322   0.009  1.00 30.66           C  
ATOM    911  O   THR A 120     -11.202  -4.158  -0.402  1.00 30.66           O  
ATOM    912  CB  THR A 120     -12.990  -1.564  -1.467  1.00 27.23           C  
ATOM    913  OG1 THR A 120     -12.580  -2.094  -2.734  1.00 27.23           O  
ATOM    914  CG2 THR A 120     -13.283  -0.090  -1.579  1.00 27.23           C  
ATOM    915  N   VAL A 121     -13.013  -3.611   0.811  1.00 84.14           N  
ATOM    916  CA  VAL A 121     -13.261  -4.953   1.273  1.00 84.14           C  
ATOM    917  C   VAL A 121     -14.661  -5.369   0.871  1.00 84.14           C  
ATOM    918  O   VAL A 121     -15.576  -4.547   0.825  1.00 84.14           O  
ATOM    919  CB  VAL A 121     -13.136  -5.026   2.784  1.00 13.77           C  
ATOM    920  CG1 VAL A 121     -13.635  -6.349   3.266  1.00 13.77           C  
ATOM    921  CG2 VAL A 121     -11.688  -4.853   3.193  1.00 13.77           C  
ATOM    922  N   VAL A 122     -14.823  -6.655   0.585  1.00 11.05           N  
ATOM    923  CA  VAL A 122     -16.121  -7.183   0.187  1.00 11.05           C  
ATOM    924  C   VAL A 122     -16.428  -8.611   0.677  1.00 11.05           C  
ATOM    925  O   VAL A 122     -15.660  -9.554   0.484  1.00 11.05           O  
ATOM    926  CB  VAL A 122     -16.319  -7.063  -1.332  1.00 21.07           C  
ATOM    927  CG1 VAL A 122     -15.131  -7.624  -2.059  1.00 21.07           C  
ATOM    928  CG2 VAL A 122     -17.573  -7.776  -1.743  1.00 21.07           C  
ATOM    929  N   LEU A 123     -17.527  -8.730   1.406  1.00 57.70           N  
ATOM    930  CA  LEU A 123     -17.960 -10.023   1.908  1.00 57.70           C  
ATOM    931  C   LEU A 123     -18.836 -10.590   0.802  1.00 57.70           C  
ATOM    932  O   LEU A 123     -19.502  -9.827   0.100  1.00 57.70           O  
ATOM    933  CB  LEU A 123     -18.747  -9.845   3.202  1.00 85.61           C  
ATOM    934  CG  LEU A 123     -17.879  -9.711   4.458  1.00 85.61           C  
ATOM    935  CD1 LEU A 123     -18.641  -9.046   5.588  1.00 85.61           C  
ATOM    936  CD2 LEU A 123     -17.397 -11.087   4.871  1.00 85.61           C  
ATOM    937  N   LEU A 124     -18.814 -11.910   0.621  1.00 31.47           N  
ATOM    938  CA  LEU A 124     -19.612 -12.520  -0.423  1.00 31.47           C  
ATOM    939  C   LEU A 124     -19.798 -14.025  -0.343  1.00 31.47           C  
ATOM    940  O   LEU A 124     -18.887 -14.748   0.059  1.00 31.47           O  
ATOM    941  CB  LEU A 124     -19.034 -12.151  -1.800  1.00 64.79           C  
ATOM    942  CG  LEU A 124     -17.672 -12.625  -2.294  1.00 64.79           C  
ATOM    943  CD1 LEU A 124     -17.371 -11.951  -3.636  1.00 64.79           C  
ATOM    944  CD2 LEU A 124     -16.583 -12.290  -1.297  1.00 64.79           C  
ATOM    945  N   ARG A 125     -21.000 -14.477  -0.705  1.00 60.39           N  
ATOM    946  CA  ARG A 125     -21.346 -15.898  -0.737  1.00 60.39           C  
ATOM    947  C   ARG A 125     -21.181 -16.305  -2.197  1.00 60.39           C  
ATOM    948  O   ARG A 125     -22.148 -16.360  -2.951  1.00 60.39           O  
ATOM    949  CB  ARG A 125     -22.799 -16.113  -0.304  1.00 74.94           C  
ATOM    950  CG  ARG A 125     -23.240 -17.580  -0.330  1.00 74.94           C  
ATOM    951  CD  ARG A 125     -24.735 -17.751  -0.093  1.00 74.94           C  
ATOM    952  NE  ARG A 125     -25.530 -17.161  -1.164  1.00 74.94           N  
ATOM    953  CZ  ARG A 125     -26.502 -16.276  -0.969  1.00 74.94           C  
ATOM    954  NH1 ARG A 125     -26.809 -15.880   0.260  1.00 74.94           N  
ATOM    955  NH2 ARG A 125     -27.147 -15.761  -2.009  1.00 74.94           N  
ATOM    956  N   GLY A 126     -19.947 -16.588  -2.594  1.00 87.97           N  
ATOM    957  CA  GLY A 126     -19.695 -16.945  -3.976  1.00 87.97           C  
ATOM    958  C   GLY A 126     -19.577 -15.661  -4.776  1.00 87.97           C  
ATOM    959  O   GLY A 126     -19.517 -14.576  -4.199  1.00 87.97           O  
ATOM    960  N   GLU A 127     -19.584 -15.770  -6.101  1.00 53.97           N  
ATOM    961  CA  GLU A 127     -19.450 -14.609  -6.985  1.00 53.97           C  
ATOM    962  C   GLU A 127     -20.562 -13.558  -6.879  1.00 53.97           C  
ATOM    963  O   GLU A 127     -20.831 -12.834  -7.847  1.00 53.97           O  
ATOM    964  CB  GLU A 127     -19.318 -15.056  -8.441  1.00 94.87           C  
ATOM    965  CG  GLU A 127     -17.938 -15.582  -8.839  1.00 94.87           C  
ATOM    966  CD  GLU A 127     -16.968 -14.492  -9.293  1.00 94.87           C  
ATOM    967  OE1 GLU A 127     -16.314 -14.688 -10.343  1.00 94.87           O  
ATOM    968  OE2 GLU A 127     -16.843 -13.454  -8.603  1.00 94.87           O  
ATOM    969  N   LYS A 128     -21.206 -13.459  -5.720  1.00 17.37           N  
ATOM    970  CA  LYS A 128     -22.265 -12.471  -5.553  1.00 17.37           C  
ATOM    971  C   LYS A 128     -21.799 -11.486  -4.526  1.00 17.37           C  
ATOM    972  O   LYS A 128     -21.406 -11.891  -3.451  1.00 17.37           O  
ATOM    973  CB  LYS A 128     -23.558 -13.147  -5.092  1.00 85.41           C  
ATOM    974  CG  LYS A 128     -24.749 -12.203  -4.981  1.00 85.41           C  
ATOM    975  CD  LYS A 128     -26.023 -12.842  -5.525  1.00 85.41           C  
ATOM    976  CE  LYS A 128     -26.156 -12.671  -7.047  1.00 85.41           C  
ATOM    977  NZ  LYS A 128     -25.091 -13.334  -7.865  1.00 85.41           N  
ATOM    978  N   GLU A 129     -21.757 -10.204  -4.887  1.00 63.28           N  
ATOM    979  CA  GLU A 129     -21.326  -9.142  -3.961  1.00 63.28           C  
ATOM    980  C   GLU A 129     -22.278  -8.965  -2.752  1.00 63.28           C  
ATOM    981  O   GLU A 129     -23.416  -8.492  -2.895  1.00 63.28           O  
ATOM    982  CB  GLU A 129     -21.131  -7.811  -4.710  1.00 72.04           C  
ATOM    983  CG  GLU A 129     -21.866  -7.706  -6.053  1.00 72.04           C  
ATOM    984  CD  GLU A 129     -23.377  -7.903  -5.938  1.00 72.04           C  
ATOM    985  OE1 GLU A 129     -23.863  -9.029  -6.198  1.00 72.04           O  
ATOM    986  OE2 GLU A 129     -24.078  -6.929  -5.596  1.00 72.04           O  
ATOM    987  N   LEU A 130     -21.810  -9.334  -1.564  1.00 32.05           N  
ATOM    988  CA  LEU A 130     -22.652  -9.194  -0.380  1.00 32.05           C  
ATOM    989  C   LEU A 130     -22.511  -7.830   0.299  1.00 32.05           C  
ATOM    990  O   LEU A 130     -23.469  -7.336   0.890  1.00 32.05           O  
ATOM    991  CB  LEU A 130     -22.356 -10.303   0.643  1.00 25.18           C  
ATOM    992  CG  LEU A 130     -23.525 -10.961   1.367  1.00 25.18           C  
ATOM    993  CD1 LEU A 130     -24.817 -10.147   1.237  1.00 25.18           C  
ATOM    994  CD2 LEU A 130     -23.717 -12.335   0.784  1.00 25.18           C  
ATOM    995  N   LYS A 131     -21.323  -7.231   0.219  1.00 98.65           N  
ATOM    996  CA  LYS A 131     -21.086  -5.920   0.803  1.00 98.65           C  
ATOM    997  C   LYS A 131     -19.671  -5.412   0.528  1.00 98.65           C  
ATOM    998  O   LYS A 131     -18.686  -6.066   0.896  1.00 98.65           O  
ATOM    999  CB  LYS A 131     -21.327  -5.955   2.314  1.00 40.10           C  
ATOM   1000  CG  LYS A 131     -21.697  -4.608   2.909  1.00 40.10           C  
ATOM   1001  CD  LYS A 131     -21.940  -4.684   4.406  1.00 40.10           C  
ATOM   1002  CE  LYS A 131     -22.500  -3.381   4.936  1.00 40.10           C  
ATOM   1003  NZ  LYS A 131     -22.848  -3.505   6.365  1.00 40.10           N  
ATOM   1004  N   ARG A 132     -19.575  -4.277  -0.159  1.00 60.29           N  
ATOM   1005  CA  ARG A 132     -18.278  -3.661  -0.483  1.00 60.29           C  
ATOM   1006  C   ARG A 132     -18.081  -2.404   0.355  1.00 60.29           C  
ATOM   1007  O   ARG A 132     -18.808  -1.425   0.193  1.00 60.29           O  
ATOM   1008  CB  ARG A 132     -18.205  -3.293  -1.962  1.00 87.03           C  
ATOM   1009  CG  ARG A 132     -18.325  -4.460  -2.927  1.00 87.03           C  
ATOM   1010  CD  ARG A 132     -18.133  -4.022  -4.380  1.00 87.03           C  
ATOM   1011  NE  ARG A 132     -16.807  -3.451  -4.622  1.00 87.03           N  
ATOM   1012  CZ  ARG A 132     -16.385  -2.989  -5.799  1.00 87.03           C  
ATOM   1013  NH1 ARG A 132     -17.179  -3.030  -6.867  1.00 87.03           N  
ATOM   1014  NH2 ARG A 132     -15.171  -2.463  -5.905  1.00 87.03           N  
ATOM   1015  N   GLU A 133     -17.111  -2.447   1.263  1.00 57.64           N  
ATOM   1016  CA  GLU A 133     -16.798  -1.301   2.115  1.00 57.64           C  
ATOM   1017  C   GLU A 133     -15.285  -1.115   2.282  1.00 57.64           C  
ATOM   1018  O   GLU A 133     -14.543  -2.099   2.320  1.00 57.64           O  
ATOM   1019  CB  GLU A 133     -17.478  -1.418   3.482  1.00 98.62           C  
ATOM   1020  CG  GLU A 133     -18.956  -1.036   3.473  1.00 98.62           C  
ATOM   1021  CD  GLU A 133     -19.516  -0.792   4.867  1.00 98.62           C  
ATOM   1022  OE1 GLU A 133     -20.634  -0.232   4.969  1.00 98.62           O  
ATOM   1023  OE2 GLU A 133     -18.840  -1.153   5.860  1.00 98.62           O  
ATOM   1024  N   PRO A 134     -14.820   0.151   2.367  1.00 41.76           N  
ATOM   1025  CA  PRO A 134     -13.407   0.519   2.527  1.00 41.76           C  
ATOM   1026  C   PRO A 134     -12.793   0.099   3.862  1.00 41.76           C  
ATOM   1027  O   PRO A 134     -13.405   0.287   4.910  1.00 41.76           O  
ATOM   1028  CB  PRO A 134     -13.439   2.038   2.360  1.00 98.65           C  
ATOM   1029  CG  PRO A 134     -14.779   2.404   2.896  1.00 98.65           C  
ATOM   1030  CD  PRO A 134     -15.667   1.356   2.289  1.00 98.65           C  
ATOM   1031  N   ALA A 135     -11.583  -0.455   3.803  1.00 47.61           N  
ATOM   1032  CA  ALA A 135     -10.867  -0.916   4.983  1.00 47.61           C  
ATOM   1033  C   ALA A 135     -10.694   0.168   6.034  1.00 47.61           C  
ATOM   1034  O   ALA A 135      -9.966   1.147   5.812  1.00 47.61           O  
ATOM   1035  CB  ALA A 135      -9.532  -1.474   4.590  1.00 28.68           C  
ATOM   1036  N   VAL A 136     -11.369  -0.039   7.172  1.00 95.28           N  
ATOM   1037  CA  VAL A 136     -11.359   0.877   8.322  1.00 95.28           C  
ATOM   1038  C   VAL A 136     -10.627   0.278   9.523  1.00 95.28           C  
ATOM   1039  O   VAL A 136     -10.993  -0.788  10.015  1.00 95.28           O  
ATOM   1040  CB  VAL A 136     -12.811   1.252   8.771  1.00 98.65           C  
ATOM   1041  CG1 VAL A 136     -13.632  -0.004   9.068  1.00 98.65           C  
ATOM   1042  CG2 VAL A 136     -12.776   2.154   9.999  1.00 98.65           C  
ATOM   1043  N   GLY A 137      -9.595   0.972   9.986  1.00 46.56           N  
ATOM   1044  CA  GLY A 137      -8.830   0.514  11.134  1.00 46.56           C  
ATOM   1045  C   GLY A 137      -7.825  -0.613  10.938  1.00 46.56           C  
ATOM   1046  O   GLY A 137      -7.389  -0.910   9.825  1.00 46.56           O  
ATOM   1047  N   GLU A 138      -7.454  -1.242  12.048  1.00 65.31           N  
ATOM   1048  CA  GLU A 138      -6.494  -2.332  12.034  1.00 65.31           C  
ATOM   1049  C   GLU A 138      -6.772  -3.274  13.199  1.00 65.31           C  
ATOM   1050  O   GLU A 138      -6.583  -2.907  14.357  1.00 65.31           O  
ATOM   1051  CB  GLU A 138      -5.064  -1.766  12.104  1.00 84.08           C  
ATOM   1052  CG  GLU A 138      -4.002  -2.655  12.782  1.00 84.08           C  
ATOM   1053  CD  GLU A 138      -3.710  -3.962  12.043  1.00 84.08           C  
ATOM   1054  OE1 GLU A 138      -3.307  -3.902  10.852  1.00 84.08           O  
ATOM   1055  OE2 GLU A 138      -3.857  -5.042  12.674  1.00 84.08           O  
ATOM   1056  N   PRO A 139      -7.314  -4.472  12.910  1.00 42.61           N  
ATOM   1057  CA  PRO A 139      -7.673  -4.933  11.563  1.00 42.61           C  
ATOM   1058  C   PRO A 139      -8.971  -4.278  11.103  1.00 42.61           C  
ATOM   1059  O   PRO A 139      -9.708  -3.709  11.916  1.00 42.61           O  
ATOM   1060  CB  PRO A 139      -7.849  -6.442  11.756  1.00 68.32           C  
ATOM   1061  CG  PRO A 139      -6.989  -6.757  12.954  1.00 68.32           C  
ATOM   1062  CD  PRO A 139      -7.311  -5.603  13.855  1.00 68.32           C  
ATOM   1063  N   ALA A 140      -9.255  -4.363   9.809  1.00 70.32           N  
ATOM   1064  CA  ALA A 140     -10.460  -3.753   9.266  1.00 70.32           C  
ATOM   1065  C   ALA A 140     -11.722  -4.537   9.565  1.00 70.32           C  
ATOM   1066  O   ALA A 140     -11.983  -5.592   8.987  1.00 70.32           O  
ATOM   1067  CB  ALA A 140     -10.323  -3.519   7.780  1.00101.64           C  
ATOM   1068  N   GLU A 141     -12.500  -4.006  10.492  1.00 98.65           N  
ATOM   1069  CA  GLU A 141     -13.755  -4.614  10.893  1.00 98.65           C  
ATOM   1070  C   GLU A 141     -14.788  -4.446   9.779  1.00 98.65           C  
ATOM   1071  O   GLU A 141     -14.968  -3.348   9.245  1.00 98.65           O  
ATOM   1072  CB  GLU A 141     -14.254  -3.927  12.174  1.00 98.65           C  
ATOM   1073  CG  GLU A 141     -15.687  -4.252  12.603  1.00 98.65           C  
ATOM   1074  CD  GLU A 141     -16.251  -3.217  13.574  1.00 98.65           C  
ATOM   1075  OE1 GLU A 141     -15.900  -3.263  14.776  1.00 98.65           O  
ATOM   1076  OE2 GLU A 141     -17.040  -2.349  13.130  1.00 98.65           O  
ATOM   1077  N   VAL A 142     -15.441  -5.544   9.413  1.00 90.77           N  
ATOM   1078  CA  VAL A 142     -16.482  -5.506   8.395  1.00 90.77           C  
ATOM   1079  C   VAL A 142     -17.477  -6.635   8.667  1.00 90.77           C  
ATOM   1080  O   VAL A 142     -17.076  -7.777   8.910  1.00 90.77           O  
ATOM   1081  CB  VAL A 142     -15.895  -5.582   6.983  1.00 12.80           C  
ATOM   1082  CG1 VAL A 142     -15.835  -7.031   6.485  1.00 12.80           C  
ATOM   1083  CG2 VAL A 142     -16.695  -4.665   6.062  1.00 12.80           C  
ATOM   1084  N   THR A 143     -18.772  -6.319   8.637  1.00 96.18           N  
ATOM   1085  CA  THR A 143     -19.787  -7.325   8.949  1.00 96.18           C  
ATOM   1086  C   THR A 143     -21.149  -7.148   8.277  1.00 96.18           C  
ATOM   1087  O   THR A 143     -21.649  -6.029   8.137  1.00 96.18           O  
ATOM   1088  CB  THR A 143     -20.038  -7.373  10.476  1.00 94.04           C  
ATOM   1089  OG1 THR A 143     -18.785  -7.367  11.171  1.00 94.04           O  
ATOM   1090  CG2 THR A 143     -20.824  -8.623  10.860  1.00 94.04           C  
ATOM   1091  N   THR A 144     -21.757  -8.276   7.906  1.00 54.33           N  
ATOM   1092  CA  THR A 144     -23.081  -8.298   7.288  1.00 54.33           C  
ATOM   1093  C   THR A 144     -23.796  -9.575   7.710  1.00 54.33           C  
ATOM   1094  O   THR A 144     -23.324 -10.683   7.452  1.00 54.33           O  
ATOM   1095  CB  THR A 144     -23.025  -8.188   5.737  1.00 98.64           C  
ATOM   1096  OG1 THR A 144     -24.359  -8.158   5.208  1.00 98.64           O  
ATOM   1097  CG2 THR A 144     -22.260  -9.352   5.122  1.00 98.64           C  
ATOM   1098  N   THR A 145     -24.920  -9.401   8.398  1.00 64.53           N  
ATOM   1099  CA  THR A 145     -25.717 -10.519   8.895  1.00 64.53           C  
ATOM   1100  C   THR A 145     -26.430 -11.285   7.788  1.00 64.53           C  
ATOM   1101  O   THR A 145     -27.409 -10.805   7.218  1.00 64.53           O  
ATOM   1102  CB  THR A 145     -26.774 -10.051   9.923  1.00 75.13           C  
ATOM   1103  OG1 THR A 145     -27.790  -9.287   9.258  1.00 75.13           O  
ATOM   1104  CG2 THR A 145     -26.129  -9.195  11.005  1.00 75.13           C  
ATOM   1105  N   VAL A 146     -25.945 -12.489   7.511  1.00 98.65           N  
ATOM   1106  CA  VAL A 146     -26.535 -13.326   6.489  1.00 98.65           C  
ATOM   1107  C   VAL A 146     -27.563 -14.266   7.081  1.00 98.65           C  
ATOM   1108  O   VAL A 146     -27.464 -14.703   8.226  1.00 98.65           O  
ATOM   1109  CB  VAL A 146     -25.466 -14.114   5.710  1.00 98.65           C  
ATOM   1110  CG1 VAL A 146     -26.101 -15.123   4.772  1.00 98.65           C  
ATOM   1111  CG2 VAL A 146     -24.630 -13.159   4.908  1.00 98.65           C  
ATOM   1112  N   LEU A 147     -28.559 -14.524   6.255  1.00 42.80           N  
ATOM   1113  CA  LEU A 147     -29.675 -15.418   6.551  1.00 42.80           C  
ATOM   1114  C   LEU A 147     -29.481 -16.830   6.013  1.00 42.80           C  
ATOM   1115  O   LEU A 147     -28.665 -16.964   5.101  1.00 42.80           O  
ATOM   1116  CB  LEU A 147     -31.002 -14.801   6.145  1.00 98.65           C  
ATOM   1117  CG  LEU A 147     -31.988 -14.624   7.305  1.00 98.65           C  
ATOM   1118  CD1 LEU A 147     -31.257 -14.137   8.555  1.00 98.65           C  
ATOM   1119  CD2 LEU A 147     -33.099 -13.660   6.934  1.00 98.65           C  
ATOM   1120  N   VAL A 148     -30.289 -17.750   6.437  1.00 77.40           N  
ATOM   1121  CA  VAL A 148     -30.184 -19.098   5.907  1.00 77.40           C  
ATOM   1122  C   VAL A 148     -31.560 -19.464   5.335  1.00 77.40           C  
ATOM   1123  O   VAL A 148     -32.456 -19.882   6.077  1.00 77.40           O  
ATOM   1124  CB  VAL A 148     -29.756 -20.105   7.011  1.00 63.39           C  
ATOM   1125  CG1 VAL A 148     -29.096 -21.323   6.384  1.00 63.39           C  
ATOM   1126  CG2 VAL A 148     -28.806 -19.448   8.019  1.00 63.39           C  
ATOM   1127  N   ARG A 149     -31.731 -19.264   4.026  1.00 85.25           N  
ATOM   1128  CA  ARG A 149     -32.928 -19.768   3.337  1.00 85.25           C  
ATOM   1129  C   ARG A 149     -32.890 -20.747   2.147  1.00 85.25           C  
ATOM   1130  O   ARG A 149     -33.201 -21.932   2.290  1.00 85.25           O  
ATOM   1131  CB  ARG A 149     -33.647 -18.468   2.912  1.00 97.25           C  
ATOM   1132  CG  ARG A 149     -34.019 -17.517   4.066  1.00 97.25           C  
ATOM   1133  CD  ARG A 149     -35.021 -16.431   3.647  1.00 97.25           C  
ATOM   1134  NE  ARG A 149     -36.390 -16.939   3.460  1.00 97.25           N  
ATOM   1135  CZ  ARG A 149     -37.478 -16.172   3.364  1.00 97.25           C  
ATOM   1136  NH1 ARG A 149     -37.379 -14.850   3.435  1.00 97.25           N  
ATOM   1137  NH2 ARG A 149     -38.678 -16.724   3.210  1.00 97.25           N  
ATOM   1138  N   ARG A 150     -32.532 -20.228   0.972  1.00 98.54           N  
ATOM   1139  CA  ARG A 150     -32.800 -20.980  -0.305  1.00 98.54           C  
ATOM   1140  C   ARG A 150     -31.469 -21.124  -1.020  1.00 98.54           C  
ATOM   1141  O   ARG A 150     -31.230 -22.121  -1.715  1.00 98.54           O  
ATOM   1142  CB  ARG A 150     -33.842 -20.382  -1.270  1.00 98.65           C  
ATOM   1143  CG  ARG A 150     -33.918 -18.857  -1.261  1.00 98.65           C  
ATOM   1144  CD  ARG A 150     -34.987 -18.349  -2.198  1.00 98.65           C  
ATOM   1145  NE  ARG A 150     -34.611 -18.525  -3.600  1.00 98.65           N  
ATOM   1146  CZ  ARG A 150     -34.305 -17.526  -4.430  1.00 98.65           C  
ATOM   1147  NH1 ARG A 150     -34.329 -16.265  -4.004  1.00 98.65           N  
ATOM   1148  NH2 ARG A 150     -33.963 -17.783  -5.689  1.00 98.65           N  
ATOM   1149  N   ASP A 151     -30.683 -20.047  -0.989  1.00 98.65           N  
ATOM   1150  CA  ASP A 151     -29.350 -20.017  -1.599  1.00 98.65           C  
ATOM   1151  C   ASP A 151     -28.394 -20.584  -0.543  1.00 98.65           C  
ATOM   1152  O   ASP A 151     -27.175 -20.645  -0.734  1.00 98.65           O  
ATOM   1153  CB  ASP A 151     -28.951 -18.574  -1.962  1.00 98.65           C  
ATOM   1154  CG  ASP A 151     -29.935 -17.905  -2.923  1.00 98.65           C  
ATOM   1155  OD1 ASP A 151     -29.643 -17.840  -4.139  1.00 98.65           O  
ATOM   1156  OD2 ASP A 151     -30.994 -17.431  -2.457  1.00 98.65           O  
ATOM   1157  N   HIS A 152     -28.994 -21.006   0.568  1.00 98.42           N  
ATOM   1158  CA  HIS A 152     -28.301 -21.581   1.708  1.00 98.42           C  
ATOM   1159  C   HIS A 152     -28.785 -23.021   1.814  1.00 98.42           C  
ATOM   1160  O   HIS A 152     -29.954 -23.289   2.133  1.00 98.42           O  
ATOM   1161  CB  HIS A 152     -28.651 -20.780   2.953  1.00 98.65           C  
ATOM   1162  CG  HIS A 152     -28.680 -19.303   2.711  1.00 98.65           C  
ATOM   1163  ND1 HIS A 152     -29.763 -18.669   2.133  1.00 98.65           N  
ATOM   1164  CD2 HIS A 152     -27.747 -18.348   2.910  1.00 98.65           C  
ATOM   1165  CE1 HIS A 152     -29.489 -17.387   1.989  1.00 98.65           C  
ATOM   1166  NE2 HIS A 152     -28.274 -17.161   2.451  1.00 98.65           N  
ATOM   1167  N   HIS A 153     -27.865 -23.933   1.506  1.00 96.11           N  
ATOM   1168  CA  HIS A 153     -28.115 -25.370   1.481  1.00 96.11           C  
ATOM   1169  C   HIS A 153     -26.809 -26.160   1.563  1.00 96.11           C  
ATOM   1170  O   HIS A 153     -26.821 -27.378   1.738  1.00 96.11           O  
ATOM   1171  CB  HIS A 153     -28.830 -25.723   0.169  1.00 97.25           C  
ATOM   1172  CG  HIS A 153     -28.360 -24.930  -1.024  1.00 97.25           C  
ATOM   1173  ND1 HIS A 153     -27.177 -24.216  -1.037  1.00 97.25           N  
ATOM   1174  CD2 HIS A 153     -28.929 -24.723  -2.239  1.00 97.25           C  
ATOM   1175  CE1 HIS A 153     -27.041 -23.606  -2.202  1.00 97.25           C  
ATOM   1176  NE2 HIS A 153     -28.092 -23.898  -2.949  1.00 97.25           N  
ATOM   1177  N   GLY A 154     -25.694 -25.452   1.403  1.00 86.60           N  
ATOM   1178  CA  GLY A 154     -24.371 -26.056   1.435  1.00 86.60           C  
ATOM   1179  C   GLY A 154     -23.449 -25.143   0.654  1.00 86.60           C  
ATOM   1180  O   GLY A 154     -22.710 -25.586  -0.227  1.00 86.60           O  
ATOM   1181  N   ALA A 155     -23.512 -23.857   0.997  1.00 98.39           N  
ATOM   1182  CA  ALA A 155     -22.745 -22.801   0.341  1.00 98.39           C  
ATOM   1183  C   ALA A 155     -21.338 -22.534   0.877  1.00 98.39           C  
ATOM   1184  O   ALA A 155     -20.956 -23.032   1.936  1.00 98.39           O  
ATOM   1185  CB  ALA A 155     -23.558 -21.511   0.356  1.00 98.65           C  
ATOM   1186  N   ASN A 156     -20.580 -21.742   0.117  1.00 43.54           N  
ATOM   1187  CA  ASN A 156     -19.219 -21.348   0.470  1.00 43.54           C  
ATOM   1188  C   ASN A 156     -19.098 -19.813   0.476  1.00 43.54           C  
ATOM   1189  O   ASN A 156     -19.181 -19.177  -0.583  1.00 43.54           O  
ATOM   1190  CB  ASN A 156     -18.215 -21.949  -0.520  1.00 66.07           C  
ATOM   1191  CG  ASN A 156     -17.600 -23.248  -0.021  1.00 66.07           C  
ATOM   1192  OD1 ASN A 156     -16.857 -23.241   0.964  1.00 66.07           O  
ATOM   1193  ND2 ASN A 156     -17.921 -24.361  -0.694  1.00 66.07           N  
ATOM   1194  N   PHE A 157     -18.955 -19.232   1.675  1.00 32.26           N  
ATOM   1195  CA  PHE A 157     -18.815 -17.781   1.868  1.00 32.26           C  
ATOM   1196  C   PHE A 157     -17.335 -17.433   1.938  1.00 32.26           C  
ATOM   1197  O   PHE A 157     -16.533 -18.230   2.426  1.00 32.26           O  
ATOM   1198  CB  PHE A 157     -19.474 -17.326   3.173  1.00 61.12           C  
ATOM   1199  CG  PHE A 157     -20.971 -17.424   3.176  1.00 61.12           C  
ATOM   1200  CD1 PHE A 157     -21.748 -16.276   3.206  1.00 61.12           C  
ATOM   1201  CD2 PHE A 157     -21.604 -18.659   3.205  1.00 61.12           C  
ATOM   1202  CE1 PHE A 157     -23.130 -16.355   3.264  1.00 61.12           C  
ATOM   1203  CE2 PHE A 157     -22.984 -18.747   3.261  1.00 61.12           C  
ATOM   1204  CZ  PHE A 157     -23.749 -17.594   3.295  1.00 61.12           C  
ATOM   1205  N   SER A 158     -16.986 -16.222   1.507  1.00 23.55           N  
ATOM   1206  CA  SER A 158     -15.597 -15.788   1.506  1.00 23.55           C  
ATOM   1207  C   SER A 158     -15.470 -14.283   1.585  1.00 23.55           C  
ATOM   1208  O   SER A 158     -16.451 -13.570   1.405  1.00 23.55           O  
ATOM   1209  CB  SER A 158     -14.897 -16.291   0.251  1.00 85.95           C  
ATOM   1210  OG  SER A 158     -15.588 -15.846  -0.898  1.00 85.95           O  
ATOM   1211  N   CYS A 159     -14.240 -13.821   1.818  1.00 41.91           N  
ATOM   1212  CA  CYS A 159     -13.906 -12.402   1.948  1.00 41.91           C  
ATOM   1213  C   CYS A 159     -12.696 -12.005   1.124  1.00 41.91           C  
ATOM   1214  O   CYS A 159     -11.606 -12.524   1.328  1.00 41.91           O  
ATOM   1215  CB  CYS A 159     -13.593 -12.069   3.406  1.00 39.32           C  
ATOM   1216  SG  CYS A 159     -13.332 -10.290   3.723  1.00 39.32           S  
ATOM   1217  N   ARG A 160     -12.875 -11.027   0.248  1.00 15.39           N  
ATOM   1218  CA  ARG A 160     -11.788 -10.547  -0.596  1.00 15.39           C  
ATOM   1219  C   ARG A 160     -11.490  -9.072  -0.404  1.00 15.39           C  
ATOM   1220  O   ARG A 160     -12.295  -8.337   0.168  1.00 15.39           O  
ATOM   1221  CB  ARG A 160     -12.101 -10.806  -2.061  1.00 55.02           C  
ATOM   1222  CG  ARG A 160     -11.085 -10.227  -3.025  1.00 55.02           C  
ATOM   1223  CD  ARG A 160     -11.343 -10.721  -4.419  1.00 55.02           C  
ATOM   1224  NE  ARG A 160     -12.771 -10.704  -4.705  1.00 55.02           N  
ATOM   1225  CZ  ARG A 160     -13.306 -10.297  -5.846  1.00 55.02           C  
ATOM   1226  NH1 ARG A 160     -12.535  -9.864  -6.838  1.00 55.02           N  
ATOM   1227  NH2 ARG A 160     -14.622 -10.334  -5.988  1.00 55.02           N  
ATOM   1228  N   THR A 161     -10.295  -8.671  -0.840  1.00 20.25           N  
ATOM   1229  CA  THR A 161      -9.831  -7.284  -0.772  1.00 20.25           C  
ATOM   1230  C   THR A 161      -9.508  -6.876  -2.184  1.00 20.25           C  
ATOM   1231  O   THR A 161      -8.982  -7.693  -2.920  1.00 20.25           O  
ATOM   1232  CB  THR A 161      -8.498  -7.132  -0.037  1.00 26.70           C  
ATOM   1233  OG1 THR A 161      -7.488  -7.895  -0.722  1.00 26.70           O  
ATOM   1234  CG2 THR A 161      -8.622  -7.534   1.416  1.00 26.70           C  
ATOM   1235  N   GLU A 162      -9.779  -5.610  -2.522  1.00 50.64           N  
ATOM   1236  CA  GLU A 162      -9.499  -5.030  -3.843  1.00 50.64           C  
ATOM   1237  C   GLU A 162      -8.805  -3.656  -3.684  1.00 50.64           C  
ATOM   1238  O   GLU A 162      -9.413  -2.694  -3.203  1.00 50.64           O  
ATOM   1239  CB  GLU A 162     -10.792  -4.893  -4.665  1.00 80.19           C  
ATOM   1240  CG  GLU A 162     -11.454  -6.227  -5.033  1.00 80.19           C  
ATOM   1241  CD  GLU A 162     -12.708  -6.073  -5.891  1.00 80.19           C  
ATOM   1242  OE1 GLU A 162     -12.747  -6.650  -6.997  1.00 80.19           O  
ATOM   1243  OE2 GLU A 162     -13.663  -5.390  -5.464  1.00 80.19           O  
ATOM   1244  N   LEU A 163      -7.516  -3.600  -4.033  1.00 32.06           N  
ATOM   1245  CA  LEU A 163      -6.695  -2.377  -3.955  1.00 32.06           C  
ATOM   1246  C   LEU A 163      -6.488  -1.847  -5.360  1.00 32.06           C  
ATOM   1247  O   LEU A 163      -5.638  -2.336  -6.093  1.00 32.06           O  
ATOM   1248  CB  LEU A 163      -5.334  -2.681  -3.334  1.00 45.47           C  
ATOM   1249  CG  LEU A 163      -4.366  -1.519  -3.134  1.00 45.47           C  
ATOM   1250  CD1 LEU A 163      -4.898  -0.549  -2.100  1.00 45.47           C  
ATOM   1251  CD2 LEU A 163      -3.037  -2.077  -2.689  1.00 45.47           C  
ATOM   1252  N   ASP A 164      -7.244  -0.814  -5.708  1.00 48.23           N  
ATOM   1253  CA  ASP A 164      -7.216  -0.240  -7.043  1.00 48.23           C  
ATOM   1254  C   ASP A 164      -6.141   0.784  -7.316  1.00 48.23           C  
ATOM   1255  O   ASP A 164      -6.258   1.938  -6.928  1.00 48.23           O  
ATOM   1256  CB  ASP A 164      -8.591   0.357  -7.374  1.00 58.78           C  
ATOM   1257  CG  ASP A 164      -8.942   0.257  -8.850  1.00 58.78           C  
ATOM   1258  OD1 ASP A 164      -8.360  -0.594  -9.552  1.00 58.78           O  
ATOM   1259  OD2 ASP A 164      -9.817   1.021  -9.308  1.00 58.78           O  
ATOM   1260  N   LEU A 165      -5.076   0.347  -7.972  1.00 56.23           N  
ATOM   1261  CA  LEU A 165      -3.997   1.248  -8.346  1.00 56.23           C  
ATOM   1262  C   LEU A 165      -4.033   1.340  -9.846  1.00 56.23           C  
ATOM   1263  O   LEU A 165      -3.053   1.690 -10.492  1.00 56.23           O  
ATOM   1264  CB  LEU A 165      -2.647   0.735  -7.889  1.00  5.48           C  
ATOM   1265  CG  LEU A 165      -2.554   0.697  -6.370  1.00  5.48           C  
ATOM   1266  CD1 LEU A 165      -1.172   0.265  -5.959  1.00  5.48           C  
ATOM   1267  CD2 LEU A 165      -2.929   2.048  -5.770  1.00  5.48           C  
ATOM   1268  N   ARG A 166      -5.174   0.942 -10.391  1.00 17.25           N  
ATOM   1269  CA  ARG A 166      -5.417   1.007 -11.814  1.00 17.25           C  
ATOM   1270  C   ARG A 166      -5.542   2.480 -12.206  1.00 17.25           C  
ATOM   1271  O   ARG A 166      -5.115   2.843 -13.279  1.00 17.25           O  
ATOM   1272  CB  ARG A 166      -6.660   0.207 -12.183  1.00 49.60           C  
ATOM   1273  CG  ARG A 166      -6.502  -1.265 -11.888  1.00 49.60           C  
ATOM   1274  CD  ARG A 166      -7.640  -2.072 -12.459  1.00 49.60           C  
ATOM   1275  NE  ARG A 166      -8.898  -1.890 -11.733  1.00 49.60           N  
ATOM   1276  CZ  ARG A 166     -10.032  -2.536 -12.016  1.00 49.60           C  
ATOM   1277  NH1 ARG A 166     -10.082  -3.408 -13.023  1.00 49.60           N  
ATOM   1278  NH2 ARG A 166     -11.110  -2.354 -11.257  1.00 49.60           N  
ATOM   1279  N   PRO A 167      -6.101   3.357 -11.334  1.00 40.47           N  
ATOM   1280  CA  PRO A 167      -6.173   4.755 -11.764  1.00 40.47           C  
ATOM   1281  C   PRO A 167      -4.780   5.369 -11.972  1.00 40.47           C  
ATOM   1282  O   PRO A 167      -4.653   6.520 -12.361  1.00 40.47           O  
ATOM   1283  CB  PRO A 167      -6.935   5.433 -10.619  1.00 33.37           C  
ATOM   1284  CG  PRO A 167      -6.687   4.569  -9.453  1.00 33.37           C  
ATOM   1285  CD  PRO A 167      -6.811   3.199 -10.053  1.00 33.37           C  
ATOM   1286  N   GLN A 168      -3.741   4.592 -11.701  1.00 11.04           N  
ATOM   1287  CA  GLN A 168      -2.370   5.032 -11.906  1.00 11.04           C  
ATOM   1288  C   GLN A 168      -1.493   3.932 -12.538  1.00 11.04           C  
ATOM   1289  O   GLN A 168      -0.423   3.572 -12.033  1.00 11.04           O  
ATOM   1290  CB  GLN A 168      -1.760   5.584 -10.618  1.00 30.71           C  
ATOM   1291  CG  GLN A 168      -2.262   4.934  -9.357  1.00 30.71           C  
ATOM   1292  CD  GLN A 168      -3.355   5.730  -8.702  1.00 30.71           C  
ATOM   1293  OE1 GLN A 168      -4.296   5.179  -8.148  1.00 30.71           O  
ATOM   1294  NE2 GLN A 168      -3.222   7.042  -8.738  1.00 30.71           N  
ATOM   1295  N   GLY A 169      -1.979   3.394 -13.647  1.00 89.98           N  
ATOM   1296  CA  GLY A 169      -1.240   2.383 -14.374  1.00 89.98           C  
ATOM   1297  C   GLY A 169      -0.920   1.032 -13.759  1.00 89.98           C  
ATOM   1298  O   GLY A 169      -0.540   0.124 -14.502  1.00 89.98           O  
ATOM   1299  N   LEU A 170      -1.009   0.869 -12.440  1.00 56.50           N  
ATOM   1300  CA  LEU A 170      -0.708  -0.448 -11.860  1.00 56.50           C  
ATOM   1301  C   LEU A 170      -1.873  -1.399 -12.107  1.00 56.50           C  
ATOM   1302  O   LEU A 170      -2.683  -1.179 -13.010  1.00 56.50           O  
ATOM   1303  CB  LEU A 170      -0.388  -0.348 -10.360  1.00  9.24           C  
ATOM   1304  CG  LEU A 170       0.871   0.434 -10.015  1.00  9.24           C  
ATOM   1305  CD1 LEU A 170       1.141   0.359  -8.548  1.00  9.24           C  
ATOM   1306  CD2 LEU A 170       2.007  -0.158 -10.767  1.00  9.24           C  
ATOM   1307  N   GLU A 171      -1.931  -2.477 -11.341  1.00 36.02           N  
ATOM   1308  CA  GLU A 171      -3.024  -3.430 -11.485  1.00 36.02           C  
ATOM   1309  C   GLU A 171      -3.959  -3.381 -10.271  1.00 36.02           C  
ATOM   1310  O   GLU A 171      -3.790  -2.552  -9.371  1.00 36.02           O  
ATOM   1311  CB  GLU A 171      -2.473  -4.848 -11.684  1.00 98.65           C  
ATOM   1312  CG  GLU A 171      -1.575  -5.023 -12.923  1.00 98.65           C  
ATOM   1313  CD  GLU A 171      -2.317  -4.912 -14.263  1.00 98.65           C  
ATOM   1314  OE1 GLU A 171      -3.550  -4.701 -14.278  1.00 98.65           O  
ATOM   1315  OE2 GLU A 171      -1.657  -5.046 -15.318  1.00 98.65           O  
ATOM   1316  N   LEU A 172      -5.000  -4.205 -10.292  1.00 38.91           N  
ATOM   1317  CA  LEU A 172      -5.918  -4.270  -9.165  1.00 38.91           C  
ATOM   1318  C   LEU A 172      -5.342  -5.364  -8.284  1.00 38.91           C  
ATOM   1319  O   LEU A 172      -5.214  -6.503  -8.714  1.00 38.91           O  
ATOM   1320  CB  LEU A 172      -7.317  -4.651  -9.634  1.00  9.12           C  
ATOM   1321  CG  LEU A 172      -8.440  -4.750  -8.603  1.00  9.12           C  
ATOM   1322  CD1 LEU A 172      -8.711  -3.421  -7.935  1.00  9.12           C  
ATOM   1323  CD2 LEU A 172      -9.691  -5.230  -9.308  1.00  9.12           C  
ATOM   1324  N   PHE A 173      -4.915  -5.002  -7.085  1.00 28.45           N  
ATOM   1325  CA  PHE A 173      -4.332  -5.973  -6.181  1.00 28.45           C  
ATOM   1326  C   PHE A 173      -5.337  -6.472  -5.191  1.00 28.45           C  
ATOM   1327  O   PHE A 173      -5.604  -5.815  -4.185  1.00 28.45           O  
ATOM   1328  CB  PHE A 173      -3.156  -5.369  -5.450  1.00  4.32           C  
ATOM   1329  CG  PHE A 173      -2.078  -4.945  -6.355  1.00  4.32           C  
ATOM   1330  CD1 PHE A 173      -1.878  -3.606  -6.626  1.00  4.32           C  
ATOM   1331  CD2 PHE A 173      -1.304  -5.890  -6.994  1.00  4.32           C  
ATOM   1332  CE1 PHE A 173      -0.927  -3.216  -7.523  1.00  4.32           C  
ATOM   1333  CE2 PHE A 173      -0.354  -5.516  -7.888  1.00  4.32           C  
ATOM   1334  CZ  PHE A 173      -0.161  -4.177  -8.159  1.00  4.32           C  
ATOM   1335  N   GLU A 174      -5.825  -7.684  -5.445  1.00 57.12           N  
ATOM   1336  CA  GLU A 174      -6.827  -8.329  -4.606  1.00 57.12           C  
ATOM   1337  C   GLU A 174      -6.388  -9.663  -4.019  1.00 57.12           C  
ATOM   1338  O   GLU A 174      -5.572 -10.364  -4.611  1.00 57.12           O  
ATOM   1339  CB  GLU A 174      -8.110  -8.513  -5.418  1.00 50.12           C  
ATOM   1340  CG  GLU A 174      -7.930  -9.237  -6.734  1.00 50.12           C  
ATOM   1341  CD  GLU A 174      -8.944  -8.798  -7.773  1.00 50.12           C  
ATOM   1342  OE1 GLU A 174      -8.743  -9.117  -8.963  1.00 50.12           O  
ATOM   1343  OE2 GLU A 174      -9.930  -8.119  -7.409  1.00 50.12           O  
ATOM   1344  N   ASN A 175      -6.902  -9.989  -2.836  1.00 32.69           N  
ATOM   1345  CA  ASN A 175      -6.577 -11.262  -2.202  1.00 32.69           C  
ATOM   1346  C   ASN A 175      -7.824 -11.952  -1.657  1.00 32.69           C  
ATOM   1347  O   ASN A 175      -8.549 -11.370  -0.845  1.00 32.69           O  
ATOM   1348  CB  ASN A 175      -5.558 -11.071  -1.078  1.00 42.19           C  
ATOM   1349  CG  ASN A 175      -4.235 -10.555  -1.574  1.00 42.19           C  
ATOM   1350  OD1 ASN A 175      -4.142  -9.398  -1.961  1.00 42.19           O  
ATOM   1351  ND2 ASN A 175      -3.210 -11.418  -1.562  1.00 42.19           N  
ATOM   1352  N   THR A 176      -8.091 -13.178  -2.115  1.00 19.91           N  
ATOM   1353  CA  THR A 176      -9.258 -13.929  -1.648  1.00 19.91           C  
ATOM   1354  C   THR A 176      -8.910 -14.599  -0.326  1.00 19.91           C  
ATOM   1355  O   THR A 176      -7.728 -14.807  -0.039  1.00 19.91           O  
ATOM   1356  CB  THR A 176      -9.697 -14.992  -2.678  1.00 98.65           C  
ATOM   1357  OG1 THR A 176     -10.926 -15.607  -2.256  1.00 98.65           O  
ATOM   1358  CG2 THR A 176      -8.611 -16.055  -2.841  1.00 98.65           C  
ATOM   1359  N   SER A 177      -9.933 -14.914   0.478  1.00 70.53           N  
ATOM   1360  CA  SER A 177      -9.753 -15.568   1.785  1.00 70.53           C  
ATOM   1361  C   SER A 177     -10.295 -16.999   1.867  1.00 70.53           C  
ATOM   1362  O   SER A 177     -11.147 -17.409   1.067  1.00 70.53           O  
ATOM   1363  CB  SER A 177     -10.373 -14.725   2.911  1.00 24.30           C  
ATOM   1364  OG  SER A 177     -11.775 -14.605   2.781  1.00 24.30           O  
ATOM   1365  N   ALA A 178      -9.785 -17.748   2.846  1.00 41.37           N  
ATOM   1366  CA  ALA A 178     -10.196 -19.127   3.084  1.00 41.37           C  
ATOM   1367  C   ALA A 178     -11.706 -19.137   3.180  1.00 41.37           C  
ATOM   1368  O   ALA A 178     -12.279 -18.409   3.987  1.00 41.37           O  
ATOM   1369  CB  ALA A 178      -9.596 -19.625   4.355  1.00 15.50           C  
ATOM   1370  N   PRO A 179     -12.360 -20.008   2.400  1.00  6.77           N  
ATOM   1371  CA  PRO A 179     -13.807 -20.202   2.292  1.00  6.77           C  
ATOM   1372  C   PRO A 179     -14.526 -20.563   3.548  1.00  6.77           C  
ATOM   1373  O   PRO A 179     -13.920 -21.021   4.497  1.00  6.77           O  
ATOM   1374  CB  PRO A 179     -13.919 -21.335   1.282  1.00 98.61           C  
ATOM   1375  CG  PRO A 179     -12.721 -22.156   1.598  1.00 98.61           C  
ATOM   1376  CD  PRO A 179     -11.650 -21.098   1.711  1.00 98.61           C  
ATOM   1377  N   TYR A 180     -15.840 -20.394   3.531  1.00 90.98           N  
ATOM   1378  CA  TYR A 180     -16.667 -20.739   4.674  1.00 90.98           C  
ATOM   1379  C   TYR A 180     -17.574 -21.891   4.266  1.00 90.98           C  
ATOM   1380  O   TYR A 180     -18.554 -21.697   3.549  1.00 90.98           O  
ATOM   1381  CB  TYR A 180     -17.499 -19.536   5.119  1.00 72.87           C  
ATOM   1382  CG  TYR A 180     -18.466 -19.830   6.246  1.00 72.87           C  
ATOM   1383  CD1 TYR A 180     -18.009 -20.216   7.501  1.00 72.87           C  
ATOM   1384  CD2 TYR A 180     -19.841 -19.695   6.062  1.00 72.87           C  
ATOM   1385  CE1 TYR A 180     -18.894 -20.459   8.535  1.00 72.87           C  
ATOM   1386  CE2 TYR A 180     -20.727 -19.937   7.093  1.00 72.87           C  
ATOM   1387  CZ  TYR A 180     -20.244 -20.315   8.324  1.00 72.87           C  
ATOM   1388  OH  TYR A 180     -21.116 -20.551   9.351  1.00 72.87           O  
ATOM   1389  N   GLN A 181     -17.199 -23.100   4.674  1.00 43.65           N  
ATOM   1390  CA  GLN A 181     -17.970 -24.300   4.374  1.00 43.65           C  
ATOM   1391  C   GLN A 181     -19.270 -24.352   5.205  1.00 43.65           C  
ATOM   1392  O   GLN A 181     -19.292 -24.875   6.318  1.00 43.65           O  
ATOM   1393  CB  GLN A 181     -17.096 -25.560   4.577  1.00 94.40           C  
ATOM   1394  CG  GLN A 181     -16.043 -25.817   3.458  1.00 94.40           C  
ATOM   1395  CD  GLN A 181     -14.564 -25.778   3.921  1.00 94.40           C  
ATOM   1396  OE1 GLN A 181     -13.699 -26.469   3.361  1.00 94.40           O  
ATOM   1397  NE2 GLN A 181     -14.277 -24.953   4.922  1.00 94.40           N  
ATOM   1398  N   LEU A 182     -20.332 -23.747   4.665  1.00 51.06           N  
ATOM   1399  CA  LEU A 182     -21.638 -23.720   5.321  1.00 51.06           C  
ATOM   1400  C   LEU A 182     -22.458 -24.895   4.826  1.00 51.06           C  
ATOM   1401  O   LEU A 182     -22.518 -25.149   3.626  1.00 51.06           O  
ATOM   1402  CB  LEU A 182     -22.385 -22.423   4.997  1.00 34.38           C  
ATOM   1403  CG  LEU A 182     -23.791 -22.256   5.590  1.00 34.38           C  
ATOM   1404  CD1 LEU A 182     -23.718 -22.442   7.081  1.00 34.38           C  
ATOM   1405  CD2 LEU A 182     -24.386 -20.882   5.261  1.00 34.38           C  
ATOM   1406  N   GLN A 183     -23.091 -25.595   5.758  1.00 51.03           N  
ATOM   1407  CA  GLN A 183     -23.905 -26.754   5.436  1.00 51.03           C  
ATOM   1408  C   GLN A 183     -25.276 -26.689   6.088  1.00 51.03           C  
ATOM   1409  O   GLN A 183     -25.407 -26.234   7.220  1.00 51.03           O  
ATOM   1410  CB  GLN A 183     -23.188 -28.033   5.865  1.00 67.71           C  
ATOM   1411  CG  GLN A 183     -21.994 -28.382   4.996  1.00 67.71           C  
ATOM   1412  CD  GLN A 183     -21.223 -29.597   5.488  1.00 67.71           C  
ATOM   1413  OE1 GLN A 183     -20.419 -29.493   6.419  1.00 67.71           O  
ATOM   1414  NE2 GLN A 183     -21.442 -30.753   4.845  1.00 67.71           N  
ATOM   1415  N   THR A 184     -26.291 -27.118   5.337  1.00 98.65           N  
ATOM   1416  CA  THR A 184     -27.691 -27.157   5.780  1.00 98.65           C  
ATOM   1417  C   THR A 184     -28.651 -27.303   4.582  1.00 98.65           C  
ATOM   1418  O   THR A 184     -28.547 -28.300   3.825  1.00 98.65           O  
ATOM   1419  CB  THR A 184     -28.095 -25.890   6.612  1.00 55.83           C  
ATOM   1420  OG1 THR A 184     -29.295 -26.170   7.354  1.00 55.83           O  
ATOM   1421  CG2 THR A 184     -28.307 -24.659   5.701  1.00 55.83           C  
TER    1422      THR A 184                                                      
ATOM   1423  N   VAL B 130      26.381  27.924  35.339  1.00 98.62           N  
ATOM   1424  CA  VAL B 130      26.545  27.600  33.895  1.00 98.62           C  
ATOM   1425  C   VAL B 130      25.219  27.617  33.171  1.00 98.62           C  
ATOM   1426  O   VAL B 130      24.296  26.865  33.502  1.00 98.62           O  
ATOM   1427  CB  VAL B 130      27.229  26.233  33.694  1.00 72.21           C  
ATOM   1428  CG1 VAL B 130      26.983  25.689  32.301  1.00 72.21           C  
ATOM   1429  CG2 VAL B 130      28.719  26.364  33.945  1.00 72.21           C  
ATOM   1430  N   ASP B 131      25.127  28.498  32.188  1.00 77.40           N  
ATOM   1431  CA  ASP B 131      23.916  28.620  31.394  1.00 77.40           C  
ATOM   1432  C   ASP B 131      24.056  27.749  30.152  1.00 77.40           C  
ATOM   1433  O   ASP B 131      24.618  28.165  29.130  1.00 77.40           O  
ATOM   1434  CB  ASP B 131      23.677  30.086  31.031  1.00 98.65           C  
ATOM   1435  CG  ASP B 131      23.574  30.977  32.272  1.00 98.65           C  
ATOM   1436  OD1 ASP B 131      22.844  30.609  33.224  1.00 98.65           O  
ATOM   1437  OD2 ASP B 131      24.227  32.043  32.296  1.00 98.65           O  
ATOM   1438  N   LEU B 132      23.620  26.497  30.289  1.00 65.85           N  
ATOM   1439  CA  LEU B 132      23.674  25.507  29.223  1.00 65.85           C  
ATOM   1440  C   LEU B 132      22.480  25.599  28.269  1.00 65.85           C  
ATOM   1441  O   LEU B 132      21.387  26.017  28.648  1.00 65.85           O  
ATOM   1442  CB  LEU B 132      23.787  24.092  29.830  1.00 80.05           C  
ATOM   1443  CG  LEU B 132      24.030  22.877  28.910  1.00 80.05           C  
ATOM   1444  CD1 LEU B 132      24.701  21.764  29.701  1.00 80.05           C  
ATOM   1445  CD2 LEU B 132      22.731  22.404  28.297  1.00 80.05           C  
ATOM   1446  N   VAL B 133      22.719  25.178  27.030  1.00 73.66           N  
ATOM   1447  CA  VAL B 133      21.684  25.188  26.004  1.00 73.66           C  
ATOM   1448  C   VAL B 133      21.655  23.920  25.154  1.00 73.66           C  
ATOM   1449  O   VAL B 133      22.688  23.377  24.773  1.00 73.66           O  
ATOM   1450  CB  VAL B 133      21.826  26.434  25.080  1.00 98.65           C  
ATOM   1451  CG1 VAL B 133      21.059  26.240  23.778  1.00 98.65           C  
ATOM   1452  CG2 VAL B 133      21.285  27.657  25.795  1.00 98.65           C  
ATOM   1453  N   PHE B 134      20.443  23.439  24.919  1.00 38.06           N  
ATOM   1454  CA  PHE B 134      20.197  22.272  24.100  1.00 38.06           C  
ATOM   1455  C   PHE B 134      19.760  22.796  22.729  1.00 38.06           C  
ATOM   1456  O   PHE B 134      18.864  23.632  22.614  1.00 38.06           O  
ATOM   1457  CB  PHE B 134      19.085  21.412  24.719  1.00 48.59           C  
ATOM   1458  CG  PHE B 134      19.488  20.702  25.993  1.00 48.59           C  
ATOM   1459  CD1 PHE B 134      20.791  20.252  26.177  1.00 48.59           C  
ATOM   1460  CD2 PHE B 134      18.562  20.472  27.005  1.00 48.59           C  
ATOM   1461  CE1 PHE B 134      21.166  19.584  27.350  1.00 48.59           C  
ATOM   1462  CE2 PHE B 134      18.936  19.801  28.186  1.00 48.59           C  
ATOM   1463  CZ  PHE B 134      20.236  19.360  28.354  1.00 48.59           C  
ATOM   1464  N   LEU B 135      20.445  22.347  21.695  1.00 39.96           N  
ATOM   1465  CA  LEU B 135      20.152  22.747  20.328  1.00 39.96           C  
ATOM   1466  C   LEU B 135      19.871  21.449  19.543  1.00 39.96           C  
ATOM   1467  O   LEU B 135      20.781  20.837  18.964  1.00 39.96           O  
ATOM   1468  CB  LEU B 135      21.358  23.506  19.758  1.00 10.99           C  
ATOM   1469  CG  LEU B 135      21.294  23.917  18.289  1.00 10.99           C  
ATOM   1470  CD1 LEU B 135      20.213  24.977  18.036  1.00 10.99           C  
ATOM   1471  CD2 LEU B 135      22.666  24.397  17.862  1.00 10.99           C  
ATOM   1472  N   PHE B 136      18.609  21.028  19.541  1.00 45.54           N  
ATOM   1473  CA  PHE B 136      18.216  19.793  18.876  1.00 45.54           C  
ATOM   1474  C   PHE B 136      17.715  19.945  17.453  1.00 45.54           C  
ATOM   1475  O   PHE B 136      17.076  20.945  17.108  1.00 45.54           O  
ATOM   1476  CB  PHE B 136      17.187  19.054  19.714  1.00 50.44           C  
ATOM   1477  CG  PHE B 136      15.965  19.853  20.001  1.00 50.44           C  
ATOM   1478  CD1 PHE B 136      16.058  21.087  20.622  1.00 50.44           C  
ATOM   1479  CD2 PHE B 136      14.714  19.369  19.661  1.00 50.44           C  
ATOM   1480  CE1 PHE B 136      14.924  21.822  20.907  1.00 50.44           C  
ATOM   1481  CE2 PHE B 136      13.568  20.100  19.942  1.00 50.44           C  
ATOM   1482  CZ  PHE B 136      13.679  21.327  20.565  1.00 50.44           C  
ATOM   1483  N   ASP B 137      17.989  18.900  16.665  1.00 29.23           N  
ATOM   1484  CA  ASP B 137      17.667  18.762  15.234  1.00 29.23           C  
ATOM   1485  C   ASP B 137      16.213  18.350  14.941  1.00 29.23           C  
ATOM   1486  O   ASP B 137      15.832  17.184  15.081  1.00 29.23           O  
ATOM   1487  CB  ASP B 137      18.662  17.747  14.627  1.00 29.27           C  
ATOM   1488  CG  ASP B 137      18.436  17.467  13.150  1.00 29.27           C  
ATOM   1489  OD1 ASP B 137      19.250  16.718  12.575  1.00 29.27           O  
ATOM   1490  OD2 ASP B 137      17.466  17.964  12.554  1.00 29.27           O  
ATOM   1491  N   GLY B 138      15.434  19.298  14.437  1.00 49.33           N  
ATOM   1492  CA  GLY B 138      14.048  19.013  14.117  1.00 49.33           C  
ATOM   1493  C   GLY B 138      13.820  18.944  12.625  1.00 49.33           C  
ATOM   1494  O   GLY B 138      12.801  19.416  12.133  1.00 49.33           O  
ATOM   1495  N   SER B 139      14.776  18.362  11.906  1.00 60.10           N  
ATOM   1496  CA  SER B 139      14.692  18.224  10.452  1.00 60.10           C  
ATOM   1497  C   SER B 139      14.086  16.902  10.018  1.00 60.10           C  
ATOM   1498  O   SER B 139      14.139  15.923  10.749  1.00 60.10           O  
ATOM   1499  CB  SER B 139      16.077  18.370   9.821  1.00 22.48           C  
ATOM   1500  OG  SER B 139      16.875  17.213   9.977  1.00 22.48           O  
ATOM   1501  N   MET B 140      13.553  16.876   8.801  1.00 25.05           N  
ATOM   1502  CA  MET B 140      12.940  15.679   8.220  1.00 25.05           C  
ATOM   1503  C   MET B 140      13.792  14.418   8.295  1.00 25.05           C  
ATOM   1504  O   MET B 140      13.294  13.346   8.645  1.00 25.05           O  
ATOM   1505  CB  MET B 140      12.601  15.913   6.736  1.00 55.50           C  
ATOM   1506  CG  MET B 140      12.274  14.628   5.972  1.00 55.50           C  
ATOM   1507  SD  MET B 140      11.710  14.803   4.267  1.00 55.50           S  
ATOM   1508  CE  MET B 140      10.085  15.504   4.552  1.00 55.50           C  
ATOM   1509  N   SER B 141      15.090  14.594   8.102  1.00 38.24           N  
ATOM   1510  CA  SER B 141      16.031  13.496   7.995  1.00 38.24           C  
ATOM   1511  C   SER B 141      16.147  12.561   9.178  1.00 38.24           C  
ATOM   1512  O   SER B 141      16.912  11.586   9.141  1.00 38.24           O  
ATOM   1513  CB  SER B 141      17.377  14.032   7.630  1.00 42.88           C  
ATOM   1514  OG  SER B 141      17.974  14.909   8.569  1.00 42.88           O  
ATOM   1515  N   LEU B 142      15.447  12.883  10.256  1.00 45.18           N  
ATOM   1516  CA  LEU B 142      15.448  12.020  11.423  1.00 45.18           C  
ATOM   1517  C   LEU B 142      14.123  11.263  11.444  1.00 45.18           C  
ATOM   1518  O   LEU B 142      13.062  11.845  11.161  1.00 45.18           O  
ATOM   1519  CB  LEU B 142      15.613  12.834  12.706  1.00 32.35           C  
ATOM   1520  CG  LEU B 142      16.971  13.476  13.002  1.00 32.35           C  
ATOM   1521  CD1 LEU B 142      16.871  14.180  14.358  1.00 32.35           C  
ATOM   1522  CD2 LEU B 142      18.102  12.431  12.989  1.00 32.35           C  
ATOM   1523  N   GLN B 143      14.202   9.961  11.726  1.00 59.54           N  
ATOM   1524  CA  GLN B 143      13.021   9.101  11.794  1.00 59.54           C  
ATOM   1525  C   GLN B 143      12.092   9.742  12.814  1.00 59.54           C  
ATOM   1526  O   GLN B 143      12.543  10.190  13.871  1.00 59.54           O  
ATOM   1527  CB  GLN B 143      13.382   7.691  12.278  1.00 80.12           C  
ATOM   1528  CG  GLN B 143      14.593   7.035  11.636  1.00 80.12           C  
ATOM   1529  CD  GLN B 143      14.352   6.556  10.238  1.00 80.12           C  
ATOM   1530  OE1 GLN B 143      13.213   6.486   9.774  1.00 80.12           O  
ATOM   1531  NE2 GLN B 143      15.431   6.209   9.549  1.00 80.12           N  
ATOM   1532  N   PRO B 144      10.782   9.782  12.520  1.00 35.29           N  
ATOM   1533  CA  PRO B 144       9.769  10.374  13.408  1.00 35.29           C  
ATOM   1534  C   PRO B 144       9.897   9.960  14.874  1.00 35.29           C  
ATOM   1535  O   PRO B 144       9.396  10.635  15.776  1.00 35.29           O  
ATOM   1536  CB  PRO B 144       8.447   9.920  12.777  1.00 97.66           C  
ATOM   1537  CG  PRO B 144       8.841   8.732  11.903  1.00 97.66           C  
ATOM   1538  CD  PRO B 144      10.150   9.166  11.342  1.00 97.66           C  
ATOM   1539  N   ASP B 145      10.602   8.860  15.102  1.00 39.94           N  
ATOM   1540  CA  ASP B 145      10.819   8.361  16.444  1.00 39.94           C  
ATOM   1541  C   ASP B 145      12.020   9.051  17.047  1.00 39.94           C  
ATOM   1542  O   ASP B 145      11.919   9.603  18.133  1.00 39.94           O  
ATOM   1543  CB  ASP B 145      11.029   6.842  16.442  1.00 78.96           C  
ATOM   1544  CG  ASP B 145      12.115   6.397  15.483  1.00 78.96           C  
ATOM   1545  OD1 ASP B 145      11.759   6.002  14.359  1.00 78.96           O  
ATOM   1546  OD2 ASP B 145      13.311   6.428  15.850  1.00 78.96           O  
ATOM   1547  N   GLU B 146      13.128   9.058  16.304  1.00 43.60           N  
ATOM   1548  CA  GLU B 146      14.399   9.663  16.715  1.00 43.60           C  
ATOM   1549  C   GLU B 146      14.278  11.045  17.353  1.00 43.60           C  
ATOM   1550  O   GLU B 146      15.176  11.484  18.071  1.00 43.60           O  
ATOM   1551  CB  GLU B 146      15.347   9.732  15.520  1.00 60.23           C  
ATOM   1552  CG  GLU B 146      15.760   8.364  14.978  1.00 60.23           C  
ATOM   1553  CD  GLU B 146      16.541   8.445  13.666  1.00 60.23           C  
ATOM   1554  OE1 GLU B 146      16.471   9.492  12.984  1.00 60.23           O  
ATOM   1555  OE2 GLU B 146      17.208   7.446  13.303  1.00 60.23           O  
ATOM   1556  N   PHE B 147      13.162  11.715  17.079  1.00 38.16           N  
ATOM   1557  CA  PHE B 147      12.854  13.041  17.614  1.00 38.16           C  
ATOM   1558  C   PHE B 147      12.608  12.898  19.104  1.00 38.16           C  
ATOM   1559  O   PHE B 147      13.137  13.671  19.903  1.00 38.16           O  
ATOM   1560  CB  PHE B 147      11.583  13.580  16.935  1.00 42.53           C  
ATOM   1561  CG  PHE B 147      11.195  14.983  17.349  1.00 42.53           C  
ATOM   1562  CD1 PHE B 147      12.101  16.030  17.247  1.00 42.53           C  
ATOM   1563  CD2 PHE B 147       9.900  15.259  17.793  1.00 42.53           C  
ATOM   1564  CE1 PHE B 147      11.721  17.333  17.574  1.00 42.53           C  
ATOM   1565  CE2 PHE B 147       9.512  16.558  18.123  1.00 42.53           C  
ATOM   1566  CZ  PHE B 147      10.424  17.597  18.013  1.00 42.53           C  
ATOM   1567  N   GLN B 148      11.792  11.897  19.451  1.00 53.51           N  
ATOM   1568  CA  GLN B 148      11.416  11.593  20.827  1.00 53.51           C  
ATOM   1569  C   GLN B 148      12.523  10.857  21.580  1.00 53.51           C  
ATOM   1570  O   GLN B 148      12.573  10.906  22.799  1.00 53.51           O  
ATOM   1571  CB  GLN B 148      10.109  10.793  20.852  1.00 88.14           C  
ATOM   1572  CG  GLN B 148       9.250  11.019  22.099  1.00 88.14           C  
ATOM   1573  CD  GLN B 148       8.690  12.445  22.216  1.00 88.14           C  
ATOM   1574  OE1 GLN B 148       8.308  13.064  21.219  1.00 88.14           O  
ATOM   1575  NE2 GLN B 148       8.621  12.957  23.447  1.00 88.14           N  
ATOM   1576  N   LYS B 149      13.410  10.172  20.861  1.00 68.30           N  
ATOM   1577  CA  LYS B 149      14.531   9.468  21.497  1.00 68.30           C  
ATOM   1578  C   LYS B 149      15.549  10.524  21.910  1.00 68.30           C  
ATOM   1579  O   LYS B 149      16.321  10.326  22.845  1.00 68.30           O  
ATOM   1580  CB  LYS B 149      15.193   8.480  20.531  1.00 71.99           C  
ATOM   1581  CG  LYS B 149      14.247   7.461  19.896  1.00 71.99           C  
ATOM   1582  CD  LYS B 149      13.582   6.565  20.929  1.00 71.99           C  
ATOM   1583  CE  LYS B 149      12.569   5.648  20.274  1.00 71.99           C  
ATOM   1584  NZ  LYS B 149      11.846   4.837  21.278  1.00 71.99           N  
ATOM   1585  N   ILE B 150      15.548  11.633  21.168  1.00 69.43           N  
ATOM   1586  CA  ILE B 150      16.423  12.779  21.411  1.00 69.43           C  
ATOM   1587  C   ILE B 150      16.005  13.467  22.706  1.00 69.43           C  
ATOM   1588  O   ILE B 150      16.837  13.733  23.578  1.00 69.43           O  
ATOM   1589  CB  ILE B 150      16.374  13.800  20.214  1.00 81.20           C  
ATOM   1590  CG1 ILE B 150      17.467  13.480  19.195  1.00 81.20           C  
ATOM   1591  CG2 ILE B 150      16.528  15.239  20.689  1.00 81.20           C  
ATOM   1592  CD1 ILE B 150      17.593  14.501  18.094  1.00 81.20           C  
ATOM   1593  N   LEU B 151      14.706  13.728  22.828  1.00 60.24           N  
ATOM   1594  CA  LEU B 151      14.154  14.384  24.006  1.00 60.24           C  
ATOM   1595  C   LEU B 151      14.510  13.598  25.276  1.00 60.24           C  
ATOM   1596  O   LEU B 151      14.940  14.167  26.282  1.00 60.24           O  
ATOM   1597  CB  LEU B 151      12.635  14.513  23.868  1.00 14.02           C  
ATOM   1598  CG  LEU B 151      12.048  14.943  22.527  1.00 14.02           C  
ATOM   1599  CD1 LEU B 151      10.656  15.530  22.770  1.00 14.02           C  
ATOM   1600  CD2 LEU B 151      12.929  15.969  21.867  1.00 14.02           C  
ATOM   1601  N   ASP B 152      14.354  12.281  25.201  1.00 95.88           N  
ATOM   1602  CA  ASP B 152      14.673  11.398  26.310  1.00 95.88           C  
ATOM   1603  C   ASP B 152      16.074  11.725  26.817  1.00 95.88           C  
ATOM   1604  O   ASP B 152      16.295  11.831  28.021  1.00 95.88           O  
ATOM   1605  CB  ASP B 152      14.611   9.938  25.848  1.00 48.43           C  
ATOM   1606  CG  ASP B 152      13.224   9.520  25.386  1.00 48.43           C  
ATOM   1607  OD1 ASP B 152      13.098   8.380  24.896  1.00 48.43           O  
ATOM   1608  OD2 ASP B 152      12.265  10.314  25.523  1.00 48.43           O  
ATOM   1609  N   PHE B 153      17.005  11.923  25.885  1.00 58.81           N  
ATOM   1610  CA  PHE B 153      18.381  12.259  26.233  1.00 58.81           C  
ATOM   1611  C   PHE B 153      18.451  13.623  26.871  1.00 58.81           C  
ATOM   1612  O   PHE B 153      19.220  13.828  27.809  1.00 58.81           O  
ATOM   1613  CB  PHE B 153      19.296  12.273  25.010  1.00 81.39           C  
ATOM   1614  CG  PHE B 153      20.633  12.906  25.275  1.00 81.39           C  
ATOM   1615  CD1 PHE B 153      21.682  12.147  25.782  1.00 81.39           C  
ATOM   1616  CD2 PHE B 153      20.816  14.275  25.095  1.00 81.39           C  
ATOM   1617  CE1 PHE B 153      22.894  12.740  26.103  1.00 81.39           C  
ATOM   1618  CE2 PHE B 153      22.021  14.878  25.415  1.00 81.39           C  
ATOM   1619  CZ  PHE B 153      23.062  14.114  25.923  1.00 81.39           C  
ATOM   1620  N   MET B 154      17.752  14.587  26.281  1.00 29.82           N  
ATOM   1621  CA  MET B 154      17.757  15.919  26.849  1.00 29.82           C  
ATOM   1622  C   MET B 154      17.424  15.754  28.332  1.00 29.82           C  
ATOM   1623  O   MET B 154      18.163  16.208  29.192  1.00 29.82           O  
ATOM   1624  CB  MET B 154      16.743  16.828  26.152  1.00 83.74           C  
ATOM   1625  CG  MET B 154      17.056  17.095  24.688  1.00 83.74           C  
ATOM   1626  SD  MET B 154      16.493  18.724  24.107  1.00 83.74           S  
ATOM   1627  CE  MET B 154      14.697  18.539  24.113  1.00 83.74           C  
ATOM   1628  N   LYS B 155      16.398  14.964  28.620  1.00 82.93           N  
ATOM   1629  CA  LYS B 155      15.990  14.711  30.000  1.00 82.93           C  
ATOM   1630  C   LYS B 155      17.023  13.863  30.782  1.00 82.93           C  
ATOM   1631  O   LYS B 155      17.154  14.009  31.994  1.00 82.93           O  
ATOM   1632  CB  LYS B 155      14.613  14.048  30.005  1.00 98.65           C  
ATOM   1633  CG  LYS B 155      13.568  14.862  29.241  1.00 98.65           C  
ATOM   1634  CD  LYS B 155      12.288  14.080  28.967  1.00 98.65           C  
ATOM   1635  CE  LYS B 155      11.356  14.860  28.042  1.00 98.65           C  
ATOM   1636  NZ  LYS B 155      10.102  14.126  27.692  1.00 98.65           N  
ATOM   1637  N   ASP B 156      17.776  13.016  30.084  1.00 98.65           N  
ATOM   1638  CA  ASP B 156      18.797  12.179  30.724  1.00 98.65           C  
ATOM   1639  C   ASP B 156      19.864  13.043  31.408  1.00 98.65           C  
ATOM   1640  O   ASP B 156      20.534  12.597  32.331  1.00 98.65           O  
ATOM   1641  CB  ASP B 156      19.444  11.234  29.682  1.00 98.65           C  
ATOM   1642  CG  ASP B 156      20.436  10.236  30.307  1.00 98.65           C  
ATOM   1643  OD1 ASP B 156      20.001   9.146  30.751  1.00 98.65           O  
ATOM   1644  OD2 ASP B 156      21.662  10.522  30.314  1.00 98.65           O  
ATOM   1645  N   VAL B 157      19.987  14.292  30.967  1.00 95.26           N  
ATOM   1646  CA  VAL B 157      20.989  15.195  31.547  1.00 95.26           C  
ATOM   1647  C   VAL B 157      20.307  16.298  32.344  1.00 95.26           C  
ATOM   1648  O   VAL B 157      20.680  16.563  33.496  1.00 95.26           O  
ATOM   1649  CB  VAL B 157      21.891  15.856  30.487  1.00 98.65           C  
ATOM   1650  CG1 VAL B 157      23.180  16.330  31.123  1.00 98.65           C  
ATOM   1651  CG2 VAL B 157      22.175  14.899  29.320  1.00 98.65           C  
ATOM   1652  N   MET B 158      19.289  16.912  31.741  1.00 98.65           N  
ATOM   1653  CA  MET B 158      18.529  18.011  32.334  1.00 98.65           C  
ATOM   1654  C   MET B 158      17.862  17.689  33.672  1.00 98.65           C  
ATOM   1655  O   MET B 158      18.324  18.153  34.718  1.00 98.65           O  
ATOM   1656  CB  MET B 158      17.481  18.511  31.339  1.00 87.55           C  
ATOM   1657  CG  MET B 158      16.681  19.697  31.839  1.00 87.55           C  
ATOM   1658  SD  MET B 158      15.525  20.283  30.596  1.00 87.55           S  
ATOM   1659  CE  MET B 158      16.536  21.448  29.719  1.00 87.55           C  
ATOM   1660  N   LYS B 159      16.761  16.934  33.639  1.00 69.90           N  
ATOM   1661  CA  LYS B 159      16.019  16.571  34.860  1.00 69.90           C  
ATOM   1662  C   LYS B 159      16.883  15.799  35.865  1.00 69.90           C  
ATOM   1663  O   LYS B 159      16.663  15.874  37.079  1.00 69.90           O  
ATOM   1664  CB  LYS B 159      14.760  15.756  34.519  1.00 79.49           C  
ATOM   1665  CG  LYS B 159      13.757  15.652  35.670  1.00 79.49           C  
ATOM   1666  CD  LYS B 159      13.232  17.041  36.035  1.00 79.49           C  
ATOM   1667  CE  LYS B 159      12.452  17.043  37.333  1.00 79.49           C  
ATOM   1668  NZ  LYS B 159      11.978  18.421  37.661  1.00 79.49           N  
ATOM   1669  N   LYS B 160      17.850  15.039  35.356  1.00 98.65           N  
ATOM   1670  CA  LYS B 160      18.734  14.288  36.229  1.00 98.65           C  
ATOM   1671  C   LYS B 160      19.599  15.272  36.990  1.00 98.65           C  
ATOM   1672  O   LYS B 160      19.952  15.026  38.142  1.00 98.65           O  
ATOM   1673  CB  LYS B 160      19.573  13.288  35.438  1.00 98.65           C  
ATOM   1674  CG  LYS B 160      18.763  12.089  34.950  1.00 98.65           C  
ATOM   1675  CD  LYS B 160      19.665  10.931  34.538  1.00 98.65           C  
ATOM   1676  CE  LYS B 160      18.868   9.720  34.065  1.00 98.65           C  
ATOM   1677  NZ  LYS B 160      19.766   8.623  33.599  1.00 98.65           N  
ATOM   1678  N   CYS B 161      19.897  16.406  36.359  1.00 50.62           N  
ATOM   1679  CA  CYS B 161      20.687  17.440  37.013  1.00 50.62           C  
ATOM   1680  C   CYS B 161      19.854  18.707  37.256  1.00 50.62           C  
ATOM   1681  O   CYS B 161      20.270  19.823  36.922  1.00 50.62           O  
ATOM   1682  CB  CYS B 161      21.959  17.753  36.218  1.00 98.65           C  
ATOM   1683  SG  CYS B 161      22.949  16.276  35.813  1.00 98.65           S  
ATOM   1684  N   SER B 162      18.683  18.521  37.872  1.00 57.61           N  
ATOM   1685  CA  SER B 162      17.759  19.621  38.181  1.00 57.61           C  
ATOM   1686  C   SER B 162      18.247  20.436  39.377  1.00 57.61           C  
ATOM   1687  O   SER B 162      17.557  21.338  39.857  1.00 57.61           O  
ATOM   1688  CB  SER B 162      16.340  19.088  38.453  1.00 98.65           C  
ATOM   1689  OG  SER B 162      16.280  18.253  39.608  1.00 98.65           O  
ATOM   1690  N   ASN B 163      19.443  20.107  39.851  1.00 86.14           N  
ATOM   1691  CA  ASN B 163      20.065  20.793  40.973  1.00 86.14           C  
ATOM   1692  C   ASN B 163      20.197  22.283  40.679  1.00 86.14           C  
ATOM   1693  O   ASN B 163      20.420  22.678  39.534  1.00 86.14           O  
ATOM   1694  CB  ASN B 163      21.445  20.182  41.273  1.00 98.65           C  
ATOM   1695  CG  ASN B 163      21.916  19.215  40.186  1.00 98.65           C  
ATOM   1696  OD1 ASN B 163      22.996  19.371  39.606  1.00 98.65           O  
ATOM   1697  ND2 ASN B 163      21.107  18.201  39.921  1.00 98.65           N  
ATOM   1698  N   THR B 164      20.067  23.100  41.720  1.00 94.20           N  
ATOM   1699  CA  THR B 164      20.162  24.551  41.590  1.00 94.20           C  
ATOM   1700  C   THR B 164      21.471  25.003  40.930  1.00 94.20           C  
ATOM   1701  O   THR B 164      22.420  24.218  40.809  1.00 94.20           O  
ATOM   1702  CB  THR B 164      19.985  25.244  42.966  1.00 98.65           C  
ATOM   1703  OG1 THR B 164      19.924  26.666  42.789  1.00 98.65           O  
ATOM   1704  CG2 THR B 164      21.131  24.882  43.917  1.00 98.65           C  
ATOM   1705  N   SER B 165      21.499  26.265  40.493  1.00 85.79           N  
ATOM   1706  CA  SER B 165      22.662  26.858  39.817  1.00 85.79           C  
ATOM   1707  C   SER B 165      22.934  26.126  38.500  1.00 85.79           C  
ATOM   1708  O   SER B 165      24.085  25.951  38.089  1.00 85.79           O  
ATOM   1709  CB  SER B 165      23.916  26.836  40.714  1.00 98.65           C  
ATOM   1710  OG  SER B 165      23.876  27.832  41.732  1.00 98.65           O  
ATOM   1711  N   TYR B 166      21.852  25.703  37.851  1.00 98.65           N  
ATOM   1712  CA  TYR B 166      21.931  24.986  36.586  1.00 98.65           C  
ATOM   1713  C   TYR B 166      20.777  25.394  35.678  1.00 98.65           C  
ATOM   1714  O   TYR B 166      19.643  24.931  35.838  1.00 98.65           O  
ATOM   1715  CB  TYR B 166      21.914  23.478  36.831  1.00 98.55           C  
ATOM   1716  CG  TYR B 166      23.044  22.753  36.144  1.00 98.55           C  
ATOM   1717  CD1 TYR B 166      23.759  23.359  35.108  1.00 98.55           C  
ATOM   1718  CD2 TYR B 166      23.400  21.458  36.522  1.00 98.55           C  
ATOM   1719  CE1 TYR B 166      24.802  22.695  34.462  1.00 98.55           C  
ATOM   1720  CE2 TYR B 166      24.444  20.780  35.881  1.00 98.55           C  
ATOM   1721  CZ  TYR B 166      25.138  21.408  34.852  1.00 98.55           C  
ATOM   1722  OH  TYR B 166      26.161  20.750  34.210  1.00 98.55           O  
ATOM   1723  N   GLN B 167      21.084  26.286  34.739  1.00 98.65           N  
ATOM   1724  CA  GLN B 167      20.109  26.813  33.784  1.00 98.65           C  
ATOM   1725  C   GLN B 167      20.232  26.186  32.384  1.00 98.65           C  
ATOM   1726  O   GLN B 167      21.335  25.886  31.917  1.00 98.65           O  
ATOM   1727  CB  GLN B 167      20.225  28.351  33.694  1.00 98.65           C  
ATOM   1728  CG  GLN B 167      19.762  29.135  34.944  1.00 98.65           C  
ATOM   1729  CD  GLN B 167      20.789  29.165  36.083  1.00 98.65           C  
ATOM   1730  OE1 GLN B 167      20.491  28.775  37.223  1.00 98.65           O  
ATOM   1731  NE2 GLN B 167      21.993  29.656  35.784  1.00 98.65           N  
ATOM   1732  N   PHE B 168      19.089  25.999  31.721  1.00 58.98           N  
ATOM   1733  CA  PHE B 168      19.047  25.410  30.386  1.00 58.98           C  
ATOM   1734  C   PHE B 168      18.064  26.110  29.443  1.00 58.98           C  
ATOM   1735  O   PHE B 168      17.235  26.930  29.857  1.00 58.98           O  
ATOM   1736  CB  PHE B 168      18.655  23.925  30.464  1.00 98.65           C  
ATOM   1737  CG  PHE B 168      19.531  23.095  31.356  1.00 98.65           C  
ATOM   1738  CD1 PHE B 168      20.911  23.065  31.181  1.00 98.65           C  
ATOM   1739  CD2 PHE B 168      18.964  22.308  32.354  1.00 98.65           C  
ATOM   1740  CE1 PHE B 168      21.719  22.259  31.991  1.00 98.65           C  
ATOM   1741  CE2 PHE B 168      19.757  21.498  33.170  1.00 98.65           C  
ATOM   1742  CZ  PHE B 168      21.141  21.472  32.985  1.00 98.65           C  
ATOM   1743  N   ALA B 169      18.136  25.715  28.171  1.00 55.56           N  
ATOM   1744  CA  ALA B 169      17.289  26.247  27.100  1.00 55.56           C  
ATOM   1745  C   ALA B 169      17.129  25.190  25.997  1.00 55.56           C  
ATOM   1746  O   ALA B 169      17.687  24.092  26.085  1.00 55.56           O  
ATOM   1747  CB  ALA B 169      17.913  27.515  26.536  1.00 24.23           C  
ATOM   1748  N   ALA B 170      16.369  25.526  24.959  1.00 43.71           N  
ATOM   1749  CA  ALA B 170      16.123  24.586  23.876  1.00 43.71           C  
ATOM   1750  C   ALA B 170      15.739  25.281  22.577  1.00 43.71           C  
ATOM   1751  O   ALA B 170      14.815  26.111  22.534  1.00 43.71           O  
ATOM   1752  CB  ALA B 170      15.085  23.539  24.262  1.00 98.65           C  
ATOM   1753  N   VAL B 171      16.434  24.911  21.509  1.00 65.15           N  
ATOM   1754  CA  VAL B 171      16.189  25.454  20.184  1.00 65.15           C  
ATOM   1755  C   VAL B 171      16.195  24.361  19.128  1.00 65.15           C  
ATOM   1756  O   VAL B 171      17.235  23.778  18.808  1.00 65.15           O  
ATOM   1757  CB  VAL B 171      17.205  26.547  19.823  1.00 98.65           C  
ATOM   1758  CG1 VAL B 171      16.636  27.924  20.134  1.00 98.65           C  
ATOM   1759  CG2 VAL B 171      18.528  26.348  20.566  1.00 98.65           C  
ATOM   1760  N   GLN B 172      15.005  24.088  18.601  1.00 93.10           N  
ATOM   1761  CA  GLN B 172      14.821  23.088  17.559  1.00 93.10           C  
ATOM   1762  C   GLN B 172      15.134  23.724  16.218  1.00 93.10           C  
ATOM   1763  O   GLN B 172      14.485  24.699  15.829  1.00 93.10           O  
ATOM   1764  CB  GLN B 172      13.375  22.589  17.573  1.00 75.51           C  
ATOM   1765  CG  GLN B 172      13.074  21.462  16.615  1.00 75.51           C  
ATOM   1766  CD  GLN B 172      11.980  21.817  15.640  1.00 75.51           C  
ATOM   1767  OE1 GLN B 172      11.761  21.111  14.655  1.00 75.51           O  
ATOM   1768  NE2 GLN B 172      11.286  22.921  15.903  1.00 75.51           N  
ATOM   1769  N   PHE B 173      16.130  23.186  15.520  1.00 25.19           N  
ATOM   1770  CA  PHE B 173      16.496  23.744  14.229  1.00 25.19           C  
ATOM   1771  C   PHE B 173      16.226  22.815  13.066  1.00 25.19           C  
ATOM   1772  O   PHE B 173      16.442  21.608  13.158  1.00 25.19           O  
ATOM   1773  CB  PHE B 173      17.960  24.170  14.221  1.00 15.87           C  
ATOM   1774  CG  PHE B 173      18.937  23.029  14.138  1.00 15.87           C  
ATOM   1775  CD1 PHE B 173      19.360  22.373  15.276  1.00 15.87           C  
ATOM   1776  CD2 PHE B 173      19.472  22.646  12.917  1.00 15.87           C  
ATOM   1777  CE1 PHE B 173      20.306  21.358  15.194  1.00 15.87           C  
ATOM   1778  CE2 PHE B 173      20.410  21.636  12.837  1.00 15.87           C  
ATOM   1779  CZ  PHE B 173      20.828  20.994  13.975  1.00 15.87           C  
ATOM   1780  N   SER B 174      15.772  23.402  11.965  1.00 51.11           N  
ATOM   1781  CA  SER B 174      15.474  22.683  10.737  1.00 51.11           C  
ATOM   1782  C   SER B 174      15.785  23.683   9.620  1.00 51.11           C  
ATOM   1783  O   SER B 174      16.950  24.008   9.393  1.00 51.11           O  
ATOM   1784  CB  SER B 174      14.013  22.241  10.728  1.00 44.87           C  
ATOM   1785  OG  SER B 174      13.147  23.345  10.888  1.00 44.87           O  
ATOM   1786  N   THR B 175      14.765  24.177   8.928  1.00 33.49           N  
ATOM   1787  CA  THR B 175      14.984  25.173   7.880  1.00 33.49           C  
ATOM   1788  C   THR B 175      14.895  26.532   8.561  1.00 33.49           C  
ATOM   1789  O   THR B 175      15.460  27.526   8.095  1.00 33.49           O  
ATOM   1790  CB  THR B 175      13.923  25.068   6.752  1.00 33.46           C  
ATOM   1791  OG1 THR B 175      14.111  23.848   6.028  1.00 33.46           O  
ATOM   1792  CG2 THR B 175      14.024  26.233   5.771  1.00 33.46           C  
ATOM   1793  N   SER B 176      14.220  26.545   9.706  1.00 65.03           N  
ATOM   1794  CA  SER B 176      14.025  27.755  10.496  1.00 65.03           C  
ATOM   1795  C   SER B 176      14.394  27.496  11.963  1.00 65.03           C  
ATOM   1796  O   SER B 176      14.820  26.398  12.305  1.00 65.03           O  
ATOM   1797  CB  SER B 176      12.575  28.205  10.370  1.00 98.65           C  
ATOM   1798  OG  SER B 176      11.722  27.077  10.224  1.00 98.65           O  
ATOM   1799  N   TYR B 177      14.230  28.510  12.815  1.00 69.41           N  
ATOM   1800  CA  TYR B 177      14.565  28.371  14.235  1.00 69.41           C  
ATOM   1801  C   TYR B 177      13.491  28.940  15.151  1.00 69.41           C  
ATOM   1802  O   TYR B 177      12.679  29.787  14.743  1.00 69.41           O  
ATOM   1803  CB  TYR B 177      15.882  29.042  14.581  1.00 61.40           C  
ATOM   1804  CG  TYR B 177      16.925  29.000  13.493  1.00 61.40           C  
ATOM   1805  CD1 TYR B 177      17.812  27.940  13.381  1.00 61.40           C  
ATOM   1806  CD2 TYR B 177      17.002  30.021  12.554  1.00 61.40           C  
ATOM   1807  CE1 TYR B 177      18.727  27.892  12.359  1.00 61.40           C  
ATOM   1808  CE2 TYR B 177      17.910  29.983  11.535  1.00 61.40           C  
ATOM   1809  CZ  TYR B 177      18.780  28.923  11.438  1.00 61.40           C  
ATOM   1810  OH  TYR B 177      19.714  28.907  10.429  1.00 61.40           O  
ATOM   1811  N   LYS B 178      13.472  28.433  16.379  1.00 71.78           N  
ATOM   1812  CA  LYS B 178      12.556  28.848  17.416  1.00 71.78           C  
ATOM   1813  C   LYS B 178      13.074  28.358  18.755  1.00 71.78           C  
ATOM   1814  O   LYS B 178      13.588  27.237  18.876  1.00 71.78           O  
ATOM   1815  CB  LYS B 178      11.153  28.288  17.188  1.00 54.19           C  
ATOM   1816  CG  LYS B 178      11.052  26.767  17.385  1.00 54.19           C  
ATOM   1817  CD  LYS B 178       9.605  26.287  17.502  1.00 54.19           C  
ATOM   1818  CE  LYS B 178       8.878  26.929  18.687  1.00 54.19           C  
ATOM   1819  NZ  LYS B 178       7.606  26.211  19.035  1.00 54.19           N  
ATOM   1820  N   THR B 179      12.978  29.222  19.752  1.00 98.37           N  
ATOM   1821  CA  THR B 179      13.394  28.871  21.100  1.00 98.37           C  
ATOM   1822  C   THR B 179      12.176  28.161  21.705  1.00 98.37           C  
ATOM   1823  O   THR B 179      11.129  28.783  21.931  1.00 98.37           O  
ATOM   1824  CB  THR B 179      13.765  30.133  21.904  1.00 98.65           C  
ATOM   1825  OG1 THR B 179      12.735  31.120  21.759  1.00 98.65           O  
ATOM   1826  CG2 THR B 179      15.084  30.721  21.421  1.00 98.65           C  
ATOM   1827  N   GLU B 180      12.292  26.842  21.870  1.00 98.65           N  
ATOM   1828  CA  GLU B 180      11.219  26.010  22.427  1.00 98.65           C  
ATOM   1829  C   GLU B 180      10.795  26.509  23.798  1.00 98.65           C  
ATOM   1830  O   GLU B 180       9.606  26.699  24.066  1.00 98.65           O  
ATOM   1831  CB  GLU B 180      11.671  24.553  22.506  1.00 61.46           C  
ATOM   1832  CG  GLU B 180      12.050  23.968  21.159  1.00 61.46           C  
ATOM   1833  CD  GLU B 180      10.850  23.556  20.327  1.00 61.46           C  
ATOM   1834  OE1 GLU B 180       9.943  24.383  20.123  1.00 61.46           O  
ATOM   1835  OE2 GLU B 180      10.815  22.393  19.868  1.00 61.46           O  
ATOM   1836  N   PHE B 181      11.782  26.683  24.669  1.00 87.98           N  
ATOM   1837  CA  PHE B 181      11.553  27.211  26.000  1.00 87.98           C  
ATOM   1838  C   PHE B 181      12.730  28.090  26.393  1.00 87.98           C  
ATOM   1839  O   PHE B 181      13.895  27.692  26.285  1.00 87.98           O  
ATOM   1840  CB  PHE B 181      11.262  26.106  27.038  1.00 88.27           C  
ATOM   1841  CG  PHE B 181      12.448  25.232  27.402  1.00 88.27           C  
ATOM   1842  CD1 PHE B 181      13.428  25.679  28.288  1.00 88.27           C  
ATOM   1843  CD2 PHE B 181      12.527  23.925  26.935  1.00 88.27           C  
ATOM   1844  CE1 PHE B 181      14.453  24.840  28.702  1.00 88.27           C  
ATOM   1845  CE2 PHE B 181      13.554  23.079  27.350  1.00 88.27           C  
ATOM   1846  CZ  PHE B 181      14.514  23.540  28.233  1.00 88.27           C  
ATOM   1847  N   ASP B 182      12.411  29.330  26.744  1.00 71.24           N  
ATOM   1848  CA  ASP B 182      13.413  30.313  27.145  1.00 71.24           C  
ATOM   1849  C   ASP B 182      13.741  30.123  28.624  1.00 71.24           C  
ATOM   1850  O   ASP B 182      13.127  29.298  29.306  1.00 71.24           O  
ATOM   1851  CB  ASP B 182      12.870  31.732  26.907  1.00 98.65           C  
ATOM   1852  CG  ASP B 182      12.243  31.900  25.524  1.00 98.65           C  
ATOM   1853  OD1 ASP B 182      12.783  31.327  24.555  1.00 98.65           O  
ATOM   1854  OD2 ASP B 182      11.210  32.599  25.404  1.00 98.65           O  
ATOM   1855  N   PHE B 183      14.715  30.878  29.118  1.00 98.65           N  
ATOM   1856  CA  PHE B 183      15.092  30.791  30.527  1.00 98.65           C  
ATOM   1857  C   PHE B 183      13.947  31.285  31.417  1.00 98.65           C  
ATOM   1858  O   PHE B 183      13.657  30.680  32.444  1.00 98.65           O  
ATOM   1859  CB  PHE B 183      16.358  31.617  30.810  1.00 98.12           C  
ATOM   1860  CG  PHE B 183      17.651  30.927  30.434  1.00 98.12           C  
ATOM   1861  CD1 PHE B 183      17.923  29.636  30.876  1.00 98.12           C  
ATOM   1862  CD2 PHE B 183      18.603  31.581  29.652  1.00 98.12           C  
ATOM   1863  CE1 PHE B 183      19.120  29.008  30.547  1.00 98.12           C  
ATOM   1864  CE2 PHE B 183      19.801  30.957  29.320  1.00 98.12           C  
ATOM   1865  CZ  PHE B 183      20.058  29.666  29.770  1.00 98.12           C  
ATOM   1866  N   SER B 184      13.295  32.371  30.994  1.00 98.65           N  
ATOM   1867  CA  SER B 184      12.179  32.985  31.723  1.00 98.65           C  
ATOM   1868  C   SER B 184      11.124  31.976  32.162  1.00 98.65           C  
ATOM   1869  O   SER B 184      10.780  31.903  33.343  1.00 98.65           O  
ATOM   1870  CB  SER B 184      11.508  34.079  30.877  1.00 79.22           C  
ATOM   1871  OG  SER B 184      12.348  35.205  30.680  1.00 79.22           O  
ATOM   1872  N   ASP B 185      10.588  31.228  31.201  1.00 98.65           N  
ATOM   1873  CA  ASP B 185       9.579  30.214  31.489  1.00 98.65           C  
ATOM   1874  C   ASP B 185      10.230  28.910  31.936  1.00 98.65           C  
ATOM   1875  O   ASP B 185       9.534  27.976  32.341  1.00 98.65           O  
ATOM   1876  CB  ASP B 185       8.685  29.965  30.265  1.00 98.55           C  
ATOM   1877  CG  ASP B 185       7.526  30.960  30.161  1.00 98.55           C  
ATOM   1878  OD1 ASP B 185       6.380  30.570  30.478  1.00 98.55           O  
ATOM   1879  OD2 ASP B 185       7.750  32.121  29.752  1.00 98.55           O  
ATOM   1880  N   TYR B 186      11.563  28.863  31.874  1.00 98.27           N  
ATOM   1881  CA  TYR B 186      12.336  27.682  32.270  1.00 98.27           C  
ATOM   1882  C   TYR B 186      12.362  27.431  33.784  1.00 98.27           C  
ATOM   1883  O   TYR B 186      11.945  26.375  34.251  1.00 98.27           O  
ATOM   1884  CB  TYR B 186      13.770  27.771  31.720  1.00 98.65           C  
ATOM   1885  CG  TYR B 186      14.746  26.821  32.374  1.00 98.65           C  
ATOM   1886  CD1 TYR B 186      15.876  27.302  33.026  1.00 98.65           C  
ATOM   1887  CD2 TYR B 186      14.504  25.446  32.402  1.00 98.65           C  
ATOM   1888  CE1 TYR B 186      16.742  26.441  33.692  1.00 98.65           C  
ATOM   1889  CE2 TYR B 186      15.364  24.575  33.064  1.00 98.65           C  
ATOM   1890  CZ  TYR B 186      16.479  25.080  33.713  1.00 98.65           C  
ATOM   1891  OH  TYR B 186      17.328  24.232  34.390  1.00 98.65           O  
ATOM   1892  N   VAL B 187      12.862  28.403  34.537  1.00 98.65           N  
ATOM   1893  CA  VAL B 187      12.948  28.268  35.990  1.00 98.65           C  
ATOM   1894  C   VAL B 187      11.632  28.632  36.710  1.00 98.65           C  
ATOM   1895  O   VAL B 187      11.638  29.019  37.881  1.00 98.65           O  
ATOM   1896  CB  VAL B 187      14.128  29.100  36.563  1.00 35.07           C  
ATOM   1897  CG1 VAL B 187      14.850  28.321  37.625  1.00 35.07           C  
ATOM   1898  CG2 VAL B 187      15.116  29.493  35.476  1.00 35.07           C  
ATOM   1899  N   LYS B 188      10.515  28.437  36.005  1.00 98.65           N  
ATOM   1900  CA  LYS B 188       9.175  28.737  36.523  1.00 98.65           C  
ATOM   1901  C   LYS B 188       8.458  27.449  36.888  1.00 98.65           C  
ATOM   1902  O   LYS B 188       7.802  27.373  37.929  1.00 98.65           O  
ATOM   1903  CB  LYS B 188       8.356  29.500  35.487  1.00 83.20           C  
ATOM   1904  CG  LYS B 188       6.906  29.812  35.882  1.00 83.20           C  
ATOM   1905  CD  LYS B 188       6.106  30.382  34.737  1.00 83.20           C  
ATOM   1906  CE  LYS B 188       6.626  31.752  34.335  1.00 83.20           C  
ATOM   1907  NZ  LYS B 188       7.976  31.742  33.707  1.00 83.20           N  
ATOM   1908  N   ARG B 189       8.567  26.447  36.026  1.00 98.14           N  
ATOM   1909  CA  ARG B 189       7.954  25.151  36.242  1.00 98.14           C  
ATOM   1910  C   ARG B 189       8.972  24.101  35.807  1.00 98.14           C  
ATOM   1911  O   ARG B 189       8.732  23.322  34.886  1.00 98.14           O  
ATOM   1912  CB  ARG B 189       6.649  25.038  35.446  1.00 98.65           C  
ATOM   1913  CG  ARG B 189       5.773  23.851  35.841  1.00 98.65           C  
ATOM   1914  CD  ARG B 189       4.378  23.987  35.261  1.00 98.65           C  
ATOM   1915  NE  ARG B 189       3.734  25.233  35.682  1.00 98.65           N  
ATOM   1916  CZ  ARG B 189       2.438  25.508  35.533  1.00 98.65           C  
ATOM   1917  NH1 ARG B 189       1.618  24.622  34.971  1.00 98.65           N  
ATOM   1918  NH2 ARG B 189       1.961  26.684  35.934  1.00 98.65           N  
ATOM   1919  N   LYS B 190      10.117  24.118  36.493  1.00 54.19           N  
ATOM   1920  CA  LYS B 190      11.244  23.223  36.253  1.00 54.19           C  
ATOM   1921  C   LYS B 190      10.907  21.732  36.132  1.00 54.19           C  
ATOM   1922  O   LYS B 190      10.742  21.035  37.143  1.00 54.19           O  
ATOM   1923  CB  LYS B 190      12.309  23.428  37.342  1.00 62.46           C  
ATOM   1924  CG  LYS B 190      12.858  24.852  37.452  1.00 62.46           C  
ATOM   1925  CD  LYS B 190      13.780  24.995  38.660  1.00 62.46           C  
ATOM   1926  CE  LYS B 190      15.038  24.133  38.529  1.00 62.46           C  
ATOM   1927  NZ  LYS B 190      15.892  24.111  39.759  1.00 62.46           N  
ATOM   1928  N   ASP B 191      10.829  21.274  34.876  1.00 75.73           N  
ATOM   1929  CA  ASP B 191      10.527  19.886  34.494  1.00 75.73           C  
ATOM   1930  C   ASP B 191      10.356  19.819  32.958  1.00 75.73           C  
ATOM   1931  O   ASP B 191       9.524  20.530  32.377  1.00 75.73           O  
ATOM   1932  CB  ASP B 191       9.249  19.373  35.201  1.00 91.47           C  
ATOM   1933  CG  ASP B 191       9.071  17.840  35.094  1.00 91.47           C  
ATOM   1934  OD1 ASP B 191       9.908  17.086  35.638  1.00 91.47           O  
ATOM   1935  OD2 ASP B 191       8.071  17.385  34.496  1.00 91.47           O  
ATOM   1936  N   PRO B 192      11.162  18.974  32.285  1.00 98.65           N  
ATOM   1937  CA  PRO B 192      11.136  18.778  30.828  1.00 98.65           C  
ATOM   1938  C   PRO B 192       9.871  18.072  30.307  1.00 98.65           C  
ATOM   1939  O   PRO B 192       9.937  17.261  29.381  1.00 98.65           O  
ATOM   1940  CB  PRO B 192      12.387  17.928  30.586  1.00 61.26           C  
ATOM   1941  CG  PRO B 192      12.508  17.133  31.850  1.00 61.26           C  
ATOM   1942  CD  PRO B 192      12.261  18.195  32.890  1.00 61.26           C  
ATOM   1943  N   ASP B 193       8.725  18.389  30.902  1.00 69.95           N  
ATOM   1944  CA  ASP B 193       7.436  17.800  30.529  1.00 69.95           C  
ATOM   1945  C   ASP B 193       6.399  18.916  30.675  1.00 69.95           C  
ATOM   1946  O   ASP B 193       5.195  18.718  30.502  1.00 69.95           O  
ATOM   1947  CB  ASP B 193       7.094  16.628  31.470  1.00 66.43           C  
ATOM   1948  CG  ASP B 193       8.199  15.554  31.526  1.00 66.43           C  
ATOM   1949  OD1 ASP B 193       9.132  15.693  32.345  1.00 66.43           O  
ATOM   1950  OD2 ASP B 193       8.130  14.562  30.767  1.00 66.43           O  
ATOM   1951  N   ALA B 194       6.904  20.097  31.004  1.00 98.65           N  
ATOM   1952  CA  ALA B 194       6.087  21.280  31.193  1.00 98.65           C  
ATOM   1953  C   ALA B 194       6.591  22.392  30.278  1.00 98.65           C  
ATOM   1954  O   ALA B 194       5.926  23.417  30.110  1.00 98.65           O  
ATOM   1955  CB  ALA B 194       6.160  21.729  32.653  1.00 74.58           C  
ATOM   1956  N   LEU B 195       7.777  22.188  29.706  1.00 90.19           N  
ATOM   1957  CA  LEU B 195       8.400  23.165  28.811  1.00 90.19           C  
ATOM   1958  C   LEU B 195       8.310  22.740  27.353  1.00 90.19           C  
ATOM   1959  O   LEU B 195       8.676  23.492  26.450  1.00 90.19           O  
ATOM   1960  CB  LEU B 195       9.863  23.379  29.203  1.00 98.65           C  
ATOM   1961  CG  LEU B 195      10.096  24.008  30.577  1.00 98.65           C  
ATOM   1962  CD1 LEU B 195      11.572  23.946  30.937  1.00 98.65           C  
ATOM   1963  CD2 LEU B 195       9.575  25.439  30.584  1.00 98.65           C  
ATOM   1964  N   LEU B 196       7.831  21.519  27.141  1.00 74.27           N  
ATOM   1965  CA  LEU B 196       7.669  20.957  25.808  1.00 74.27           C  
ATOM   1966  C   LEU B 196       6.173  20.800  25.548  1.00 74.27           C  
ATOM   1967  O   LEU B 196       5.723  19.831  24.922  1.00 74.27           O  
ATOM   1968  CB  LEU B 196       8.375  19.601  25.723  1.00 98.65           C  
ATOM   1969  CG  LEU B 196       9.874  19.604  26.041  1.00 98.65           C  
ATOM   1970  CD1 LEU B 196      10.391  18.179  26.037  1.00 98.65           C  
ATOM   1971  CD2 LEU B 196      10.649  20.465  25.046  1.00 98.65           C  
ATOM   1972  N   LYS B 197       5.419  21.789  26.027  1.00 98.32           N  
ATOM   1973  CA  LYS B 197       3.963  21.836  25.914  1.00 98.32           C  
ATOM   1974  C   LYS B 197       3.422  21.879  24.501  1.00 98.32           C  
ATOM   1975  O   LYS B 197       2.464  21.171  24.174  1.00 98.32           O  
ATOM   1976  CB  LYS B 197       3.391  23.026  26.704  1.00 98.52           C  
ATOM   1977  CG  LYS B 197       4.091  24.385  26.487  1.00 98.52           C  
ATOM   1978  CD  LYS B 197       5.298  24.539  27.423  1.00 98.52           C  
ATOM   1979  CE  LYS B 197       5.902  25.944  27.417  1.00 98.52           C  
ATOM   1980  NZ  LYS B 197       7.075  26.049  28.345  1.00 98.52           N  
ATOM   1981  N   HIS B 198       4.022  22.725  23.670  1.00 98.65           N  
ATOM   1982  CA  HIS B 198       3.566  22.863  22.298  1.00 98.65           C  
ATOM   1983  C   HIS B 198       4.630  22.602  21.232  1.00 98.65           C  
ATOM   1984  O   HIS B 198       4.739  23.330  20.242  1.00 98.65           O  
ATOM   1985  CB  HIS B 198       2.880  24.224  22.119  1.00 98.65           C  
ATOM   1986  CG  HIS B 198       1.696  24.410  23.016  1.00 98.65           C  
ATOM   1987  ND1 HIS B 198       0.645  23.519  23.054  1.00 98.65           N  
ATOM   1988  CD2 HIS B 198       1.421  25.356  23.950  1.00 98.65           C  
ATOM   1989  CE1 HIS B 198      -0.224  23.901  23.973  1.00 98.65           C  
ATOM   1990  NE2 HIS B 198       0.225  25.014  24.530  1.00 98.65           N  
ATOM   1991  N   VAL B 199       5.391  21.530  21.431  1.00 97.11           N  
ATOM   1992  CA  VAL B 199       6.427  21.137  20.487  1.00 97.11           C  
ATOM   1993  C   VAL B 199       5.728  20.496  19.294  1.00 97.11           C  
ATOM   1994  O   VAL B 199       4.820  19.671  19.460  1.00 97.11           O  
ATOM   1995  CB  VAL B 199       7.414  20.096  21.095  1.00 30.04           C  
ATOM   1996  CG1 VAL B 199       8.591  19.849  20.154  1.00 30.04           C  
ATOM   1997  CG2 VAL B 199       7.922  20.561  22.430  1.00 30.04           C  
ATOM   1998  N   LYS B 200       6.110  20.933  18.097  1.00 84.98           N  
ATOM   1999  CA  LYS B 200       5.560  20.396  16.850  1.00 84.98           C  
ATOM   2000  C   LYS B 200       6.723  20.059  15.917  1.00 84.98           C  
ATOM   2001  O   LYS B 200       7.522  20.933  15.568  1.00 84.98           O  
ATOM   2002  CB  LYS B 200       4.626  21.402  16.162  1.00 98.35           C  
ATOM   2003  CG  LYS B 200       3.258  21.642  16.827  1.00 98.35           C  
ATOM   2004  CD  LYS B 200       2.414  22.630  16.000  1.00 98.35           C  
ATOM   2005  CE  LYS B 200       1.105  23.032  16.687  1.00 98.35           C  
ATOM   2006  NZ  LYS B 200       0.333  24.063  15.913  1.00 98.35           N  
ATOM   2007  N   HIS B 201       6.848  18.780  15.573  1.00 98.65           N  
ATOM   2008  CA  HIS B 201       7.902  18.307  14.673  1.00 98.65           C  
ATOM   2009  C   HIS B 201       7.725  18.939  13.278  1.00 98.65           C  
ATOM   2010  O   HIS B 201       6.809  18.573  12.520  1.00 98.65           O  
ATOM   2011  CB  HIS B 201       7.885  16.765  14.588  1.00 98.38           C  
ATOM   2012  CG  HIS B 201       6.619  16.140  15.095  1.00 98.38           C  
ATOM   2013  ND1 HIS B 201       6.172  16.292  16.394  1.00 98.38           N  
ATOM   2014  CD2 HIS B 201       5.703  15.357  14.476  1.00 98.38           C  
ATOM   2015  CE1 HIS B 201       5.043  15.627  16.552  1.00 98.38           C  
ATOM   2016  NE2 HIS B 201       4.737  15.050  15.403  1.00 98.38           N  
ATOM   2017  N   MET B 202       8.591  19.916  12.976  1.00 63.95           N  
ATOM   2018  CA  MET B 202       8.589  20.666  11.707  1.00 63.95           C  
ATOM   2019  C   MET B 202       9.004  19.824  10.506  1.00 63.95           C  
ATOM   2020  O   MET B 202       8.350  19.840   9.466  1.00 63.95           O  
ATOM   2021  CB  MET B 202       9.507  21.876  11.839  1.00 98.65           C  
ATOM   2022  CG  MET B 202       9.179  22.754  13.020  1.00 98.65           C  
ATOM   2023  SD  MET B 202      10.435  23.997  13.282  1.00 98.65           S  
ATOM   2024  CE  MET B 202      10.139  25.063  11.842  1.00 98.65           C  
ATOM   2025  N   LEU B 203      10.130  19.137  10.666  1.00 27.53           N  
ATOM   2026  CA  LEU B 203      10.704  18.229   9.677  1.00 27.53           C  
ATOM   2027  C   LEU B 203      11.043  18.808   8.320  1.00 27.53           C  
ATOM   2028  O   LEU B 203      10.667  18.244   7.298  1.00 27.53           O  
ATOM   2029  CB  LEU B 203       9.812  16.994   9.468  1.00 57.53           C  
ATOM   2030  CG  LEU B 203       9.310  16.095  10.610  1.00 57.53           C  
ATOM   2031  CD1 LEU B 203       8.902  14.769   9.968  1.00 57.53           C  
ATOM   2032  CD2 LEU B 203      10.354  15.855  11.737  1.00 57.53           C  
ATOM   2033  N   LEU B 204      11.747  19.929   8.294  1.00 51.82           N  
ATOM   2034  CA  LEU B 204      12.132  20.521   7.025  1.00 51.82           C  
ATOM   2035  C   LEU B 204      13.621  20.274   6.837  1.00 51.82           C  
ATOM   2036  O   LEU B 204      14.064  19.139   7.001  1.00 51.82           O  
ATOM   2037  CB  LEU B 204      11.778  22.002   6.987  1.00 20.54           C  
ATOM   2038  CG  LEU B 204      10.278  22.281   7.110  1.00 20.54           C  
ATOM   2039  CD1 LEU B 204       9.999  23.739   7.373  1.00 20.54           C  
ATOM   2040  CD2 LEU B 204       9.568  21.849   5.866  1.00 20.54           C  
ATOM   2041  N   LEU B 205      14.397  21.300   6.500  1.00 41.43           N  
ATOM   2042  CA  LEU B 205      15.837  21.112   6.302  1.00 41.43           C  
ATOM   2043  C   LEU B 205      16.672  21.082   7.584  1.00 41.43           C  
ATOM   2044  O   LEU B 205      16.145  20.792   8.646  1.00 41.43           O  
ATOM   2045  CB  LEU B 205      16.383  22.128   5.318  1.00  2.19           C  
ATOM   2046  CG  LEU B 205      15.793  22.038   3.924  1.00  2.19           C  
ATOM   2047  CD1 LEU B 205      16.502  23.049   3.076  1.00  2.19           C  
ATOM   2048  CD2 LEU B 205      15.966  20.670   3.337  1.00  2.19           C  
ATOM   2049  N   THR B 206      17.955  21.419   7.502  1.00 49.74           N  
ATOM   2050  CA  THR B 206      18.803  21.359   8.685  1.00 49.74           C  
ATOM   2051  C   THR B 206      19.878  22.447   8.688  1.00 49.74           C  
ATOM   2052  O   THR B 206      21.046  22.175   8.396  1.00 49.74           O  
ATOM   2053  CB  THR B 206      19.496  19.999   8.743  1.00 56.19           C  
ATOM   2054  OG1 THR B 206      18.537  18.973   8.472  1.00 56.19           O  
ATOM   2055  CG2 THR B 206      20.123  19.773  10.102  1.00 56.19           C  
ATOM   2056  N   ASN B 207      19.468  23.680   8.950  1.00 14.88           N  
ATOM   2057  CA  ASN B 207      20.409  24.784   8.959  1.00 14.88           C  
ATOM   2058  C   ASN B 207      21.220  24.716  10.233  1.00 14.88           C  
ATOM   2059  O   ASN B 207      20.920  25.406  11.197  1.00 14.88           O  
ATOM   2060  CB  ASN B 207      19.676  26.117   8.830  1.00 81.01           C  
ATOM   2061  CG  ASN B 207      19.063  26.309   7.455  1.00 81.01           C  
ATOM   2062  OD1 ASN B 207      19.520  27.139   6.670  1.00 81.01           O  
ATOM   2063  ND2 ASN B 207      18.030  25.535   7.155  1.00 81.01           N  
ATOM   2064  N   THR B 208      22.241  23.860  10.232  1.00 63.71           N  
ATOM   2065  CA  THR B 208      23.090  23.665  11.404  1.00 63.71           C  
ATOM   2066  C   THR B 208      23.877  24.900  11.804  1.00 63.71           C  
ATOM   2067  O   THR B 208      23.928  25.260  12.981  1.00 63.71           O  
ATOM   2068  CB  THR B 208      24.049  22.461  11.234  1.00 82.19           C  
ATOM   2069  OG1 THR B 208      23.293  21.238  11.193  1.00 82.19           O  
ATOM   2070  CG2 THR B 208      25.019  22.394  12.396  1.00 82.19           C  
ATOM   2071  N   PHE B 209      24.474  25.563  10.831  1.00 31.85           N  
ATOM   2072  CA  PHE B 209      25.235  26.749  11.144  1.00 31.85           C  
ATOM   2073  C   PHE B 209      24.376  27.875  11.686  1.00 31.85           C  
ATOM   2074  O   PHE B 209      24.570  28.325  12.817  1.00 31.85           O  
ATOM   2075  CB  PHE B 209      26.022  27.183   9.931  1.00 40.96           C  
ATOM   2076  CG  PHE B 209      27.060  26.199   9.543  1.00 40.96           C  
ATOM   2077  CD1 PHE B 209      26.725  25.083   8.803  1.00 40.96           C  
ATOM   2078  CD2 PHE B 209      28.372  26.355   9.959  1.00 40.96           C  
ATOM   2079  CE1 PHE B 209      27.685  24.127   8.482  1.00 40.96           C  
ATOM   2080  CE2 PHE B 209      29.337  25.405   9.643  1.00 40.96           C  
ATOM   2081  CZ  PHE B 209      28.992  24.291   8.903  1.00 40.96           C  
ATOM   2082  N   GLY B 210      23.372  28.265  10.909  1.00 48.60           N  
ATOM   2083  CA  GLY B 210      22.483  29.339  11.313  1.00 48.60           C  
ATOM   2084  C   GLY B 210      21.747  29.053  12.596  1.00 48.60           C  
ATOM   2085  O   GLY B 210      21.058  29.913  13.122  1.00 48.60           O  
ATOM   2086  N   ALA B 211      21.840  27.817  13.062  1.00 51.02           N  
ATOM   2087  CA  ALA B 211      21.195  27.418  14.298  1.00 51.02           C  
ATOM   2088  C   ALA B 211      22.084  27.873  15.439  1.00 51.02           C  
ATOM   2089  O   ALA B 211      21.620  28.506  16.397  1.00 51.02           O  
ATOM   2090  CB  ALA B 211      21.022  25.918  14.335  1.00 98.65           C  
ATOM   2091  N   ILE B 212      23.368  27.548  15.315  1.00 98.65           N  
ATOM   2092  CA  ILE B 212      24.379  27.913  16.301  1.00 98.65           C  
ATOM   2093  C   ILE B 212      24.448  29.440  16.416  1.00 98.65           C  
ATOM   2094  O   ILE B 212      24.632  29.990  17.498  1.00 98.65           O  
ATOM   2095  CB  ILE B 212      25.764  27.369  15.880  1.00 70.01           C  
ATOM   2096  CG1 ILE B 212      25.730  25.843  15.866  1.00 70.01           C  
ATOM   2097  CG2 ILE B 212      26.855  27.893  16.807  1.00 70.01           C  
ATOM   2098  CD1 ILE B 212      27.055  25.194  15.564  1.00 70.01           C  
ATOM   2099  N   ASN B 213      24.256  30.110  15.287  1.00 78.19           N  
ATOM   2100  CA  ASN B 213      24.288  31.561  15.242  1.00 78.19           C  
ATOM   2101  C   ASN B 213      22.967  32.190  15.710  1.00 78.19           C  
ATOM   2102  O   ASN B 213      22.767  33.387  15.558  1.00 78.19           O  
ATOM   2103  CB  ASN B 213      24.673  32.020  13.829  1.00 55.34           C  
ATOM   2104  CG  ASN B 213      26.078  31.532  13.405  1.00 55.34           C  
ATOM   2105  OD1 ASN B 213      26.976  31.444  14.229  1.00 55.34           O  
ATOM   2106  ND2 ASN B 213      26.248  31.183  12.128  1.00 55.34           N  
ATOM   2107  N   TYR B 214      22.087  31.363  16.280  1.00 97.95           N  
ATOM   2108  CA  TYR B 214      20.799  31.817  16.813  1.00 97.95           C  
ATOM   2109  C   TYR B 214      20.912  31.726  18.309  1.00 97.95           C  
ATOM   2110  O   TYR B 214      20.388  32.583  19.028  1.00 97.95           O  
ATOM   2111  CB  TYR B 214      19.633  30.946  16.365  1.00 42.05           C  
ATOM   2112  CG  TYR B 214      18.273  31.497  16.760  1.00 42.05           C  
ATOM   2113  CD1 TYR B 214      17.701  31.185  17.990  1.00 42.05           C  
ATOM   2114  CD2 TYR B 214      17.546  32.313  15.891  1.00 42.05           C  
ATOM   2115  CE1 TYR B 214      16.432  31.672  18.343  1.00 42.05           C  
ATOM   2116  CE2 TYR B 214      16.281  32.797  16.232  1.00 42.05           C  
ATOM   2117  CZ  TYR B 214      15.732  32.472  17.455  1.00 42.05           C  
ATOM   2118  OH  TYR B 214      14.473  32.923  17.776  1.00 42.05           O  
ATOM   2119  N   VAL B 215      21.578  30.670  18.777  1.00 74.64           N  
ATOM   2120  CA  VAL B 215      21.814  30.456  20.202  1.00 74.64           C  
ATOM   2121  C   VAL B 215      22.650  31.645  20.667  1.00 74.64           C  
ATOM   2122  O   VAL B 215      22.467  32.167  21.766  1.00 74.64           O  
ATOM   2123  CB  VAL B 215      22.611  29.140  20.485  1.00 40.56           C  
ATOM   2124  CG1 VAL B 215      22.415  28.703  21.936  1.00 40.56           C  
ATOM   2125  CG2 VAL B 215      22.191  28.037  19.540  1.00 40.56           C  
ATOM   2126  N   ALA B 216      23.548  32.086  19.794  1.00 56.53           N  
ATOM   2127  CA  ALA B 216      24.407  33.216  20.078  1.00 56.53           C  
ATOM   2128  C   ALA B 216      23.581  34.505  20.167  1.00 56.53           C  
ATOM   2129  O   ALA B 216      23.215  34.930  21.267  1.00 56.53           O  
ATOM   2130  CB  ALA B 216      25.489  33.336  19.004  1.00 45.89           C  
ATOM   2131  N   THR B 217      23.213  35.065  19.012  1.00 27.72           N  
ATOM   2132  CA  THR B 217      22.470  36.323  18.962  1.00 27.72           C  
ATOM   2133  C   THR B 217      21.097  36.407  19.600  1.00 27.72           C  
ATOM   2134  O   THR B 217      20.863  37.317  20.378  1.00 27.72           O  
ATOM   2135  CB  THR B 217      22.364  36.900  17.537  1.00 98.65           C  
ATOM   2136  OG1 THR B 217      21.323  36.228  16.817  1.00 98.65           O  
ATOM   2137  CG2 THR B 217      23.691  36.758  16.804  1.00 98.65           C  
ATOM   2138  N   GLU B 218      20.171  35.513  19.276  1.00 69.46           N  
ATOM   2139  CA  GLU B 218      18.848  35.638  19.883  1.00 69.46           C  
ATOM   2140  C   GLU B 218      18.440  34.557  20.892  1.00 69.46           C  
ATOM   2141  O   GLU B 218      17.289  34.108  20.899  1.00 69.46           O  
ATOM   2142  CB  GLU B 218      17.771  35.844  18.801  1.00 67.86           C  
ATOM   2143  CG  GLU B 218      17.836  37.228  18.113  1.00 67.86           C  
ATOM   2144  CD  GLU B 218      16.641  38.157  18.431  1.00 67.86           C  
ATOM   2145  OE1 GLU B 218      15.599  37.662  18.928  1.00 67.86           O  
ATOM   2146  OE2 GLU B 218      16.742  39.385  18.160  1.00 67.86           O  
ATOM   2147  N   VAL B 219      19.356  34.221  21.802  1.00 34.83           N  
ATOM   2148  CA  VAL B 219      19.107  33.202  22.831  1.00 34.83           C  
ATOM   2149  C   VAL B 219      19.816  33.528  24.155  1.00 34.83           C  
ATOM   2150  O   VAL B 219      19.198  33.554  25.228  1.00 34.83           O  
ATOM   2151  CB  VAL B 219      19.590  31.792  22.353  1.00 46.93           C  
ATOM   2152  CG1 VAL B 219      19.702  30.830  23.535  1.00 46.93           C  
ATOM   2153  CG2 VAL B 219      18.639  31.227  21.300  1.00 46.93           C  
ATOM   2154  N   PHE B 220      21.133  33.705  24.074  1.00 98.65           N  
ATOM   2155  CA  PHE B 220      21.960  34.030  25.234  1.00 98.65           C  
ATOM   2156  C   PHE B 220      21.893  35.498  25.639  1.00 98.65           C  
ATOM   2157  O   PHE B 220      22.685  35.959  26.464  1.00 98.65           O  
ATOM   2158  CB  PHE B 220      23.417  33.632  24.976  1.00 81.46           C  
ATOM   2159  CG  PHE B 220      23.688  32.181  25.184  1.00 81.46           C  
ATOM   2160  CD1 PHE B 220      22.955  31.448  26.117  1.00 81.46           C  
ATOM   2161  CD2 PHE B 220      24.689  31.542  24.462  1.00 81.46           C  
ATOM   2162  CE1 PHE B 220      23.225  30.096  26.331  1.00 81.46           C  
ATOM   2163  CE2 PHE B 220      24.967  30.184  24.669  1.00 81.46           C  
ATOM   2164  CZ  PHE B 220      24.233  29.461  25.603  1.00 81.46           C  
ATOM   2165  N   ARG B 221      20.963  36.232  25.038  1.00 98.65           N  
ATOM   2166  CA  ARG B 221      20.785  37.645  25.356  1.00 98.65           C  
ATOM   2167  C   ARG B 221      20.303  37.760  26.797  1.00 98.65           C  
ATOM   2168  O   ARG B 221      19.329  37.103  27.188  1.00 98.65           O  
ATOM   2169  CB  ARG B 221      19.774  38.296  24.404  1.00 98.65           C  
ATOM   2170  CG  ARG B 221      20.358  38.594  23.040  1.00 98.65           C  
ATOM   2171  CD  ARG B 221      19.499  39.560  22.242  1.00 98.65           C  
ATOM   2172  NE  ARG B 221      20.191  39.984  21.024  1.00 98.65           N  
ATOM   2173  CZ  ARG B 221      19.685  40.803  20.103  1.00 98.65           C  
ATOM   2174  NH1 ARG B 221      18.464  41.311  20.240  1.00 98.65           N  
ATOM   2175  NH2 ARG B 221      20.406  41.111  19.034  1.00 98.65           N  
ATOM   2176  N   GLU B 222      21.015  38.564  27.586  1.00 79.68           N  
ATOM   2177  CA  GLU B 222      20.689  38.779  28.993  1.00 79.68           C  
ATOM   2178  C   GLU B 222      19.206  39.070  29.190  1.00 79.68           C  
ATOM   2179  O   GLU B 222      18.611  38.598  30.164  1.00 79.68           O  
ATOM   2180  CB  GLU B 222      21.534  39.924  29.574  1.00 98.65           C  
ATOM   2181  CG  GLU B 222      21.217  40.291  31.038  1.00 98.65           C  
ATOM   2182  CD  GLU B 222      22.360  40.008  32.020  1.00 98.65           C  
ATOM   2183  OE1 GLU B 222      23.509  40.433  31.759  1.00 98.65           O  
ATOM   2184  OE2 GLU B 222      22.091  39.383  33.072  1.00 98.65           O  
ATOM   2185  N   GLU B 223      18.608  39.786  28.233  1.00 98.65           N  
ATOM   2186  CA  GLU B 223      17.187  40.144  28.287  1.00 98.65           C  
ATOM   2187  C   GLU B 223      16.269  38.973  28.633  1.00 98.65           C  
ATOM   2188  O   GLU B 223      15.434  39.084  29.536  1.00 98.65           O  
ATOM   2189  CB  GLU B 223      16.708  40.777  26.971  1.00 98.65           C  
ATOM   2190  CG  GLU B 223      15.269  41.338  27.070  1.00 98.65           C  
ATOM   2191  CD  GLU B 223      14.685  41.804  25.743  1.00 98.65           C  
ATOM   2192  OE1 GLU B 223      15.441  41.928  24.751  1.00 98.65           O  
ATOM   2193  OE2 GLU B 223      13.457  42.046  25.701  1.00 98.65           O  
ATOM   2194  N   LEU B 224      16.407  37.863  27.913  1.00 98.65           N  
ATOM   2195  CA  LEU B 224      15.572  36.703  28.188  1.00 98.65           C  
ATOM   2196  C   LEU B 224      15.695  36.261  29.650  1.00 98.65           C  
ATOM   2197  O   LEU B 224      14.746  36.416  30.422  1.00 98.65           O  
ATOM   2198  CB  LEU B 224      15.886  35.545  27.230  1.00 98.65           C  
ATOM   2199  CG  LEU B 224      15.214  35.586  25.854  1.00 98.65           C  
ATOM   2200  CD1 LEU B 224      15.752  36.755  25.041  1.00 98.65           C  
ATOM   2201  CD2 LEU B 224      15.456  34.270  25.132  1.00 98.65           C  
ATOM   2202  N   GLY B 225      16.869  35.766  30.041  1.00 72.48           N  
ATOM   2203  CA  GLY B 225      17.047  35.326  31.411  1.00 72.48           C  
ATOM   2204  C   GLY B 225      18.323  34.554  31.655  1.00 72.48           C  
ATOM   2205  O   GLY B 225      18.290  33.444  32.191  1.00 72.48           O  
ATOM   2206  N   ALA B 226      19.450  35.152  31.272  1.00 98.65           N  
ATOM   2207  CA  ALA B 226      20.773  34.542  31.447  1.00 98.65           C  
ATOM   2208  C   ALA B 226      21.604  35.273  32.509  1.00 98.65           C  
ATOM   2209  O   ALA B 226      21.517  36.502  32.646  1.00 98.65           O  
ATOM   2210  CB  ALA B 226      21.528  34.524  30.124  1.00 64.55           C  
ATOM   2211  N   ARG B 227      22.402  34.507  33.255  1.00 98.65           N  
ATOM   2212  CA  ARG B 227      23.261  35.050  34.313  1.00 98.65           C  
ATOM   2213  C   ARG B 227      24.680  35.266  33.765  1.00 98.65           C  
ATOM   2214  O   ARG B 227      25.312  34.321  33.287  1.00 98.65           O  
ATOM   2215  CB  ARG B 227      23.289  34.094  35.520  1.00 98.65           C  
ATOM   2216  CG  ARG B 227      21.905  33.692  36.057  1.00 98.65           C  
ATOM   2217  CD  ARG B 227      21.999  32.973  37.409  1.00 98.65           C  
ATOM   2218  NE  ARG B 227      20.697  32.507  37.904  1.00 98.65           N  
ATOM   2219  CZ  ARG B 227      20.320  32.493  39.186  1.00 98.65           C  
ATOM   2220  NH1 ARG B 227      21.132  32.925  40.149  1.00 98.65           N  
ATOM   2221  NH2 ARG B 227      19.114  32.043  39.510  1.00 98.65           N  
ATOM   2222  N   PRO B 228      25.194  36.515  33.823  1.00 98.65           N  
ATOM   2223  CA  PRO B 228      26.527  36.920  33.346  1.00 98.65           C  
ATOM   2224  C   PRO B 228      27.694  36.066  33.834  1.00 98.65           C  
ATOM   2225  O   PRO B 228      28.428  35.489  33.022  1.00 98.65           O  
ATOM   2226  CB  PRO B 228      26.649  38.354  33.858  1.00 98.65           C  
ATOM   2227  CG  PRO B 228      25.259  38.838  33.781  1.00 98.65           C  
ATOM   2228  CD  PRO B 228      24.476  37.680  34.367  1.00 98.65           C  
ATOM   2229  N   ASP B 229      27.871  36.006  35.154  1.00 98.65           N  
ATOM   2230  CA  ASP B 229      28.950  35.228  35.761  1.00 98.65           C  
ATOM   2231  C   ASP B 229      28.622  33.725  35.743  1.00 98.65           C  
ATOM   2232  O   ASP B 229      28.580  33.064  36.789  1.00 98.65           O  
ATOM   2233  CB  ASP B 229      29.206  35.712  37.198  1.00 98.64           C  
ATOM   2234  CG  ASP B 229      30.669  35.562  37.629  1.00 98.64           C  
ATOM   2235  OD1 ASP B 229      31.398  34.712  37.061  1.00 98.64           O  
ATOM   2236  OD2 ASP B 229      31.090  36.307  38.544  1.00 98.64           O  
ATOM   2237  N   ALA B 230      28.396  33.200  34.539  1.00 98.65           N  
ATOM   2238  CA  ALA B 230      28.073  31.791  34.329  1.00 98.65           C  
ATOM   2239  C   ALA B 230      28.565  31.345  32.948  1.00 98.65           C  
ATOM   2240  O   ALA B 230      28.573  32.136  31.997  1.00 98.65           O  
ATOM   2241  CB  ALA B 230      26.570  31.571  34.462  1.00 78.31           C  
ATOM   2242  N   THR B 231      28.979  30.081  32.849  1.00 98.64           N  
ATOM   2243  CA  THR B 231      29.499  29.527  31.599  1.00 98.64           C  
ATOM   2244  C   THR B 231      28.382  29.116  30.622  1.00 98.64           C  
ATOM   2245  O   THR B 231      27.504  28.322  30.967  1.00 98.64           O  
ATOM   2246  CB  THR B 231      30.457  28.327  31.877  1.00 96.04           C  
ATOM   2247  OG1 THR B 231      31.330  28.646  32.970  1.00 96.04           O  
ATOM   2248  CG2 THR B 231      31.321  28.032  30.664  1.00 96.04           C  
ATOM   2249  N   LYS B 232      28.427  29.678  29.411  1.00 98.65           N  
ATOM   2250  CA  LYS B 232      27.445  29.406  28.356  1.00 98.65           C  
ATOM   2251  C   LYS B 232      27.757  28.142  27.532  1.00 98.65           C  
ATOM   2252  O   LYS B 232      28.613  28.148  26.641  1.00 98.65           O  
ATOM   2253  CB  LYS B 232      27.309  30.635  27.439  1.00 86.73           C  
ATOM   2254  CG  LYS B 232      28.566  31.012  26.658  1.00 86.73           C  
ATOM   2255  CD  LYS B 232      28.894  32.498  26.762  1.00 86.73           C  
ATOM   2256  CE  LYS B 232      29.541  32.823  28.102  1.00 86.73           C  
ATOM   2257  NZ  LYS B 232      29.943  34.254  28.212  1.00 86.73           N  
ATOM   2258  N   VAL B 233      27.060  27.056  27.848  1.00 68.95           N  
ATOM   2259  CA  VAL B 233      27.255  25.787  27.158  1.00 68.95           C  
ATOM   2260  C   VAL B 233      26.304  25.631  25.973  1.00 68.95           C  
ATOM   2261  O   VAL B 233      25.221  26.216  25.933  1.00 68.95           O  
ATOM   2262  CB  VAL B 233      27.121  24.585  28.141  1.00 47.04           C  
ATOM   2263  CG1 VAL B 233      27.450  23.259  27.451  1.00 47.04           C  
ATOM   2264  CG2 VAL B 233      28.034  24.793  29.328  1.00 47.04           C  
ATOM   2265  N   LEU B 234      26.729  24.817  25.017  1.00 98.65           N  
ATOM   2266  CA  LEU B 234      25.974  24.572  23.804  1.00 98.65           C  
ATOM   2267  C   LEU B 234      25.902  23.068  23.559  1.00 98.65           C  
ATOM   2268  O   LEU B 234      26.924  22.422  23.340  1.00 98.65           O  
ATOM   2269  CB  LEU B 234      26.712  25.256  22.644  1.00 39.18           C  
ATOM   2270  CG  LEU B 234      26.141  25.540  21.255  1.00 39.18           C  
ATOM   2271  CD1 LEU B 234      25.032  26.581  21.281  1.00 39.18           C  
ATOM   2272  CD2 LEU B 234      27.290  26.065  20.430  1.00 39.18           C  
ATOM   2273  N   ILE B 235      24.703  22.508  23.683  1.00 47.90           N  
ATOM   2274  CA  ILE B 235      24.471  21.087  23.434  1.00 47.90           C  
ATOM   2275  C   ILE B 235      23.735  20.963  22.111  1.00 47.90           C  
ATOM   2276  O   ILE B 235      22.513  21.096  22.076  1.00 47.90           O  
ATOM   2277  CB  ILE B 235      23.588  20.451  24.518  1.00 33.70           C  
ATOM   2278  CG1 ILE B 235      24.385  20.265  25.800  1.00 33.70           C  
ATOM   2279  CG2 ILE B 235      23.042  19.099  24.048  1.00 33.70           C  
ATOM   2280  CD1 ILE B 235      25.225  19.004  25.812  1.00 33.70           C  
ATOM   2281  N   ILE B 236      24.479  20.724  21.031  1.00 58.83           N  
ATOM   2282  CA  ILE B 236      23.896  20.578  19.694  1.00 58.83           C  
ATOM   2283  C   ILE B 236      23.523  19.122  19.452  1.00 58.83           C  
ATOM   2284  O   ILE B 236      24.315  18.210  19.692  1.00 58.83           O  
ATOM   2285  CB  ILE B 236      24.879  20.983  18.598  1.00 78.17           C  
ATOM   2286  CG1 ILE B 236      25.554  22.303  18.954  1.00 78.17           C  
ATOM   2287  CG2 ILE B 236      24.141  21.087  17.270  1.00 78.17           C  
ATOM   2288  CD1 ILE B 236      26.807  22.575  18.150  1.00 78.17           C  
ATOM   2289  N   ILE B 237      22.309  18.902  18.973  1.00 78.06           N  
ATOM   2290  CA  ILE B 237      21.828  17.553  18.704  1.00 78.06           C  
ATOM   2291  C   ILE B 237      21.393  17.513  17.248  1.00 78.06           C  
ATOM   2292  O   ILE B 237      20.476  18.226  16.851  1.00 78.06           O  
ATOM   2293  CB  ILE B 237      20.645  17.190  19.620  1.00 54.85           C  
ATOM   2294  CG1 ILE B 237      20.879  17.751  21.027  1.00 54.85           C  
ATOM   2295  CG2 ILE B 237      20.477  15.669  19.690  1.00 54.85           C  
ATOM   2296  CD1 ILE B 237      19.700  17.640  21.967  1.00 54.85           C  
ATOM   2297  N   THR B 238      22.104  16.728  16.444  1.00 98.65           N  
ATOM   2298  CA  THR B 238      21.817  16.592  15.010  1.00 98.65           C  
ATOM   2299  C   THR B 238      22.587  15.411  14.398  1.00 98.65           C  
ATOM   2300  O   THR B 238      23.668  15.045  14.870  1.00 98.65           O  
ATOM   2301  CB  THR B 238      22.079  17.927  14.234  1.00 48.67           C  
ATOM   2302  OG1 THR B 238      21.675  17.786  12.867  1.00 48.67           O  
ATOM   2303  CG2 THR B 238      23.557  18.329  14.287  1.00 48.67           C  
ATOM   2304  N   ASP B 239      22.012  14.792  13.363  1.00 62.76           N  
ATOM   2305  CA  ASP B 239      22.647  13.648  12.687  1.00 62.76           C  
ATOM   2306  C   ASP B 239      23.965  14.018  12.007  1.00 62.76           C  
ATOM   2307  O   ASP B 239      24.608  13.175  11.386  1.00 62.76           O  
ATOM   2308  CB  ASP B 239      21.696  13.025  11.661  1.00 98.65           C  
ATOM   2309  CG  ASP B 239      21.229  14.030  10.603  1.00 98.65           C  
ATOM   2310  OD1 ASP B 239      21.680  15.207  10.629  1.00 98.65           O  
ATOM   2311  OD2 ASP B 239      20.406  13.652   9.745  1.00 98.65           O  
ATOM   2312  N   GLY B 240      24.343  15.290  12.136  1.00 90.91           N  
ATOM   2313  CA  GLY B 240      25.560  15.782  11.533  1.00 90.91           C  
ATOM   2314  C   GLY B 240      25.480  15.912  10.025  1.00 90.91           C  
ATOM   2315  O   GLY B 240      26.406  15.536   9.320  1.00 90.91           O  
ATOM   2316  N   GLU B 241      24.371  16.459   9.539  1.00 69.52           N  
ATOM   2317  CA  GLU B 241      24.141  16.666   8.110  1.00 69.52           C  
ATOM   2318  C   GLU B 241      23.645  18.100   7.903  1.00 69.52           C  
ATOM   2319  O   GLU B 241      22.494  18.427   8.219  1.00 69.52           O  
ATOM   2320  CB  GLU B 241      23.093  15.677   7.603  1.00 71.31           C  
ATOM   2321  CG  GLU B 241      22.633  15.930   6.181  1.00 71.31           C  
ATOM   2322  CD  GLU B 241      21.404  15.121   5.812  1.00 71.31           C  
ATOM   2323  OE1 GLU B 241      21.146  14.974   4.599  1.00 71.31           O  
ATOM   2324  OE2 GLU B 241      20.686  14.650   6.728  1.00 71.31           O  
ATOM   2325  N   ALA B 242      24.510  18.951   7.365  1.00 42.62           N  
ATOM   2326  CA  ALA B 242      24.140  20.338   7.150  1.00 42.62           C  
ATOM   2327  C   ALA B 242      23.476  20.555   5.801  1.00 42.62           C  
ATOM   2328  O   ALA B 242      23.801  19.865   4.826  1.00 42.62           O  
ATOM   2329  CB  ALA B 242      25.356  21.225   7.285  1.00 98.65           C  
ATOM   2330  N   THR B 243      22.527  21.496   5.773  1.00 81.69           N  
ATOM   2331  CA  THR B 243      21.803  21.874   4.552  1.00 81.69           C  
ATOM   2332  C   THR B 243      22.265  23.244   4.085  1.00 81.69           C  
ATOM   2333  O   THR B 243      21.642  23.867   3.226  1.00 81.69           O  
ATOM   2334  CB  THR B 243      20.289  21.961   4.755  1.00 51.89           C  
ATOM   2335  OG1 THR B 243      19.990  22.935   5.762  1.00 51.89           O  
ATOM   2336  CG2 THR B 243      19.738  20.620   5.137  1.00 51.89           C  
ATOM   2337  N   ASP B 244      23.320  23.734   4.718  1.00 61.64           N  
ATOM   2338  CA  ASP B 244      23.903  25.015   4.378  1.00 61.64           C  
ATOM   2339  C   ASP B 244      25.314  25.090   4.955  1.00 61.64           C  
ATOM   2340  O   ASP B 244      25.670  24.310   5.836  1.00 61.64           O  
ATOM   2341  CB  ASP B 244      23.025  26.170   4.878  1.00 40.45           C  
ATOM   2342  CG  ASP B 244      22.842  26.172   6.376  1.00 40.45           C  
ATOM   2343  OD1 ASP B 244      23.194  25.172   7.027  1.00 40.45           O  
ATOM   2344  OD2 ASP B 244      22.332  27.180   6.906  1.00 40.45           O  
ATOM   2345  N   SER B 245      26.137  25.975   4.404  1.00 65.85           N  
ATOM   2346  CA  SER B 245      27.499  26.136   4.879  1.00 65.85           C  
ATOM   2347  C   SER B 245      27.624  27.524   5.468  1.00 65.85           C  
ATOM   2348  O   SER B 245      27.659  28.509   4.734  1.00 65.85           O  
ATOM   2349  CB  SER B 245      28.489  25.957   3.726  1.00 98.65           C  
ATOM   2350  OG  SER B 245      28.228  26.873   2.676  1.00 98.65           O  
ATOM   2351  N   GLY B 246      27.622  27.606   6.793  1.00 76.08           N  
ATOM   2352  CA  GLY B 246      27.741  28.892   7.452  1.00 76.08           C  
ATOM   2353  C   GLY B 246      29.049  29.008   8.208  1.00 76.08           C  
ATOM   2354  O   GLY B 246      30.033  28.345   7.876  1.00 76.08           O  
ATOM   2355  N   ASN B 247      29.057  29.846   9.240  1.00 98.65           N  
ATOM   2356  CA  ASN B 247      30.246  30.047  10.061  1.00 98.65           C  
ATOM   2357  C   ASN B 247      29.812  30.363  11.495  1.00 98.65           C  
ATOM   2358  O   ASN B 247      28.905  31.176  11.720  1.00 98.65           O  
ATOM   2359  CB  ASN B 247      31.105  31.185   9.485  1.00 98.65           C  
ATOM   2360  CG  ASN B 247      32.563  31.100   9.918  1.00 98.65           C  
ATOM   2361  OD1 ASN B 247      32.939  30.228  10.709  1.00 98.65           O  
ATOM   2362  ND2 ASN B 247      33.394  32.000   9.389  1.00 98.65           N  
ATOM   2363  N   ILE B 248      30.451  29.699  12.455  1.00 93.55           N  
ATOM   2364  CA  ILE B 248      30.133  29.882  13.865  1.00 93.55           C  
ATOM   2365  C   ILE B 248      31.100  30.767  14.634  1.00 93.55           C  
ATOM   2366  O   ILE B 248      31.068  30.792  15.862  1.00 93.55           O  
ATOM   2367  CB  ILE B 248      30.071  28.542  14.592  1.00 55.72           C  
ATOM   2368  CG1 ILE B 248      31.413  27.827  14.464  1.00 55.72           C  
ATOM   2369  CG2 ILE B 248      28.962  27.706  14.019  1.00 55.72           C  
ATOM   2370  CD1 ILE B 248      31.522  26.577  15.297  1.00 55.72           C  
ATOM   2371  N   ASP B 249      31.962  31.487  13.925  1.00 84.70           N  
ATOM   2372  CA  ASP B 249      32.921  32.368  14.583  1.00 84.70           C  
ATOM   2373  C   ASP B 249      32.198  33.370  15.472  1.00 84.70           C  
ATOM   2374  O   ASP B 249      32.781  33.893  16.415  1.00 84.70           O  
ATOM   2375  CB  ASP B 249      33.787  33.119  13.568  1.00 87.62           C  
ATOM   2376  CG  ASP B 249      34.982  32.302  13.083  1.00 87.62           C  
ATOM   2377  OD1 ASP B 249      35.727  32.806  12.210  1.00 87.62           O  
ATOM   2378  OD2 ASP B 249      35.182  31.167  13.566  1.00 87.62           O  
ATOM   2379  N   ALA B 250      30.916  33.600  15.188  1.00 91.37           N  
ATOM   2380  CA  ALA B 250      30.101  34.530  15.967  1.00 91.37           C  
ATOM   2381  C   ALA B 250      29.848  34.065  17.401  1.00 91.37           C  
ATOM   2382  O   ALA B 250      29.221  34.773  18.182  1.00 91.37           O  
ATOM   2383  CB  ALA B 250      28.789  34.814  15.236  1.00 83.91           C  
ATOM   2384  N   ALA B 251      30.352  32.874  17.723  1.00 46.71           N  
ATOM   2385  CA  ALA B 251      30.188  32.264  19.042  1.00 46.71           C  
ATOM   2386  C   ALA B 251      31.200  31.124  19.233  1.00 46.71           C  
ATOM   2387  O   ALA B 251      30.906  30.138  19.911  1.00 46.71           O  
ATOM   2388  CB  ALA B 251      28.749  31.763  19.254  1.00 96.98           C  
ATOM   2389  N   LYS B 252      32.389  31.274  18.634  1.00 98.65           N  
ATOM   2390  CA  LYS B 252      33.475  30.282  18.703  1.00 98.65           C  
ATOM   2391  C   LYS B 252      34.011  30.027  20.127  1.00 98.65           C  
ATOM   2392  O   LYS B 252      34.807  29.099  20.359  1.00 98.65           O  
ATOM   2393  CB  LYS B 252      34.647  30.703  17.804  1.00 98.50           C  
ATOM   2394  CG  LYS B 252      34.724  29.955  16.475  1.00 98.50           C  
ATOM   2395  CD  LYS B 252      35.346  28.562  16.610  1.00 98.50           C  
ATOM   2396  CE  LYS B 252      35.411  27.821  15.274  1.00 98.50           C  
ATOM   2397  NZ  LYS B 252      36.323  28.455  14.284  1.00 98.50           N  
ATOM   2398  N   ASP B 253      33.565  30.846  21.075  1.00 98.65           N  
ATOM   2399  CA  ASP B 253      33.969  30.759  22.479  1.00 98.65           C  
ATOM   2400  C   ASP B 253      33.075  29.819  23.307  1.00 98.65           C  
ATOM   2401  O   ASP B 253      33.507  29.289  24.331  1.00 98.65           O  
ATOM   2402  CB  ASP B 253      33.964  32.174  23.084  1.00 79.13           C  
ATOM   2403  CG  ASP B 253      32.602  32.867  22.975  1.00 79.13           C  
ATOM   2404  OD1 ASP B 253      31.728  32.405  22.210  1.00 79.13           O  
ATOM   2405  OD2 ASP B 253      32.409  33.889  23.665  1.00 79.13           O  
ATOM   2406  N   ILE B 254      31.845  29.601  22.840  1.00 94.13           N  
ATOM   2407  CA  ILE B 254      30.868  28.751  23.526  1.00 94.13           C  
ATOM   2408  C   ILE B 254      31.229  27.268  23.594  1.00 94.13           C  
ATOM   2409  O   ILE B 254      31.759  26.696  22.638  1.00 94.13           O  
ATOM   2410  CB  ILE B 254      29.469  28.892  22.887  1.00 98.65           C  
ATOM   2411  CG1 ILE B 254      28.998  30.345  22.980  1.00 98.65           C  
ATOM   2412  CG2 ILE B 254      28.474  27.977  23.579  1.00 98.65           C  
ATOM   2413  CD1 ILE B 254      27.671  30.612  22.309  1.00 98.65           C  
ATOM   2414  N   ILE B 255      30.912  26.654  24.733  1.00 91.60           N  
ATOM   2415  CA  ILE B 255      31.186  25.241  24.951  1.00 91.60           C  
ATOM   2416  C   ILE B 255      30.264  24.395  24.081  1.00 91.60           C  
ATOM   2417  O   ILE B 255      29.090  24.230  24.399  1.00 91.60           O  
ATOM   2418  CB  ILE B 255      30.971  24.844  26.432  1.00 98.65           C  
ATOM   2419  CG1 ILE B 255      31.828  25.713  27.352  1.00 98.65           C  
ATOM   2420  CG2 ILE B 255      31.331  23.378  26.642  1.00 98.65           C  
ATOM   2421  CD1 ILE B 255      31.786  25.273  28.807  1.00 98.65           C  
ATOM   2422  N   ARG B 256      30.803  23.867  22.983  1.00 98.65           N  
ATOM   2423  CA  ARG B 256      30.034  23.032  22.058  1.00 98.65           C  
ATOM   2424  C   ARG B 256      29.856  21.607  22.576  1.00 98.65           C  
ATOM   2425  O   ARG B 256      30.650  21.138  23.388  1.00 98.65           O  
ATOM   2426  CB  ARG B 256      30.690  23.031  20.674  1.00 98.65           C  
ATOM   2427  CG  ARG B 256      30.488  24.340  19.915  1.00 98.65           C  
ATOM   2428  CD  ARG B 256      31.753  24.787  19.212  1.00 98.65           C  
ATOM   2429  NE  ARG B 256      32.832  25.026  20.166  1.00 98.65           N  
ATOM   2430  CZ  ARG B 256      33.950  25.691  19.890  1.00 98.65           C  
ATOM   2431  NH1 ARG B 256      34.151  26.194  18.678  1.00 98.65           N  
ATOM   2432  NH2 ARG B 256      34.869  25.858  20.834  1.00 98.65           N  
ATOM   2433  N   TYR B 257      28.811  20.930  22.105  1.00 87.28           N  
ATOM   2434  CA  TYR B 257      28.501  19.566  22.528  1.00 87.28           C  
ATOM   2435  C   TYR B 257      27.533  18.868  21.577  1.00 87.28           C  
ATOM   2436  O   TYR B 257      26.404  18.550  21.955  1.00 87.28           O  
ATOM   2437  CB  TYR B 257      27.889  19.590  23.927  1.00 74.31           C  
ATOM   2438  CG  TYR B 257      28.873  19.412  25.058  1.00 74.31           C  
ATOM   2439  CD1 TYR B 257      29.792  18.363  25.044  1.00 74.31           C  
ATOM   2440  CD2 TYR B 257      28.856  20.259  26.167  1.00 74.31           C  
ATOM   2441  CE1 TYR B 257      30.658  18.152  26.102  1.00 74.31           C  
ATOM   2442  CE2 TYR B 257      29.721  20.053  27.233  1.00 74.31           C  
ATOM   2443  CZ  TYR B 257      30.618  18.996  27.187  1.00 74.31           C  
ATOM   2444  OH  TYR B 257      31.478  18.756  28.227  1.00 74.31           O  
ATOM   2445  N   ILE B 258      27.991  18.599  20.357  1.00 73.58           N  
ATOM   2446  CA  ILE B 258      27.168  17.942  19.338  1.00 73.58           C  
ATOM   2447  C   ILE B 258      27.038  16.410  19.457  1.00 73.58           C  
ATOM   2448  O   ILE B 258      28.030  15.682  19.580  1.00 73.58           O  
ATOM   2449  CB  ILE B 258      27.618  18.341  17.901  1.00 98.65           C  
ATOM   2450  CG1 ILE B 258      26.719  17.664  16.860  1.00 98.65           C  
ATOM   2451  CG2 ILE B 258      29.094  18.010  17.679  1.00 98.65           C  
ATOM   2452  CD1 ILE B 258      26.963  18.122  15.440  1.00 98.65           C  
ATOM   2453  N   ILE B 259      25.796  15.936  19.380  1.00 98.65           N  
ATOM   2454  CA  ILE B 259      25.492  14.511  19.493  1.00 98.65           C  
ATOM   2455  C   ILE B 259      24.773  13.903  18.284  1.00 98.65           C  
ATOM   2456  O   ILE B 259      23.620  14.237  18.001  1.00 98.65           O  
ATOM   2457  CB  ILE B 259      24.666  14.234  20.765  1.00 59.37           C  
ATOM   2458  CG1 ILE B 259      23.668  15.368  20.994  1.00 59.37           C  
ATOM   2459  CG2 ILE B 259      25.587  14.062  21.962  1.00 59.37           C  
ATOM   2460  CD1 ILE B 259      22.934  15.264  22.280  1.00 59.37           C  
ATOM   2461  N   GLY B 260      25.462  12.982  17.605  1.00 73.41           N  
ATOM   2462  CA  GLY B 260      24.913  12.310  16.438  1.00 73.41           C  
ATOM   2463  C   GLY B 260      23.702  11.469  16.786  1.00 73.41           C  
ATOM   2464  O   GLY B 260      23.431  11.232  17.968  1.00 73.41           O  
ATOM   2465  N   ILE B 261      22.981  10.996  15.769  1.00 89.24           N  
ATOM   2466  CA  ILE B 261      21.779  10.193  16.015  1.00 89.24           C  
ATOM   2467  C   ILE B 261      21.229   9.443  14.802  1.00 89.24           C  
ATOM   2468  O   ILE B 261      20.500   8.457  14.945  1.00 89.24           O  
ATOM   2469  CB  ILE B 261      20.630  11.082  16.614  1.00 65.43           C  
ATOM   2470  CG1 ILE B 261      19.412  10.232  16.978  1.00 65.43           C  
ATOM   2471  CG2 ILE B 261      20.227  12.186  15.626  1.00 65.43           C  
ATOM   2472  CD1 ILE B 261      19.675   9.221  18.074  1.00 65.43           C  
ATOM   2473  N   GLY B 262      21.608   9.880  13.608  1.00 62.74           N  
ATOM   2474  CA  GLY B 262      21.094   9.252  12.398  1.00 62.74           C  
ATOM   2475  C   GLY B 262      21.699   7.970  11.847  1.00 62.74           C  
ATOM   2476  O   GLY B 262      21.799   6.950  12.541  1.00 62.74           O  
ATOM   2477  N   LYS B 263      22.002   8.029  10.548  1.00 73.41           N  
ATOM   2478  CA  LYS B 263      22.582   6.936   9.768  1.00 73.41           C  
ATOM   2479  C   LYS B 263      23.604   7.581   8.844  1.00 73.41           C  
ATOM   2480  O   LYS B 263      24.652   7.007   8.557  1.00 73.41           O  
ATOM   2481  CB  LYS B 263      21.486   6.254   8.926  1.00 98.56           C  
ATOM   2482  CG  LYS B 263      21.750   4.792   8.532  1.00 98.56           C  
ATOM   2483  CD  LYS B 263      22.746   4.648   7.382  1.00 98.56           C  
ATOM   2484  CE  LYS B 263      23.138   3.186   7.145  1.00 98.56           C  
ATOM   2485  NZ  LYS B 263      24.183   3.033   6.083  1.00 98.56           N  
ATOM   2486  N   HIS B 264      23.300   8.803   8.415  1.00 98.65           N  
ATOM   2487  CA  HIS B 264      24.157   9.567   7.516  1.00 98.65           C  
ATOM   2488  C   HIS B 264      25.588   9.720   8.032  1.00 98.65           C  
ATOM   2489  O   HIS B 264      26.525   9.713   7.230  1.00 98.65           O  
ATOM   2490  CB  HIS B 264      23.561  10.969   7.298  1.00 98.65           C  
ATOM   2491  CG  HIS B 264      22.108  10.957   6.941  1.00 98.65           C  
ATOM   2492  ND1 HIS B 264      21.671  10.817   5.636  1.00 98.65           N  
ATOM   2493  CD2 HIS B 264      20.993  11.026   7.702  1.00 98.65           C  
ATOM   2494  CE1 HIS B 264      20.340  10.795   5.624  1.00 98.65           C  
ATOM   2495  NE2 HIS B 264      19.915  10.920   6.866  1.00 98.65           N  
ATOM   2496  N   PHE B 265      25.754   9.671   9.360  1.00 77.37           N  
ATOM   2497  CA  PHE B 265      27.054   9.949  10.012  1.00 77.37           C  
ATOM   2498  C   PHE B 265      27.851   8.658   9.752  1.00 77.37           C  
ATOM   2499  O   PHE B 265      27.903   7.755  10.599  1.00 77.37           O  
ATOM   2500  CB  PHE B 265      26.869  10.189  11.527  1.00 62.45           C  
ATOM   2501  CG  PHE B 265      28.159  10.466  12.289  1.00 62.45           C  
ATOM   2502  CD1 PHE B 265      29.367  10.690  11.628  1.00 62.45           C  
ATOM   2503  CD2 PHE B 265      28.152  10.514  13.679  1.00 62.45           C  
ATOM   2504  CE1 PHE B 265      30.541  10.942  12.341  1.00 62.45           C  
ATOM   2505  CE2 PHE B 265      29.321  10.763  14.391  1.00 62.45           C  
ATOM   2506  CZ  PHE B 265      30.511  10.982  13.718  1.00 62.45           C  
ATOM   2507  N   GLN B 266      28.376   8.510   8.493  1.00 98.21           N  
ATOM   2508  CA  GLN B 266      29.321   7.429   8.181  1.00 98.21           C  
ATOM   2509  C   GLN B 266      30.700   7.762   7.554  1.00 98.21           C  
ATOM   2510  O   GLN B 266      31.718   7.536   8.195  1.00 98.21           O  
ATOM   2511  CB  GLN B 266      28.488   6.543   7.264  1.00 97.88           C  
ATOM   2512  CG  GLN B 266      28.983   5.115   7.275  1.00 97.88           C  
ATOM   2513  CD  GLN B 266      28.022   4.134   6.615  1.00 97.88           C  
ATOM   2514  OE1 GLN B 266      28.131   3.858   5.422  1.00 97.88           O  
ATOM   2515  NE2 GLN B 266      27.115   3.559   7.402  1.00 97.88           N  
ATOM   2516  N   THR B 267      30.733   8.203   6.290  1.00 98.21           N  
ATOM   2517  CA  THR B 267      32.054   8.187   5.537  1.00 98.21           C  
ATOM   2518  C   THR B 267      32.588   9.629   5.710  1.00 98.21           C  
ATOM   2519  O   THR B 267      31.840  10.560   6.042  1.00 98.21           O  
ATOM   2520  CB  THR B 267      32.017   7.832   4.014  1.00 98.21           C  
ATOM   2521  OG1 THR B 267      30.842   8.377   3.397  1.00 98.21           O  
ATOM   2522  CG2 THR B 267      32.063   6.353   3.803  1.00 98.21           C  
ATOM   2523  N   LYS B 268      33.903   9.788   5.514  1.00 98.65           N  
ATOM   2524  CA  LYS B 268      34.568  11.089   5.630  1.00 98.65           C  
ATOM   2525  C   LYS B 268      34.314  11.945   4.383  1.00 98.65           C  
ATOM   2526  O   LYS B 268      34.159  13.158   4.496  1.00 98.65           O  
ATOM   2527  CB  LYS B 268      36.062  10.876   5.832  1.00 98.65           C  
ATOM   2528  CG  LYS B 268      36.897  12.154   5.883  1.00 98.65           C  
ATOM   2529  CD  LYS B 268      38.391  11.847   5.934  1.00 98.65           C  
ATOM   2530  CE  LYS B 268      38.902  11.210   4.640  1.00 98.65           C  
ATOM   2531  NZ  LYS B 268      40.387  11.036   4.648  1.00 98.65           N  
ATOM   2532  N   GLU B 269      34.260  11.295   3.214  1.00 98.65           N  
ATOM   2533  CA  GLU B 269      34.037  11.942   1.906  1.00 98.65           C  
ATOM   2534  C   GLU B 269      32.856  12.927   1.899  1.00 98.65           C  
ATOM   2535  O   GLU B 269      32.873  13.944   1.191  1.00 98.65           O  
ATOM   2536  CB  GLU B 269      33.778  10.871   0.837  1.00 98.61           C  
ATOM   2537  CG  GLU B 269      34.831   9.772   0.740  1.00 98.61           C  
ATOM   2538  CD  GLU B 269      34.364   8.602  -0.106  1.00 98.61           C  
ATOM   2539  OE1 GLU B 269      34.776   8.502  -1.283  1.00 98.61           O  
ATOM   2540  OE2 GLU B 269      33.573   7.784   0.409  1.00 98.61           O  
ATOM   2541  N   SER B 270      31.829  12.590   2.676  1.00 98.65           N  
ATOM   2542  CA  SER B 270      30.623  13.393   2.796  1.00 98.65           C  
ATOM   2543  C   SER B 270      30.497  13.903   4.231  1.00 98.65           C  
ATOM   2544  O   SER B 270      30.464  15.112   4.477  1.00 98.65           O  
ATOM   2545  CB  SER B 270      29.403  12.540   2.441  1.00 95.58           C  
ATOM   2546  OG  SER B 270      29.588  11.864   1.206  1.00 95.58           O  
ATOM   2547  N   GLN B 271      30.434  12.972   5.176  1.00 98.65           N  
ATOM   2548  CA  GLN B 271      30.316  13.331   6.577  1.00 98.65           C  
ATOM   2549  C   GLN B 271      31.640  13.732   7.211  1.00 98.65           C  
ATOM   2550  O   GLN B 271      32.514  12.894   7.452  1.00 98.65           O  
ATOM   2551  CB  GLN B 271      29.644  12.207   7.360  1.00 98.65           C  
ATOM   2552  CG  GLN B 271      28.151  12.123   7.100  1.00 98.65           C  
ATOM   2553  CD  GLN B 271      27.377  13.345   7.595  1.00 98.65           C  
ATOM   2554  OE1 GLN B 271      26.151  13.306   7.728  1.00 98.65           O  
ATOM   2555  NE2 GLN B 271      28.091  14.433   7.873  1.00 98.65           N  
ATOM   2556  N   GLU B 272      31.765  15.033   7.469  1.00 98.65           N  
ATOM   2557  CA  GLU B 272      32.964  15.628   8.061  1.00 98.65           C  
ATOM   2558  C   GLU B 272      32.624  16.807   8.966  1.00 98.65           C  
ATOM   2559  O   GLU B 272      33.418  17.164   9.842  1.00 98.65           O  
ATOM   2560  CB  GLU B 272      33.913  16.138   6.961  1.00 98.65           C  
ATOM   2561  CG  GLU B 272      34.904  15.115   6.417  1.00 98.65           C  
ATOM   2562  CD  GLU B 272      35.823  15.690   5.344  1.00 98.65           C  
ATOM   2563  OE1 GLU B 272      35.351  16.485   4.500  1.00 98.65           O  
ATOM   2564  OE2 GLU B 272      37.024  15.340   5.344  1.00 98.65           O  
ATOM   2565  N   THR B 273      31.460  17.421   8.732  1.00 98.24           N  
ATOM   2566  CA  THR B 273      31.013  18.595   9.497  1.00 98.24           C  
ATOM   2567  C   THR B 273      30.788  18.330  10.989  1.00 98.24           C  
ATOM   2568  O   THR B 273      30.579  19.261  11.778  1.00 98.24           O  
ATOM   2569  CB  THR B 273      29.766  19.258   8.846  1.00 98.65           C  
ATOM   2570  OG1 THR B 273      30.052  19.556   7.469  1.00 98.65           O  
ATOM   2571  CG2 THR B 273      29.406  20.563   9.560  1.00 98.65           C  
ATOM   2572  N   LEU B 274      30.842  17.054  11.368  1.00 49.96           N  
ATOM   2573  CA  LEU B 274      30.712  16.678  12.764  1.00 49.96           C  
ATOM   2574  C   LEU B 274      32.036  17.076  13.451  1.00 49.96           C  
ATOM   2575  O   LEU B 274      32.127  17.121  14.675  1.00 49.96           O  
ATOM   2576  CB  LEU B 274      30.450  15.173  12.885  1.00 83.88           C  
ATOM   2577  CG  LEU B 274      29.278  14.725  13.779  1.00 83.88           C  
ATOM   2578  CD1 LEU B 274      29.565  14.932  15.255  1.00 83.88           C  
ATOM   2579  CD2 LEU B 274      28.033  15.478  13.400  1.00 83.88           C  
ATOM   2580  N   HIS B 275      33.051  17.383  12.640  1.00 98.47           N  
ATOM   2581  CA  HIS B 275      34.371  17.812  13.121  1.00 98.47           C  
ATOM   2582  C   HIS B 275      34.468  19.340  13.144  1.00 98.47           C  
ATOM   2583  O   HIS B 275      35.280  19.902  13.878  1.00 98.47           O  
ATOM   2584  CB  HIS B 275      35.492  17.250  12.231  1.00 98.65           C  
ATOM   2585  CG  HIS B 275      35.768  15.789  12.442  1.00 98.65           C  
ATOM   2586  ND1 HIS B 275      35.956  14.910  11.394  1.00 98.65           N  
ATOM   2587  CD2 HIS B 275      35.899  15.060  13.573  1.00 98.65           C  
ATOM   2588  CE1 HIS B 275      36.190  13.702  11.876  1.00 98.65           C  
ATOM   2589  NE2 HIS B 275      36.162  13.763  13.194  1.00 98.65           N  
ATOM   2590  N   LYS B 276      33.640  19.992  12.327  1.00 94.02           N  
ATOM   2591  CA  LYS B 276      33.579  21.453  12.207  1.00 94.02           C  
ATOM   2592  C   LYS B 276      33.337  22.198  13.515  1.00 94.02           C  
ATOM   2593  O   LYS B 276      33.962  23.230  13.774  1.00 94.02           O  
ATOM   2594  CB  LYS B 276      32.471  21.850  11.230  1.00 89.68           C  
ATOM   2595  CG  LYS B 276      32.899  21.953   9.780  1.00 89.68           C  
ATOM   2596  CD  LYS B 276      33.702  23.223   9.494  1.00 89.68           C  
ATOM   2597  CE  LYS B 276      32.849  24.487   9.592  1.00 89.68           C  
ATOM   2598  NZ  LYS B 276      32.456  24.834  10.992  1.00 89.68           N  
ATOM   2599  N   PHE B 277      32.392  21.699  14.308  1.00 99.01           N  
ATOM   2600  CA  PHE B 277      32.040  22.321  15.584  1.00 99.01           C  
ATOM   2601  C   PHE B 277      32.792  21.697  16.758  1.00 99.01           C  
ATOM   2602  O   PHE B 277      32.450  21.926  17.924  1.00 99.01           O  
ATOM   2603  CB  PHE B 277      30.531  22.220  15.824  1.00 98.80           C  
ATOM   2604  CG  PHE B 277      29.703  22.419  14.586  1.00 98.80           C  
ATOM   2605  CD1 PHE B 277      28.802  21.440  14.176  1.00 98.80           C  
ATOM   2606  CD2 PHE B 277      29.836  23.569  13.817  1.00 98.80           C  
ATOM   2607  CE1 PHE B 277      28.049  21.601  13.020  1.00 98.80           C  
ATOM   2608  CE2 PHE B 277      29.084  23.737  12.656  1.00 98.80           C  
ATOM   2609  CZ  PHE B 277      28.190  22.751  12.258  1.00 98.80           C  
ATOM   2610  N   ALA B 278      33.808  20.896  16.445  1.00104.07           N  
ATOM   2611  CA  ALA B 278      34.625  20.248  17.467  1.00104.07           C  
ATOM   2612  C   ALA B 278      35.553  21.257  18.156  1.00104.07           C  
ATOM   2613  O   ALA B 278      36.021  22.224  17.539  1.00104.07           O  
ATOM   2614  CB  ALA B 278      35.438  19.107  16.855  1.00104.07           C  
ATOM   2615  N   SER B 279      35.823  21.011  19.434  1.00103.10           N  
ATOM   2616  CA  SER B 279      36.673  21.881  20.231  1.00103.10           C  
ATOM   2617  C   SER B 279      38.029  21.233  20.555  1.00103.10           C  
ATOM   2618  O   SER B 279      39.025  21.509  19.880  1.00103.10           O  
ATOM   2619  CB  SER B 279      35.935  22.296  21.512  1.00 99.28           C  
ATOM   2620  OG  SER B 279      34.647  22.820  21.220  1.00 99.28           O  
ATOM   2621  N   LYS B 280      38.065  20.376  21.577  1.00 96.28           N  
ATOM   2622  CA  LYS B 280      39.296  19.695  21.994  1.00 96.28           C  
ATOM   2623  C   LYS B 280      39.500  18.381  21.224  1.00 96.28           C  
ATOM   2624  O   LYS B 280      38.543  17.858  20.636  1.00 96.28           O  
ATOM   2625  CB  LYS B 280      39.278  19.448  23.508  1.00104.07           C  
ATOM   2626  CG  LYS B 280      39.250  20.738  24.325  1.00104.07           C  
ATOM   2627  CD  LYS B 280      39.196  20.462  25.821  1.00104.07           C  
ATOM   2628  CE  LYS B 280      38.908  21.734  26.642  1.00104.07           C  
ATOM   2629  NZ  LYS B 280      39.995  22.773  26.658  1.00104.07           N  
ATOM   2630  N   PRO B 281      40.749  17.847  21.201  1.00104.07           N  
ATOM   2631  CA  PRO B 281      41.109  16.599  20.506  1.00104.07           C  
ATOM   2632  C   PRO B 281      40.088  15.453  20.562  1.00104.07           C  
ATOM   2633  O   PRO B 281      39.253  15.383  21.480  1.00104.07           O  
ATOM   2634  CB  PRO B 281      42.440  16.236  21.154  1.00104.07           C  
ATOM   2635  CG  PRO B 281      43.089  17.573  21.277  1.00104.07           C  
ATOM   2636  CD  PRO B 281      41.946  18.427  21.850  1.00104.07           C  
ATOM   2637  N   ALA B 282      40.122  14.606  19.529  1.00104.07           N  
ATOM   2638  CA  ALA B 282      39.220  13.463  19.409  1.00104.07           C  
ATOM   2639  C   ALA B 282      39.222  12.601  20.675  1.00104.07           C  
ATOM   2640  O   ALA B 282      40.038  11.673  20.822  1.00104.07           O  
ATOM   2641  CB  ALA B 282      39.589  12.635  18.192  1.00 86.20           C  
ATOM   2642  N   SER B 283      38.288  12.917  21.573  1.00 95.97           N  
ATOM   2643  CA  SER B 283      38.155  12.212  22.847  1.00 95.97           C  
ATOM   2644  C   SER B 283      36.739  11.662  23.022  1.00 95.97           C  
ATOM   2645  O   SER B 283      36.432  10.543  22.603  1.00 95.97           O  
ATOM   2646  CB  SER B 283      38.492  13.167  24.005  1.00 34.75           C  
ATOM   2647  OG  SER B 283      38.318  12.530  25.267  1.00 34.75           O  
ATOM   2648  N   GLU B 284      35.906  12.445  23.700  1.00104.07           N  
ATOM   2649  CA  GLU B 284      34.520  12.092  23.957  1.00104.07           C  
ATOM   2650  C   GLU B 284      33.650  13.218  23.411  1.00104.07           C  
ATOM   2651  O   GLU B 284      32.699  13.653  24.069  1.00104.07           O  
ATOM   2652  CB  GLU B 284      34.266  11.923  25.465  1.00104.07           C  
ATOM   2653  CG  GLU B 284      35.022  10.773  26.138  1.00104.07           C  
ATOM   2654  CD  GLU B 284      34.416  10.361  27.491  1.00104.07           C  
ATOM   2655  OE1 GLU B 284      33.921  11.236  28.241  1.00104.07           O  
ATOM   2656  OE2 GLU B 284      34.435   9.146  27.802  1.00104.07           O  
ATOM   2657  N   PHE B 285      34.020  13.722  22.231  1.00 80.38           N  
ATOM   2658  CA  PHE B 285      33.274  14.800  21.569  1.00 80.38           C  
ATOM   2659  C   PHE B 285      32.406  14.205  20.456  1.00 80.38           C  
ATOM   2660  O   PHE B 285      31.229  14.552  20.300  1.00 80.38           O  
ATOM   2661  CB  PHE B 285      34.236  15.844  20.981  1.00104.07           C  
ATOM   2662  CG  PHE B 285      33.649  17.238  20.884  1.00104.07           C  
ATOM   2663  CD1 PHE B 285      34.479  18.357  20.919  1.00104.07           C  
ATOM   2664  CD2 PHE B 285      32.268  17.435  20.770  1.00104.07           C  
ATOM   2665  CE1 PHE B 285      33.946  19.643  20.840  1.00104.07           C  
ATOM   2666  CE2 PHE B 285      31.729  18.721  20.689  1.00104.07           C  
ATOM   2667  CZ  PHE B 285      32.573  19.828  20.725  1.00104.07           C  
ATOM   2668  N   VAL B 286      33.012  13.293  19.702  0.50104.07           N  
ATOM   2669  CA  VAL B 286      32.356  12.605  18.599  0.50104.07           C  
ATOM   2670  C   VAL B 286      32.713  11.121  18.636  0.50104.07           C  
ATOM   2671  O   VAL B 286      33.828  10.730  18.277  0.50104.07           O  
ATOM   2672  CB  VAL B 286      32.804  13.173  17.241  0.50104.07           C  
ATOM   2673  CG1 VAL B 286      32.212  12.351  16.111  0.50104.07           C  
ATOM   2674  CG2 VAL B 286      32.395  14.631  17.117  0.50104.07           C  
ATOM   2675  N   LYS B 287      31.765  10.305  19.086  0.50104.07           N  
ATOM   2676  CA  LYS B 287      31.964   8.862  19.167  0.50104.07           C  
ATOM   2677  C   LYS B 287      30.912   8.125  18.339  0.50104.07           C  
ATOM   2678  O   LYS B 287      30.288   8.708  17.450  0.50104.07           O  
ATOM   2679  CB  LYS B 287      31.943   8.389  20.631  0.50101.22           C  
ATOM   2680  CG  LYS B 287      33.167   8.816  21.440  0.50101.22           C  
ATOM   2681  CD  LYS B 287      33.206   8.160  22.813  0.50101.22           C  
ATOM   2682  CE  LYS B 287      34.545   8.409  23.497  0.50101.22           C  
ATOM   2683  NZ  LYS B 287      34.668   7.746  24.830  0.50101.22           N  
ATOM   2684  N   ILE B 288      30.737   6.839  18.622  0.50 91.04           N  
ATOM   2685  CA  ILE B 288      29.771   6.006  17.910  0.50 91.04           C  
ATOM   2686  C   ILE B 288      28.324   6.318  18.294  0.50 91.04           C  
ATOM   2687  O   ILE B 288      27.398   5.950  17.574  0.50 91.04           O  
ATOM   2688  CB  ILE B 288      30.021   4.506  18.201  0.50 93.53           C  
ATOM   2689  CG1 ILE B 288      31.423   4.099  17.749  0.50 93.53           C  
ATOM   2690  CG2 ILE B 288      28.977   3.639  17.503  0.50 93.53           C  
ATOM   2691  CD1 ILE B 288      31.792   2.664  18.107  0.50 93.53           C  
ATOM   2692  N   LEU B 289      28.103   7.043  19.375  0.50104.07           N  
ATOM   2693  CA  LEU B 289      26.826   7.358  20.023  0.50104.07           C  
ATOM   2694  C   LEU B 289      25.809   7.918  19.027  0.50104.07           C  
ATOM   2695  O   LEU B 289      25.250   9.037  19.287  0.50104.07           O  
ATOM   2696  CB  LEU B 289      27.033   8.356  21.168  0.50103.80           C  
ATOM   2697  CG  LEU B 289      27.955   7.910  22.306  0.50103.80           C  
ATOM   2698  CD1 LEU B 289      28.072   8.999  23.362  0.50103.80           C  
ATOM   2699  CD2 LEU B 289      27.453   6.615  22.927  0.50103.80           C  
ATOM   2700  N   ASP B 290      25.362   7.104  18.056  0.50104.07           N  
ATOM   2701  CA  ASP B 290      24.323   7.549  17.115  0.50104.07           C  
ATOM   2702  C   ASP B 290      22.995   7.394  17.862  0.50104.07           C  
ATOM   2703  O   ASP B 290      21.909   7.480  17.287  0.50104.07           O  
ATOM   2704  CB  ASP B 290      24.343   6.717  15.816  0.50104.07           C  
ATOM   2705  CG  ASP B 290      23.675   5.360  15.964  0.50104.07           C  
ATOM   2706  OD1 ASP B 290      24.305   4.449  16.539  0.50104.07           O  
ATOM   2707  OD2 ASP B 290      22.523   5.201  15.496  0.50104.07           O  
ATOM   2708  N   THR B 291      23.141   7.129  19.156  1.00103.66           N  
ATOM   2709  CA  THR B 291      22.064   6.950  20.108  1.00103.66           C  
ATOM   2710  C   THR B 291      22.773   7.285  21.424  1.00103.66           C  
ATOM   2711  O   THR B 291      23.461   6.444  22.020  1.00103.66           O  
ATOM   2712  CB  THR B 291      21.505   5.499  20.134  1.00104.07           C  
ATOM   2713  OG1 THR B 291      21.037   5.123  18.842  1.00104.07           O  
ATOM   2714  CG2 THR B 291      20.344   5.378  21.113  1.00104.07           C  
ATOM   2715  N   PHE B 292      22.722   8.567  21.766  1.00 89.65           N  
ATOM   2716  CA  PHE B 292      23.302   9.116  22.988  1.00 89.65           C  
ATOM   2717  C   PHE B 292      22.757   8.452  24.257  1.00 89.65           C  
ATOM   2718  O   PHE B 292      23.181   8.779  25.369  1.00 89.65           O  
ATOM   2719  CB  PHE B 292      23.021  10.607  23.019  1.00104.07           C  
ATOM   2720  CG  PHE B 292      21.708  10.982  22.393  1.00104.07           C  
ATOM   2721  CD1 PHE B 292      20.565  10.215  22.623  1.00104.07           C  
ATOM   2722  CD2 PHE B 292      21.627  12.068  21.527  1.00104.07           C  
ATOM   2723  CE1 PHE B 292      19.372  10.514  22.001  1.00104.07           C  
ATOM   2724  CE2 PHE B 292      20.434  12.378  20.898  1.00104.07           C  
ATOM   2725  CZ  PHE B 292      19.306  11.596  21.136  1.00104.07           C  
ATOM   2726  N   GLU B 293      21.754   7.588  24.073  1.00104.07           N  
ATOM   2727  CA  GLU B 293      21.129   6.812  25.150  1.00104.07           C  
ATOM   2728  C   GLU B 293      22.195   5.806  25.610  1.00104.07           C  
ATOM   2729  O   GLU B 293      22.173   5.314  26.741  1.00104.07           O  
ATOM   2730  CB  GLU B 293      19.882   6.079  24.607  1.00104.07           C  
ATOM   2731  CG  GLU B 293      19.269   5.005  25.517  1.00104.07           C  
ATOM   2732  CD  GLU B 293      18.790   5.552  26.847  1.00104.07           C  
ATOM   2733  OE1 GLU B 293      19.457   5.288  27.868  1.00104.07           O  
ATOM   2734  OE2 GLU B 293      17.748   6.241  26.878  1.00104.07           O  
ATOM   2735  N   LYS B 294      23.126   5.516  24.705  1.00 99.80           N  
ATOM   2736  CA  LYS B 294      24.223   4.618  24.990  1.00 99.80           C  
ATOM   2737  C   LYS B 294      25.223   5.455  25.794  1.00 99.80           C  
ATOM   2738  O   LYS B 294      26.322   5.749  25.326  1.00 99.80           O  
ATOM   2739  CB  LYS B 294      24.847   4.134  23.676  1.00 99.71           C  
ATOM   2740  CG  LYS B 294      23.874   3.458  22.719  1.00 99.71           C  
ATOM   2741  CD  LYS B 294      24.563   3.133  21.398  1.00 99.71           C  
ATOM   2742  CE  LYS B 294      23.614   2.490  20.403  1.00 99.71           C  
ATOM   2743  NZ  LYS B 294      24.341   2.047  19.187  1.00 99.71           N  
ATOM   2744  N   LEU B 295      24.805   5.866  26.990  1.00 99.80           N  
ATOM   2745  CA  LEU B 295      25.610   6.682  27.895  1.00 99.80           C  
ATOM   2746  C   LEU B 295      24.809   6.936  29.169  1.00 99.80           C  
ATOM   2747  O   LEU B 295      23.615   7.247  29.101  1.00 99.80           O  
ATOM   2748  CB  LEU B 295      25.978   8.021  27.237  1.00 99.80           C  
ATOM   2749  CG  LEU B 295      26.661   9.136  28.038  1.00 99.80           C  
ATOM   2750  CD1 LEU B 295      27.895   8.630  28.798  1.00 99.80           C  
ATOM   2751  CD2 LEU B 295      27.046  10.260  27.081  1.00 99.80           C  
ATOM   2752  N   LYS B 296      25.460   6.807  30.326  1.00 99.80           N  
ATOM   2753  CA  LYS B 296      24.783   7.029  31.604  1.00 99.80           C  
ATOM   2754  C   LYS B 296      24.527   8.521  31.876  1.00 99.80           C  
ATOM   2755  O   LYS B 296      24.489   9.346  30.944  1.00 99.80           O  
ATOM   2756  CB  LYS B 296      25.569   6.391  32.763  1.00 86.68           C  
ATOM   2757  CG  LYS B 296      26.754   7.212  33.291  1.00 86.68           C  
ATOM   2758  CD  LYS B 296      27.382   6.629  34.562  1.00 86.68           C  
ATOM   2759  CE  LYS B 296      26.361   6.344  35.662  1.00 86.68           C  
ATOM   2760  NZ  LYS B 296      25.667   5.028  35.494  1.00 86.68           N  
ATOM   2761  N   ASP B 297      24.330   8.844  33.156  1.00 99.80           N  
ATOM   2762  CA  ASP B 297      24.077  10.210  33.609  1.00 99.80           C  
ATOM   2763  C   ASP B 297      25.298  11.127  33.457  1.00 99.80           C  
ATOM   2764  O   ASP B 297      26.302  11.007  34.175  1.00 99.80           O  
ATOM   2765  CB  ASP B 297      23.586  10.205  35.057  1.00 62.08           C  
ATOM   2766  CG  ASP B 297      23.242  11.591  35.559  1.00 62.08           C  
ATOM   2767  OD1 ASP B 297      22.528  12.329  34.850  1.00 62.08           O  
ATOM   2768  OD2 ASP B 297      23.690  11.936  36.669  1.00 62.08           O  
ATOM   2769  N   LEU B 298      25.173  12.059  32.517  1.00 99.33           N  
ATOM   2770  CA  LEU B 298      26.218  13.020  32.206  1.00 99.33           C  
ATOM   2771  C   LEU B 298      26.311  14.168  33.222  1.00 99.33           C  
ATOM   2772  O   LEU B 298      26.610  15.302  32.858  1.00 99.33           O  
ATOM   2773  CB  LEU B 298      26.004  13.555  30.778  1.00 99.80           C  
ATOM   2774  CG  LEU B 298      26.603  12.884  29.524  1.00 99.80           C  
ATOM   2775  CD1 LEU B 298      26.174  13.643  28.248  1.00 99.80           C  
ATOM   2776  CD2 LEU B 298      28.134  12.845  29.630  1.00 99.80           C  
ATOM   2777  N   CYS B 299      26.031  13.894  34.493  1.00 81.94           N  
ATOM   2778  CA  CYS B 299      26.140  14.964  35.470  1.00 81.94           C  
ATOM   2779  C   CYS B 299      27.627  15.131  35.736  1.00 81.94           C  
ATOM   2780  O   CYS B 299      28.281  15.890  35.025  1.00 81.94           O  
ATOM   2781  CB  CYS B 299      25.352  14.676  36.754  1.00 99.80           C  
ATOM   2782  SG  CYS B 299      24.320  16.089  37.311  1.00 99.80           S  
ATOM   2783  N   THR B 300      28.178  14.333  36.654  1.00 99.80           N  
ATOM   2784  CA  THR B 300      29.611  14.407  36.998  1.00 99.80           C  
ATOM   2785  C   THR B 300      30.536  14.165  35.774  1.00 99.80           C  
ATOM   2786  O   THR B 300      31.750  14.396  35.848  1.00 99.80           O  
ATOM   2787  CB  THR B 300      29.984  13.435  38.181  1.00 98.10           C  
ATOM   2788  OG1 THR B 300      29.057  13.593  39.264  1.00 98.10           O  
ATOM   2789  CG2 THR B 300      31.388  13.722  38.723  1.00 98.10           C  
ATOM   2790  N   GLU B 301      29.937  13.749  34.653  1.00 99.80           N  
ATOM   2791  CA  GLU B 301      30.674  13.494  33.413  1.00 99.80           C  
ATOM   2792  C   GLU B 301      30.731  14.748  32.526  1.00 99.80           C  
ATOM   2793  O   GLU B 301      31.794  15.066  31.968  1.00 99.80           O  
ATOM   2794  CB  GLU B 301      30.069  12.323  32.635  1.00 95.94           C  
ATOM   2795  CG  GLU B 301      30.134  10.977  33.373  1.00 95.94           C  
ATOM   2796  CD  GLU B 301      29.846   9.786  32.465  1.00 95.94           C  
ATOM   2797  OE1 GLU B 301      29.061   9.934  31.499  1.00 95.94           O  
ATOM   2798  OE2 GLU B 301      30.409   8.698  32.726  1.00 95.94           O  
ATOM   2799  N   LEU B 302      29.606  15.461  32.408  1.00 98.35           N  
ATOM   2800  CA  LEU B 302      29.555  16.689  31.611  1.00 98.35           C  
ATOM   2801  C   LEU B 302      30.163  17.884  32.321  1.00 98.35           C  
ATOM   2802  O   LEU B 302      30.308  18.960  31.726  1.00 98.35           O  
ATOM   2803  CB  LEU B 302      28.134  17.045  31.181  0.50 99.55           C  
ATOM   2804  CG  LEU B 302      27.497  16.172  30.110  0.50 99.55           C  
ATOM   2805  CD1 LEU B 302      26.093  16.657  29.811  0.50 99.55           C  
ATOM   2806  CD2 LEU B 302      28.337  16.148  28.842  0.50 99.55           C  
ATOM   2807  N   GLN B 303      30.454  17.729  33.607  1.00 98.29           N  
ATOM   2808  CA  GLN B 303      31.071  18.803  34.366  1.00 98.29           C  
ATOM   2809  C   GLN B 303      32.564  18.708  34.049  1.00 98.29           C  
ATOM   2810  O   GLN B 303      33.305  17.974  34.701  1.00 98.29           O  
ATOM   2811  CB  GLN B 303      30.809  18.635  35.865  1.00 88.60           C  
ATOM   2812  CG  GLN B 303      29.381  18.215  36.232  1.00 88.60           C  
ATOM   2813  CD  GLN B 303      28.302  18.961  35.456  1.00 88.60           C  
ATOM   2814  OE1 GLN B 303      28.176  20.172  35.568  1.00 88.60           O  
ATOM   2815  NE2 GLN B 303      27.514  18.232  34.674  1.00 88.60           N  
ATOM   2816  N   LYS B 304      32.964  19.358  32.962  1.00 98.65           N  
ATOM   2817  CA  LYS B 304      34.359  19.371  32.527  1.00 98.65           C  
ATOM   2818  C   LYS B 304      35.032  20.639  33.061  1.00 98.65           C  
ATOM   2819  O   LYS B 304      36.261  20.727  33.151  1.00 98.65           O  
ATOM   2820  CB  LYS B 304      34.437  19.339  30.989  1.00 92.80           C  
ATOM   2821  CG  LYS B 304      33.728  18.148  30.315  1.00 92.80           C  
ATOM   2822  CD  LYS B 304      34.416  16.796  30.551  1.00 92.80           C  
ATOM   2823  CE  LYS B 304      33.746  15.681  29.748  1.00 92.80           C  
ATOM   2824  NZ  LYS B 304      33.652  16.009  28.297  1.00 92.80           N  
ATOM   2825  N   LYS B 305      34.189  21.592  33.450  1.00 98.65           N  
ATOM   2826  CA  LYS B 305      34.605  22.871  34.005  1.00 98.65           C  
ATOM   2827  C   LYS B 305      33.366  23.485  34.672  1.00 98.65           C  
ATOM   2828  O   LYS B 305      33.138  24.706  34.620  1.00 98.65           O  
ATOM   2829  CB  LYS B 305      35.135  23.780  32.892  1.00 80.30           C  
ATOM   2830  CG  LYS B 305      35.812  25.049  33.376  1.00 80.30           C  
ATOM   2831  CD  LYS B 305      36.255  25.910  32.218  1.00 80.30           C  
ATOM   2832  CE  LYS B 305      36.775  27.252  32.722  1.00 80.30           C  
ATOM   2833  NZ  LYS B 305      37.235  28.187  31.642  1.00 80.30           N  
ATOM   2834  N   ILE B 306      32.568  22.629  35.305  1.00 98.65           N  
ATOM   2835  CA  ILE B 306      31.338  23.053  35.979  1.00 98.65           C  
ATOM   2836  C   ILE B 306      31.431  22.848  37.495  1.00 98.65           C  
ATOM   2837  O   ILE B 306      30.556  22.168  38.084  1.00 98.65           O  
ATOM   2838  CB  ILE B 306      30.110  22.297  35.413  1.00 88.27           C  
ATOM   2839  CG1 ILE B 306      30.294  21.977  33.923  1.00 88.27           C  
ATOM   2840  CG2 ILE B 306      28.836  23.114  35.653  1.00 88.27           C  
ATOM   2841  CD1 ILE B 306      30.572  23.171  33.023  1.00 88.27           C  
TER    2842      ILE B 306                                                      
ATOM   2843  N   GLN C   1      14.809 -13.507 -17.111  1.00 51.21           N  
ATOM   2844  CA  GLN C   1      14.803 -13.182 -15.663  1.00 51.21           C  
ATOM   2845  C   GLN C   1      15.051 -11.687 -15.458  1.00 51.21           C  
ATOM   2846  O   GLN C   1      15.438 -11.256 -14.357  1.00 51.21           O  
ATOM   2847  CB  GLN C   1      15.891 -14.001 -14.946  1.00 98.46           C  
ATOM   2848  CG  GLN C   1      15.949 -15.500 -15.309  1.00 98.46           C  
ATOM   2849  CD  GLN C   1      14.807 -16.335 -14.720  1.00 98.46           C  
ATOM   2850  OE1 GLN C   1      14.602 -17.492 -15.108  1.00 98.46           O  
ATOM   2851  NE2 GLN C   1      14.071 -15.757 -13.776  1.00 98.46           N  
ATOM   2852  N   THR C   2      14.808 -10.894 -16.509  1.00 56.49           N  
ATOM   2853  CA  THR C   2      15.018  -9.437 -16.476  1.00 56.49           C  
ATOM   2854  C   THR C   2      13.998  -8.715 -15.614  1.00 56.49           C  
ATOM   2855  O   THR C   2      13.119  -9.350 -15.047  1.00 56.49           O  
ATOM   2856  CB  THR C   2      14.980  -8.817 -17.886  1.00 78.41           C  
ATOM   2857  OG1 THR C   2      15.695  -9.666 -18.786  1.00 78.41           O  
ATOM   2858  CG2 THR C   2      15.679  -7.471 -17.869  1.00 78.41           C  
ATOM   2859  N   SER C   3      14.091  -7.389 -15.584  1.00  7.34           N  
ATOM   2860  CA  SER C   3      13.237  -6.525 -14.792  1.00  7.34           C  
ATOM   2861  C   SER C   3      13.613  -5.067 -15.031  1.00  7.34           C  
ATOM   2862  O   SER C   3      14.754  -4.750 -15.411  1.00  7.34           O  
ATOM   2863  CB  SER C   3      13.359  -6.855 -13.307  1.00 39.35           C  
ATOM   2864  OG  SER C   3      14.720  -6.999 -12.862  1.00 39.35           O  
ATOM   2865  N   VAL C   4      12.668  -4.167 -14.829  1.00 49.83           N  
ATOM   2866  CA  VAL C   4      12.966  -2.784 -15.068  1.00 49.83           C  
ATOM   2867  C   VAL C   4      12.039  -1.876 -14.311  1.00 49.83           C  
ATOM   2868  O   VAL C   4      10.905  -2.229 -13.998  1.00 49.83           O  
ATOM   2869  CB  VAL C   4      12.866  -2.467 -16.559  1.00  6.45           C  
ATOM   2870  CG1 VAL C   4      11.405  -2.406 -17.002  1.00  6.45           C  
ATOM   2871  CG2 VAL C   4      13.551  -1.163 -16.863  1.00  6.45           C  
ATOM   2872  N   SER C   5      12.542  -0.691 -14.012  1.00 15.18           N  
ATOM   2873  CA  SER C   5      11.746   0.290 -13.323  1.00 15.18           C  
ATOM   2874  C   SER C   5      12.178   1.711 -13.648  1.00 15.18           C  
ATOM   2875  O   SER C   5      13.309   1.942 -14.103  1.00 15.18           O  
ATOM   2876  CB  SER C   5      11.708   0.033 -11.803  1.00 19.07           C  
ATOM   2877  OG  SER C   5      12.871   0.453 -11.132  1.00 19.07           O  
ATOM   2878  N   PRO C   6      11.215   2.654 -13.582  1.00  8.29           N  
ATOM   2879  CA  PRO C   6       9.799   2.417 -13.229  1.00  8.29           C  
ATOM   2880  C   PRO C   6       9.049   1.711 -14.359  1.00  8.29           C  
ATOM   2881  O   PRO C   6       9.444   1.828 -15.513  1.00  8.29           O  
ATOM   2882  CB  PRO C   6       9.281   3.817 -13.019  1.00 28.61           C  
ATOM   2883  CG  PRO C   6      10.069   4.604 -14.047  1.00 28.61           C  
ATOM   2884  CD  PRO C   6      11.459   4.078 -13.879  1.00 28.61           C  
ATOM   2885  N   SER C   7       7.976   0.990 -14.055  1.00 25.47           N  
ATOM   2886  CA  SER C   7       7.293   0.275 -15.121  1.00 25.47           C  
ATOM   2887  C   SER C   7       6.421   1.186 -15.929  1.00 25.47           C  
ATOM   2888  O   SER C   7       6.140   0.913 -17.095  1.00 25.47           O  
ATOM   2889  CB  SER C   7       6.467  -0.855 -14.582  1.00 35.78           C  
ATOM   2890  OG  SER C   7       5.493  -0.286 -13.762  1.00 35.78           O  
ATOM   2891  N   LYS C   8       5.923   2.232 -15.299  1.00  2.19           N  
ATOM   2892  CA  LYS C   8       5.108   3.174 -16.027  1.00  2.19           C  
ATOM   2893  C   LYS C   8       5.575   4.557 -15.687  1.00  2.19           C  
ATOM   2894  O   LYS C   8       6.195   4.754 -14.664  1.00  2.19           O  
ATOM   2895  CB  LYS C   8       3.614   2.977 -15.753  1.00 61.59           C  
ATOM   2896  CG  LYS C   8       3.083   1.716 -16.422  1.00 61.59           C  
ATOM   2897  CD  LYS C   8       1.586   1.650 -16.524  1.00 61.59           C  
ATOM   2898  CE  LYS C   8       1.178   0.371 -17.231  1.00 61.59           C  
ATOM   2899  NZ  LYS C   8       1.633  -0.857 -16.512  1.00 61.59           N  
ATOM   2900  N   VAL C   9       5.391   5.499 -16.602  1.00 53.51           N  
ATOM   2901  CA  VAL C   9       5.822   6.870 -16.380  1.00 53.51           C  
ATOM   2902  C   VAL C   9       4.945   7.771 -17.235  1.00 53.51           C  
ATOM   2903  O   VAL C   9       4.393   7.327 -18.238  1.00 53.51           O  
ATOM   2904  CB  VAL C   9       7.286   7.091 -16.845  1.00  2.19           C  
ATOM   2905  CG1 VAL C   9       7.849   8.290 -16.191  1.00  2.19           C  
ATOM   2906  CG2 VAL C   9       8.156   5.912 -16.556  1.00  2.19           C  
ATOM   2907  N   ILE C  10       4.757   9.010 -16.800  1.00 11.03           N  
ATOM   2908  CA  ILE C  10       3.991   9.986 -17.570  1.00 11.03           C  
ATOM   2909  C   ILE C  10       4.844  11.215 -17.519  1.00 11.03           C  
ATOM   2910  O   ILE C  10       5.297  11.573 -16.451  1.00 11.03           O  
ATOM   2911  CB  ILE C  10       2.592  10.277 -16.961  1.00 27.10           C  
ATOM   2912  CG1 ILE C  10       1.640   9.109 -17.260  1.00 27.10           C  
ATOM   2913  CG2 ILE C  10       2.015  11.566 -17.530  1.00 27.10           C  
ATOM   2914  CD1 ILE C  10       0.151   9.478 -17.292  1.00 27.10           C  
ATOM   2915  N   LEU C  11       5.162  11.798 -18.666  1.00  7.62           N  
ATOM   2916  CA  LEU C  11       5.989  13.004 -18.669  1.00  7.62           C  
ATOM   2917  C   LEU C  11       5.845  13.896 -19.903  1.00  7.62           C  
ATOM   2918  O   LEU C  11       5.442  13.434 -20.978  1.00  7.62           O  
ATOM   2919  CB  LEU C  11       7.466  12.667 -18.460  1.00 17.13           C  
ATOM   2920  CG  LEU C  11       8.225  12.080 -19.634  1.00 17.13           C  
ATOM   2921  CD1 LEU C  11       9.662  12.423 -19.465  1.00 17.13           C  
ATOM   2922  CD2 LEU C  11       8.023  10.593 -19.730  1.00 17.13           C  
ATOM   2923  N   PRO C  12       6.201  15.188 -19.768  1.00 14.09           N  
ATOM   2924  CA  PRO C  12       6.112  16.140 -20.868  1.00 14.09           C  
ATOM   2925  C   PRO C  12       7.246  15.963 -21.869  1.00 14.09           C  
ATOM   2926  O   PRO C  12       8.272  15.327 -21.586  1.00 14.09           O  
ATOM   2927  CB  PRO C  12       6.227  17.471 -20.149  1.00 12.89           C  
ATOM   2928  CG  PRO C  12       7.217  17.168 -19.099  1.00 12.89           C  
ATOM   2929  CD  PRO C  12       6.701  15.859 -18.559  1.00 12.89           C  
ATOM   2930  N   ARG C  13       7.063  16.557 -23.039  1.00 57.29           N  
ATOM   2931  CA  ARG C  13       8.059  16.473 -24.087  1.00 57.29           C  
ATOM   2932  C   ARG C  13       9.375  17.087 -23.644  1.00 57.29           C  
ATOM   2933  O   ARG C  13       9.418  17.959 -22.776  1.00 57.29           O  
ATOM   2934  CB  ARG C  13       7.574  17.182 -25.361  1.00 86.01           C  
ATOM   2935  CG  ARG C  13       6.789  16.304 -26.332  1.00 86.01           C  
ATOM   2936  CD  ARG C  13       5.302  16.558 -26.269  1.00 86.01           C  
ATOM   2937  NE  ARG C  13       4.758  16.848 -27.589  1.00 86.01           N  
ATOM   2938  CZ  ARG C  13       4.728  18.058 -28.132  1.00 86.01           C  
ATOM   2939  NH1 ARG C  13       5.207  19.103 -27.472  1.00 86.01           N  
ATOM   2940  NH2 ARG C  13       4.226  18.222 -29.342  1.00 86.01           N  
ATOM   2941  N   GLY C  14      10.452  16.572 -24.223  1.00 13.12           N  
ATOM   2942  CA  GLY C  14      11.785  17.071 -23.935  1.00 13.12           C  
ATOM   2943  C   GLY C  14      12.242  16.675 -22.549  1.00 13.12           C  
ATOM   2944  O   GLY C  14      13.402  16.865 -22.170  1.00 13.12           O  
ATOM   2945  N   GLY C  15      11.285  16.195 -21.755  1.00 36.11           N  
ATOM   2946  CA  GLY C  15      11.613  15.792 -20.413  1.00 36.11           C  
ATOM   2947  C   GLY C  15      12.604  14.651 -20.480  1.00 36.11           C  
ATOM   2948  O   GLY C  15      12.955  14.156 -21.559  1.00 36.11           O  
ATOM   2949  N   SER C  16      13.120  14.277 -19.320  1.00 61.84           N  
ATOM   2950  CA  SER C  16      14.064  13.168 -19.282  1.00 61.84           C  
ATOM   2951  C   SER C  16      13.655  12.254 -18.149  1.00 61.84           C  
ATOM   2952  O   SER C  16      12.948  12.660 -17.217  1.00 61.84           O  
ATOM   2953  CB  SER C  16      15.502  13.667 -19.081  1.00 35.32           C  
ATOM   2954  OG  SER C  16      15.684  14.223 -17.791  1.00 35.32           O  
ATOM   2955  N   VAL C  17      14.006  10.990 -18.311  1.00  2.19           N  
ATOM   2956  CA  VAL C  17      13.732   9.979 -17.305  1.00  2.19           C  
ATOM   2957  C   VAL C  17      14.945   9.073 -17.057  1.00  2.19           C  
ATOM   2958  O   VAL C  17      15.903   9.064 -17.827  1.00  2.19           O  
ATOM   2959  CB  VAL C  17      12.490   9.125 -17.662  1.00 24.28           C  
ATOM   2960  CG1 VAL C  17      11.319   9.570 -16.818  1.00 24.28           C  
ATOM   2961  CG2 VAL C  17      12.145   9.251 -19.125  1.00 24.28           C  
ATOM   2962  N   LEU C  18      14.916   8.372 -15.934  1.00 44.75           N  
ATOM   2963  CA  LEU C  18      15.976   7.447 -15.560  1.00 44.75           C  
ATOM   2964  C   LEU C  18      15.361   6.053 -15.535  1.00 44.75           C  
ATOM   2965  O   LEU C  18      14.204   5.889 -15.134  1.00 44.75           O  
ATOM   2966  CB  LEU C  18      16.490   7.795 -14.162  1.00 12.52           C  
ATOM   2967  CG  LEU C  18      17.733   8.661 -13.946  1.00 12.52           C  
ATOM   2968  CD1 LEU C  18      17.826   9.776 -14.955  1.00 12.52           C  
ATOM   2969  CD2 LEU C  18      17.696   9.211 -12.541  1.00 12.52           C  
ATOM   2970  N   VAL C  19      16.092   5.050 -16.003  1.00 24.15           N  
ATOM   2971  CA  VAL C  19      15.543   3.690 -15.963  1.00 24.15           C  
ATOM   2972  C   VAL C  19      16.588   2.686 -15.505  1.00 24.15           C  
ATOM   2973  O   VAL C  19      17.758   2.768 -15.885  1.00 24.15           O  
ATOM   2974  CB  VAL C  19      14.955   3.227 -17.315  1.00  8.25           C  
ATOM   2975  CG1 VAL C  19      13.777   2.297 -17.070  1.00  8.25           C  
ATOM   2976  CG2 VAL C  19      14.533   4.412 -18.163  1.00  8.25           C  
ATOM   2977  N   THR C  20      16.174   1.744 -14.671  1.00 41.47           N  
ATOM   2978  CA  THR C  20      17.130   0.782 -14.189  1.00 41.47           C  
ATOM   2979  C   THR C  20      16.914  -0.630 -14.737  1.00 41.47           C  
ATOM   2980  O   THR C  20      15.986  -1.341 -14.344  1.00 41.47           O  
ATOM   2981  CB  THR C  20      17.220   0.780 -12.645  1.00 68.83           C  
ATOM   2982  OG1 THR C  20      16.210  -0.074 -12.106  1.00 68.83           O  
ATOM   2983  CG2 THR C  20      17.015   2.185 -12.080  1.00 68.83           C  
ATOM   2984  N   CYS C  21      17.733  -0.999 -15.715  1.00 47.55           N  
ATOM   2985  CA  CYS C  21      17.669  -2.327 -16.283  1.00 47.55           C  
ATOM   2986  C   CYS C  21      18.357  -3.225 -15.272  1.00 47.55           C  
ATOM   2987  O   CYS C  21      19.577  -3.182 -15.123  1.00 47.55           O  
ATOM   2988  CB  CYS C  21      18.419  -2.396 -17.610  1.00 86.87           C  
ATOM   2989  SG  CYS C  21      17.708  -1.480 -19.011  1.00 86.87           S  
ATOM   2990  N   SER C  22      17.557  -3.933 -14.479  1.00 38.56           N  
ATOM   2991  CA  SER C  22      18.065  -4.870 -13.467  1.00 38.56           C  
ATOM   2992  C   SER C  22      17.969  -6.291 -14.033  1.00 38.56           C  
ATOM   2993  O   SER C  22      17.395  -6.511 -15.094  1.00 38.56           O  
ATOM   2994  CB  SER C  22      17.222  -4.794 -12.185  1.00 64.47           C  
ATOM   2995  OG  SER C  22      17.080  -3.461 -11.747  1.00 64.47           O  
ATOM   2996  N   THR C  23      18.537  -7.248 -13.313  1.00 51.13           N  
ATOM   2997  CA  THR C  23      18.482  -8.644 -13.739  1.00 51.13           C  
ATOM   2998  C   THR C  23      18.944  -9.551 -12.616  1.00 51.13           C  
ATOM   2999  O   THR C  23      19.644  -9.112 -11.693  1.00 51.13           O  
ATOM   3000  CB  THR C  23      19.296  -8.917 -15.047  1.00 35.22           C  
ATOM   3001  OG1 THR C  23      19.337 -10.326 -15.298  1.00 35.22           O  
ATOM   3002  CG2 THR C  23      20.708  -8.358 -14.976  1.00 35.22           C  
ATOM   3003  N   SER C  24      18.485 -10.796 -12.652  1.00 50.83           N  
ATOM   3004  CA  SER C  24      18.842 -11.763 -11.628  1.00 50.83           C  
ATOM   3005  C   SER C  24      19.501 -12.979 -12.221  1.00 50.83           C  
ATOM   3006  O   SER C  24      18.841 -13.966 -12.523  1.00 50.83           O  
ATOM   3007  CB  SER C  24      17.614 -12.181 -10.814  1.00 14.51           C  
ATOM   3008  OG  SER C  24      16.641 -12.831 -11.604  1.00 14.51           O  
ATOM   3009  N   CYS C  25      20.805 -12.890 -12.426  1.00 69.03           N  
ATOM   3010  CA  CYS C  25      21.542 -14.022 -12.962  1.00 69.03           C  
ATOM   3011  C   CYS C  25      22.841 -14.222 -12.193  1.00 69.03           C  
ATOM   3012  O   CYS C  25      23.363 -13.290 -11.565  1.00 69.03           O  
ATOM   3013  CB  CYS C  25      21.772 -13.853 -14.475  1.00 97.98           C  
ATOM   3014  SG  CYS C  25      20.213 -14.077 -15.388  1.00 97.98           S  
ATOM   3015  N   ASP C  26      23.299 -15.471 -12.168  1.00 98.65           N  
ATOM   3016  CA  ASP C  26      24.538 -15.828 -11.474  1.00 98.65           C  
ATOM   3017  C   ASP C  26      25.667 -14.975 -12.067  1.00 98.65           C  
ATOM   3018  O   ASP C  26      26.518 -14.459 -11.339  1.00 98.65           O  
ATOM   3019  CB  ASP C  26      24.828 -17.330 -11.659  1.00 94.31           C  
ATOM   3020  CG  ASP C  26      25.434 -17.978 -10.417  1.00 94.31           C  
ATOM   3021  OD1 ASP C  26      24.986 -17.663  -9.292  1.00 94.31           O  
ATOM   3022  OD2 ASP C  26      26.353 -18.812 -10.567  1.00 94.31           O  
ATOM   3023  N   GLN C  27      25.609 -14.770 -13.386  1.00 85.25           N  
ATOM   3024  CA  GLN C  27      26.589 -13.967 -14.122  1.00 85.25           C  
ATOM   3025  C   GLN C  27      26.096 -13.750 -15.561  1.00 85.25           C  
ATOM   3026  O   GLN C  27      26.345 -14.571 -16.445  1.00 85.25           O  
ATOM   3027  CB  GLN C  27      27.960 -14.664 -14.116  1.00 96.57           C  
ATOM   3028  CG  GLN C  27      29.133 -13.787 -14.562  1.00 96.57           C  
ATOM   3029  CD  GLN C  27      29.410 -12.618 -13.619  1.00 96.57           C  
ATOM   3030  OE1 GLN C  27      29.162 -11.453 -13.953  1.00 96.57           O  
ATOM   3031  NE2 GLN C  27      29.948 -12.924 -12.444  1.00 96.57           N  
ATOM   3032  N   PRO C  28      25.359 -12.650 -15.800  1.00 56.58           N  
ATOM   3033  CA  PRO C  28      24.815 -12.299 -17.118  1.00 56.58           C  
ATOM   3034  C   PRO C  28      25.910 -11.887 -18.114  1.00 56.58           C  
ATOM   3035  O   PRO C  28      26.830 -11.142 -17.762  1.00 56.58           O  
ATOM   3036  CB  PRO C  28      23.888 -11.130 -16.789  1.00 87.29           C  
ATOM   3037  CG  PRO C  28      24.584 -10.463 -15.646  1.00 87.29           C  
ATOM   3038  CD  PRO C  28      24.965 -11.646 -14.795  1.00 87.29           C  
ATOM   3039  N   LYS C  29      25.802 -12.346 -19.359  1.00 72.47           N  
ATOM   3040  CA  LYS C  29      26.814 -12.003 -20.357  1.00 72.47           C  
ATOM   3041  C   LYS C  29      26.558 -10.659 -21.067  1.00 72.47           C  
ATOM   3042  O   LYS C  29      27.419 -10.178 -21.810  1.00 72.47           O  
ATOM   3043  CB  LYS C  29      26.974 -13.136 -21.375  1.00 66.27           C  
ATOM   3044  CG  LYS C  29      28.235 -13.046 -22.265  1.00 66.27           C  
ATOM   3045  CD  LYS C  29      29.533 -13.089 -21.440  1.00 66.27           C  
ATOM   3046  CE  LYS C  29      30.677 -12.304 -22.088  1.00 66.27           C  
ATOM   3047  NZ  LYS C  29      30.483 -12.090 -23.545  1.00 66.27           N  
ATOM   3048  N   LEU C  30      25.426 -10.015 -20.785  1.00 22.93           N  
ATOM   3049  CA  LEU C  30      25.088  -8.740 -21.417  1.00 22.93           C  
ATOM   3050  C   LEU C  30      23.850  -8.106 -20.796  1.00 22.93           C  
ATOM   3051  O   LEU C  30      22.915  -8.803 -20.380  1.00 22.93           O  
ATOM   3052  CB  LEU C  30      24.868  -8.924 -22.912  1.00 67.15           C  
ATOM   3053  CG  LEU C  30      25.548  -7.939 -23.862  1.00 67.15           C  
ATOM   3054  CD1 LEU C  30      24.800  -6.624 -23.932  1.00 67.15           C  
ATOM   3055  CD2 LEU C  30      27.001  -7.710 -23.424  1.00 67.15           C  
ATOM   3056  N   LEU C  31      23.875  -6.778 -20.704  1.00 46.44           N  
ATOM   3057  CA  LEU C  31      22.768  -5.986 -20.177  1.00 46.44           C  
ATOM   3058  C   LEU C  31      22.712  -4.651 -20.905  1.00 46.44           C  
ATOM   3059  O   LEU C  31      23.742  -3.993 -21.096  1.00 46.44           O  
ATOM   3060  CB  LEU C  31      22.890  -5.759 -18.667  1.00 31.41           C  
ATOM   3061  CG  LEU C  31      21.830  -4.856 -18.005  1.00 31.41           C  
ATOM   3062  CD1 LEU C  31      20.453  -5.290 -18.427  1.00 31.41           C  
ATOM   3063  CD2 LEU C  31      21.940  -4.889 -16.485  1.00 31.41           C  
ATOM   3064  N   GLY C  32      21.502  -4.273 -21.315  1.00 38.54           N  
ATOM   3065  CA  GLY C  32      21.297  -3.023 -22.027  1.00 38.54           C  
ATOM   3066  C   GLY C  32      19.840  -2.632 -22.129  1.00 38.54           C  
ATOM   3067  O   GLY C  32      18.956  -3.345 -21.655  1.00 38.54           O  
ATOM   3068  N   ILE C  33      19.597  -1.476 -22.738  1.00 34.36           N  
ATOM   3069  CA  ILE C  33      18.240  -0.957 -22.916  1.00 34.36           C  
ATOM   3070  C   ILE C  33      17.991  -0.742 -24.419  1.00 34.36           C  
ATOM   3071  O   ILE C  33      18.925  -0.454 -25.163  1.00 34.36           O  
ATOM   3072  CB  ILE C  33      18.034   0.357 -22.086  1.00 40.70           C  
ATOM   3073  CG1 ILE C  33      16.559   0.750 -22.039  1.00 40.70           C  
ATOM   3074  CG2 ILE C  33      18.859   1.473 -22.649  1.00 40.70           C  
ATOM   3075  CD1 ILE C  33      16.253   1.832 -21.055  1.00 40.70           C  
ATOM   3076  N   GLU C  34      16.757  -0.935 -24.872  1.00 28.20           N  
ATOM   3077  CA  GLU C  34      16.429  -0.784 -26.277  1.00 28.20           C  
ATOM   3078  C   GLU C  34      15.477   0.360 -26.535  1.00 28.20           C  
ATOM   3079  O   GLU C  34      14.262   0.184 -26.367  1.00 28.20           O  
ATOM   3080  CB  GLU C  34      15.794  -2.076 -26.791  1.00 25.94           C  
ATOM   3081  CG  GLU C  34      15.531  -2.119 -28.292  1.00 25.94           C  
ATOM   3082  CD  GLU C  34      16.776  -2.406 -29.099  1.00 25.94           C  
ATOM   3083  OE1 GLU C  34      17.821  -2.711 -28.507  1.00 25.94           O  
ATOM   3084  OE2 GLU C  34      16.719  -2.355 -30.333  1.00 25.94           O  
ATOM   3085  N   THR C  35      15.991   1.498 -27.007  1.00 50.82           N  
ATOM   3086  CA  THR C  35      15.124   2.640 -27.289  1.00 50.82           C  
ATOM   3087  C   THR C  35      15.635   3.510 -28.403  1.00 50.82           C  
ATOM   3088  O   THR C  35      16.835   3.535 -28.672  1.00 50.82           O  
ATOM   3089  CB  THR C  35      15.024   3.637 -26.122  1.00 18.34           C  
ATOM   3090  OG1 THR C  35      16.246   4.382 -26.025  1.00 18.34           O  
ATOM   3091  CG2 THR C  35      14.727   2.953 -24.820  1.00 18.34           C  
ATOM   3092  N   PRO C  36      14.717   4.267 -29.043  1.00 43.04           N  
ATOM   3093  CA  PRO C  36      14.981   5.208 -30.136  1.00 43.04           C  
ATOM   3094  C   PRO C  36      15.431   6.523 -29.472  1.00 43.04           C  
ATOM   3095  O   PRO C  36      16.030   7.390 -30.105  1.00 43.04           O  
ATOM   3096  CB  PRO C  36      13.602   5.381 -30.785  1.00 93.45           C  
ATOM   3097  CG  PRO C  36      12.845   4.159 -30.376  1.00 93.45           C  
ATOM   3098  CD  PRO C  36      13.270   3.999 -28.952  1.00 93.45           C  
ATOM   3099  N   LEU C  37      15.132   6.642 -28.179  1.00 36.49           N  
ATOM   3100  CA  LEU C  37      15.476   7.811 -27.384  1.00 36.49           C  
ATOM   3101  C   LEU C  37      16.964   7.898 -27.085  1.00 36.49           C  
ATOM   3102  O   LEU C  37      17.653   6.877 -27.011  1.00 36.49           O  
ATOM   3103  CB  LEU C  37      14.760   7.788 -26.032  1.00 33.23           C  
ATOM   3104  CG  LEU C  37      13.251   7.800 -25.894  1.00 33.23           C  
ATOM   3105  CD1 LEU C  37      12.750   6.397 -26.042  1.00 33.23           C  
ATOM   3106  CD2 LEU C  37      12.903   8.319 -24.515  1.00 33.23           C  
ATOM   3107  N   PRO C  38      17.469   9.133 -26.882  1.00 26.86           N  
ATOM   3108  CA  PRO C  38      18.876   9.397 -26.571  1.00 26.86           C  
ATOM   3109  C   PRO C  38      19.235   8.751 -25.235  1.00 26.86           C  
ATOM   3110  O   PRO C  38      18.631   9.072 -24.207  1.00 26.86           O  
ATOM   3111  CB  PRO C  38      18.918  10.923 -26.455  1.00 27.45           C  
ATOM   3112  CG  PRO C  38      17.850  11.376 -27.396  1.00 27.45           C  
ATOM   3113  CD  PRO C  38      16.739  10.396 -27.127  1.00 27.45           C  
ATOM   3114  N   LYS C  39      20.189   7.821 -25.251  1.00 66.81           N  
ATOM   3115  CA  LYS C  39      20.601   7.167 -24.015  1.00 66.81           C  
ATOM   3116  C   LYS C  39      21.904   7.747 -23.437  1.00 66.81           C  
ATOM   3117  O   LYS C  39      22.788   8.209 -24.170  1.00 66.81           O  
ATOM   3118  CB  LYS C  39      20.698   5.643 -24.199  1.00 69.03           C  
ATOM   3119  CG  LYS C  39      21.886   5.156 -25.026  1.00 69.03           C  
ATOM   3120  CD  LYS C  39      21.987   3.614 -25.030  1.00 69.03           C  
ATOM   3121  CE  LYS C  39      23.326   3.081 -25.610  1.00 69.03           C  
ATOM   3122  NZ  LYS C  39      23.251   2.496 -26.996  1.00 69.03           N  
ATOM   3123  N   LYS C  40      21.967   7.782 -22.109  1.00  2.19           N  
ATOM   3124  CA  LYS C  40      23.123   8.271 -21.382  1.00  2.19           C  
ATOM   3125  C   LYS C  40      23.199   7.417 -20.127  1.00  2.19           C  
ATOM   3126  O   LYS C  40      22.326   7.539 -19.274  1.00  2.19           O  
ATOM   3127  CB  LYS C  40      22.921   9.735 -20.976  1.00 61.89           C  
ATOM   3128  CG  LYS C  40      23.906  10.248 -19.910  1.00 61.89           C  
ATOM   3129  CD  LYS C  40      25.252  10.678 -20.494  1.00 61.89           C  
ATOM   3130  CE  LYS C  40      25.155  12.040 -21.189  1.00 61.89           C  
ATOM   3131  NZ  LYS C  40      26.437  12.509 -21.809  1.00 61.89           N  
ATOM   3132  N   GLU C  41      24.229   6.577 -19.993  1.00 25.82           N  
ATOM   3133  CA  GLU C  41      24.354   5.726 -18.808  1.00 25.82           C  
ATOM   3134  C   GLU C  41      24.905   6.419 -17.550  1.00 25.82           C  
ATOM   3135  O   GLU C  41      25.656   7.399 -17.644  1.00 25.82           O  
ATOM   3136  CB  GLU C  41      25.183   4.484 -19.120  1.00 93.29           C  
ATOM   3137  CG  GLU C  41      26.644   4.753 -19.452  1.00 93.29           C  
ATOM   3138  CD  GLU C  41      27.508   3.496 -19.354  1.00 93.29           C  
ATOM   3139  OE1 GLU C  41      28.748   3.614 -19.535  1.00 93.29           O  
ATOM   3140  OE2 GLU C  41      26.953   2.396 -19.084  1.00 93.29           O  
ATOM   3141  N   LEU C  42      24.524   5.893 -16.375  1.00 43.82           N  
ATOM   3142  CA  LEU C  42      24.957   6.420 -15.083  1.00 43.82           C  
ATOM   3143  C   LEU C  42      26.139   5.701 -14.422  1.00 43.82           C  
ATOM   3144  O   LEU C  42      27.093   5.298 -15.104  1.00 43.82           O  
ATOM   3145  CB  LEU C  42      23.788   6.482 -14.106  1.00 87.68           C  
ATOM   3146  CG  LEU C  42      22.800   7.613 -14.378  1.00 87.68           C  
ATOM   3147  CD1 LEU C  42      21.669   7.588 -13.377  1.00 87.68           C  
ATOM   3148  CD2 LEU C  42      23.517   8.944 -14.315  1.00 87.68           C  
ATOM   3149  N   LEU C  43      26.083   5.567 -13.119  1.00 98.21           N  
ATOM   3150  CA  LEU C  43      27.146   4.943 -12.322  1.00 98.21           C  
ATOM   3151  C   LEU C  43      27.706   3.588 -12.740  1.00 98.21           C  
ATOM   3152  O   LEU C  43      27.050   2.788 -13.414  1.00 98.21           O  
ATOM   3153  CB  LEU C  43      26.746   4.860 -10.839  1.00 98.21           C  
ATOM   3154  CG  LEU C  43      27.161   6.006  -9.911  1.00 98.21           C  
ATOM   3155  CD1 LEU C  43      26.992   5.586  -8.448  1.00 98.21           C  
ATOM   3156  CD2 LEU C  43      28.615   6.378 -10.176  1.00 98.21           C  
ATOM   3157  N   LEU C  44      28.937   3.354 -12.276  1.00 63.60           N  
ATOM   3158  CA  LEU C  44      29.709   2.123 -12.489  1.00 63.60           C  
ATOM   3159  C   LEU C  44      29.440   1.067 -11.385  1.00 63.60           C  
ATOM   3160  O   LEU C  44      29.449  -0.138 -11.667  1.00 63.60           O  
ATOM   3161  CB  LEU C  44      31.211   2.469 -12.574  1.00 98.21           C  
ATOM   3162  CG  LEU C  44      32.319   1.416 -12.736  1.00 98.21           C  
ATOM   3163  CD1 LEU C  44      31.998   0.432 -13.860  1.00 98.21           C  
ATOM   3164  CD2 LEU C  44      33.646   2.141 -13.000  1.00 98.21           C  
ATOM   3165  N   PRO C  45      29.252   1.506 -10.113  1.00 68.74           N  
ATOM   3166  CA  PRO C  45      28.979   0.612  -8.979  1.00 68.74           C  
ATOM   3167  C   PRO C  45      27.763  -0.274  -9.207  1.00 68.74           C  
ATOM   3168  O   PRO C  45      26.646   0.225  -9.395  1.00 68.74           O  
ATOM   3169  CB  PRO C  45      28.733   1.589  -7.841  1.00 79.88           C  
ATOM   3170  CG  PRO C  45      29.747   2.643  -8.129  1.00 79.88           C  
ATOM   3171  CD  PRO C  45      29.551   2.863  -9.613  1.00 79.88           C  
ATOM   3172  N   GLY C  46      27.999  -1.584  -9.109  1.00 98.21           N  
ATOM   3173  CA  GLY C  46      26.976  -2.593  -9.341  1.00 98.21           C  
ATOM   3174  C   GLY C  46      27.449  -3.455 -10.505  1.00 98.21           C  
ATOM   3175  O   GLY C  46      28.505  -3.170 -11.082  1.00 98.21           O  
ATOM   3176  N   ASN C  47      26.666  -4.466 -10.883  1.00 49.93           N  
ATOM   3177  CA  ASN C  47      27.028  -5.370 -11.989  1.00 49.93           C  
ATOM   3178  C   ASN C  47      25.806  -5.874 -12.736  1.00 49.93           C  
ATOM   3179  O   ASN C  47      25.780  -5.892 -13.963  1.00 49.93           O  
ATOM   3180  CB  ASN C  47      27.847  -6.570 -11.469  1.00 72.34           C  
ATOM   3181  CG  ASN C  47      27.395  -7.061 -10.080  1.00 72.34           C  
ATOM   3182  OD1 ASN C  47      26.503  -6.483  -9.444  1.00 72.34           O  
ATOM   3183  ND2 ASN C  47      28.043  -8.116  -9.596  1.00 72.34           N  
ATOM   3184  N   ASN C  48      24.806  -6.304 -11.979  1.00 58.42           N  
ATOM   3185  CA  ASN C  48      23.557  -6.828 -12.526  1.00 58.42           C  
ATOM   3186  C   ASN C  48      22.450  -5.811 -12.346  1.00 58.42           C  
ATOM   3187  O   ASN C  48      21.307  -6.160 -12.047  1.00 58.42           O  
ATOM   3188  CB  ASN C  48      23.174  -8.128 -11.798  1.00 98.21           C  
ATOM   3189  CG  ASN C  48      24.162  -9.253 -12.038  1.00 98.21           C  
ATOM   3190  OD1 ASN C  48      25.115  -9.116 -12.785  1.00 98.21           O  
ATOM   3191  ND2 ASN C  48      23.916 -10.396 -11.386  1.00 98.21           N  
ATOM   3192  N   ARG C  49      22.799  -4.522 -12.455  1.00 25.10           N  
ATOM   3193  CA  ARG C  49      21.876  -3.388 -12.308  1.00 25.10           C  
ATOM   3194  C   ARG C  49      22.514  -2.222 -13.046  1.00 25.10           C  
ATOM   3195  O   ARG C  49      23.678  -1.880 -12.810  1.00 25.10           O  
ATOM   3196  CB  ARG C  49      21.678  -3.018 -10.842  1.00 83.27           C  
ATOM   3197  CG  ARG C  49      20.686  -1.902 -10.608  1.00 83.27           C  
ATOM   3198  CD  ARG C  49      20.670  -1.465  -9.157  1.00 83.27           C  
ATOM   3199  NE  ARG C  49      19.865  -2.335  -8.307  1.00 83.27           N  
ATOM   3200  CZ  ARG C  49      18.772  -1.939  -7.656  1.00 83.27           C  
ATOM   3201  NH1 ARG C  49      18.344  -0.684  -7.755  1.00 83.27           N  
ATOM   3202  NH2 ARG C  49      18.106  -2.795  -6.895  1.00 83.27           N  
ATOM   3203  N   LYS C  50      21.748  -1.632 -13.955  1.00 43.78           N  
ATOM   3204  CA  LYS C  50      22.232  -0.551 -14.795  1.00 43.78           C  
ATOM   3205  C   LYS C  50      21.201   0.561 -14.964  1.00 43.78           C  
ATOM   3206  O   LYS C  50      20.062   0.320 -15.305  1.00 43.78           O  
ATOM   3207  CB  LYS C  50      22.564  -1.130 -16.164  1.00 32.72           C  
ATOM   3208  CG  LYS C  50      23.399  -0.245 -17.071  1.00 32.72           C  
ATOM   3209  CD  LYS C  50      23.594  -0.894 -18.454  1.00 32.72           C  
ATOM   3210  CE  LYS C  50      24.076  -2.346 -18.379  1.00 32.72           C  
ATOM   3211  NZ  LYS C  50      25.368  -2.499 -17.675  1.00 32.72           N  
ATOM   3212  N   VAL C  51      21.618   1.798 -14.746  1.00 36.75           N  
ATOM   3213  CA  VAL C  51      20.716   2.931 -14.886  1.00 36.75           C  
ATOM   3214  C   VAL C  51      21.135   3.831 -16.046  1.00 36.75           C  
ATOM   3215  O   VAL C  51      22.319   4.035 -16.336  1.00 36.75           O  
ATOM   3216  CB  VAL C  51      20.678   3.761 -13.611  1.00 20.11           C  
ATOM   3217  CG1 VAL C  51      19.650   4.863 -13.705  1.00 20.11           C  
ATOM   3218  CG2 VAL C  51      20.393   2.883 -12.403  1.00 20.11           C  
ATOM   3219  N   TYR C  52      20.144   4.316 -16.762  1.00 12.50           N  
ATOM   3220  CA  TYR C  52      20.375   5.231 -17.885  1.00 12.50           C  
ATOM   3221  C   TYR C  52      19.564   6.508 -17.652  1.00 12.50           C  
ATOM   3222  O   TYR C  52      18.949   6.712 -16.604  1.00 12.50           O  
ATOM   3223  CB  TYR C  52      19.830   4.618 -19.182  1.00 33.60           C  
ATOM   3224  CG  TYR C  52      20.468   3.337 -19.591  1.00 33.60           C  
ATOM   3225  CD1 TYR C  52      21.098   3.252 -20.806  1.00 33.60           C  
ATOM   3226  CD2 TYR C  52      20.364   2.184 -18.818  1.00 33.60           C  
ATOM   3227  CE1 TYR C  52      21.620   2.056 -21.261  1.00 33.60           C  
ATOM   3228  CE2 TYR C  52      20.892   0.974 -19.276  1.00 33.60           C  
ATOM   3229  CZ  TYR C  52      21.507   0.930 -20.498  1.00 33.60           C  
ATOM   3230  OH  TYR C  52      22.024  -0.254 -20.915  1.00 33.60           O  
ATOM   3231  N   GLU C  53      19.485   7.285 -18.721  1.00 23.20           N  
ATOM   3232  CA  GLU C  53      18.691   8.503 -18.726  1.00 23.20           C  
ATOM   3233  C   GLU C  53      18.214   8.779 -20.130  1.00 23.20           C  
ATOM   3234  O   GLU C  53      18.987   9.178 -21.021  1.00 23.20           O  
ATOM   3235  CB  GLU C  53      19.463   9.729 -18.214  1.00 79.33           C  
ATOM   3236  CG  GLU C  53      18.546  10.944 -18.166  1.00 79.33           C  
ATOM   3237  CD  GLU C  53      19.310  12.255 -18.096  1.00 79.33           C  
ATOM   3238  OE1 GLU C  53      20.224  12.452 -18.925  1.00 79.33           O  
ATOM   3239  OE2 GLU C  53      18.957  13.097 -17.237  1.00 79.33           O  
ATOM   3240  N   LEU C  54      16.940   8.516 -20.333  1.00 10.10           N  
ATOM   3241  CA  LEU C  54      16.270   8.734 -21.620  1.00 10.10           C  
ATOM   3242  C   LEU C  54      15.902  10.209 -21.659  1.00 10.10           C  
ATOM   3243  O   LEU C  54      15.088  10.692 -20.870  1.00 10.10           O  
ATOM   3244  CB  LEU C  54      15.040   7.849 -21.685  1.00 12.43           C  
ATOM   3245  CG  LEU C  54      15.404   6.377 -21.579  1.00 12.43           C  
ATOM   3246  CD1 LEU C  54      14.179   5.546 -21.433  1.00 12.43           C  
ATOM   3247  CD2 LEU C  54      16.178   5.992 -22.825  1.00 12.43           C  
ATOM   3248  N   SER C  55      16.505  10.923 -22.592  1.00 52.53           N  
ATOM   3249  CA  SER C  55      16.273  12.347 -22.702  1.00 52.53           C  
ATOM   3250  C   SER C  55      15.556  12.781 -23.947  1.00 52.53           C  
ATOM   3251  O   SER C  55      15.520  12.062 -24.932  1.00 52.53           O  
ATOM   3252  CB  SER C  55      17.603  13.075 -22.609  1.00 13.77           C  
ATOM   3253  OG  SER C  55      18.644  12.282 -23.157  1.00 13.77           O  
ATOM   3254  N   ASN C  56      14.974  13.972 -23.871  1.00 25.38           N  
ATOM   3255  CA  ASN C  56      14.252  14.592 -24.987  1.00 25.38           C  
ATOM   3256  C   ASN C  56      13.157  13.714 -25.636  1.00 25.38           C  
ATOM   3257  O   ASN C  56      13.031  13.682 -26.868  1.00 25.38           O  
ATOM   3258  CB  ASN C  56      15.255  15.069 -26.067  1.00 98.65           C  
ATOM   3259  CG  ASN C  56      16.263  16.101 -25.543  1.00 98.65           C  
ATOM   3260  OD1 ASN C  56      15.887  17.096 -24.919  1.00 98.65           O  
ATOM   3261  ND2 ASN C  56      17.546  15.876 -25.824  1.00 98.65           N  
ATOM   3262  N   VAL C  57      12.363  13.018 -24.817  1.00 25.04           N  
ATOM   3263  CA  VAL C  57      11.290  12.145 -25.324  1.00 25.04           C  
ATOM   3264  C   VAL C  57      10.080  12.964 -25.751  1.00 25.04           C  
ATOM   3265  O   VAL C  57       9.518  13.689 -24.949  1.00 25.04           O  
ATOM   3266  CB  VAL C  57      10.892  11.042 -24.262  1.00 13.19           C  
ATOM   3267  CG1 VAL C  57      10.625  11.657 -22.945  1.00 13.19           C  
ATOM   3268  CG2 VAL C  57       9.688  10.242 -24.713  1.00 13.19           C  
ATOM   3269  N   GLN C  58       9.698  12.875 -27.018  1.00 23.33           N  
ATOM   3270  CA  GLN C  58       8.554  13.651 -27.488  1.00 23.33           C  
ATOM   3271  C   GLN C  58       7.292  12.812 -27.750  1.00 23.33           C  
ATOM   3272  O   GLN C  58       6.168  13.286 -27.530  1.00 23.33           O  
ATOM   3273  CB  GLN C  58       8.925  14.499 -28.719  1.00 42.06           C  
ATOM   3274  CG  GLN C  58      10.315  15.172 -28.653  1.00 42.06           C  
ATOM   3275  CD  GLN C  58      10.294  16.698 -28.536  1.00 42.06           C  
ATOM   3276  OE1 GLN C  58       9.237  17.336 -28.538  1.00 42.06           O  
ATOM   3277  NE2 GLN C  58      11.483  17.287 -28.433  1.00 42.06           N  
ATOM   3278  N   GLU C  59       7.470  11.578 -28.224  1.00 26.55           N  
ATOM   3279  CA  GLU C  59       6.336  10.686 -28.480  1.00 26.55           C  
ATOM   3280  C   GLU C  59       6.232   9.629 -27.374  1.00 26.55           C  
ATOM   3281  O   GLU C  59       7.211   9.364 -26.674  1.00 26.55           O  
ATOM   3282  CB  GLU C  59       6.474  10.011 -29.854  1.00 78.60           C  
ATOM   3283  CG  GLU C  59       6.395  10.973 -31.050  1.00 78.60           C  
ATOM   3284  CD  GLU C  59       5.868  10.308 -32.317  1.00 78.60           C  
ATOM   3285  OE1 GLU C  59       6.525   9.366 -32.821  1.00 78.60           O  
ATOM   3286  OE2 GLU C  59       4.793  10.730 -32.806  1.00 78.60           O  
ATOM   3287  N   ASP C  60       5.046   9.060 -27.171  1.00 13.81           N  
ATOM   3288  CA  ASP C  60       4.886   8.035 -26.136  1.00 13.81           C  
ATOM   3289  C   ASP C  60       5.807   6.851 -26.449  1.00 13.81           C  
ATOM   3290  O   ASP C  60       5.435   5.932 -27.199  1.00 13.81           O  
ATOM   3291  CB  ASP C  60       3.436   7.549 -26.067  1.00 75.07           C  
ATOM   3292  CG  ASP C  60       2.494   8.574 -25.456  1.00 75.07           C  
ATOM   3293  OD1 ASP C  60       2.919   9.710 -25.188  1.00 75.07           O  
ATOM   3294  OD2 ASP C  60       1.313   8.237 -25.235  1.00 75.07           O  
ATOM   3295  N   SER C  61       7.032   6.896 -25.931  1.00 23.16           N  
ATOM   3296  CA  SER C  61       7.988   5.822 -26.178  1.00 23.16           C  
ATOM   3297  C   SER C  61       7.811   4.662 -25.184  1.00 23.16           C  
ATOM   3298  O   SER C  61       7.059   4.771 -24.212  1.00 23.16           O  
ATOM   3299  CB  SER C  61       9.416   6.362 -26.140  1.00 59.98           C  
ATOM   3300  OG  SER C  61      10.289   5.465 -26.796  1.00 59.98           O  
ATOM   3301  N   GLN C  62       8.486   3.547 -25.458  1.00 52.17           N  
ATOM   3302  CA  GLN C  62       8.399   2.346 -24.624  1.00 52.17           C  
ATOM   3303  C   GLN C  62       9.706   1.541 -24.637  1.00 52.17           C  
ATOM   3304  O   GLN C  62       9.834   0.542 -25.340  1.00 52.17           O  
ATOM   3305  CB  GLN C  62       7.206   1.484 -25.076  1.00 93.52           C  
ATOM   3306  CG  GLN C  62       7.125   1.281 -26.586  1.00 93.52           C  
ATOM   3307  CD  GLN C  62       5.702   1.242 -27.105  1.00 93.52           C  
ATOM   3308  OE1 GLN C  62       5.026   0.208 -27.037  1.00 93.52           O  
ATOM   3309  NE2 GLN C  62       5.232   2.374 -27.617  1.00 93.52           N  
ATOM   3310  N   PRO C  63      10.689   1.973 -23.828  1.00 24.71           N  
ATOM   3311  CA  PRO C  63      12.014   1.363 -23.680  1.00 24.71           C  
ATOM   3312  C   PRO C  63      11.935  -0.114 -23.362  1.00 24.71           C  
ATOM   3313  O   PRO C  63      11.004  -0.577 -22.716  1.00 24.71           O  
ATOM   3314  CB  PRO C  63      12.614   2.139 -22.509  1.00 55.42           C  
ATOM   3315  CG  PRO C  63      12.000   3.475 -22.649  1.00 55.42           C  
ATOM   3316  CD  PRO C  63      10.563   3.144 -22.941  1.00 55.42           C  
ATOM   3317  N   MET C  64      12.973  -0.836 -23.741  1.00 21.56           N  
ATOM   3318  CA  MET C  64      12.995  -2.262 -23.518  1.00 21.56           C  
ATOM   3319  C   MET C  64      14.334  -2.761 -22.973  1.00 21.56           C  
ATOM   3320  O   MET C  64      15.336  -2.802 -23.696  1.00 21.56           O  
ATOM   3321  CB  MET C  64      12.668  -2.935 -24.840  1.00 48.43           C  
ATOM   3322  CG  MET C  64      11.905  -4.210 -24.729  1.00 48.43           C  
ATOM   3323  SD  MET C  64      11.195  -4.536 -26.312  1.00 48.43           S  
ATOM   3324  CE  MET C  64      12.632  -4.690 -27.272  1.00 48.43           C  
ATOM   3325  N   CYS C  65      14.351  -3.112 -21.687  1.00  8.14           N  
ATOM   3326  CA  CYS C  65      15.560  -3.622 -21.051  1.00  8.14           C  
ATOM   3327  C   CYS C  65      15.714  -5.092 -21.384  1.00  8.14           C  
ATOM   3328  O   CYS C  65      14.769  -5.882 -21.217  1.00  8.14           O  
ATOM   3329  CB  CYS C  65      15.481  -3.465 -19.532  1.00 65.68           C  
ATOM   3330  SG  CYS C  65      15.709  -1.781 -18.882  1.00 65.68           S  
ATOM   3331  N   TYR C  66      16.898  -5.459 -21.872  1.00 38.32           N  
ATOM   3332  CA  TYR C  66      17.186  -6.855 -22.231  1.00 38.32           C  
ATOM   3333  C   TYR C  66      18.301  -7.414 -21.349  1.00 38.32           C  
ATOM   3334  O   TYR C  66      18.855  -6.700 -20.526  1.00 38.32           O  
ATOM   3335  CB  TYR C  66      17.597  -6.977 -23.707  1.00 48.61           C  
ATOM   3336  CG  TYR C  66      18.899  -6.305 -24.099  1.00 48.61           C  
ATOM   3337  CD1 TYR C  66      20.103  -6.683 -23.532  1.00 48.61           C  
ATOM   3338  CD2 TYR C  66      18.915  -5.271 -25.014  1.00 48.61           C  
ATOM   3339  CE1 TYR C  66      21.286  -6.043 -23.847  1.00 48.61           C  
ATOM   3340  CE2 TYR C  66      20.097  -4.619 -25.342  1.00 48.61           C  
ATOM   3341  CZ  TYR C  66      21.281  -5.008 -24.749  1.00 48.61           C  
ATOM   3342  OH  TYR C  66      22.451  -4.326 -25.013  1.00 48.61           O  
ATOM   3343  N   SER C  67      18.677  -8.659 -21.597  1.00 48.21           N  
ATOM   3344  CA  SER C  67      19.733  -9.297 -20.865  1.00 48.21           C  
ATOM   3345  C   SER C  67      20.046 -10.671 -21.429  1.00 48.21           C  
ATOM   3346  O   SER C  67      19.157 -11.515 -21.581  1.00 48.21           O  
ATOM   3347  CB  SER C  67      19.392  -9.419 -19.376  1.00 48.65           C  
ATOM   3348  OG  SER C  67      18.372 -10.381 -19.110  1.00 48.65           O  
ATOM   3349  N   ASN C  68      21.293 -10.873 -21.810  1.00 19.11           N  
ATOM   3350  CA  ASN C  68      21.689 -12.161 -22.307  1.00 19.11           C  
ATOM   3351  C   ASN C  68      22.250 -12.881 -21.104  1.00 19.11           C  
ATOM   3352  O   ASN C  68      23.366 -12.612 -20.648  1.00 19.11           O  
ATOM   3353  CB  ASN C  68      22.749 -12.029 -23.370  1.00 31.63           C  
ATOM   3354  CG  ASN C  68      22.342 -11.106 -24.481  1.00 31.63           C  
ATOM   3355  OD1 ASN C  68      21.167 -10.982 -24.802  1.00 31.63           O  
ATOM   3356  ND2 ASN C  68      23.316 -10.425 -25.064  1.00 31.63           N  
ATOM   3357  N   CYS C  69      21.398 -13.693 -20.498  1.00 40.71           N  
ATOM   3358  CA  CYS C  69      21.797 -14.499 -19.362  1.00 40.71           C  
ATOM   3359  C   CYS C  69      22.157 -15.879 -19.914  1.00 40.71           C  
ATOM   3360  O   CYS C  69      21.752 -16.237 -21.026  1.00 40.71           O  
ATOM   3361  CB  CYS C  69      20.647 -14.612 -18.357  1.00 98.65           C  
ATOM   3362  SG  CYS C  69      20.498 -13.208 -17.205  1.00 98.65           S  
ATOM   3363  N   PRO C  70      22.965 -16.649 -19.174  1.00 76.48           N  
ATOM   3364  CA  PRO C  70      23.344 -17.981 -19.635  1.00 76.48           C  
ATOM   3365  C   PRO C  70      22.072 -18.756 -19.982  1.00 76.48           C  
ATOM   3366  O   PRO C  70      21.946 -19.322 -21.073  1.00 76.48           O  
ATOM   3367  CB  PRO C  70      24.041 -18.563 -18.409  1.00 33.71           C  
ATOM   3368  CG  PRO C  70      23.407 -17.787 -17.249  1.00 33.71           C  
ATOM   3369  CD  PRO C  70      23.442 -16.418 -17.804  1.00 33.71           C  
ATOM   3370  N   ASP C  71      21.103 -18.693 -19.071  1.00 64.50           N  
ATOM   3371  CA  ASP C  71      19.818 -19.354 -19.241  1.00 64.50           C  
ATOM   3372  C   ASP C  71      19.210 -18.888 -20.552  1.00 64.50           C  
ATOM   3373  O   ASP C  71      18.675 -19.681 -21.318  1.00 64.50           O  
ATOM   3374  CB  ASP C  71      18.897 -18.994 -18.076  1.00 98.57           C  
ATOM   3375  CG  ASP C  71      17.574 -19.721 -18.134  1.00 98.57           C  
ATOM   3376  OD1 ASP C  71      16.533 -19.033 -18.143  1.00 98.57           O  
ATOM   3377  OD2 ASP C  71      17.575 -20.974 -18.169  1.00 98.57           O  
ATOM   3378  N   GLY C  72      19.322 -17.590 -20.805  1.00 69.94           N  
ATOM   3379  CA  GLY C  72      18.803 -17.023 -22.033  1.00 69.94           C  
ATOM   3380  C   GLY C  72      18.631 -15.518 -21.981  1.00 69.94           C  
ATOM   3381  O   GLY C  72      18.899 -14.885 -20.956  1.00 69.94           O  
ATOM   3382  N   GLN C  73      18.214 -14.943 -23.106  1.00 29.52           N  
ATOM   3383  CA  GLN C  73      17.977 -13.512 -23.193  1.00 29.52           C  
ATOM   3384  C   GLN C  73      16.517 -13.274 -22.857  1.00 29.52           C  
ATOM   3385  O   GLN C  73      15.634 -13.915 -23.425  1.00 29.52           O  
ATOM   3386  CB  GLN C  73      18.276 -13.002 -24.607  1.00 36.66           C  
ATOM   3387  CG  GLN C  73      18.173 -11.490 -24.787  1.00 36.66           C  
ATOM   3388  CD  GLN C  73      18.152 -11.070 -26.247  1.00 36.66           C  
ATOM   3389  OE1 GLN C  73      17.110 -11.097 -26.884  1.00 36.66           O  
ATOM   3390  NE2 GLN C  73      19.299 -10.667 -26.774  1.00 36.66           N  
ATOM   3391  N   SER C  74      16.276 -12.398 -21.891  1.00 12.83           N  
ATOM   3392  CA  SER C  74      14.916 -12.052 -21.487  1.00 12.83           C  
ATOM   3393  C   SER C  74      14.653 -10.541 -21.668  1.00 12.83           C  
ATOM   3394  O   SER C  74      15.567  -9.752 -21.957  1.00 12.83           O  
ATOM   3395  CB  SER C  74      14.681 -12.449 -20.040  1.00 39.70           C  
ATOM   3396  OG  SER C  74      15.486 -13.552 -19.693  1.00 39.70           O  
ATOM   3397  N   THR C  75      13.408 -10.125 -21.460  1.00 42.50           N  
ATOM   3398  CA  THR C  75      13.075  -8.721 -21.636  1.00 42.50           C  
ATOM   3399  C   THR C  75      12.075  -8.137 -20.641  1.00 42.50           C  
ATOM   3400  O   THR C  75      11.093  -8.788 -20.260  1.00 42.50           O  
ATOM   3401  CB  THR C  75      12.609  -8.475 -23.078  1.00 27.18           C  
ATOM   3402  OG1 THR C  75      13.718  -8.663 -23.960  1.00 27.18           O  
ATOM   3403  CG2 THR C  75      12.086  -7.082 -23.256  1.00 27.18           C  
ATOM   3404  N   ALA C  76      12.374  -6.902 -20.222  1.00 39.52           N  
ATOM   3405  CA  ALA C  76      11.570  -6.117 -19.286  1.00 39.52           C  
ATOM   3406  C   ALA C  76      11.220  -4.817 -19.983  1.00 39.52           C  
ATOM   3407  O   ALA C  76      12.102  -4.059 -20.374  1.00 39.52           O  
ATOM   3408  CB  ALA C  76      12.354  -5.839 -18.040  1.00 98.65           C  
ATOM   3409  N   LYS C  77       9.921  -4.568 -20.123  1.00 40.09           N  
ATOM   3410  CA  LYS C  77       9.419  -3.386 -20.817  1.00 40.09           C  
ATOM   3411  C   LYS C  77       8.770  -2.335 -19.933  1.00 40.09           C  
ATOM   3412  O   LYS C  77       7.962  -2.635 -19.055  1.00 40.09           O  
ATOM   3413  CB  LYS C  77       8.440  -3.817 -21.920  1.00 71.24           C  
ATOM   3414  CG  LYS C  77       8.006  -2.721 -22.895  1.00 71.24           C  
ATOM   3415  CD  LYS C  77       7.053  -3.264 -23.961  1.00 71.24           C  
ATOM   3416  CE  LYS C  77       6.550  -2.147 -24.860  1.00 71.24           C  
ATOM   3417  NZ  LYS C  77       5.373  -2.550 -25.674  1.00 71.24           N  
ATOM   3418  N   THR C  78       9.174  -1.096 -20.169  1.00 64.02           N  
ATOM   3419  CA  THR C  78       8.650   0.042 -19.449  1.00 64.02           C  
ATOM   3420  C   THR C  78       7.820   0.830 -20.458  1.00 64.02           C  
ATOM   3421  O   THR C  78       7.897   0.581 -21.659  1.00 64.02           O  
ATOM   3422  CB  THR C  78       9.792   0.897 -18.844  1.00 22.94           C  
ATOM   3423  OG1 THR C  78       9.258   2.074 -18.231  1.00 22.94           O  
ATOM   3424  CG2 THR C  78      10.768   1.305 -19.895  1.00 22.94           C  
ATOM   3425  N   PHE C  79       6.999   1.749 -19.962  1.00 16.49           N  
ATOM   3426  CA  PHE C  79       6.124   2.562 -20.805  1.00 16.49           C  
ATOM   3427  C   PHE C  79       6.218   4.071 -20.538  1.00 16.49           C  
ATOM   3428  O   PHE C  79       5.816   4.543 -19.475  1.00 16.49           O  
ATOM   3429  CB  PHE C  79       4.690   2.110 -20.594  1.00 16.51           C  
ATOM   3430  CG  PHE C  79       4.444   0.718 -21.032  1.00 16.51           C  
ATOM   3431  CD1 PHE C  79       4.419   0.401 -22.383  1.00 16.51           C  
ATOM   3432  CD2 PHE C  79       4.193  -0.274 -20.107  1.00 16.51           C  
ATOM   3433  CE1 PHE C  79       4.147  -0.895 -22.805  1.00 16.51           C  
ATOM   3434  CE2 PHE C  79       3.920  -1.569 -20.528  1.00 16.51           C  
ATOM   3435  CZ  PHE C  79       3.893  -1.877 -21.880  1.00 16.51           C  
ATOM   3436  N   LEU C  80       6.726   4.829 -21.505  1.00 42.34           N  
ATOM   3437  CA  LEU C  80       6.841   6.267 -21.327  1.00 42.34           C  
ATOM   3438  C   LEU C  80       5.673   6.962 -21.995  1.00 42.34           C  
ATOM   3439  O   LEU C  80       5.393   6.726 -23.169  1.00 42.34           O  
ATOM   3440  CB  LEU C  80       8.164   6.785 -21.879  1.00  6.74           C  
ATOM   3441  CG  LEU C  80       9.459   6.153 -21.370  1.00  6.74           C  
ATOM   3442  CD1 LEU C  80      10.510   7.213 -21.359  1.00  6.74           C  
ATOM   3443  CD2 LEU C  80       9.310   5.611 -19.971  1.00  6.74           C  
ATOM   3444  N   THR C  81       4.963   7.770 -21.209  1.00 44.70           N  
ATOM   3445  CA  THR C  81       3.798   8.516 -21.672  1.00 44.70           C  
ATOM   3446  C   THR C  81       4.102   9.997 -21.676  1.00 44.70           C  
ATOM   3447  O   THR C  81       4.521  10.551 -20.662  1.00 44.70           O  
ATOM   3448  CB  THR C  81       2.585   8.341 -20.738  1.00 59.73           C  
ATOM   3449  OG1 THR C  81       2.265   6.953 -20.591  1.00 59.73           O  
ATOM   3450  CG2 THR C  81       1.383   9.077 -21.301  1.00 59.73           C  
ATOM   3451  N   VAL C  82       3.863  10.646 -22.811  1.00 33.78           N  
ATOM   3452  CA  VAL C  82       4.104  12.076 -22.920  1.00 33.78           C  
ATOM   3453  C   VAL C  82       2.762  12.806 -22.913  1.00 33.78           C  
ATOM   3454  O   VAL C  82       1.802  12.359 -23.566  1.00 33.78           O  
ATOM   3455  CB  VAL C  82       4.901  12.451 -24.189  1.00 14.82           C  
ATOM   3456  CG1 VAL C  82       5.360  13.849 -24.093  1.00 14.82           C  
ATOM   3457  CG2 VAL C  82       6.096  11.577 -24.346  1.00 14.82           C  
ATOM   3458  N   TYR C  83       2.693  13.894 -22.132  1.00 45.16           N  
ATOM   3459  CA  TYR C  83       1.487  14.726 -21.995  1.00 45.16           C  
ATOM   3460  C   TYR C  83       1.828  16.186 -22.269  1.00 45.16           C  
ATOM   3461  O   TYR C  83       2.874  16.655 -21.838  1.00 45.16           O  
ATOM   3462  CB  TYR C  83       0.909  14.596 -20.587  1.00 18.55           C  
ATOM   3463  CG  TYR C  83       1.566  15.485 -19.583  1.00 18.55           C  
ATOM   3464  CD1 TYR C  83       1.067  16.751 -19.333  1.00 18.55           C  
ATOM   3465  CD2 TYR C  83       2.683  15.075 -18.884  1.00 18.55           C  
ATOM   3466  CE1 TYR C  83       1.674  17.598 -18.426  1.00 18.55           C  
ATOM   3467  CE2 TYR C  83       3.299  15.915 -17.970  1.00 18.55           C  
ATOM   3468  CZ  TYR C  83       2.778  17.169 -17.744  1.00 18.55           C  
ATOM   3469  OH  TYR C  83       3.359  18.013 -16.842  1.00 18.55           O  
ATOM   3470  N   TRP C  84       0.928  16.905 -22.933  1.00 37.01           N  
ATOM   3471  CA  TRP C  84       1.158  18.309 -23.268  1.00 37.01           C  
ATOM   3472  C   TRP C  84      -0.089  19.172 -23.550  1.00 37.01           C  
ATOM   3473  O   TRP C  84      -1.099  18.638 -24.042  1.00 37.01           O  
ATOM   3474  CB  TRP C  84       2.154  18.432 -24.429  1.00 56.28           C  
ATOM   3475  CG  TRP C  84       1.834  17.555 -25.627  1.00 56.28           C  
ATOM   3476  CD1 TRP C  84       1.883  16.194 -25.681  1.00 56.28           C  
ATOM   3477  CD2 TRP C  84       1.395  17.992 -26.917  1.00 56.28           C  
ATOM   3478  NE1 TRP C  84       1.491  15.751 -26.921  1.00 56.28           N  
ATOM   3479  CE2 TRP C  84       1.182  16.832 -27.700  1.00 56.28           C  
ATOM   3480  CE3 TRP C  84       1.148  19.244 -27.494  1.00 56.28           C  
ATOM   3481  CZ2 TRP C  84       0.740  16.893 -29.019  1.00 56.28           C  
ATOM   3482  CZ3 TRP C  84       0.710  19.305 -28.803  1.00 56.28           C  
ATOM   3483  CH2 TRP C  84       0.505  18.133 -29.550  1.00 56.28           C  
ATOM   3484  N   THR C  85      -0.039  20.439 -23.209  1.00 20.62           N  
ATOM   3485  CA  THR C  85      -1.144  21.371 -23.438  1.00 20.62           C  
ATOM   3486  C   THR C  85      -1.142  21.891 -24.876  1.00 20.62           C  
ATOM   3487  O   THR C  85      -0.124  22.354 -25.395  1.00 20.62           O  
ATOM   3488  CB  THR C  85      -1.077  22.608 -22.499  1.00 65.31           C  
ATOM   3489  OG1 THR C  85       0.030  23.427 -22.900  1.00 65.31           O  
ATOM   3490  CG2 THR C  85      -0.935  22.169 -21.074  1.00 65.31           C  
ATOM   3491  N   PRO C  86      -2.312  21.741 -25.597  1.00 13.17           N  
ATOM   3492  CA  PRO C  86      -2.472  22.161 -27.018  1.00 13.17           C  
ATOM   3493  C   PRO C  86      -1.859  23.508 -27.509  1.00 13.17           C  
ATOM   3494  O   PRO C  86      -1.491  24.427 -26.689  1.00 13.17           O  
ATOM   3495  CB  PRO C  86      -3.994  22.033 -27.271  1.00 15.46           C  
ATOM   3496  CG  PRO C  86      -4.607  22.061 -25.937  1.00 15.46           C  
ATOM   3497  CD  PRO C  86      -3.642  21.292 -25.070  1.00 15.46           C  
ATOM   3498  N   GLU C  87      -1.680  23.591 -28.801  1.00 39.42           N  
ATOM   3499  CA  GLU C  87      -1.154  24.754 -29.522  1.00 39.42           C  
ATOM   3500  C   GLU C  87      -2.165  25.873 -29.385  1.00 39.42           C  
ATOM   3501  O   GLU C  87      -1.850  26.905 -28.824  1.00 39.42           O  
ATOM   3502  CB  GLU C  87      -0.880  24.463 -30.981  1.00 98.65           C  
ATOM   3503  CG  GLU C  87       0.351  23.587 -31.237  1.00 98.65           C  
ATOM   3504  CD  GLU C  87       0.599  23.324 -32.720  1.00 98.65           C  
ATOM   3505  OE1 GLU C  87       0.671  24.302 -33.507  1.00 98.65           O  
ATOM   3506  OE2 GLU C  87       0.728  22.130 -33.086  1.00 98.65           O  
ATOM   3507  N   ARG C  88      -3.360  25.681 -29.926  1.00 63.27           N  
ATOM   3508  CA  ARG C  88      -4.385  26.690 -29.782  1.00 63.27           C  
ATOM   3509  C   ARG C  88      -5.747  26.062 -29.580  1.00 63.27           C  
ATOM   3510  O   ARG C  88      -6.101  25.071 -30.230  1.00 63.27           O  
ATOM   3511  CB  ARG C  88      -4.394  27.690 -30.942  1.00 98.65           C  
ATOM   3512  CG  ARG C  88      -4.720  27.109 -32.288  1.00 98.65           C  
ATOM   3513  CD  ARG C  88      -4.929  28.213 -33.307  1.00 98.65           C  
ATOM   3514  NE  ARG C  88      -6.273  28.787 -33.250  1.00 98.65           N  
ATOM   3515  CZ  ARG C  88      -7.353  28.217 -33.780  1.00 98.65           C  
ATOM   3516  NH1 ARG C  88      -7.259  27.046 -34.406  1.00 98.65           N  
ATOM   3517  NH2 ARG C  88      -8.524  28.836 -33.718  1.00 98.65           N  
ATOM   3518  N   VAL C  89      -6.485  26.632 -28.633  1.00 57.22           N  
ATOM   3519  CA  VAL C  89      -7.816  26.179 -28.267  1.00 57.22           C  
ATOM   3520  C   VAL C  89      -8.893  27.088 -28.873  1.00 57.22           C  
ATOM   3521  O   VAL C  89     -10.068  26.737 -28.892  1.00 57.22           O  
ATOM   3522  CB  VAL C  89      -7.943  26.195 -26.736  1.00 28.07           C  
ATOM   3523  CG1 VAL C  89      -7.696  27.574 -26.241  1.00 28.07           C  
ATOM   3524  CG2 VAL C  89      -9.299  25.703 -26.278  1.00 28.07           C  
ATOM   3525  N   GLU C  90      -8.476  28.233 -29.407  1.00 39.77           N  
ATOM   3526  CA  GLU C  90      -9.391  29.198 -30.013  1.00 39.77           C  
ATOM   3527  C   GLU C  90     -10.531  28.630 -30.881  1.00 39.77           C  
ATOM   3528  O   GLU C  90     -10.396  27.599 -31.550  1.00 39.77           O  
ATOM   3529  CB  GLU C  90      -8.613  30.253 -30.813  1.00 98.39           C  
ATOM   3530  CG  GLU C  90      -9.444  31.491 -31.166  1.00 98.39           C  
ATOM   3531  CD  GLU C  90      -8.890  32.293 -32.342  1.00 98.39           C  
ATOM   3532  OE1 GLU C  90      -8.308  31.684 -33.267  1.00 98.39           O  
ATOM   3533  OE2 GLU C  90      -9.059  33.535 -32.350  1.00 98.39           O  
ATOM   3534  N   LEU C  91     -11.690  29.270 -30.752  1.00 51.93           N  
ATOM   3535  CA  LEU C  91     -12.889  28.937 -31.521  1.00 51.93           C  
ATOM   3536  C   LEU C  91     -12.989  30.142 -32.433  1.00 51.93           C  
ATOM   3537  O   LEU C  91     -12.494  31.213 -32.082  1.00 51.93           O  
ATOM   3538  CB  LEU C  91     -14.135  28.881 -30.629  1.00 19.59           C  
ATOM   3539  CG  LEU C  91     -14.720  30.195 -30.116  1.00 19.59           C  
ATOM   3540  CD1 LEU C  91     -16.092  29.930 -29.570  1.00 19.59           C  
ATOM   3541  CD2 LEU C  91     -13.807  30.827 -29.074  1.00 19.59           C  
ATOM   3542  N   ALA C  92     -13.655  30.006 -33.572  1.00 25.06           N  
ATOM   3543  CA  ALA C  92     -13.721  31.149 -34.462  1.00 25.06           C  
ATOM   3544  C   ALA C  92     -14.928  31.237 -35.380  1.00 25.06           C  
ATOM   3545  O   ALA C  92     -15.748  30.302 -35.450  1.00 25.06           O  
ATOM   3546  CB  ALA C  92     -12.414  31.211 -35.306  1.00 44.02           C  
ATOM   3547  N   PRO C  93     -15.231  32.471 -35.868  1.00 79.34           N  
ATOM   3548  CA  PRO C  93     -14.599  33.810 -35.775  1.00 79.34           C  
ATOM   3549  C   PRO C  93     -15.667  34.903 -36.071  1.00 79.34           C  
ATOM   3550  O   PRO C  93     -15.353  36.035 -36.420  1.00 79.34           O  
ATOM   3551  CB  PRO C  93     -13.555  33.762 -36.875  1.00 35.70           C  
ATOM   3552  CG  PRO C  93     -14.249  32.909 -37.976  1.00 35.70           C  
ATOM   3553  CD  PRO C  93     -15.488  32.250 -37.305  1.00 35.70           C  
ATOM   3554  N   LEU C  94     -16.914  34.538 -35.764  1.00 60.97           N  
ATOM   3555  CA  LEU C  94     -18.129  35.268 -36.066  1.00 60.97           C  
ATOM   3556  C   LEU C  94     -18.107  36.717 -35.665  1.00 60.97           C  
ATOM   3557  O   LEU C  94     -17.324  37.099 -34.795  1.00 60.97           O  
ATOM   3558  CB  LEU C  94     -19.297  34.544 -35.392  1.00 96.92           C  
ATOM   3559  CG  LEU C  94     -19.388  33.050 -35.717  1.00 96.92           C  
ATOM   3560  CD1 LEU C  94     -20.516  32.401 -34.924  1.00 96.92           C  
ATOM   3561  CD2 LEU C  94     -19.592  32.840 -37.229  1.00 96.92           C  
ATOM   3562  N   PRO C  95     -18.876  37.570 -36.360  1.00 48.04           N  
ATOM   3563  CA  PRO C  95     -18.854  39.011 -36.055  1.00 48.04           C  
ATOM   3564  C   PRO C  95     -19.726  39.324 -34.803  1.00 48.04           C  
ATOM   3565  O   PRO C  95     -20.730  38.665 -34.531  1.00 48.04           O  
ATOM   3566  CB  PRO C  95     -19.423  39.646 -37.305  1.00 91.36           C  
ATOM   3567  CG  PRO C  95     -20.354  38.605 -37.841  1.00 91.36           C  
ATOM   3568  CD  PRO C  95     -19.582  37.320 -37.636  1.00 91.36           C  
ATOM   3569  N   SER C  96     -19.296  40.358 -34.091  1.00 98.65           N  
ATOM   3570  CA  SER C  96     -19.947  40.813 -32.850  1.00 98.65           C  
ATOM   3571  C   SER C  96     -21.475  40.899 -32.786  1.00 98.65           C  
ATOM   3572  O   SER C  96     -22.077  40.402 -31.839  1.00 98.65           O  
ATOM   3573  CB  SER C  96     -19.355  42.180 -32.434  1.00 98.65           C  
ATOM   3574  OG  SER C  96     -17.946  42.142 -32.258  1.00 98.65           O  
ATOM   3575  N   TRP C  97     -22.094  41.538 -33.775  1.00 51.90           N  
ATOM   3576  CA  TRP C  97     -23.544  41.729 -33.786  1.00 51.90           C  
ATOM   3577  C   TRP C  97     -24.283  40.619 -34.505  1.00 51.90           C  
ATOM   3578  O   TRP C  97     -23.810  40.117 -35.524  1.00 51.90           O  
ATOM   3579  CB  TRP C  97     -23.872  43.083 -34.418  1.00 58.85           C  
ATOM   3580  CG  TRP C  97     -22.879  44.115 -34.034  1.00 58.85           C  
ATOM   3581  CD1 TRP C  97     -21.627  44.288 -34.569  1.00 58.85           C  
ATOM   3582  CD2 TRP C  97     -22.986  45.066 -32.977  1.00 58.85           C  
ATOM   3583  NE1 TRP C  97     -20.949  45.276 -33.900  1.00 58.85           N  
ATOM   3584  CE2 TRP C  97     -21.764  45.772 -32.916  1.00 58.85           C  
ATOM   3585  CE3 TRP C  97     -24.001  45.378 -32.065  1.00 58.85           C  
ATOM   3586  CZ2 TRP C  97     -21.523  46.785 -31.980  1.00 58.85           C  
ATOM   3587  CZ3 TRP C  97     -23.758  46.387 -31.128  1.00 58.85           C  
ATOM   3588  CH2 TRP C  97     -22.528  47.076 -31.094  1.00 58.85           C  
ATOM   3589  N   GLN C  98     -25.448  40.252 -33.969  1.00 48.05           N  
ATOM   3590  CA  GLN C  98     -26.290  39.195 -34.537  1.00 48.05           C  
ATOM   3591  C   GLN C  98     -27.790  39.358 -34.221  1.00 48.05           C  
ATOM   3592  O   GLN C  98     -28.158  39.777 -33.125  1.00 48.05           O  
ATOM   3593  CB  GLN C  98     -25.827  37.823 -34.027  1.00 78.77           C  
ATOM   3594  CG  GLN C  98     -24.513  37.309 -34.606  1.00 78.77           C  
ATOM   3595  CD  GLN C  98     -24.657  36.766 -36.015  1.00 78.77           C  
ATOM   3596  OE1 GLN C  98     -25.600  36.033 -36.321  1.00 78.77           O  
ATOM   3597  NE2 GLN C  98     -23.709  37.111 -36.878  1.00 78.77           N  
ATOM   3598  N   PRO C  99     -28.671  39.016 -35.187  1.00 98.65           N  
ATOM   3599  CA  PRO C  99     -30.144  39.082 -35.097  1.00 98.65           C  
ATOM   3600  C   PRO C  99     -30.678  38.026 -34.116  1.00 98.65           C  
ATOM   3601  O   PRO C  99     -30.435  36.833 -34.327  1.00 98.65           O  
ATOM   3602  CB  PRO C  99     -30.585  38.718 -36.518  1.00 39.75           C  
ATOM   3603  CG  PRO C  99     -29.406  39.120 -37.377  1.00 39.75           C  
ATOM   3604  CD  PRO C  99     -28.248  38.665 -36.558  1.00 39.75           C  
ATOM   3605  N   VAL C 100     -31.432  38.430 -33.087  1.00 61.68           N  
ATOM   3606  CA  VAL C 100     -31.943  37.443 -32.116  1.00 61.68           C  
ATOM   3607  C   VAL C 100     -32.834  36.383 -32.751  1.00 61.68           C  
ATOM   3608  O   VAL C 100     -33.542  36.651 -33.730  1.00 61.68           O  
ATOM   3609  CB  VAL C 100     -32.675  38.057 -30.878  1.00 29.35           C  
ATOM   3610  CG1 VAL C 100     -31.909  39.249 -30.329  1.00 29.35           C  
ATOM   3611  CG2 VAL C 100     -34.131  38.377 -31.193  1.00 29.35           C  
ATOM   3612  N   GLY C 101     -32.793  35.181 -32.176  1.00 89.31           N  
ATOM   3613  CA  GLY C 101     -33.562  34.069 -32.703  1.00 89.31           C  
ATOM   3614  C   GLY C 101     -32.875  33.576 -33.965  1.00 89.31           C  
ATOM   3615  O   GLY C 101     -33.485  33.480 -35.032  1.00 89.31           O  
ATOM   3616  N   LYS C 102     -31.576  33.322 -33.844  1.00 77.30           N  
ATOM   3617  CA  LYS C 102     -30.766  32.848 -34.954  1.00 77.30           C  
ATOM   3618  C   LYS C 102     -30.112  31.548 -34.485  1.00 77.30           C  
ATOM   3619  O   LYS C 102     -29.431  31.541 -33.461  1.00 77.30           O  
ATOM   3620  CB  LYS C 102     -29.704  33.902 -35.279  1.00 98.61           C  
ATOM   3621  CG  LYS C 102     -29.183  33.874 -36.702  1.00 98.61           C  
ATOM   3622  CD  LYS C 102     -28.318  32.655 -36.976  1.00 98.61           C  
ATOM   3623  CE  LYS C 102     -27.696  32.722 -38.362  1.00 98.61           C  
ATOM   3624  NZ  LYS C 102     -26.902  33.976 -38.568  1.00 98.61           N  
ATOM   3625  N   ASN C 103     -30.340  30.446 -35.201  1.00 98.65           N  
ATOM   3626  CA  ASN C 103     -29.754  29.154 -34.819  1.00 98.65           C  
ATOM   3627  C   ASN C 103     -28.287  29.071 -35.265  1.00 98.65           C  
ATOM   3628  O   ASN C 103     -27.844  28.067 -35.839  1.00 98.65           O  
ATOM   3629  CB  ASN C 103     -30.572  27.995 -35.408  1.00 98.50           C  
ATOM   3630  CG  ASN C 103     -30.239  26.653 -34.768  1.00 98.50           C  
ATOM   3631  OD1 ASN C 103     -30.443  26.464 -33.564  1.00 98.50           O  
ATOM   3632  ND2 ASN C 103     -29.738  25.721 -35.573  1.00 98.50           N  
ATOM   3633  N   LEU C 104     -27.544  30.136 -34.972  1.00 66.14           N  
ATOM   3634  CA  LEU C 104     -26.138  30.240 -35.319  1.00 66.14           C  
ATOM   3635  C   LEU C 104     -25.291  29.135 -34.675  1.00 66.14           C  
ATOM   3636  O   LEU C 104     -25.650  28.585 -33.628  1.00 66.14           O  
ATOM   3637  CB  LEU C 104     -25.608  31.638 -34.959  1.00 31.52           C  
ATOM   3638  CG  LEU C 104     -24.503  31.810 -33.905  1.00 31.52           C  
ATOM   3639  CD1 LEU C 104     -23.976  33.246 -33.887  1.00 31.52           C  
ATOM   3640  CD2 LEU C 104     -25.020  31.390 -32.524  1.00 31.52           C  
ATOM   3641  N   THR C 105     -24.156  28.846 -35.315  1.00 73.37           N  
ATOM   3642  CA  THR C 105     -23.215  27.810 -34.887  1.00 73.37           C  
ATOM   3643  C   THR C 105     -21.963  28.293 -34.149  1.00 73.37           C  
ATOM   3644  O   THR C 105     -21.309  29.254 -34.550  1.00 73.37           O  
ATOM   3645  CB  THR C 105     -22.759  26.942 -36.098  1.00 98.65           C  
ATOM   3646  OG1 THR C 105     -22.444  27.787 -37.213  1.00 98.65           O  
ATOM   3647  CG2 THR C 105     -23.848  25.967 -36.506  1.00 98.65           C  
ATOM   3648  N   LEU C 106     -21.655  27.614 -33.052  1.00 69.27           N  
ATOM   3649  CA  LEU C 106     -20.474  27.900 -32.256  1.00 69.27           C  
ATOM   3650  C   LEU C 106     -19.508  26.777 -32.546  1.00 69.27           C  
ATOM   3651  O   LEU C 106     -19.755  25.635 -32.164  1.00 69.27           O  
ATOM   3652  CB  LEU C 106     -20.776  27.842 -30.772  1.00 14.77           C  
ATOM   3653  CG  LEU C 106     -21.341  29.003 -29.991  1.00 14.77           C  
ATOM   3654  CD1 LEU C 106     -21.238  28.567 -28.543  1.00 14.77           C  
ATOM   3655  CD2 LEU C 106     -20.555  30.276 -30.210  1.00 14.77           C  
ATOM   3656  N   ARG C 107     -18.404  27.096 -33.202  1.00 48.93           N  
ATOM   3657  CA  ARG C 107     -17.416  26.081 -33.525  1.00 48.93           C  
ATOM   3658  C   ARG C 107     -16.103  26.373 -32.811  1.00 48.93           C  
ATOM   3659  O   ARG C 107     -15.669  27.520 -32.719  1.00 48.93           O  
ATOM   3660  CB  ARG C 107     -17.207  26.012 -35.042  1.00 98.65           C  
ATOM   3661  CG  ARG C 107     -16.781  24.642 -35.549  1.00 98.65           C  
ATOM   3662  CD  ARG C 107     -17.549  24.267 -36.817  1.00 98.65           C  
ATOM   3663  NE  ARG C 107     -17.286  22.893 -37.243  1.00 98.65           N  
ATOM   3664  CZ  ARG C 107     -18.180  22.091 -37.815  1.00 98.65           C  
ATOM   3665  NH1 ARG C 107     -19.420  22.506 -38.044  1.00 98.65           N  
ATOM   3666  NH2 ARG C 107     -17.830  20.864 -38.163  1.00 98.65           N  
ATOM   3667  N   CYS C 108     -15.495  25.329 -32.272  1.00 73.72           N  
ATOM   3668  CA  CYS C 108     -14.233  25.470 -31.580  1.00 73.72           C  
ATOM   3669  C   CYS C 108     -13.287  24.383 -32.026  1.00 73.72           C  
ATOM   3670  O   CYS C 108     -13.694  23.234 -32.224  1.00 73.72           O  
ATOM   3671  CB  CYS C 108     -14.426  25.354 -30.075  1.00 48.39           C  
ATOM   3672  SG  CYS C 108     -12.833  25.329 -29.204  1.00 48.39           S  
ATOM   3673  N   GLN C 109     -12.024  24.747 -32.203  1.00 15.04           N  
ATOM   3674  CA  GLN C 109     -11.024  23.756 -32.596  1.00 15.04           C  
ATOM   3675  C   GLN C 109      -9.748  23.775 -31.728  1.00 15.04           C  
ATOM   3676  O   GLN C 109      -9.199  24.832 -31.414  1.00 15.04           O  
ATOM   3677  CB  GLN C 109     -10.675  23.882 -34.089  1.00 88.81           C  
ATOM   3678  CG  GLN C 109     -11.766  23.379 -35.053  1.00 88.81           C  
ATOM   3679  CD  GLN C 109     -11.235  23.056 -36.454  1.00 88.81           C  
ATOM   3680  OE1 GLN C 109     -11.775  22.185 -37.144  1.00 88.81           O  
ATOM   3681  NE2 GLN C 109     -10.170  23.749 -36.872  1.00 88.81           N  
ATOM   3682  N   VAL C 110      -9.296  22.597 -31.318  1.00 31.40           N  
ATOM   3683  CA  VAL C 110      -8.096  22.500 -30.500  1.00 31.40           C  
ATOM   3684  C   VAL C 110      -7.052  21.679 -31.276  1.00 31.40           C  
ATOM   3685  O   VAL C 110      -7.399  20.701 -31.940  1.00 31.40           O  
ATOM   3686  CB  VAL C 110      -8.427  21.887 -29.105  1.00 28.45           C  
ATOM   3687  CG1 VAL C 110      -9.762  22.411 -28.604  1.00 28.45           C  
ATOM   3688  CG2 VAL C 110      -8.459  20.383 -29.148  1.00 28.45           C  
ATOM   3689  N   GLU C 111      -5.803  22.135 -31.287  1.00 65.03           N  
ATOM   3690  CA  GLU C 111      -4.767  21.415 -32.017  1.00 65.03           C  
ATOM   3691  C   GLU C 111      -3.630  20.923 -31.148  1.00 65.03           C  
ATOM   3692  O   GLU C 111      -2.758  21.687 -30.750  1.00 65.03           O  
ATOM   3693  CB  GLU C 111      -4.240  22.231 -33.208  1.00 98.65           C  
ATOM   3694  CG  GLU C 111      -3.710  23.621 -32.892  1.00 98.65           C  
ATOM   3695  CD  GLU C 111      -3.266  24.385 -34.140  1.00 98.65           C  
ATOM   3696  OE1 GLU C 111      -4.077  24.519 -35.084  1.00 98.65           O  
ATOM   3697  OE2 GLU C 111      -2.112  24.869 -34.172  1.00 98.65           O  
ATOM   3698  N   GLY C 112      -3.651  19.624 -30.868  1.00 80.90           N  
ATOM   3699  CA  GLY C 112      -2.631  19.016 -30.036  1.00 80.90           C  
ATOM   3700  C   GLY C 112      -3.193  18.511 -28.720  1.00 80.90           C  
ATOM   3701  O   GLY C 112      -4.389  18.257 -28.607  1.00 80.90           O  
ATOM   3702  N   GLY C 113      -2.333  18.372 -27.719  1.00 46.35           N  
ATOM   3703  CA  GLY C 113      -2.774  17.893 -26.420  1.00 46.35           C  
ATOM   3704  C   GLY C 113      -2.726  16.382 -26.285  1.00 46.35           C  
ATOM   3705  O   GLY C 113      -3.317  15.668 -27.084  1.00 46.35           O  
ATOM   3706  N   ALA C 114      -2.015  15.896 -25.272  1.00 42.42           N  
ATOM   3707  CA  ALA C 114      -1.883  14.461 -25.015  1.00 42.42           C  
ATOM   3708  C   ALA C 114      -1.664  14.252 -23.509  1.00 42.42           C  
ATOM   3709  O   ALA C 114      -1.191  15.170 -22.826  1.00 42.42           O  
ATOM   3710  CB  ALA C 114      -0.711  13.882 -25.815  1.00101.64           C  
ATOM   3711  N   PRO C 115      -2.058  13.072 -22.962  1.00 35.69           N  
ATOM   3712  CA  PRO C 115      -2.687  11.963 -23.683  1.00 35.69           C  
ATOM   3713  C   PRO C 115      -4.127  12.255 -24.123  1.00 35.69           C  
ATOM   3714  O   PRO C 115      -4.985  12.628 -23.326  1.00 35.69           O  
ATOM   3715  CB  PRO C 115      -2.563  10.798 -22.692  1.00 24.30           C  
ATOM   3716  CG  PRO C 115      -2.626  11.457 -21.384  1.00 24.30           C  
ATOM   3717  CD  PRO C 115      -1.772  12.672 -21.568  1.00 24.30           C  
ATOM   3718  N   ARG C 116      -4.357  12.085 -25.418  1.00 54.25           N  
ATOM   3719  CA  ARG C 116      -5.639  12.351 -26.032  1.00 54.25           C  
ATOM   3720  C   ARG C 116      -6.858  11.627 -25.530  1.00 54.25           C  
ATOM   3721  O   ARG C 116      -7.969  11.963 -25.936  1.00 54.25           O  
ATOM   3722  CB  ARG C 116      -5.547  12.189 -27.537  1.00 28.62           C  
ATOM   3723  CG  ARG C 116      -5.141  13.458 -28.243  1.00 28.62           C  
ATOM   3724  CD  ARG C 116      -6.155  14.585 -28.028  1.00 28.62           C  
ATOM   3725  NE  ARG C 116      -5.800  15.755 -28.825  1.00 28.62           N  
ATOM   3726  CZ  ARG C 116      -6.352  16.056 -29.995  1.00 28.62           C  
ATOM   3727  NH1 ARG C 116      -7.309  15.283 -30.492  1.00 28.62           N  
ATOM   3728  NH2 ARG C 116      -5.873  17.063 -30.719  1.00 28.62           N  
ATOM   3729  N   ALA C 117      -6.674  10.614 -24.696  1.00 48.10           N  
ATOM   3730  CA  ALA C 117      -7.825   9.899 -24.158  1.00 48.10           C  
ATOM   3731  C   ALA C 117      -8.238  10.546 -22.840  1.00 48.10           C  
ATOM   3732  O   ALA C 117      -9.210  10.140 -22.215  1.00 48.10           O  
ATOM   3733  CB  ALA C 117      -7.501   8.436 -23.955  1.00 98.65           C  
ATOM   3734  N   ASN C 118      -7.498  11.574 -22.436  1.00 49.35           N  
ATOM   3735  CA  ASN C 118      -7.776  12.286 -21.196  1.00 49.35           C  
ATOM   3736  C   ASN C 118      -8.231  13.742 -21.430  1.00 49.35           C  
ATOM   3737  O   ASN C 118      -8.838  14.367 -20.553  1.00 49.35           O  
ATOM   3738  CB  ASN C 118      -6.531  12.273 -20.303  1.00 65.46           C  
ATOM   3739  CG  ASN C 118      -6.062  10.855 -19.923  1.00 65.46           C  
ATOM   3740  OD1 ASN C 118      -5.124  10.710 -19.152  1.00 65.46           O  
ATOM   3741  ND2 ASN C 118      -6.693   9.826 -20.473  1.00 65.46           N  
ATOM   3742  N   LEU C 119      -7.937  14.265 -22.620  1.00 25.74           N  
ATOM   3743  CA  LEU C 119      -8.282  15.637 -23.017  1.00 25.74           C  
ATOM   3744  C   LEU C 119      -9.718  15.825 -23.516  1.00 25.74           C  
ATOM   3745  O   LEU C 119     -10.109  15.252 -24.543  1.00 25.74           O  
ATOM   3746  CB  LEU C 119      -7.318  16.098 -24.120  1.00  5.74           C  
ATOM   3747  CG  LEU C 119      -7.314  17.510 -24.700  1.00  5.74           C  
ATOM   3748  CD1 LEU C 119      -6.744  18.474 -23.691  1.00  5.74           C  
ATOM   3749  CD2 LEU C 119      -6.483  17.521 -25.960  1.00  5.74           C  
ATOM   3750  N   THR C 120     -10.497  16.611 -22.766  1.00 30.66           N  
ATOM   3751  CA  THR C 120     -11.876  16.941 -23.149  1.00 30.66           C  
ATOM   3752  C   THR C 120     -11.982  18.413 -23.528  1.00 30.66           C  
ATOM   3753  O   THR C 120     -11.179  19.253 -23.119  1.00 30.66           O  
ATOM   3754  CB  THR C 120     -12.964  16.646 -22.055  1.00 27.23           C  
ATOM   3755  OG1 THR C 120     -12.561  17.176 -20.787  1.00 27.23           O  
ATOM   3756  CG2 THR C 120     -13.256  15.170 -21.945  1.00 27.23           C  
ATOM   3757  N   VAL C 121     -12.991  18.702 -24.329  1.00 84.14           N  
ATOM   3758  CA  VAL C 121     -13.238  20.044 -24.790  1.00 84.14           C  
ATOM   3759  C   VAL C 121     -14.638  20.459 -24.389  1.00 84.14           C  
ATOM   3760  O   VAL C 121     -15.552  19.636 -24.346  1.00 84.14           O  
ATOM   3761  CB  VAL C 121     -13.107  20.123 -26.300  1.00 13.77           C  
ATOM   3762  CG1 VAL C 121     -13.601  21.441 -26.779  1.00 13.77           C  
ATOM   3763  CG2 VAL C 121     -11.656  19.967 -26.705  1.00 13.77           C  
ATOM   3764  N   VAL C 122     -14.800  21.746 -24.103  1.00 11.05           N  
ATOM   3765  CA  VAL C 122     -16.101  22.266 -23.705  1.00 11.05           C  
ATOM   3766  C   VAL C 122     -16.408  23.693 -24.194  1.00 11.05           C  
ATOM   3767  O   VAL C 122     -15.630  24.633 -23.997  1.00 11.05           O  
ATOM   3768  CB  VAL C 122     -16.303  22.143 -22.184  1.00 21.07           C  
ATOM   3769  CG1 VAL C 122     -15.113  22.703 -21.452  1.00 21.07           C  
ATOM   3770  CG2 VAL C 122     -17.567  22.854 -21.775  1.00 21.07           C  
ATOM   3771  N   LEU C 123     -17.508  23.815 -24.920  1.00 57.70           N  
ATOM   3772  CA  LEU C 123     -17.937  25.104 -25.418  1.00 57.70           C  
ATOM   3773  C   LEU C 123     -18.816  25.674 -24.314  1.00 57.70           C  
ATOM   3774  O   LEU C 123     -19.485  24.906 -23.617  1.00 57.70           O  
ATOM   3775  CB  LEU C 123     -18.723  24.930 -26.721  1.00 85.61           C  
ATOM   3776  CG  LEU C 123     -17.851  24.801 -27.974  1.00 85.61           C  
ATOM   3777  CD1 LEU C 123     -18.616  24.137 -29.102  1.00 85.61           C  
ATOM   3778  CD2 LEU C 123     -17.375  26.178 -28.383  1.00 85.61           C  
ATOM   3779  N   LEU C 124     -18.798  26.994 -24.129  1.00 31.47           N  
ATOM   3780  CA  LEU C 124     -19.599  27.602 -23.082  1.00 31.47           C  
ATOM   3781  C   LEU C 124     -19.786  29.109 -23.162  1.00 31.47           C  
ATOM   3782  O   LEU C 124     -18.874  29.834 -23.566  1.00 31.47           O  
ATOM   3783  CB  LEU C 124     -19.023  27.232 -21.713  1.00 64.79           C  
ATOM   3784  CG  LEU C 124     -17.658  27.709 -21.209  1.00 64.79           C  
ATOM   3785  CD1 LEU C 124     -17.363  27.040 -19.871  1.00 64.79           C  
ATOM   3786  CD2 LEU C 124     -16.575  27.370 -22.212  1.00 64.79           C  
ATOM   3787  N   ARG C 125     -20.989  29.559 -22.804  1.00 60.39           N  
ATOM   3788  CA  ARG C 125     -21.335  30.974 -22.768  1.00 60.39           C  
ATOM   3789  C   ARG C 125     -21.172  31.388 -21.311  1.00 60.39           C  
ATOM   3790  O   ARG C 125     -22.140  31.448 -20.560  1.00 60.39           O  
ATOM   3791  CB  ARG C 125     -22.786  31.191 -23.205  1.00 74.94           C  
ATOM   3792  CG  ARG C 125     -23.230  32.660 -23.174  1.00 74.94           C  
ATOM   3793  CD  ARG C 125     -24.727  32.827 -23.416  1.00 74.94           C  
ATOM   3794  NE  ARG C 125     -25.521  32.234 -22.349  1.00 74.94           N  
ATOM   3795  CZ  ARG C 125     -26.491  31.350 -22.545  1.00 74.94           C  
ATOM   3796  NH1 ARG C 125     -26.795  30.957 -23.775  1.00 74.94           N  
ATOM   3797  NH2 ARG C 125     -27.138  30.833 -21.507  1.00 74.94           N  
ATOM   3798  N   GLY C 126     -19.940  31.666 -20.912  1.00 87.97           N  
ATOM   3799  CA  GLY C 126     -19.693  32.020 -19.530  1.00 87.97           C  
ATOM   3800  C   GLY C 126     -19.572  30.733 -18.732  1.00 87.97           C  
ATOM   3801  O   GLY C 126     -19.506  29.648 -19.311  1.00 87.97           O  
ATOM   3802  N   GLU C 127     -19.582  30.842 -17.406  1.00 53.97           N  
ATOM   3803  CA  GLU C 127     -19.447  29.679 -16.523  1.00 53.97           C  
ATOM   3804  C   GLU C 127     -20.554  28.628 -16.633  1.00 53.97           C  
ATOM   3805  O   GLU C 127     -20.824  27.902 -15.665  1.00 53.97           O  
ATOM   3806  CB  GLU C 127     -19.317  30.124 -15.063  1.00 94.87           C  
ATOM   3807  CG  GLU C 127     -17.940  30.652 -14.660  1.00 94.87           C  
ATOM   3808  CD  GLU C 127     -16.968  29.564 -14.207  1.00 94.87           C  
ATOM   3809  OE1 GLU C 127     -16.313  29.759 -13.158  1.00 94.87           O  
ATOM   3810  OE2 GLU C 127     -16.842  28.527 -14.898  1.00 94.87           O  
ATOM   3811  N   LYS C 128     -21.201  28.536 -17.792  1.00 17.37           N  
ATOM   3812  CA  LYS C 128     -22.261  27.543 -17.964  1.00 17.37           C  
ATOM   3813  C   LYS C 128     -21.789  26.556 -18.991  1.00 17.37           C  
ATOM   3814  O   LYS C 128     -21.385  26.955 -20.065  1.00 17.37           O  
ATOM   3815  CB  LYS C 128     -23.548  28.213 -18.427  1.00 85.41           C  
ATOM   3816  CG  LYS C 128     -24.744  27.270 -18.537  1.00 85.41           C  
ATOM   3817  CD  LYS C 128     -26.019  27.907 -17.991  1.00 85.41           C  
ATOM   3818  CE  LYS C 128     -26.152  27.735 -16.471  1.00 85.41           C  
ATOM   3819  NZ  LYS C 128     -25.086  28.397 -15.654  1.00 85.41           N  
ATOM   3820  N   GLU C 129     -21.740  25.278 -18.627  1.00 63.28           N  
ATOM   3821  CA  GLU C 129     -21.307  24.224 -19.556  1.00 63.28           C  
ATOM   3822  C   GLU C 129     -22.265  24.045 -20.770  1.00 63.28           C  
ATOM   3823  O   GLU C 129     -23.412  23.567 -20.642  1.00 63.28           O  
ATOM   3824  CB  GLU C 129     -21.119  22.885 -18.811  1.00 72.04           C  
ATOM   3825  CG  GLU C 129     -21.856  22.782 -17.470  1.00 72.04           C  
ATOM   3826  CD  GLU C 129     -23.362  22.973 -17.583  1.00 72.04           C  
ATOM   3827  OE1 GLU C 129     -23.845  24.099 -17.326  1.00 72.04           O  
ATOM   3828  OE2 GLU C 129     -24.060  21.997 -17.929  1.00 72.04           O  
ATOM   3829  N   LEU C 130     -21.794  24.419 -21.955  1.00 32.05           N  
ATOM   3830  CA  LEU C 130     -22.640  24.278 -23.140  1.00 32.05           C  
ATOM   3831  C   LEU C 130     -22.488  22.910 -23.811  1.00 32.05           C  
ATOM   3832  O   LEU C 130     -23.450  22.408 -24.393  1.00 32.05           O  
ATOM   3833  CB  LEU C 130     -22.340  25.376 -24.165  1.00 25.18           C  
ATOM   3834  CG  LEU C 130     -23.505  26.040 -24.888  1.00 25.18           C  
ATOM   3835  CD1 LEU C 130     -24.790  25.218 -24.751  1.00 25.18           C  
ATOM   3836  CD2 LEU C 130     -23.704  27.417 -24.298  1.00 25.18           C  
ATOM   3837  N   LYS C 131     -21.300  22.310 -23.737  1.00 98.65           N  
ATOM   3838  CA  LYS C 131     -21.064  21.004 -24.334  1.00 98.65           C  
ATOM   3839  C   LYS C 131     -19.646  20.497 -24.055  1.00 98.65           C  
ATOM   3840  O   LYS C 131     -18.658  21.153 -24.414  1.00 98.65           O  
ATOM   3841  CB  LYS C 131     -21.301  21.048 -25.842  1.00 40.10           C  
ATOM   3842  CG  LYS C 131     -21.677  19.694 -26.448  1.00 40.10           C  
ATOM   3843  CD  LYS C 131     -21.921  19.776 -27.932  1.00 40.10           C  
ATOM   3844  CE  LYS C 131     -22.465  18.475 -28.466  1.00 40.10           C  
ATOM   3845  NZ  LYS C 131     -22.813  18.596 -29.897  1.00 40.10           N  
ATOM   3846  N   ARG C 132     -19.552  19.360 -23.364  1.00 60.29           N  
ATOM   3847  CA  ARG C 132     -18.263  18.748 -23.041  1.00 60.29           C  
ATOM   3848  C   ARG C 132     -18.059  17.490 -23.884  1.00 60.29           C  
ATOM   3849  O   ARG C 132     -18.782  16.507 -23.721  1.00 60.29           O  
ATOM   3850  CB  ARG C 132     -18.187  18.376 -21.563  1.00 87.03           C  
ATOM   3851  CG  ARG C 132     -18.308  19.536 -20.599  1.00 87.03           C  
ATOM   3852  CD  ARG C 132     -18.117  19.096 -19.148  1.00 87.03           C  
ATOM   3853  NE  ARG C 132     -16.791  18.522 -18.903  1.00 87.03           N  
ATOM   3854  CZ  ARG C 132     -16.368  18.063 -17.726  1.00 87.03           C  
ATOM   3855  NH1 ARG C 132     -17.162  18.106 -16.658  1.00 87.03           N  
ATOM   3856  NH2 ARG C 132     -15.155  17.535 -17.619  1.00 87.03           N  
ATOM   3857  N   GLU C 133     -17.085  17.530 -24.791  1.00 57.64           N  
ATOM   3858  CA  GLU C 133     -16.771  16.386 -25.642  1.00 57.64           C  
ATOM   3859  C   GLU C 133     -15.260  16.205 -25.806  1.00 57.64           C  
ATOM   3860  O   GLU C 133     -14.514  17.187 -25.840  1.00 57.64           O  
ATOM   3861  CB  GLU C 133     -17.448  16.508 -27.010  1.00 98.62           C  
ATOM   3862  CG  GLU C 133     -18.927  16.130 -27.002  1.00 98.62           C  
ATOM   3863  CD  GLU C 133     -19.486  15.888 -28.397  1.00 98.62           C  
ATOM   3864  OE1 GLU C 133     -20.603  15.327 -28.501  1.00 98.62           O  
ATOM   3865  OE2 GLU C 133     -18.813  16.252 -29.390  1.00 98.62           O  
ATOM   3866  N   PRO C 134     -14.794  14.940 -25.892  1.00 41.76           N  
ATOM   3867  CA  PRO C 134     -13.380  14.573 -26.048  1.00 41.76           C  
ATOM   3868  C   PRO C 134     -12.763  14.999 -27.381  1.00 41.76           C  
ATOM   3869  O   PRO C 134     -13.384  14.830 -28.434  1.00 41.76           O  
ATOM   3870  CB  PRO C 134     -13.407  13.057 -25.896  1.00 98.65           C  
ATOM   3871  CG  PRO C 134     -14.749  12.683 -26.428  1.00 98.65           C  
ATOM   3872  CD  PRO C 134     -15.636  13.733 -25.820  1.00 98.65           C  
ATOM   3873  N   ALA C 135     -11.549  15.556 -27.319  1.00 47.61           N  
ATOM   3874  CA  ALA C 135     -10.832  16.025 -28.502  1.00 47.61           C  
ATOM   3875  C   ALA C 135     -10.654  14.934 -29.553  1.00 47.61           C  
ATOM   3876  O   ALA C 135      -9.925  13.947 -29.339  1.00 47.61           O  
ATOM   3877  CB  ALA C 135      -9.500  16.566 -28.110  1.00 28.68           C  
ATOM   3878  N   VAL C 136     -11.328  15.140 -30.691  1.00 95.28           N  
ATOM   3879  CA  VAL C 136     -11.316  14.228 -31.845  1.00 95.28           C  
ATOM   3880  C   VAL C 136     -10.585  14.831 -33.043  1.00 95.28           C  
ATOM   3881  O   VAL C 136     -10.952  15.898 -33.534  1.00 95.28           O  
ATOM   3882  CB  VAL C 136     -12.767  13.853 -32.298  1.00 98.65           C  
ATOM   3883  CG1 VAL C 136     -13.591  15.109 -32.593  1.00 98.65           C  
ATOM   3884  CG2 VAL C 136     -12.730  12.951 -33.526  1.00 98.65           C  
ATOM   3885  N   GLY C 137      -9.549  14.140 -33.498  1.00 43.05           N  
ATOM   3886  CA  GLY C 137      -8.787  14.598 -34.647  1.00 43.05           C  
ATOM   3887  C   GLY C 137      -7.784  15.726 -34.453  1.00 43.05           C  
ATOM   3888  O   GLY C 137      -7.350  16.019 -33.340  1.00 43.05           O  
ATOM   3889  N   GLU C 138      -7.412  16.358 -35.560  1.00 38.62           N  
ATOM   3890  CA  GLU C 138      -6.452  17.448 -35.542  1.00 38.62           C  
ATOM   3891  C   GLU C 138      -6.725  18.394 -36.706  1.00 38.62           C  
ATOM   3892  O   GLU C 138      -6.533  18.029 -37.866  1.00 38.62           O  
ATOM   3893  CB  GLU C 138      -5.022  16.883 -35.610  1.00 85.54           C  
ATOM   3894  CG  GLU C 138      -3.960  17.773 -36.284  1.00 85.54           C  
ATOM   3895  CD  GLU C 138      -3.671  19.080 -35.545  1.00 85.54           C  
ATOM   3896  OE1 GLU C 138      -3.272  19.020 -34.355  1.00 85.54           O  
ATOM   3897  OE2 GLU C 138      -3.814  20.160 -36.174  1.00 85.54           O  
ATOM   3898  N   PRO C 139      -7.269  19.591 -36.415  1.00 47.25           N  
ATOM   3899  CA  PRO C 139      -7.635  20.050 -35.068  1.00 47.25           C  
ATOM   3900  C   PRO C 139      -8.936  19.391 -34.612  1.00 47.25           C  
ATOM   3901  O   PRO C 139      -9.673  18.822 -35.426  1.00 47.25           O  
ATOM   3902  CB  PRO C 139      -7.818  21.557 -35.260  1.00 65.99           C  
ATOM   3903  CG  PRO C 139      -6.956  21.876 -36.457  1.00 65.99           C  
ATOM   3904  CD  PRO C 139      -7.270  20.721 -37.360  1.00 65.99           C  
ATOM   3905  N   ALA C 140      -9.223  19.473 -33.319  1.00 61.32           N  
ATOM   3906  CA  ALA C 140     -10.426  18.858 -32.781  1.00 61.32           C  
ATOM   3907  C   ALA C 140     -11.686  19.642 -33.080  1.00 61.32           C  
ATOM   3908  O   ALA C 140     -11.949  20.696 -32.503  1.00 61.32           O  
ATOM   3909  CB  ALA C 140     -10.291  18.621 -31.297  1.00101.64           C  
ATOM   3910  N   GLU C 141     -12.463  19.111 -34.007  1.00 98.65           N  
ATOM   3911  CA  GLU C 141     -13.719  19.720 -34.409  1.00 98.65           C  
ATOM   3912  C   GLU C 141     -14.752  19.550 -33.298  1.00 98.65           C  
ATOM   3913  O   GLU C 141     -14.930  18.450 -32.768  1.00 98.65           O  
ATOM   3914  CB  GLU C 141     -14.215  19.037 -35.691  1.00 98.65           C  
ATOM   3915  CG  GLU C 141     -15.646  19.361 -36.123  1.00 98.65           C  
ATOM   3916  CD  GLU C 141     -16.204  18.326 -37.096  1.00 98.65           C  
ATOM   3917  OE1 GLU C 141     -15.850  18.373 -38.296  1.00 98.65           O  
ATOM   3918  OE2 GLU C 141     -16.992  17.456 -36.655  1.00 98.65           O  
ATOM   3919  N   VAL C 142     -15.407  20.647 -32.931  1.00 90.77           N  
ATOM   3920  CA  VAL C 142     -16.453  20.606 -31.915  1.00 90.77           C  
ATOM   3921  C   VAL C 142     -17.445  21.732 -32.185  1.00 90.77           C  
ATOM   3922  O   VAL C 142     -17.044  22.871 -32.429  1.00 90.77           O  
ATOM   3923  CB  VAL C 142     -15.878  20.683 -30.500  1.00 12.80           C  
ATOM   3924  CG1 VAL C 142     -15.816  22.130 -30.003  1.00 12.80           C  
ATOM   3925  CG2 VAL C 142     -16.683  19.768 -29.583  1.00 12.80           C  
ATOM   3926  N   THR C 143     -18.738  21.416 -32.155  1.00 96.18           N  
ATOM   3927  CA  THR C 143     -19.753  22.423 -32.467  1.00 96.18           C  
ATOM   3928  C   THR C 143     -21.117  22.247 -31.797  1.00 96.18           C  
ATOM   3929  O   THR C 143     -21.616  21.125 -31.660  1.00 96.18           O  
ATOM   3930  CB  THR C 143     -20.000  22.473 -33.997  1.00 94.04           C  
ATOM   3931  OG1 THR C 143     -18.746  22.469 -34.691  1.00 94.04           O  
ATOM   3932  CG2 THR C 143     -20.791  23.724 -34.380  1.00 94.04           C  
ATOM   3933  N   THR C 144     -21.725  23.376 -31.426  1.00 54.33           N  
ATOM   3934  CA  THR C 144     -23.050  23.391 -30.811  1.00 54.33           C  
ATOM   3935  C   THR C 144     -23.764  24.665 -31.232  1.00 54.33           C  
ATOM   3936  O   THR C 144     -23.293  25.768 -30.973  1.00 54.33           O  
ATOM   3937  CB  THR C 144     -22.998  23.277 -29.260  1.00 98.64           C  
ATOM   3938  OG1 THR C 144     -24.332  23.245 -28.732  1.00 98.64           O  
ATOM   3939  CG2 THR C 144     -22.238  24.442 -28.641  1.00 98.64           C  
ATOM   3940  N   THR C 145     -24.890  24.491 -31.918  1.00 64.53           N  
ATOM   3941  CA  THR C 145     -25.685  25.611 -32.416  1.00 64.53           C  
ATOM   3942  C   THR C 145     -26.400  26.374 -31.309  1.00 64.53           C  
ATOM   3943  O   THR C 145     -27.379  25.891 -30.739  1.00 64.53           O  
ATOM   3944  CB  THR C 145     -26.744  25.142 -33.447  1.00 75.13           C  
ATOM   3945  OG1 THR C 145     -27.758  24.371 -32.786  1.00 75.13           O  
ATOM   3946  CG2 THR C 145     -26.096  24.287 -34.532  1.00 75.13           C  
ATOM   3947  N   VAL C 146     -25.924  27.581 -31.032  1.00 98.65           N  
ATOM   3948  CA  VAL C 146     -26.521  28.414 -30.002  1.00 98.65           C  
ATOM   3949  C   VAL C 146     -27.551  29.369 -30.597  1.00 98.65           C  
ATOM   3950  O   VAL C 146     -27.446  29.803 -31.728  1.00 98.65           O  
ATOM   3951  CB  VAL C 146     -25.450  29.199 -29.229  1.00 98.65           C  
ATOM   3952  CG1 VAL C 146     -26.084  30.208 -28.292  1.00 98.65           C  
ATOM   3953  CG2 VAL C 146     -24.608  28.247 -28.427  1.00 98.65           C  
ATOM   3954  N   LEU C 147     -28.543  29.624 -29.783  1.00 42.80           N  
ATOM   3955  CA  LEU C 147     -29.679  30.503 -30.077  1.00 42.80           C  
ATOM   3956  C   LEU C 147     -29.452  31.919 -29.544  1.00 42.80           C  
ATOM   3957  O   LEU C 147     -28.634  32.047 -28.626  1.00 42.80           O  
ATOM   3958  CB  LEU C 147     -30.972  29.929 -29.488  1.00 98.65           C  
ATOM   3959  CG  LEU C 147     -31.399  28.548 -29.991  1.00 98.65           C  
ATOM   3960  CD1 LEU C 147     -32.689  28.105 -29.317  1.00 98.65           C  
ATOM   3961  CD2 LEU C 147     -31.562  28.554 -31.503  1.00 98.65           C  
ATOM   3962  N   VAL C 148     -30.271  32.843 -29.954  1.00 77.40           N  
ATOM   3963  CA  VAL C 148     -30.169  34.193 -29.421  1.00 77.40           C  
ATOM   3964  C   VAL C 148     -31.547  34.555 -28.850  1.00 77.40           C  
ATOM   3965  O   VAL C 148     -32.454  34.939 -29.597  1.00 77.40           O  
ATOM   3966  CB  VAL C 148     -29.741  35.201 -30.521  1.00 63.39           C  
ATOM   3967  CG1 VAL C 148     -29.086  36.417 -29.887  1.00 63.39           C  
ATOM   3968  CG2 VAL C 148     -28.791  34.543 -31.530  1.00 63.39           C  
ATOM   3969  N   ARG C 149     -31.707  34.387 -27.534  1.00 85.25           N  
ATOM   3970  CA  ARG C 149     -32.916  34.856 -26.852  1.00 85.25           C  
ATOM   3971  C   ARG C 149     -32.880  35.834 -25.660  1.00 85.25           C  
ATOM   3972  O   ARG C 149     -33.106  37.038 -25.819  1.00 85.25           O  
ATOM   3973  CB  ARG C 149     -33.634  33.554 -26.431  1.00 97.25           C  
ATOM   3974  CG  ARG C 149     -34.003  32.607 -27.588  1.00 97.25           C  
ATOM   3975  CD  ARG C 149     -35.007  31.520 -27.169  1.00 97.25           C  
ATOM   3976  NE  ARG C 149     -36.376  32.027 -26.983  1.00 97.25           N  
ATOM   3977  CZ  ARG C 149     -37.465  31.258 -26.891  1.00 97.25           C  
ATOM   3978  NH1 ARG C 149     -37.362  29.936 -26.963  1.00 97.25           N  
ATOM   3979  NH2 ARG C 149     -38.667  31.809 -26.741  1.00 97.25           N  
ATOM   3980  N   ARG C 150     -32.624  35.295 -24.467  1.00 98.54           N  
ATOM   3981  CA  ARG C 150     -32.794  36.062 -23.207  1.00 98.54           C  
ATOM   3982  C   ARG C 150     -31.463  36.206 -22.490  1.00 98.54           C  
ATOM   3983  O   ARG C 150     -31.221  37.202 -21.797  1.00 98.54           O  
ATOM   3984  CB  ARG C 150     -33.837  35.459 -22.245  1.00 98.65           C  
ATOM   3985  CG  ARG C 150     -33.914  33.934 -22.256  1.00 98.65           C  
ATOM   3986  CD  ARG C 150     -34.983  33.424 -21.322  1.00 98.65           C  
ATOM   3987  NE  ARG C 150     -34.612  33.598 -19.919  1.00 98.65           N  
ATOM   3988  CZ  ARG C 150     -34.309  32.597 -19.091  1.00 98.65           C  
ATOM   3989  NH1 ARG C 150     -34.332  31.340 -19.519  1.00 98.65           N  
ATOM   3990  NH2 ARG C 150     -33.969  32.850 -17.830  1.00 98.65           N  
ATOM   3991  N   ASP C 151     -30.678  35.126 -22.521  1.00 98.65           N  
ATOM   3992  CA  ASP C 151     -29.345  35.093 -21.908  1.00 98.65           C  
ATOM   3993  C   ASP C 151     -28.386  35.662 -22.961  1.00 98.65           C  
ATOM   3994  O   ASP C 151     -27.166  35.720 -22.768  1.00 98.65           O  
ATOM   3995  CB  ASP C 151     -28.947  33.647 -21.552  1.00 98.65           C  
ATOM   3996  CG  ASP C 151     -29.932  32.972 -20.593  1.00 98.65           C  
ATOM   3997  OD1 ASP C 151     -29.639  32.904 -19.376  1.00 98.65           O  
ATOM   3998  OD2 ASP C 151     -30.989  32.494 -21.063  1.00 98.65           O  
ATOM   3999  N   HIS C 152     -28.986  36.082 -24.075  1.00 98.42           N  
ATOM   4000  CA  HIS C 152     -28.294  36.659 -25.218  1.00 98.42           C  
ATOM   4001  C   HIS C 152     -28.780  38.100 -25.323  1.00 98.42           C  
ATOM   4002  O   HIS C 152     -29.949  38.368 -25.643  1.00 98.42           O  
ATOM   4003  CB  HIS C 152     -28.641  35.859 -26.468  1.00 98.65           C  
ATOM   4004  CG  HIS C 152     -28.671  34.381 -26.228  1.00 98.65           C
[truncated: 167,185 more chars]
