# Supplementary material for: Epitope Prediction Based on Random Peptide Library Screening: Benchmark Dataset and Prediction Tools Evaluation
Source: Molecules. 2011 Jun 16;16(6):4971–93. doi: 10.3390/molecules16064971 (PMC6264216; doi:10.3390/molecules16064971)
Supplement: Supplementary file 1 [file molecules-16-04971-s001.zip › supplementary materials/datasets/MS01004/1MQ8_B.pdb]

HEADER    IMMUNE SYSTEM                           15-SEP-02   1MQ8              
TITLE     CRYSTAL STRUCTURE OF ALPHAL I DOMAIN IN COMPLEX WITH ICAM-1           
ATOM   1423  N   VAL B 130      26.381  27.924  35.339  1.00 98.62           N  
ATOM   1424  CA  VAL B 130      26.545  27.600  33.895  1.00 98.62           C  
ATOM   1425  C   VAL B 130      25.219  27.617  33.171  1.00 98.62           C  
ATOM   1426  O   VAL B 130      24.296  26.865  33.502  1.00 98.62           O  
ATOM   1427  CB  VAL B 130      27.229  26.233  33.694  1.00 72.21           C  
ATOM   1428  CG1 VAL B 130      26.983  25.689  32.301  1.00 72.21           C  
ATOM   1429  CG2 VAL B 130      28.719  26.364  33.945  1.00 72.21           C  
ATOM   1430  N   ASP B 131      25.127  28.498  32.188  1.00 77.40           N  
ATOM   1431  CA  ASP B 131      23.916  28.620  31.394  1.00 77.40           C  
ATOM   1432  C   ASP B 131      24.056  27.749  30.152  1.00 77.40           C  
ATOM   1433  O   ASP B 131      24.618  28.165  29.130  1.00 77.40           O  
ATOM   1434  CB  ASP B 131      23.677  30.086  31.031  1.00 98.65           C  
ATOM   1435  CG  ASP B 131      23.574  30.977  32.272  1.00 98.65           C  
ATOM   1436  OD1 ASP B 131      22.844  30.609  33.224  1.00 98.65           O  
ATOM   1437  OD2 ASP B 131      24.227  32.043  32.296  1.00 98.65           O  
ATOM   1438  N   LEU B 132      23.620  26.497  30.289  1.00 65.85           N  
ATOM   1439  CA  LEU B 132      23.674  25.507  29.223  1.00 65.85           C  
ATOM   1440  C   LEU B 132      22.480  25.599  28.269  1.00 65.85           C  
ATOM   1441  O   LEU B 132      21.387  26.017  28.648  1.00 65.85           O  
ATOM   1442  CB  LEU B 132      23.787  24.092  29.830  1.00 80.05           C  
ATOM   1443  CG  LEU B 132      24.030  22.877  28.910  1.00 80.05           C  
ATOM   1444  CD1 LEU B 132      24.701  21.764  29.701  1.00 80.05           C  
ATOM   1445  CD2 LEU B 132      22.731  22.404  28.297  1.00 80.05           C  
ATOM   1446  N   VAL B 133      22.719  25.178  27.030  1.00 73.66           N  
ATOM   1447  CA  VAL B 133      21.684  25.188  26.004  1.00 73.66           C  
ATOM   1448  C   VAL B 133      21.655  23.920  25.154  1.00 73.66           C  
ATOM   1449  O   VAL B 133      22.688  23.377  24.773  1.00 73.66           O  
ATOM   1450  CB  VAL B 133      21.826  26.434  25.080  1.00 98.65           C  
ATOM   1451  CG1 VAL B 133      21.059  26.240  23.778  1.00 98.65           C  
ATOM   1452  CG2 VAL B 133      21.285  27.657  25.795  1.00 98.65           C  
ATOM   1453  N   PHE B 134      20.443  23.439  24.919  1.00 38.06           N  
ATOM   1454  CA  PHE B 134      20.197  22.272  24.100  1.00 38.06           C  
ATOM   1455  C   PHE B 134      19.760  22.796  22.729  1.00 38.06           C  
ATOM   1456  O   PHE B 134      18.864  23.632  22.614  1.00 38.06           O  
ATOM   1457  CB  PHE B 134      19.085  21.412  24.719  1.00 48.59           C  
ATOM   1458  CG  PHE B 134      19.488  20.702  25.993  1.00 48.59           C  
ATOM   1459  CD1 PHE B 134      20.791  20.252  26.177  1.00 48.59           C  
ATOM   1460  CD2 PHE B 134      18.562  20.472  27.005  1.00 48.59           C  
ATOM   1461  CE1 PHE B 134      21.166  19.584  27.350  1.00 48.59           C  
ATOM   1462  CE2 PHE B 134      18.936  19.801  28.186  1.00 48.59           C  
ATOM   1463  CZ  PHE B 134      20.236  19.360  28.354  1.00 48.59           C  
ATOM   1464  N   LEU B 135      20.445  22.347  21.695  1.00 39.96           N  
ATOM   1465  CA  LEU B 135      20.152  22.747  20.328  1.00 39.96           C  
ATOM   1466  C   LEU B 135      19.871  21.449  19.543  1.00 39.96           C  
ATOM   1467  O   LEU B 135      20.781  20.837  18.964  1.00 39.96           O  
ATOM   1468  CB  LEU B 135      21.358  23.506  19.758  1.00 10.99           C  
ATOM   1469  CG  LEU B 135      21.294  23.917  18.289  1.00 10.99           C  
ATOM   1470  CD1 LEU B 135      20.213  24.977  18.036  1.00 10.99           C  
ATOM   1471  CD2 LEU B 135      22.666  24.397  17.862  1.00 10.99           C  
ATOM   1472  N   PHE B 136      18.609  21.028  19.541  1.00 45.54           N  
ATOM   1473  CA  PHE B 136      18.216  19.793  18.876  1.00 45.54           C  
ATOM   1474  C   PHE B 136      17.715  19.945  17.453  1.00 45.54           C  
ATOM   1475  O   PHE B 136      17.076  20.945  17.108  1.00 45.54           O  
ATOM   1476  CB  PHE B 136      17.187  19.054  19.714  1.00 50.44           C  
ATOM   1477  CG  PHE B 136      15.965  19.853  20.001  1.00 50.44           C  
ATOM   1478  CD1 PHE B 136      16.058  21.087  20.622  1.00 50.44           C  
ATOM   1479  CD2 PHE B 136      14.714  19.369  19.661  1.00 50.44           C  
ATOM   1480  CE1 PHE B 136      14.924  21.822  20.907  1.00 50.44           C  
ATOM   1481  CE2 PHE B 136      13.568  20.100  19.942  1.00 50.44           C  
ATOM   1482  CZ  PHE B 136      13.679  21.327  20.565  1.00 50.44           C  
ATOM   1483  N   ASP B 137      17.989  18.900  16.665  1.00 29.23           N  
ATOM   1484  CA  ASP B 137      17.667  18.762  15.234  1.00 29.23           C  
ATOM   1485  C   ASP B 137      16.213  18.350  14.941  1.00 29.23           C  
ATOM   1486  O   ASP B 137      15.832  17.184  15.081  1.00 29.23           O  
ATOM   1487  CB  ASP B 137      18.662  17.747  14.627  1.00 29.27           C  
ATOM   1488  CG  ASP B 137      18.436  17.467  13.150  1.00 29.27           C  
ATOM   1489  OD1 ASP B 137      19.250  16.718  12.575  1.00 29.27           O  
ATOM   1490  OD2 ASP B 137      17.466  17.964  12.554  1.00 29.27           O  
ATOM   1491  N   GLY B 138      15.434  19.298  14.437  1.00 49.33           N  
ATOM   1492  CA  GLY B 138      14.048  19.013  14.117  1.00 49.33           C  
ATOM   1493  C   GLY B 138      13.820  18.944  12.625  1.00 49.33           C  
ATOM   1494  O   GLY B 138      12.801  19.416  12.133  1.00 49.33           O  
ATOM   1495  N   SER B 139      14.776  18.362  11.906  1.00 60.10           N  
ATOM   1496  CA  SER B 139      14.692  18.224  10.452  1.00 60.10           C  
ATOM   1497  C   SER B 139      14.086  16.902  10.018  1.00 60.10           C  
ATOM   1498  O   SER B 139      14.139  15.923  10.749  1.00 60.10           O  
ATOM   1499  CB  SER B 139      16.077  18.370   9.821  1.00 22.48           C  
ATOM   1500  OG  SER B 139      16.875  17.213   9.977  1.00 22.48           O  
ATOM   1501  N   MET B 140      13.553  16.876   8.801  1.00 25.05           N  
ATOM   1502  CA  MET B 140      12.940  15.679   8.220  1.00 25.05           C  
ATOM   1503  C   MET B 140      13.792  14.418   8.295  1.00 25.05           C  
ATOM   1504  O   MET B 140      13.294  13.346   8.645  1.00 25.05           O  
ATOM   1505  CB  MET B 140      12.601  15.913   6.736  1.00 55.50           C  
ATOM   1506  CG  MET B 140      12.274  14.628   5.972  1.00 55.50           C  
ATOM   1507  SD  MET B 140      11.710  14.803   4.267  1.00 55.50           S  
ATOM   1508  CE  MET B 140      10.085  15.504   4.552  1.00 55.50           C  
ATOM   1509  N   SER B 141      15.090  14.594   8.102  1.00 38.24           N  
ATOM   1510  CA  SER B 141      16.031  13.496   7.995  1.00 38.24           C  
ATOM   1511  C   SER B 141      16.147  12.561   9.178  1.00 38.24           C  
ATOM   1512  O   SER B 141      16.912  11.586   9.141  1.00 38.24           O  
ATOM   1513  CB  SER B 141      17.377  14.032   7.630  1.00 42.88           C  
ATOM   1514  OG  SER B 141      17.974  14.909   8.569  1.00 42.88           O  
ATOM   1515  N   LEU B 142      15.447  12.883  10.256  1.00 45.18           N  
ATOM   1516  CA  LEU B 142      15.448  12.020  11.423  1.00 45.18           C  
ATOM   1517  C   LEU B 142      14.123  11.263  11.444  1.00 45.18           C  
ATOM   1518  O   LEU B 142      13.062  11.845  11.161  1.00 45.18           O  
ATOM   1519  CB  LEU B 142      15.613  12.834  12.706  1.00 32.35           C  
ATOM   1520  CG  LEU B 142      16.971  13.476  13.002  1.00 32.35           C  
ATOM   1521  CD1 LEU B 142      16.871  14.180  14.358  1.00 32.35           C  
ATOM   1522  CD2 LEU B 142      18.102  12.431  12.989  1.00 32.35           C  
ATOM   1523  N   GLN B 143      14.202   9.961  11.726  1.00 59.54           N  
ATOM   1524  CA  GLN B 143      13.021   9.101  11.794  1.00 59.54           C  
ATOM   1525  C   GLN B 143      12.092   9.742  12.814  1.00 59.54           C  
ATOM   1526  O   GLN B 143      12.543  10.190  13.871  1.00 59.54           O  
ATOM   1527  CB  GLN B 143      13.382   7.691  12.278  1.00 80.12           C  
ATOM   1528  CG  GLN B 143      14.593   7.035  11.636  1.00 80.12           C  
ATOM   1529  CD  GLN B 143      14.352   6.556  10.238  1.00 80.12           C  
ATOM   1530  OE1 GLN B 143      13.213   6.486   9.774  1.00 80.12           O  
ATOM   1531  NE2 GLN B 143      15.431   6.209   9.549  1.00 80.12           N  
ATOM   1532  N   PRO B 144      10.782   9.782  12.520  1.00 35.29           N  
ATOM   1533  CA  PRO B 144       9.769  10.374  13.408  1.00 35.29           C  
ATOM   1534  C   PRO B 144       9.897   9.960  14.874  1.00 35.29           C  
ATOM   1535  O   PRO B 144       9.396  10.635  15.776  1.00 35.29           O  
ATOM   1536  CB  PRO B 144       8.447   9.920  12.777  1.00 97.66           C  
ATOM   1537  CG  PRO B 144       8.841   8.732  11.903  1.00 97.66           C  
ATOM   1538  CD  PRO B 144      10.150   9.166  11.342  1.00 97.66           C  
ATOM   1539  N   ASP B 145      10.602   8.860  15.102  1.00 39.94           N  
ATOM   1540  CA  ASP B 145      10.819   8.361  16.444  1.00 39.94           C  
ATOM   1541  C   ASP B 145      12.020   9.051  17.047  1.00 39.94           C  
ATOM   1542  O   ASP B 145      11.919   9.603  18.133  1.00 39.94           O  
ATOM   1543  CB  ASP B 145      11.029   6.842  16.442  1.00 78.96           C  
ATOM   1544  CG  ASP B 145      12.115   6.397  15.483  1.00 78.96           C  
ATOM   1545  OD1 ASP B 145      11.759   6.002  14.359  1.00 78.96           O  
ATOM   1546  OD2 ASP B 145      13.311   6.428  15.850  1.00 78.96           O  
ATOM   1547  N   GLU B 146      13.128   9.058  16.304  1.00 43.60           N  
ATOM   1548  CA  GLU B 146      14.399   9.663  16.715  1.00 43.60           C  
ATOM   1549  C   GLU B 146      14.278  11.045  17.353  1.00 43.60           C  
ATOM   1550  O   GLU B 146      15.176  11.484  18.071  1.00 43.60           O  
ATOM   1551  CB  GLU B 146      15.347   9.732  15.520  1.00 60.23           C  
ATOM   1552  CG  GLU B 146      15.760   8.364  14.978  1.00 60.23           C  
ATOM   1553  CD  GLU B 146      16.541   8.445  13.666  1.00 60.23           C  
ATOM   1554  OE1 GLU B 146      16.471   9.492  12.984  1.00 60.23           O  
ATOM   1555  OE2 GLU B 146      17.208   7.446  13.303  1.00 60.23           O  
ATOM   1556  N   PHE B 147      13.162  11.715  17.079  1.00 38.16           N  
ATOM   1557  CA  PHE B 147      12.854  13.041  17.614  1.00 38.16           C  
ATOM   1558  C   PHE B 147      12.608  12.898  19.104  1.00 38.16           C  
ATOM   1559  O   PHE B 147      13.137  13.671  19.903  1.00 38.16           O  
ATOM   1560  CB  PHE B 147      11.583  13.580  16.935  1.00 42.53           C  
ATOM   1561  CG  PHE B 147      11.195  14.983  17.349  1.00 42.53           C  
ATOM   1562  CD1 PHE B 147      12.101  16.030  17.247  1.00 42.53           C  
ATOM   1563  CD2 PHE B 147       9.900  15.259  17.793  1.00 42.53           C  
ATOM   1564  CE1 PHE B 147      11.721  17.333  17.574  1.00 42.53           C  
ATOM   1565  CE2 PHE B 147       9.512  16.558  18.123  1.00 42.53           C  
ATOM   1566  CZ  PHE B 147      10.424  17.597  18.013  1.00 42.53           C  
ATOM   1567  N   GLN B 148      11.792  11.897  19.451  1.00 53.51           N  
ATOM   1568  CA  GLN B 148      11.416  11.593  20.827  1.00 53.51           C  
ATOM   1569  C   GLN B 148      12.523  10.857  21.580  1.00 53.51           C  
ATOM   1570  O   GLN B 148      12.573  10.906  22.799  1.00 53.51           O  
ATOM   1571  CB  GLN B 148      10.109  10.793  20.852  1.00 88.14           C  
ATOM   1572  CG  GLN B 148       9.250  11.019  22.099  1.00 88.14           C  
ATOM   1573  CD  GLN B 148       8.690  12.445  22.216  1.00 88.14           C  
ATOM   1574  OE1 GLN B 148       8.308  13.064  21.219  1.00 88.14           O  
ATOM   1575  NE2 GLN B 148       8.621  12.957  23.447  1.00 88.14           N  
ATOM   1576  N   LYS B 149      13.410  10.172  20.861  1.00 68.30           N  
ATOM   1577  CA  LYS B 149      14.531   9.468  21.497  1.00 68.30           C  
ATOM   1578  C   LYS B 149      15.549  10.524  21.910  1.00 68.30           C  
ATOM   1579  O   LYS B 149      16.321  10.326  22.845  1.00 68.30           O  
ATOM   1580  CB  LYS B 149      15.193   8.480  20.531  1.00 71.99           C  
ATOM   1581  CG  LYS B 149      14.247   7.461  19.896  1.00 71.99           C  
ATOM   1582  CD  LYS B 149      13.582   6.565  20.929  1.00 71.99           C  
ATOM   1583  CE  LYS B 149      12.569   5.648  20.274  1.00 71.99           C  
ATOM   1584  NZ  LYS B 149      11.846   4.837  21.278  1.00 71.99           N  
ATOM   1585  N   ILE B 150      15.548  11.633  21.168  1.00 69.43           N  
ATOM   1586  CA  ILE B 150      16.423  12.779  21.411  1.00 69.43           C  
ATOM   1587  C   ILE B 150      16.005  13.467  22.706  1.00 69.43           C  
ATOM   1588  O   ILE B 150      16.837  13.733  23.578  1.00 69.43           O  
ATOM   1589  CB  ILE B 150      16.374  13.800  20.214  1.00 81.20           C  
ATOM   1590  CG1 ILE B 150      17.467  13.480  19.195  1.00 81.20           C  
ATOM   1591  CG2 ILE B 150      16.528  15.239  20.689  1.00 81.20           C  
ATOM   1592  CD1 ILE B 150      17.593  14.501  18.094  1.00 81.20           C  
ATOM   1593  N   LEU B 151      14.706  13.728  22.828  1.00 60.24           N  
ATOM   1594  CA  LEU B 151      14.154  14.384  24.006  1.00 60.24           C  
ATOM   1595  C   LEU B 151      14.510  13.598  25.276  1.00 60.24           C  
ATOM   1596  O   LEU B 151      14.940  14.167  26.282  1.00 60.24           O  
ATOM   1597  CB  LEU B 151      12.635  14.513  23.868  1.00 14.02           C  
ATOM   1598  CG  LEU B 151      12.048  14.943  22.527  1.00 14.02           C  
ATOM   1599  CD1 LEU B 151      10.656  15.530  22.770  1.00 14.02           C  
ATOM   1600  CD2 LEU B 151      12.929  15.969  21.867  1.00 14.02           C  
ATOM   1601  N   ASP B 152      14.354  12.281  25.201  1.00 95.88           N  
ATOM   1602  CA  ASP B 152      14.673  11.398  26.310  1.00 95.88           C  
ATOM   1603  C   ASP B 152      16.074  11.725  26.817  1.00 95.88           C  
ATOM   1604  O   ASP B 152      16.295  11.831  28.021  1.00 95.88           O  
ATOM   1605  CB  ASP B 152      14.611   9.938  25.848  1.00 48.43           C  
ATOM   1606  CG  ASP B 152      13.224   9.520  25.386  1.00 48.43           C  
ATOM   1607  OD1 ASP B 152      13.098   8.380  24.896  1.00 48.43           O  
ATOM   1608  OD2 ASP B 152      12.265  10.314  25.523  1.00 48.43           O  
ATOM   1609  N   PHE B 153      17.005  11.923  25.885  1.00 58.81           N  
ATOM   1610  CA  PHE B 153      18.381  12.259  26.233  1.00 58.81           C  
ATOM   1611  C   PHE B 153      18.451  13.623  26.871  1.00 58.81           C  
ATOM   1612  O   PHE B 153      19.220  13.828  27.809  1.00 58.81           O  
ATOM   1613  CB  PHE B 153      19.296  12.273  25.010  1.00 81.39           C  
ATOM   1614  CG  PHE B 153      20.633  12.906  25.275  1.00 81.39           C  
ATOM   1615  CD1 PHE B 153      21.682  12.147  25.782  1.00 81.39           C  
ATOM   1616  CD2 PHE B 153      20.816  14.275  25.095  1.00 81.39           C  
ATOM   1617  CE1 PHE B 153      22.894  12.740  26.103  1.00 81.39           C  
ATOM   1618  CE2 PHE B 153      22.021  14.878  25.415  1.00 81.39           C  
ATOM   1619  CZ  PHE B 153      23.062  14.114  25.923  1.00 81.39           C  
ATOM   1620  N   MET B 154      17.752  14.587  26.281  1.00 29.82           N  
ATOM   1621  CA  MET B 154      17.757  15.919  26.849  1.00 29.82           C  
ATOM   1622  C   MET B 154      17.424  15.754  28.332  1.00 29.82           C  
ATOM   1623  O   MET B 154      18.163  16.208  29.192  1.00 29.82           O  
ATOM   1624  CB  MET B 154      16.743  16.828  26.152  1.00 83.74           C  
ATOM   1625  CG  MET B 154      17.056  17.095  24.688  1.00 83.74           C  
ATOM   1626  SD  MET B 154      16.493  18.724  24.107  1.00 83.74           S  
ATOM   1627  CE  MET B 154      14.697  18.539  24.113  1.00 83.74           C  
ATOM   1628  N   LYS B 155      16.398  14.964  28.620  1.00 82.93           N  
ATOM   1629  CA  LYS B 155      15.990  14.711  30.000  1.00 82.93           C  
ATOM   1630  C   LYS B 155      17.023  13.863  30.782  1.00 82.93           C  
ATOM   1631  O   LYS B 155      17.154  14.009  31.994  1.00 82.93           O  
ATOM   1632  CB  LYS B 155      14.613  14.048  30.005  1.00 98.65           C  
ATOM   1633  CG  LYS B 155      13.568  14.862  29.241  1.00 98.65           C  
ATOM   1634  CD  LYS B 155      12.288  14.080  28.967  1.00 98.65           C  
ATOM   1635  CE  LYS B 155      11.356  14.860  28.042  1.00 98.65           C  
ATOM   1636  NZ  LYS B 155      10.102  14.126  27.692  1.00 98.65           N  
ATOM   1637  N   ASP B 156      17.776  13.016  30.084  1.00 98.65           N  
ATOM   1638  CA  ASP B 156      18.797  12.179  30.724  1.00 98.65           C  
ATOM   1639  C   ASP B 156      19.864  13.043  31.408  1.00 98.65           C  
ATOM   1640  O   ASP B 156      20.534  12.597  32.331  1.00 98.65           O  
ATOM   1641  CB  ASP B 156      19.444  11.234  29.682  1.00 98.65           C  
ATOM   1642  CG  ASP B 156      20.436  10.236  30.307  1.00 98.65           C  
ATOM   1643  OD1 ASP B 156      20.001   9.146  30.751  1.00 98.65           O  
ATOM   1644  OD2 ASP B 156      21.662  10.522  30.314  1.00 98.65           O  
ATOM   1645  N   VAL B 157      19.987  14.292  30.967  1.00 95.26           N  
ATOM   1646  CA  VAL B 157      20.989  15.195  31.547  1.00 95.26           C  
ATOM   1647  C   VAL B 157      20.307  16.298  32.344  1.00 95.26           C  
ATOM   1648  O   VAL B 157      20.680  16.563  33.496  1.00 95.26           O  
ATOM   1649  CB  VAL B 157      21.891  15.856  30.487  1.00 98.65           C  
ATOM   1650  CG1 VAL B 157      23.180  16.330  31.123  1.00 98.65           C  
ATOM   1651  CG2 VAL B 157      22.175  14.899  29.320  1.00 98.65           C  
ATOM   1652  N   MET B 158      19.289  16.912  31.741  1.00 98.65           N  
ATOM   1653  CA  MET B 158      18.529  18.011  32.334  1.00 98.65           C  
ATOM   1654  C   MET B 158      17.862  17.689  33.672  1.00 98.65           C  
ATOM   1655  O   MET B 158      18.324  18.153  34.718  1.00 98.65           O  
ATOM   1656  CB  MET B 158      17.481  18.511  31.339  1.00 87.55           C  
ATOM   1657  CG  MET B 158      16.681  19.697  31.839  1.00 87.55           C  
ATOM   1658  SD  MET B 158      15.525  20.283  30.596  1.00 87.55           S  
ATOM   1659  CE  MET B 158      16.536  21.448  29.719  1.00 87.55           C  
ATOM   1660  N   LYS B 159      16.761  16.934  33.639  1.00 69.90           N  
ATOM   1661  CA  LYS B 159      16.019  16.571  34.860  1.00 69.90           C  
ATOM   1662  C   LYS B 159      16.883  15.799  35.865  1.00 69.90           C  
ATOM   1663  O   LYS B 159      16.663  15.874  37.079  1.00 69.90           O  
ATOM   1664  CB  LYS B 159      14.760  15.756  34.519  1.00 79.49           C  
ATOM   1665  CG  LYS B 159      13.757  15.652  35.670  1.00 79.49           C  
ATOM   1666  CD  LYS B 159      13.232  17.041  36.035  1.00 79.49           C  
ATOM   1667  CE  LYS B 159      12.452  17.043  37.333  1.00 79.49           C  
ATOM   1668  NZ  LYS B 159      11.978  18.421  37.661  1.00 79.49           N  
ATOM   1669  N   LYS B 160      17.850  15.039  35.356  1.00 98.65           N  
ATOM   1670  CA  LYS B 160      18.734  14.288  36.229  1.00 98.65           C  
ATOM   1671  C   LYS B 160      19.599  15.272  36.990  1.00 98.65           C  
ATOM   1672  O   LYS B 160      19.952  15.026  38.142  1.00 98.65           O  
ATOM   1673  CB  LYS B 160      19.573  13.288  35.438  1.00 98.65           C  
ATOM   1674  CG  LYS B 160      18.763  12.089  34.950  1.00 98.65           C  
ATOM   1675  CD  LYS B 160      19.665  10.931  34.538  1.00 98.65           C  
ATOM   1676  CE  LYS B 160      18.868   9.720  34.065  1.00 98.65           C  
ATOM   1677  NZ  LYS B 160      19.766   8.623  33.599  1.00 98.65           N  
ATOM   1678  N   CYS B 161      19.897  16.406  36.359  1.00 50.62           N  
ATOM   1679  CA  CYS B 161      20.687  17.440  37.013  1.00 50.62           C  
ATOM   1680  C   CYS B 161      19.854  18.707  37.256  1.00 50.62           C  
ATOM   1681  O   CYS B 161      20.270  19.823  36.922  1.00 50.62           O  
ATOM   1682  CB  CYS B 161      21.959  17.753  36.218  1.00 98.65           C  
ATOM   1683  SG  CYS B 161      22.949  16.276  35.813  1.00 98.65           S  
ATOM   1684  N   SER B 162      18.683  18.521  37.872  1.00 57.61           N  
ATOM   1685  CA  SER B 162      17.759  19.621  38.181  1.00 57.61           C  
ATOM   1686  C   SER B 162      18.247  20.436  39.377  1.00 57.61           C  
ATOM   1687  O   SER B 162      17.557  21.338  39.857  1.00 57.61           O  
ATOM   1688  CB  SER B 162      16.340  19.088  38.453  1.00 98.65           C  
ATOM   1689  OG  SER B 162      16.280  18.253  39.608  1.00 98.65           O  
ATOM   1690  N   ASN B 163      19.443  20.107  39.851  1.00 86.14           N  
ATOM   1691  CA  ASN B 163      20.065  20.793  40.973  1.00 86.14           C  
ATOM   1692  C   ASN B 163      20.197  22.283  40.679  1.00 86.14           C  
ATOM   1693  O   ASN B 163      20.420  22.678  39.534  1.00 86.14           O  
ATOM   1694  CB  ASN B 163      21.445  20.182  41.273  1.00 98.65           C  
ATOM   1695  CG  ASN B 163      21.916  19.215  40.186  1.00 98.65           C  
ATOM   1696  OD1 ASN B 163      22.996  19.371  39.606  1.00 98.65           O  
ATOM   1697  ND2 ASN B 163      21.107  18.201  39.921  1.00 98.65           N  
ATOM   1698  N   THR B 164      20.067  23.100  41.720  1.00 94.20           N  
ATOM   1699  CA  THR B 164      20.162  24.551  41.590  1.00 94.20           C  
ATOM   1700  C   THR B 164      21.471  25.003  40.930  1.00 94.20           C  
ATOM   1701  O   THR B 164      22.420  24.218  40.809  1.00 94.20           O  
ATOM   1702  CB  THR B 164      19.985  25.244  42.966  1.00 98.65           C  
ATOM   1703  OG1 THR B 164      19.924  26.666  42.789  1.00 98.65           O  
ATOM   1704  CG2 THR B 164      21.131  24.882  43.917  1.00 98.65           C  
ATOM   1705  N   SER B 165      21.499  26.265  40.493  1.00 85.79           N  
ATOM   1706  CA  SER B 165      22.662  26.858  39.817  1.00 85.79           C  
ATOM   1707  C   SER B 165      22.934  26.126  38.500  1.00 85.79           C  
ATOM   1708  O   SER B 165      24.085  25.951  38.089  1.00 85.79           O  
ATOM   1709  CB  SER B 165      23.916  26.836  40.714  1.00 98.65           C  
ATOM   1710  OG  SER B 165      23.876  27.832  41.732  1.00 98.65           O  
ATOM   1711  N   TYR B 166      21.852  25.703  37.851  1.00 98.65           N  
ATOM   1712  CA  TYR B 166      21.931  24.986  36.586  1.00 98.65           C  
ATOM   1713  C   TYR B 166      20.777  25.394  35.678  1.00 98.65           C  
ATOM   1714  O   TYR B 166      19.643  24.931  35.838  1.00 98.65           O  
ATOM   1715  CB  TYR B 166      21.914  23.478  36.831  1.00 98.55           C  
ATOM   1716  CG  TYR B 166      23.044  22.753  36.144  1.00 98.55           C  
ATOM   1717  CD1 TYR B 166      23.759  23.359  35.108  1.00 98.55           C  
ATOM   1718  CD2 TYR B 166      23.400  21.458  36.522  1.00 98.55           C  
ATOM   1719  CE1 TYR B 166      24.802  22.695  34.462  1.00 98.55           C  
ATOM   1720  CE2 TYR B 166      24.444  20.780  35.881  1.00 98.55           C  
ATOM   1721  CZ  TYR B 166      25.138  21.408  34.852  1.00 98.55           C  
ATOM   1722  OH  TYR B 166      26.161  20.750  34.210  1.00 98.55           O  
ATOM   1723  N   GLN B 167      21.084  26.286  34.739  1.00 98.65           N  
ATOM   1724  CA  GLN B 167      20.109  26.813  33.784  1.00 98.65           C  
ATOM   1725  C   GLN B 167      20.232  26.186  32.384  1.00 98.65           C  
ATOM   1726  O   GLN B 167      21.335  25.886  31.917  1.00 98.65           O  
ATOM   1727  CB  GLN B 167      20.225  28.351  33.694  1.00 98.65           C  
ATOM   1728  CG  GLN B 167      19.762  29.135  34.944  1.00 98.65           C  
ATOM   1729  CD  GLN B 167      20.789  29.165  36.083  1.00 98.65           C  
ATOM   1730  OE1 GLN B 167      20.491  28.775  37.223  1.00 98.65           O  
ATOM   1731  NE2 GLN B 167      21.993  29.656  35.784  1.00 98.65           N  
ATOM   1732  N   PHE B 168      19.089  25.999  31.721  1.00 58.98           N  
ATOM   1733  CA  PHE B 168      19.047  25.410  30.386  1.00 58.98           C  
ATOM   1734  C   PHE B 168      18.064  26.110  29.443  1.00 58.98           C  
ATOM   1735  O   PHE B 168      17.235  26.930  29.857  1.00 58.98           O  
ATOM   1736  CB  PHE B 168      18.655  23.925  30.464  1.00 98.65           C  
ATOM   1737  CG  PHE B 168      19.531  23.095  31.356  1.00 98.65           C  
ATOM   1738  CD1 PHE B 168      20.911  23.065  31.181  1.00 98.65           C  
ATOM   1739  CD2 PHE B 168      18.964  22.308  32.354  1.00 98.65           C  
ATOM   1740  CE1 PHE B 168      21.719  22.259  31.991  1.00 98.65           C  
ATOM   1741  CE2 PHE B 168      19.757  21.498  33.170  1.00 98.65           C  
ATOM   1742  CZ  PHE B 168      21.141  21.472  32.985  1.00 98.65           C  
ATOM   1743  N   ALA B 169      18.136  25.715  28.171  1.00 55.56           N  
ATOM   1744  CA  ALA B 169      17.289  26.247  27.100  1.00 55.56           C  
ATOM   1745  C   ALA B 169      17.129  25.190  25.997  1.00 55.56           C  
ATOM   1746  O   ALA B 169      17.687  24.092  26.085  1.00 55.56           O  
ATOM   1747  CB  ALA B 169      17.913  27.515  26.536  1.00 24.23           C  
ATOM   1748  N   ALA B 170      16.369  25.526  24.959  1.00 43.71           N  
ATOM   1749  CA  ALA B 170      16.123  24.586  23.876  1.00 43.71           C  
ATOM   1750  C   ALA B 170      15.739  25.281  22.577  1.00 43.71           C  
ATOM   1751  O   ALA B 170      14.815  26.111  22.534  1.00 43.71           O  
ATOM   1752  CB  ALA B 170      15.085  23.539  24.262  1.00 98.65           C  
ATOM   1753  N   VAL B 171      16.434  24.911  21.509  1.00 65.15           N  
ATOM   1754  CA  VAL B 171      16.189  25.454  20.184  1.00 65.15           C  
ATOM   1755  C   VAL B 171      16.195  24.361  19.128  1.00 65.15           C  
ATOM   1756  O   VAL B 171      17.235  23.778  18.808  1.00 65.15           O  
ATOM   1757  CB  VAL B 171      17.205  26.547  19.823  1.00 98.65           C  
ATOM   1758  CG1 VAL B 171      16.636  27.924  20.134  1.00 98.65           C  
ATOM   1759  CG2 VAL B 171      18.528  26.348  20.566  1.00 98.65           C  
ATOM   1760  N   GLN B 172      15.005  24.088  18.601  1.00 93.10           N  
ATOM   1761  CA  GLN B 172      14.821  23.088  17.559  1.00 93.10           C  
ATOM   1762  C   GLN B 172      15.134  23.724  16.218  1.00 93.10           C  
ATOM   1763  O   GLN B 172      14.485  24.699  15.829  1.00 93.10           O  
ATOM   1764  CB  GLN B 172      13.375  22.589  17.573  1.00 75.51           C  
ATOM   1765  CG  GLN B 172      13.074  21.462  16.615  1.00 75.51           C  
ATOM   1766  CD  GLN B 172      11.980  21.817  15.640  1.00 75.51           C  
ATOM   1767  OE1 GLN B 172      11.761  21.111  14.655  1.00 75.51           O  
ATOM   1768  NE2 GLN B 172      11.286  22.921  15.903  1.00 75.51           N  
ATOM   1769  N   PHE B 173      16.130  23.186  15.520  1.00 25.19           N  
ATOM   1770  CA  PHE B 173      16.496  23.744  14.229  1.00 25.19           C  
ATOM   1771  C   PHE B 173      16.226  22.815  13.066  1.00 25.19           C  
ATOM   1772  O   PHE B 173      16.442  21.608  13.158  1.00 25.19           O  
ATOM   1773  CB  PHE B 173      17.960  24.170  14.221  1.00 15.87           C  
ATOM   1774  CG  PHE B 173      18.937  23.029  14.138  1.00 15.87           C  
ATOM   1775  CD1 PHE B 173      19.360  22.373  15.276  1.00 15.87           C  
ATOM   1776  CD2 PHE B 173      19.472  22.646  12.917  1.00 15.87           C  
ATOM   1777  CE1 PHE B 173      20.306  21.358  15.194  1.00 15.87           C  
ATOM   1778  CE2 PHE B 173      20.410  21.636  12.837  1.00 15.87           C  
ATOM   1779  CZ  PHE B 173      20.828  20.994  13.975  1.00 15.87           C  
ATOM   1780  N   SER B 174      15.772  23.402  11.965  1.00 51.11           N  
ATOM   1781  CA  SER B 174      15.474  22.683  10.737  1.00 51.11           C  
ATOM   1782  C   SER B 174      15.785  23.683   9.620  1.00 51.11           C  
ATOM   1783  O   SER B 174      16.950  24.008   9.393  1.00 51.11           O  
ATOM   1784  CB  SER B 174      14.013  22.241  10.728  1.00 44.87           C  
ATOM   1785  OG  SER B 174      13.147  23.345  10.888  1.00 44.87           O  
ATOM   1786  N   THR B 175      14.765  24.177   8.928  1.00 33.49           N  
ATOM   1787  CA  THR B 175      14.984  25.173   7.880  1.00 33.49           C  
ATOM   1788  C   THR B 175      14.895  26.532   8.561  1.00 33.49           C  
ATOM   1789  O   THR B 175      15.460  27.526   8.095  1.00 33.49           O  
ATOM   1790  CB  THR B 175      13.923  25.068   6.752  1.00 33.46           C  
ATOM   1791  OG1 THR B 175      14.111  23.848   6.028  1.00 33.46           O  
ATOM   1792  CG2 THR B 175      14.024  26.233   5.771  1.00 33.46           C  
ATOM   1793  N   SER B 176      14.220  26.545   9.706  1.00 65.03           N  
ATOM   1794  CA  SER B 176      14.025  27.755  10.496  1.00 65.03           C  
ATOM   1795  C   SER B 176      14.394  27.496  11.963  1.00 65.03           C  
ATOM   1796  O   SER B 176      14.820  26.398  12.305  1.00 65.03           O  
ATOM   1797  CB  SER B 176      12.575  28.205  10.370  1.00 98.65           C  
ATOM   1798  OG  SER B 176      11.722  27.077  10.224  1.00 98.65           O  
ATOM   1799  N   TYR B 177      14.230  28.510  12.815  1.00 69.41           N  
ATOM   1800  CA  TYR B 177      14.565  28.371  14.235  1.00 69.41           C  
ATOM   1801  C   TYR B 177      13.491  28.940  15.151  1.00 69.41           C  
ATOM   1802  O   TYR B 177      12.679  29.787  14.743  1.00 69.41           O  
ATOM   1803  CB  TYR B 177      15.882  29.042  14.581  1.00 61.40           C  
ATOM   1804  CG  TYR B 177      16.925  29.000  13.493  1.00 61.40           C  
ATOM   1805  CD1 TYR B 177      17.812  27.940  13.381  1.00 61.40           C  
ATOM   1806  CD2 TYR B 177      17.002  30.021  12.554  1.00 61.40           C  
ATOM   1807  CE1 TYR B 177      18.727  27.892  12.359  1.00 61.40           C  
ATOM   1808  CE2 TYR B 177      17.910  29.983  11.535  1.00 61.40           C  
ATOM   1809  CZ  TYR B 177      18.780  28.923  11.438  1.00 61.40           C  
ATOM   1810  OH  TYR B 177      19.714  28.907  10.429  1.00 61.40           O  
ATOM   1811  N   LYS B 178      13.472  28.433  16.379  1.00 71.78           N  
ATOM   1812  CA  LYS B 178      12.556  28.848  17.416  1.00 71.78           C  
ATOM   1813  C   LYS B 178      13.074  28.358  18.755  1.00 71.78           C  
ATOM   1814  O   LYS B 178      13.588  27.237  18.876  1.00 71.78           O  
ATOM   1815  CB  LYS B 178      11.153  28.288  17.188  1.00 54.19           C  
ATOM   1816  CG  LYS B 178      11.052  26.767  17.385  1.00 54.19           C  
ATOM   1817  CD  LYS B 178       9.605  26.287  17.502  1.00 54.19           C  
ATOM   1818  CE  LYS B 178       8.878  26.929  18.687  1.00 54.19           C  
ATOM   1819  NZ  LYS B 178       7.606  26.211  19.035  1.00 54.19           N  
ATOM   1820  N   THR B 179      12.978  29.222  19.752  1.00 98.37           N  
ATOM   1821  CA  THR B 179      13.394  28.871  21.100  1.00 98.37           C  
ATOM   1822  C   THR B 179      12.176  28.161  21.705  1.00 98.37           C  
ATOM   1823  O   THR B 179      11.129  28.783  21.931  1.00 98.37           O  
ATOM   1824  CB  THR B 179      13.765  30.133  21.904  1.00 98.65           C  
ATOM   1825  OG1 THR B 179      12.735  31.120  21.759  1.00 98.65           O  
ATOM   1826  CG2 THR B 179      15.084  30.721  21.421  1.00 98.65           C  
ATOM   1827  N   GLU B 180      12.292  26.842  21.870  1.00 98.65           N  
ATOM   1828  CA  GLU B 180      11.219  26.010  22.427  1.00 98.65           C  
ATOM   1829  C   GLU B 180      10.795  26.509  23.798  1.00 98.65           C  
ATOM   1830  O   GLU B 180       9.606  26.699  24.066  1.00 98.65           O  
ATOM   1831  CB  GLU B 180      11.671  24.553  22.506  1.00 61.46           C  
ATOM   1832  CG  GLU B 180      12.050  23.968  21.159  1.00 61.46           C  
ATOM   1833  CD  GLU B 180      10.850  23.556  20.327  1.00 61.46           C  
ATOM   1834  OE1 GLU B 180       9.943  24.383  20.123  1.00 61.46           O  
ATOM   1835  OE2 GLU B 180      10.815  22.393  19.868  1.00 61.46           O  
ATOM   1836  N   PHE B 181      11.782  26.683  24.669  1.00 87.98           N  
ATOM   1837  CA  PHE B 181      11.553  27.211  26.000  1.00 87.98           C  
ATOM   1838  C   PHE B 181      12.730  28.090  26.393  1.00 87.98           C  
ATOM   1839  O   PHE B 181      13.895  27.692  26.285  1.00 87.98           O  
ATOM   1840  CB  PHE B 181      11.262  26.106  27.038  1.00 88.27           C  
ATOM   1841  CG  PHE B 181      12.448  25.232  27.402  1.00 88.27           C  
ATOM   1842  CD1 PHE B 181      13.428  25.679  28.288  1.00 88.27           C  
ATOM   1843  CD2 PHE B 181      12.527  23.925  26.935  1.00 88.27           C  
ATOM   1844  CE1 PHE B 181      14.453  24.840  28.702  1.00 88.27           C  
ATOM   1845  CE2 PHE B 181      13.554  23.079  27.350  1.00 88.27           C  
ATOM   1846  CZ  PHE B 181      14.514  23.540  28.233  1.00 88.27           C  
ATOM   1847  N   ASP B 182      12.411  29.330  26.744  1.00 71.24           N  
ATOM   1848  CA  ASP B 182      13.413  30.313  27.145  1.00 71.24           C  
ATOM   1849  C   ASP B 182      13.741  30.123  28.624  1.00 71.24           C  
ATOM   1850  O   ASP B 182      13.127  29.298  29.306  1.00 71.24           O  
ATOM   1851  CB  ASP B 182      12.870  31.732  26.907  1.00 98.65           C  
ATOM   1852  CG  ASP B 182      12.243  31.900  25.524  1.00 98.65           C  
ATOM   1853  OD1 ASP B 182      12.783  31.327  24.555  1.00 98.65           O  
ATOM   1854  OD2 ASP B 182      11.210  32.599  25.404  1.00 98.65           O  
ATOM   1855  N   PHE B 183      14.715  30.878  29.118  1.00 98.65           N  
ATOM   1856  CA  PHE B 183      15.092  30.791  30.527  1.00 98.65           C  
ATOM   1857  C   PHE B 183      13.947  31.285  31.417  1.00 98.65           C  
ATOM   1858  O   PHE B 183      13.657  30.680  32.444  1.00 98.65           O  
ATOM   1859  CB  PHE B 183      16.358  31.617  30.810  1.00 98.12           C  
ATOM   1860  CG  PHE B 183      17.651  30.927  30.434  1.00 98.12           C  
ATOM   1861  CD1 PHE B 183      17.923  29.636  30.876  1.00 98.12           C  
ATOM   1862  CD2 PHE B 183      18.603  31.581  29.652  1.00 98.12           C  
ATOM   1863  CE1 PHE B 183      19.120  29.008  30.547  1.00 98.12           C  
ATOM   1864  CE2 PHE B 183      19.801  30.957  29.320  1.00 98.12           C  
ATOM   1865  CZ  PHE B 183      20.058  29.666  29.770  1.00 98.12           C  
ATOM   1866  N   SER B 184      13.295  32.371  30.994  1.00 98.65           N  
ATOM   1867  CA  SER B 184      12.179  32.985  31.723  1.00 98.65           C  
ATOM   1868  C   SER B 184      11.124  31.976  32.162  1.00 98.65           C  
ATOM   1869  O   SER B 184      10.780  31.903  33.343  1.00 98.65           O  
ATOM   1870  CB  SER B 184      11.508  34.079  30.877  1.00 79.22           C  
ATOM   1871  OG  SER B 184      12.348  35.205  30.680  1.00 79.22           O  
ATOM   1872  N   ASP B 185      10.588  31.228  31.201  1.00 98.65           N  
ATOM   1873  CA  ASP B 185       9.579  30.214  31.489  1.00 98.65           C  
ATOM   1874  C   ASP B 185      10.230  28.910  31.936  1.00 98.65           C  
ATOM   1875  O   ASP B 185       9.534  27.976  32.341  1.00 98.65           O  
ATOM   1876  CB  ASP B 185       8.685  29.965  30.265  1.00 98.55           C  
ATOM   1877  CG  ASP B 185       7.526  30.960  30.161  1.00 98.55           C  
ATOM   1878  OD1 ASP B 185       6.380  30.570  30.478  1.00 98.55           O  
ATOM   1879  OD2 ASP B 185       7.750  32.121  29.752  1.00 98.55           O  
ATOM   1880  N   TYR B 186      11.563  28.863  31.874  1.00 98.27           N  
ATOM   1881  CA  TYR B 186      12.336  27.682  32.270  1.00 98.27           C  
ATOM   1882  C   TYR B 186      12.362  27.431  33.784  1.00 98.27           C  
ATOM   1883  O   TYR B 186      11.945  26.375  34.251  1.00 98.27           O  
ATOM   1884  CB  TYR B 186      13.770  27.771  31.720  1.00 98.65           C  
ATOM   1885  CG  TYR B 186      14.746  26.821  32.374  1.00 98.65           C  
ATOM   1886  CD1 TYR B 186      15.876  27.302  33.026  1.00 98.65           C  
ATOM   1887  CD2 TYR B 186      14.504  25.446  32.402  1.00 98.65           C  
ATOM   1888  CE1 TYR B 186      16.742  26.441  33.692  1.00 98.65           C  
ATOM   1889  CE2 TYR B 186      15.364  24.575  33.064  1.00 98.65           C  
ATOM   1890  CZ  TYR B 186      16.479  25.080  33.713  1.00 98.65           C  
ATOM   1891  OH  TYR B 186      17.328  24.232  34.390  1.00 98.65           O  
ATOM   1892  N   VAL B 187      12.862  28.403  34.537  1.00 98.65           N  
ATOM   1893  CA  VAL B 187      12.948  28.268  35.990  1.00 98.65           C  
ATOM   1894  C   VAL B 187      11.632  28.632  36.710  1.00 98.65           C  
ATOM   1895  O   VAL B 187      11.638  29.019  37.881  1.00 98.65           O  
ATOM   1896  CB  VAL B 187      14.128  29.100  36.563  1.00 35.07           C  
ATOM   1897  CG1 VAL B 187      14.850  28.321  37.625  1.00 35.07           C  
ATOM   1898  CG2 VAL B 187      15.116  29.493  35.476  1.00 35.07           C  
ATOM   1899  N   LYS B 188      10.515  28.437  36.005  1.00 98.65           N  
ATOM   1900  CA  LYS B 188       9.175  28.737  36.523  1.00 98.65           C  
ATOM   1901  C   LYS B 188       8.458  27.449  36.888  1.00 98.65           C  
ATOM   1902  O   LYS B 188       7.802  27.373  37.929  1.00 98.65           O  
ATOM   1903  CB  LYS B 188       8.356  29.500  35.487  1.00 83.20           C  
ATOM   1904  CG  LYS B 188       6.906  29.812  35.882  1.00 83.20           C  
ATOM   1905  CD  LYS B 188       6.106  30.382  34.737  1.00 83.20           C  
ATOM   1906  CE  LYS B 188       6.626  31.752  34.335  1.00 83.20           C  
ATOM   1907  NZ  LYS B 188       7.976  31.742  33.707  1.00 83.20           N  
ATOM   1908  N   ARG B 189       8.567  26.447  36.026  1.00 98.14           N  
ATOM   1909  CA  ARG B 189       7.954  25.151  36.242  1.00 98.14           C  
ATOM   1910  C   ARG B 189       8.972  24.101  35.807  1.00 98.14           C  
ATOM   1911  O   ARG B 189       8.732  23.322  34.886  1.00 98.14           O  
ATOM   1912  CB  ARG B 189       6.649  25.038  35.446  1.00 98.65           C  
ATOM   1913  CG  ARG B 189       5.773  23.851  35.841  1.00 98.65           C  
ATOM   1914  CD  ARG B 189       4.378  23.987  35.261  1.00 98.65           C  
ATOM   1915  NE  ARG B 189       3.734  25.233  35.682  1.00 98.65           N  
ATOM   1916  CZ  ARG B 189       2.438  25.508  35.533  1.00 98.65           C  
ATOM   1917  NH1 ARG B 189       1.618  24.622  34.971  1.00 98.65           N  
ATOM   1918  NH2 ARG B 189       1.961  26.684  35.934  1.00 98.65           N  
ATOM   1919  N   LYS B 190      10.117  24.118  36.493  1.00 54.19           N  
ATOM   1920  CA  LYS B 190      11.244  23.223  36.253  1.00 54.19           C  
ATOM   1921  C   LYS B 190      10.907  21.732  36.132  1.00 54.19           C  
ATOM   1922  O   LYS B 190      10.742  21.035  37.143  1.00 54.19           O  
ATOM   1923  CB  LYS B 190      12.309  23.428  37.342  1.00 62.46           C  
ATOM   1924  CG  LYS B 190      12.858  24.852  37.452  1.00 62.46           C  
ATOM   1925  CD  LYS B 190      13.780  24.995  38.660  1.00 62.46           C  
ATOM   1926  CE  LYS B 190      15.038  24.133  38.529  1.00 62.46           C  
ATOM   1927  NZ  LYS B 190      15.892  24.111  39.759  1.00 62.46           N  
ATOM   1928  N   ASP B 191      10.829  21.274  34.876  1.00 75.73           N  
ATOM   1929  CA  ASP B 191      10.527  19.886  34.494  1.00 75.73           C  
ATOM   1930  C   ASP B 191      10.356  19.819  32.958  1.00 75.73           C  
ATOM   1931  O   ASP B 191       9.524  20.530  32.377  1.00 75.73           O  
ATOM   1932  CB  ASP B 191       9.249  19.373  35.201  1.00 91.47           C  
ATOM   1933  CG  ASP B 191       9.071  17.840  35.094  1.00 91.47           C  
ATOM   1934  OD1 ASP B 191       9.908  17.086  35.638  1.00 91.47           O  
ATOM   1935  OD2 ASP B 191       8.071  17.385  34.496  1.00 91.47           O  
ATOM   1936  N   PRO B 192      11.162  18.974  32.285  1.00 98.65           N  
ATOM   1937  CA  PRO B 192      11.136  18.778  30.828  1.00 98.65           C  
ATOM   1938  C   PRO B 192       9.871  18.072  30.307  1.00 98.65           C  
ATOM   1939  O   PRO B 192       9.937  17.261  29.381  1.00 98.65           O  
ATOM   1940  CB  PRO B 192      12.387  17.928  30.586  1.00 61.26           C  
ATOM   1941  CG  PRO B 192      12.508  17.133  31.850  1.00 61.26           C  
ATOM   1942  CD  PRO B 192      12.261  18.195  32.890  1.00 61.26           C  
ATOM   1943  N   ASP B 193       8.725  18.389  30.902  1.00 69.95           N  
ATOM   1944  CA  ASP B 193       7.436  17.800  30.529  1.00 69.95           C  
ATOM   1945  C   ASP B 193       6.399  18.916  30.675  1.00 69.95           C  
ATOM   1946  O   ASP B 193       5.195  18.718  30.502  1.00 69.95           O  
ATOM   1947  CB  ASP B 193       7.094  16.628  31.470  1.00 66.43           C  
ATOM   1948  CG  ASP B 193       8.199  15.554  31.526  1.00 66.43           C  
ATOM   1949  OD1 ASP B 193       9.132  15.693  32.345  1.00 66.43           O  
ATOM   1950  OD2 ASP B 193       8.130  14.562  30.767  1.00 66.43           O  
ATOM   1951  N   ALA B 194       6.904  20.097  31.004  1.00 98.65           N  
ATOM   1952  CA  ALA B 194       6.087  21.280  31.193  1.00 98.65           C  
ATOM   1953  C   ALA B 194       6.591  22.392  30.278  1.00 98.65           C  
ATOM   1954  O   ALA B 194       5.926  23.417  30.110  1.00 98.65           O  
ATOM   1955  CB  ALA B 194       6.160  21.729  32.653  1.00 74.58           C  
ATOM   1956  N   LEU B 195       7.777  22.188  29.706  1.00 90.19           N  
ATOM   1957  CA  LEU B 195       8.400  23.165  28.811  1.00 90.19           C  
ATOM   1958  C   LEU B 195       8.310  22.740  27.353  1.00 90.19           C  
ATOM   1959  O   LEU B 195       8.676  23.492  26.450  1.00 90.19           O  
ATOM   1960  CB  LEU B 195       9.863  23.379  29.203  1.00 98.65           C  
ATOM   1961  CG  LEU B 195      10.096  24.008  30.577  1.00 98.65           C  
ATOM   1962  CD1 LEU B 195      11.572  23.946  30.937  1.00 98.65           C  
ATOM   1963  CD2 LEU B 195       9.575  25.439  30.584  1.00 98.65           C  
ATOM   1964  N   LEU B 196       7.831  21.519  27.141  1.00 74.27           N  
ATOM   1965  CA  LEU B 196       7.669  20.957  25.808  1.00 74.27           C  
ATOM   1966  C   LEU B 196       6.173  20.800  25.548  1.00 74.27           C  
ATOM   1967  O   LEU B 196       5.723  19.831  24.922  1.00 74.27           O  
ATOM   1968  CB  LEU B 196       8.375  19.601  25.723  1.00 98.65           C  
ATOM   1969  CG  LEU B 196       9.874  19.604  26.041  1.00 98.65           C  
ATOM   1970  CD1 LEU B 196      10.391  18.179  26.037  1.00 98.65           C  
ATOM   1971  CD2 LEU B 196      10.649  20.465  25.046  1.00 98.65           C  
ATOM   1972  N   LYS B 197       5.419  21.789  26.027  1.00 98.32           N  
ATOM   1973  CA  LYS B 197       3.963  21.836  25.914  1.00 98.32           C  
ATOM   1974  C   LYS B 197       3.422  21.879  24.501  1.00 98.32           C  
ATOM   1975  O   LYS B 197       2.464  21.171  24.174  1.00 98.32           O  
ATOM   1976  CB  LYS B 197       3.391  23.026  26.704  1.00 98.52           C  
ATOM   1977  CG  LYS B 197       4.091  24.385  26.487  1.00 98.52           C  
ATOM   1978  CD  LYS B 197       5.298  24.539  27.423  1.00 98.52           C  
ATOM   1979  CE  LYS B 197       5.902  25.944  27.417  1.00 98.52           C  
ATOM   1980  NZ  LYS B 197       7.075  26.049  28.345  1.00 98.52           N  
ATOM   1981  N   HIS B 198       4.022  22.725  23.670  1.00 98.65           N  
ATOM   1982  CA  HIS B 198       3.566  22.863  22.298  1.00 98.65           C  
ATOM   1983  C   HIS B 198       4.630  22.602  21.232  1.00 98.65           C  
ATOM   1984  O   HIS B 198       4.739  23.330  20.242  1.00 98.65           O  
ATOM   1985  CB  HIS B 198       2.880  24.224  22.119  1.00 98.65           C  
ATOM   1986  CG  HIS B 198       1.696  24.410  23.016  1.00 98.65           C  
ATOM   1987  ND1 HIS B 198       0.645  23.519  23.054  1.00 98.65           N  
ATOM   1988  CD2 HIS B 198       1.421  25.356  23.950  1.00 98.65           C  
ATOM   1989  CE1 HIS B 198      -0.224  23.901  23.973  1.00 98.65           C  
ATOM   1990  NE2 HIS B 198       0.225  25.014  24.530  1.00 98.65           N  
ATOM   1991  N   VAL B 199       5.391  21.530  21.431  1.00 97.11           N  
ATOM   1992  CA  VAL B 199       6.427  21.137  20.487  1.00 97.11           C  
ATOM   1993  C   VAL B 199       5.728  20.496  19.294  1.00 97.11           C  
ATOM   1994  O   VAL B 199       4.820  19.671  19.460  1.00 97.11           O  
ATOM   1995  CB  VAL B 199       7.414  20.096  21.095  1.00 30.04           C  
ATOM   1996  CG1 VAL B 199       8.591  19.849  20.154  1.00 30.04           C  
ATOM   1997  CG2 VAL B 199       7.922  20.561  22.430  1.00 30.04           C  
ATOM   1998  N   LYS B 200       6.110  20.933  18.097  1.00 84.98           N  
ATOM   1999  CA  LYS B 200       5.560  20.396  16.850  1.00 84.98           C  
ATOM   2000  C   LYS B 200       6.723  20.059  15.917  1.00 84.98           C  
ATOM   2001  O   LYS B 200       7.522  20.933  15.568  1.00 84.98           O  
ATOM   2002  CB  LYS B 200       4.626  21.402  16.162  1.00 98.35           C  
ATOM   2003  CG  LYS B 200       3.258  21.642  16.827  1.00 98.35           C  
ATOM   2004  CD  LYS B 200       2.414  22.630  16.000  1.00 98.35           C  
ATOM   2005  CE  LYS B 200       1.105  23.032  16.687  1.00 98.35           C  
ATOM   2006  NZ  LYS B 200       0.333  24.063  15.913  1.00 98.35           N  
ATOM   2007  N   HIS B 201       6.848  18.780  15.573  1.00 98.65           N  
ATOM   2008  CA  HIS B 201       7.902  18.307  14.673  1.00 98.65           C  
ATOM   2009  C   HIS B 201       7.725  18.939  13.278  1.00 98.65           C  
ATOM   2010  O   HIS B 201       6.809  18.573  12.520  1.00 98.65           O  
ATOM   2011  CB  HIS B 201       7.885  16.765  14.588  1.00 98.38           C  
ATOM   2012  CG  HIS B 201       6.619  16.140  15.095  1.00 98.38           C  
ATOM   2013  ND1 HIS B 201       6.172  16.292  16.394  1.00 98.38           N  
ATOM   2014  CD2 HIS B 201       5.703  15.357  14.476  1.00 98.38           C  
ATOM   2015  CE1 HIS B 201       5.043  15.627  16.552  1.00 98.38           C  
ATOM   2016  NE2 HIS B 201       4.737  15.050  15.403  1.00 98.38           N  
ATOM   2017  N   MET B 202       8.591  19.916  12.976  1.00 63.95           N  
ATOM   2018  CA  MET B 202       8.589  20.666  11.707  1.00 63.95           C  
ATOM   2019  C   MET B 202       9.004  19.824  10.506  1.00 63.95           C  
ATOM   2020  O   MET B 202       8.350  19.840   9.466  1.00 63.95           O  
ATOM   2021  CB  MET B 202       9.507  21.876  11.839  1.00 98.65           C  
ATOM   2022  CG  MET B 202       9.179  22.754  13.020  1.00 98.65           C  
ATOM   2023  SD  MET B 202      10.435  23.997  13.282  1.00 98.65           S  
ATOM   2024  CE  MET B 202      10.139  25.063  11.842  1.00 98.65           C  
ATOM   2025  N   LEU B 203      10.130  19.137  10.666  1.00 27.53           N  
ATOM   2026  CA  LEU B 203      10.704  18.229   9.677  1.00 27.53           C  
ATOM   2027  C   LEU B 203      11.043  18.808   8.320  1.00 27.53           C  
ATOM   2028  O   LEU B 203      10.667  18.244   7.298  1.00 27.53           O  
ATOM   2029  CB  LEU B 203       9.812  16.994   9.468  1.00 57.53           C  
ATOM   2030  CG  LEU B 203       9.310  16.095  10.610  1.00 57.53           C  
ATOM   2031  CD1 LEU B 203       8.902  14.769   9.968  1.00 57.53           C  
ATOM   2032  CD2 LEU B 203      10.354  15.855  11.737  1.00 57.53           C  
ATOM   2033  N   LEU B 204      11.747  19.929   8.294  1.00 51.82           N  
ATOM   2034  CA  LEU B 204      12.132  20.521   7.025  1.00 51.82           C  
ATOM   2035  C   LEU B 204      13.621  20.274   6.837  1.00 51.82           C  
ATOM   2036  O   LEU B 204      14.064  19.139   7.001  1.00 51.82           O  
ATOM   2037  CB  LEU B 204      11.778  22.002   6.987  1.00 20.54           C  
ATOM   2038  CG  LEU B 204      10.278  22.281   7.110  1.00 20.54           C  
ATOM   2039  CD1 LEU B 204       9.999  23.739   7.373  1.00 20.54           C  
ATOM   2040  CD2 LEU B 204       9.568  21.849   5.866  1.00 20.54           C  
ATOM   2041  N   LEU B 205      14.397  21.300   6.500  1.00 41.43           N  
ATOM   2042  CA  LEU B 205      15.837  21.112   6.302  1.00 41.43           C  
ATOM   2043  C   LEU B 205      16.672  21.082   7.584  1.00 41.43           C  
ATOM   2044  O   LEU B 205      16.145  20.792   8.646  1.00 41.43           O  
ATOM   2045  CB  LEU B 205      16.383  22.128   5.318  1.00  2.19           C  
ATOM   2046  CG  LEU B 205      15.793  22.038   3.924  1.00  2.19           C  
ATOM   2047  CD1 LEU B 205      16.502  23.049   3.076  1.00  2.19           C  
ATOM   2048  CD2 LEU B 205      15.966  20.670   3.337  1.00  2.19           C  
ATOM   2049  N   THR B 206      17.955  21.419   7.502  1.00 49.74           N  
ATOM   2050  CA  THR B 206      18.803  21.359   8.685  1.00 49.74           C  
ATOM   2051  C   THR B 206      19.878  22.447   8.688  1.00 49.74           C  
ATOM   2052  O   THR B 206      21.046  22.175   8.396  1.00 49.74           O  
ATOM   2053  CB  THR B 206      19.496  19.999   8.743  1.00 56.19           C  
ATOM   2054  OG1 THR B 206      18.537  18.973   8.472  1.00 56.19           O  
ATOM   2055  CG2 THR B 206      20.123  19.773  10.102  1.00 56.19           C  
ATOM   2056  N   ASN B 207      19.468  23.680   8.950  1.00 14.88           N  
ATOM   2057  CA  ASN B 207      20.409  24.784   8.959  1.00 14.88           C  
ATOM   2058  C   ASN B 207      21.220  24.716  10.233  1.00 14.88           C  
ATOM   2059  O   ASN B 207      20.920  25.406  11.197  1.00 14.88           O  
ATOM   2060  CB  ASN B 207      19.676  26.117   8.830  1.00 81.01           C  
ATOM   2061  CG  ASN B 207      19.063  26.309   7.455  1.00 81.01           C  
ATOM   2062  OD1 ASN B 207      19.520  27.139   6.670  1.00 81.01           O  
ATOM   2063  ND2 ASN B 207      18.030  25.535   7.155  1.00 81.01           N  
ATOM   2064  N   THR B 208      22.241  23.860  10.232  1.00 63.71           N  
ATOM   2065  CA  THR B 208      23.090  23.665  11.404  1.00 63.71           C  
ATOM   2066  C   THR B 208      23.877  24.900  11.804  1.00 63.71           C  
ATOM   2067  O   THR B 208      23.928  25.260  12.981  1.00 63.71           O  
ATOM   2068  CB  THR B 208      24.049  22.461  11.234  1.00 82.19           C  
ATOM   2069  OG1 THR B 208      23.293  21.238  11.193  1.00 82.19           O  
ATOM   2070  CG2 THR B 208      25.019  22.394  12.396  1.00 82.19           C  
ATOM   2071  N   PHE B 209      24.474  25.563  10.831  1.00 31.85           N  
ATOM   2072  CA  PHE B 209      25.235  26.749  11.144  1.00 31.85           C  
ATOM   2073  C   PHE B 209      24.376  27.875  11.686  1.00 31.85           C  
ATOM   2074  O   PHE B 209      24.570  28.325  12.817  1.00 31.85           O  
ATOM   2075  CB  PHE B 209      26.022  27.183   9.931  1.00 40.96           C  
ATOM   2076  CG  PHE B 209      27.060  26.199   9.543  1.00 40.96           C  
ATOM   2077  CD1 PHE B 209      26.725  25.083   8.803  1.00 40.96           C  
ATOM   2078  CD2 PHE B 209      28.372  26.355   9.959  1.00 40.96           C  
ATOM   2079  CE1 PHE B 209      27.685  24.127   8.482  1.00 40.96           C  
ATOM   2080  CE2 PHE B 209      29.337  25.405   9.643  1.00 40.96           C  
ATOM   2081  CZ  PHE B 209      28.992  24.291   8.903  1.00 40.96           C  
ATOM   2082  N   GLY B 210      23.372  28.265  10.909  1.00 48.60           N  
ATOM   2083  CA  GLY B 210      22.483  29.339  11.313  1.00 48.60           C  
ATOM   2084  C   GLY B 210      21.747  29.053  12.596  1.00 48.60           C  
ATOM   2085  O   GLY B 210      21.058  29.913  13.122  1.00 48.60           O  
ATOM   2086  N   ALA B 211      21.840  27.817  13.062  1.00 51.02           N  
ATOM   2087  CA  ALA B 211      21.195  27.418  14.298  1.00 51.02           C  
ATOM   2088  C   ALA B 211      22.084  27.873  15.439  1.00 51.02           C  
ATOM   2089  O   ALA B 211      21.620  28.506  16.397  1.00 51.02           O  
ATOM   2090  CB  ALA B 211      21.022  25.918  14.335  1.00 98.65           C  
ATOM   2091  N   ILE B 212      23.368  27.548  15.315  1.00 98.65           N  
ATOM   2092  CA  ILE B 212      24.379  27.913  16.301  1.00 98.65           C  
ATOM   2093  C   ILE B 212      24.448  29.440  16.416  1.00 98.65           C  
ATOM   2094  O   ILE B 212      24.632  29.990  17.498  1.00 98.65           O  
ATOM   2095  CB  ILE B 212      25.764  27.369  15.880  1.00 70.01           C  
ATOM   2096  CG1 ILE B 212      25.730  25.843  15.866  1.00 70.01           C  
ATOM   2097  CG2 ILE B 212      26.855  27.893  16.807  1.00 70.01           C  
ATOM   2098  CD1 ILE B 212      27.055  25.194  15.564  1.00 70.01           C  
ATOM   2099  N   ASN B 213      24.256  30.110  15.287  1.00 78.19           N  
ATOM   2100  CA  ASN B 213      24.288  31.561  15.242  1.00 78.19           C  
ATOM   2101  C   ASN B 213      22.967  32.190  15.710  1.00 78.19           C  
ATOM   2102  O   ASN B 213      22.767  33.387  15.558  1.00 78.19           O  
ATOM   2103  CB  ASN B 213      24.673  32.020  13.829  1.00 55.34           C  
ATOM   2104  CG  ASN B 213      26.078  31.532  13.405  1.00 55.34           C  
ATOM   2105  OD1 ASN B 213      26.976  31.444  14.229  1.00 55.34           O  
ATOM   2106  ND2 ASN B 213      26.248  31.183  12.128  1.00 55.34           N  
ATOM   2107  N   TYR B 214      22.087  31.363  16.280  1.00 97.95           N  
ATOM   2108  CA  TYR B 214      20.799  31.817  16.813  1.00 97.95           C  
ATOM   2109  C   TYR B 214      20.912  31.726  18.309  1.00 97.95           C  
ATOM   2110  O   TYR B 214      20.388  32.583  19.028  1.00 97.95           O  
ATOM   2111  CB  TYR B 214      19.633  30.946  16.365  1.00 42.05           C  
ATOM   2112  CG  TYR B 214      18.273  31.497  16.760  1.00 42.05           C  
ATOM   2113  CD1 TYR B 214      17.701  31.185  17.990  1.00 42.05           C  
ATOM   2114  CD2 TYR B 214      17.546  32.313  15.891  1.00 42.05           C  
ATOM   2115  CE1 TYR B 214      16.432  31.672  18.343  1.00 42.05           C  
ATOM   2116  CE2 TYR B 214      16.281  32.797  16.232  1.00 42.05           C  
ATOM   2117  CZ  TYR B 214      15.732  32.472  17.455  1.00 42.05           C  
ATOM   2118  OH  TYR B 214      14.473  32.923  17.776  1.00 42.05           O  
ATOM   2119  N   VAL B 215      21.578  30.670  18.777  1.00 74.64           N  
ATOM   2120  CA  VAL B 215      21.814  30.456  20.202  1.00 74.64           C  
ATOM   2121  C   VAL B 215      22.650  31.645  20.667  1.00 74.64           C  
ATOM   2122  O   VAL B 215      22.467  32.167  21.766  1.00 74.64           O  
ATOM   2123  CB  VAL B 215      22.611  29.140  20.485  1.00 40.56           C  
ATOM   2124  CG1 VAL B 215      22.415  28.703  21.936  1.00 40.56           C  
ATOM   2125  CG2 VAL B 215      22.191  28.037  19.540  1.00 40.56           C  
ATOM   2126  N   ALA B 216      23.548  32.086  19.794  1.00 56.53           N  
ATOM   2127  CA  ALA B 216      24.407  33.216  20.078  1.00 56.53           C  
ATOM   2128  C   ALA B 216      23.581  34.505  20.167  1.00 56.53           C  
ATOM   2129  O   ALA B 216      23.215  34.930  21.267  1.00 56.53           O  
ATOM   2130  CB  ALA B 216      25.489  33.336  19.004  1.00 45.89           C  
ATOM   2131  N   THR B 217      23.213  35.065  19.012  1.00 27.72           N  
ATOM   2132  CA  THR B 217      22.470  36.323  18.962  1.00 27.72           C  
ATOM   2133  C   THR B 217      21.097  36.407  19.600  1.00 27.72           C  
ATOM   2134  O   THR B 217      20.863  37.317  20.378  1.00 27.72           O  
ATOM   2135  CB  THR B 217      22.364  36.900  17.537  1.00 98.65           C  
ATOM   2136  OG1 THR B 217      21.323  36.228  16.817  1.00 98.65           O  
ATOM   2137  CG2 THR B 217      23.691  36.758  16.804  1.00 98.65           C  
ATOM   2138  N   GLU B 218      20.171  35.513  19.276  1.00 69.46           N  
ATOM   2139  CA  GLU B 218      18.848  35.638  19.883  1.00 69.46           C  
ATOM   2140  C   GLU B 218      18.440  34.557  20.892  1.00 69.46           C  
ATOM   2141  O   GLU B 218      17.289  34.108  20.899  1.00 69.46           O  
ATOM   2142  CB  GLU B 218      17.771  35.844  18.801  1.00 67.86           C  
ATOM   2143  CG  GLU B 218      17.836  37.228  18.113  1.00 67.86           C  
ATOM   2144  CD  GLU B 218      16.641  38.157  18.431  1.00 67.86           C  
ATOM   2145  OE1 GLU B 218      15.599  37.662  18.928  1.00 67.86           O  
ATOM   2146  OE2 GLU B 218      16.742  39.385  18.160  1.00 67.86           O  
ATOM   2147  N   VAL B 219      19.356  34.221  21.802  1.00 34.83           N  
ATOM   2148  CA  VAL B 219      19.107  33.202  22.831  1.00 34.83           C  
ATOM   2149  C   VAL B 219      19.816  33.528  24.155  1.00 34.83           C  
ATOM   2150  O   VAL B 219      19.198  33.554  25.228  1.00 34.83           O  
ATOM   2151  CB  VAL B 219      19.590  31.792  22.353  1.00 46.93           C  
ATOM   2152  CG1 VAL B 219      19.702  30.830  23.535  1.00 46.93           C  
ATOM   2153  CG2 VAL B 219      18.639  31.227  21.300  1.00 46.93           C  
ATOM   2154  N   PHE B 220      21.133  33.705  24.074  1.00 98.65           N  
ATOM   2155  CA  PHE B 220      21.960  34.030  25.234  1.00 98.65           C  
ATOM   2156  C   PHE B 220      21.893  35.498  25.639  1.00 98.65           C  
ATOM   2157  O   PHE B 220      22.685  35.959  26.464  1.00 98.65           O  
ATOM   2158  CB  PHE B 220      23.417  33.632  24.976  1.00 81.46           C  
ATOM   2159  CG  PHE B 220      23.688  32.181  25.184  1.00 81.46           C  
ATOM   2160  CD1 PHE B 220      22.955  31.448  26.117  1.00 81.46           C  
ATOM   2161  CD2 PHE B 220      24.689  31.542  24.462  1.00 81.46           C  
ATOM   2162  CE1 PHE B 220      23.225  30.096  26.331  1.00 81.46           C  
ATOM   2163  CE2 PHE B 220      24.967  30.184  24.669  1.00 81.46           C  
ATOM   2164  CZ  PHE B 220      24.233  29.461  25.603  1.00 81.46           C  
ATOM   2165  N   ARG B 221      20.963  36.232  25.038  1.00 98.65           N  
ATOM   2166  CA  ARG B 221      20.785  37.645  25.356  1.00 98.65           C  
ATOM   2167  C   ARG B 221      20.303  37.760  26.797  1.00 98.65           C  
ATOM   2168  O   ARG B 221      19.329  37.103  27.188  1.00 98.65           O  
ATOM   2169  CB  ARG B 221      19.774  38.296  24.404  1.00 98.65           C  
ATOM   2170  CG  ARG B 221      20.358  38.594  23.040  1.00 98.65           C  
ATOM   2171  CD  ARG B 221      19.499  39.560  22.242  1.00 98.65           C  
ATOM   2172  NE  ARG B 221      20.191  39.984  21.024  1.00 98.65           N  
ATOM   2173  CZ  ARG B 221      19.685  40.803  20.103  1.00 98.65           C  
ATOM   2174  NH1 ARG B 221      18.464  41.311  20.240  1.00 98.65           N  
ATOM   2175  NH2 ARG B 221      20.406  41.111  19.034  1.00 98.65           N  
ATOM   2176  N   GLU B 222      21.015  38.564  27.586  1.00 79.68           N  
ATOM   2177  CA  GLU B 222      20.689  38.779  28.993  1.00 79.68           C  
ATOM   2178  C   GLU B 222      19.206  39.070  29.190  1.00 79.68           C  
ATOM   2179  O   GLU B 222      18.611  38.598  30.164  1.00 79.68           O  
ATOM   2180  CB  GLU B 222      21.534  39.924  29.574  1.00 98.65           C  
ATOM   2181  CG  GLU B 222      21.217  40.291  31.038  1.00 98.65           C  
ATOM   2182  CD  GLU B 222      22.360  40.008  32.020  1.00 98.65           C  
ATOM   2183  OE1 GLU B 222      23.509  40.433  31.759  1.00 98.65           O  
ATOM   2184  OE2 GLU B 222      22.091  39.383  33.072  1.00 98.65           O  
ATOM   2185  N   GLU B 223      18.608  39.786  28.233  1.00 98.65           N  
ATOM   2186  CA  GLU B 223      17.187  40.144  28.287  1.00 98.65           C  
ATOM   2187  C   GLU B 223      16.269  38.973  28.633  1.00 98.65           C  
ATOM   2188  O   GLU B 223      15.434  39.084  29.536  1.00 98.65           O  
ATOM   2189  CB  GLU B 223      16.708  40.777  26.971  1.00 98.65           C  
ATOM   2190  CG  GLU B 223      15.269  41.338  27.070  1.00 98.65           C  
ATOM   2191  CD  GLU B 223      14.685  41.804  25.743  1.00 98.65           C  
ATOM   2192  OE1 GLU B 223      15.441  41.928  24.751  1.00 98.65           O  
ATOM   2193  OE2 GLU B 223      13.457  42.046  25.701  1.00 98.65           O  
ATOM   2194  N   LEU B 224      16.407  37.863  27.913  1.00 98.65           N  
ATOM   2195  CA  LEU B 224      15.572  36.703  28.188  1.00 98.65           C  
ATOM   2196  C   LEU B 224      15.695  36.261  29.650  1.00 98.65           C  
ATOM   2197  O   LEU B 224      14.746  36.416  30.422  1.00 98.65           O  
ATOM   2198  CB  LEU B 224      15.886  35.545  27.230  1.00 98.65           C  
ATOM   2199  CG  LEU B 224      15.214  35.586  25.854  1.00 98.65           C  
ATOM   2200  CD1 LEU B 224      15.752  36.755  25.041  1.00 98.65           C  
ATOM   2201  CD2 LEU B 224      15.456  34.270  25.132  1.00 98.65           C  
ATOM   2202  N   GLY B 225      16.869  35.766  30.041  1.00 72.48           N  
ATOM   2203  CA  GLY B 225      17.047  35.326  31.411  1.00 72.48           C  
ATOM   2204  C   GLY B 225      18.323  34.554  31.655  1.00 72.48           C  
ATOM   2205  O   GLY B 225      18.290  33.444  32.191  1.00 72.48           O  
ATOM   2206  N   ALA B 226      19.450  35.152  31.272  1.00 98.65           N  
ATOM   2207  CA  ALA B 226      20.773  34.542  31.447  1.00 98.65           C  
ATOM   2208  C   ALA B 226      21.604  35.273  32.509  1.00 98.65           C  
ATOM   2209  O   ALA B 226      21.517  36.502  32.646  1.00 98.65           O  
ATOM   2210  CB  ALA B 226      21.528  34.524  30.124  1.00 64.55           C  
ATOM   2211  N   ARG B 227      22.402  34.507  33.255  1.00 98.65           N  
ATOM   2212  CA  ARG B 227      23.261  35.050  34.313  1.00 98.65           C  
ATOM   2213  C   ARG B 227      24.680  35.266  33.765  1.00 98.65           C  
ATOM   2214  O   ARG B 227      25.312  34.321  33.287  1.00 98.65           O  
ATOM   2215  CB  ARG B 227      23.289  34.094  35.520  1.00 98.65           C  
ATOM   2216  CG  ARG B 227      21.905  33.692  36.057  1.00 98.65           C  
ATOM   2217  CD  ARG B 227      21.999  32.973  37.409  1.00 98.65           C  
ATOM   2218  NE  ARG B 227      20.697  32.507  37.904  1.00 98.65           N  
ATOM   2219  CZ  ARG B 227      20.320  32.493  39.186  1.00 98.65           C  
ATOM   2220  NH1 ARG B 227      21.132  32.925  40.149  1.00 98.65           N  
ATOM   2221  NH2 ARG B 227      19.114  32.043  39.510  1.00 98.65           N  
ATOM   2222  N   PRO B 228      25.194  36.515  33.823  1.00 98.65           N  
ATOM   2223  CA  PRO B 228      26.527  36.920  33.346  1.00 98.65           C  
ATOM   2224  C   PRO B 228      27.694  36.066  33.834  1.00 98.65           C  
ATOM   2225  O   PRO B 228      28.428  35.489  33.022  1.00 98.65           O  
ATOM   2226  CB  PRO B 228      26.649  38.354  33.858  1.00 98.65           C  
ATOM   2227  CG  PRO B 228      25.259  38.838  33.781  1.00 98.65           C  
ATOM   2228  CD  PRO B 228      24.476  37.680  34.367  1.00 98.65           C  
ATOM   2229  N   ASP B 229      27.871  36.006  35.154  1.00 98.65           N  
ATOM   2230  CA  ASP B 229      28.950  35.228  35.761  1.00 98.65           C  
ATOM   2231  C   ASP B 229      28.622  33.725  35.743  1.00 98.65           C  
ATOM   2232  O   ASP B 229      28.580  33.064  36.789  1.00 98.65           O  
ATOM   2233  CB  ASP B 229      29.206  35.712  37.198  1.00 98.64           C  
ATOM   2234  CG  ASP B 229      30.669  35.562  37.629  1.00 98.64           C  
ATOM   2235  OD1 ASP B 229      31.398  34.712  37.061  1.00 98.64           O  
ATOM   2236  OD2 ASP B 229      31.090  36.307  38.544  1.00 98.64           O  
ATOM   2237  N   ALA B 230      28.396  33.200  34.539  1.00 98.65           N  
ATOM   2238  CA  ALA B 230      28.073  31.791  34.329  1.00 98.65           C  
ATOM   2239  C   ALA B 230      28.565  31.345  32.948  1.00 98.65           C  
ATOM   2240  O   ALA B 230      28.573  32.136  31.997  1.00 98.65           O  
ATOM   2241  CB  ALA B 230      26.570  31.571  34.462  1.00 78.31           C  
ATOM   2242  N   THR B 231      28.979  30.081  32.849  1.00 98.64           N  
ATOM   2243  CA  THR B 231      29.499  29.527  31.599  1.00 98.64           C  
ATOM   2244  C   THR B 231      28.382  29.116  30.622  1.00 98.64           C  
ATOM   2245  O   THR B 231      27.504  28.322  30.967  1.00 98.64           O  
ATOM   2246  CB  THR B 231      30.457  28.327  31.877  1.00 96.04           C  
ATOM   2247  OG1 THR B 231      31.330  28.646  32.970  1.00 96.04           O  
ATOM   2248  CG2 THR B 231      31.321  28.032  30.664  1.00 96.04           C  
ATOM   2249  N   LYS B 232      28.427  29.678  29.411  1.00 98.65           N  
ATOM   2250  CA  LYS B 232      27.445  29.406  28.356  1.00 98.65           C  
ATOM   2251  C   LYS B 232      27.757  28.142  27.532  1.00 98.65           C  
ATOM   2252  O   LYS B 232      28.613  28.148  26.641  1.00 98.65           O  
ATOM   2253  CB  LYS B 232      27.309  30.635  27.439  1.00 86.73           C  
ATOM   2254  CG  LYS B 232      28.566  31.012  26.658  1.00 86.73           C  
ATOM   2255  CD  LYS B 232      28.894  32.498  26.762  1.00 86.73           C  
ATOM   2256  CE  LYS B 232      29.541  32.823  28.102  1.00 86.73           C  
ATOM   2257  NZ  LYS B 232      29.943  34.254  28.212  1.00 86.73           N  
ATOM   2258  N   VAL B 233      27.060  27.056  27.848  1.00 68.95           N  
ATOM   2259  CA  VAL B 233      27.255  25.787  27.158  1.00 68.95           C  
ATOM   2260  C   VAL B 233      26.304  25.631  25.973  1.00 68.95           C  
ATOM   2261  O   VAL B 233      25.221  26.216  25.933  1.00 68.95           O  
ATOM   2262  CB  VAL B 233      27.121  24.585  28.141  1.00 47.04           C  
ATOM   2263  CG1 VAL B 233      27.450  23.259  27.451  1.00 47.04           C  
ATOM   2264  CG2 VAL B 233      28.034  24.793  29.328  1.00 47.04           C  
ATOM   2265  N   LEU B 234      26.729  24.817  25.017  1.00 98.65           N  
ATOM   2266  CA  LEU B 234      25.974  24.572  23.804  1.00 98.65           C  
ATOM   2267  C   LEU B 234      25.902  23.068  23.559  1.00 98.65           C  
ATOM   2268  O   LEU B 234      26.924  22.422  23.340  1.00 98.65           O  
ATOM   2269  CB  LEU B 234      26.712  25.256  22.644  1.00 39.18           C  
ATOM   2270  CG  LEU B 234      26.141  25.540  21.255  1.00 39.18           C  
ATOM   2271  CD1 LEU B 234      25.032  26.581  21.281  1.00 39.18           C  
ATOM   2272  CD2 LEU B 234      27.290  26.065  20.430  1.00 39.18           C  
ATOM   2273  N   ILE B 235      24.703  22.508  23.683  1.00 47.90           N  
ATOM   2274  CA  ILE B 235      24.471  21.087  23.434  1.00 47.90           C  
ATOM   2275  C   ILE B 235      23.735  20.963  22.111  1.00 47.90           C  
ATOM   2276  O   ILE B 235      22.513  21.096  22.076  1.00 47.90           O  
ATOM   2277  CB  ILE B 235      23.588  20.451  24.518  1.00 33.70           C  
ATOM   2278  CG1 ILE B 235      24.385  20.265  25.800  1.00 33.70           C  
ATOM   2279  CG2 ILE B 235      23.042  19.099  24.048  1.00 33.70           C  
ATOM   2280  CD1 ILE B 235      25.225  19.004  25.812  1.00 33.70           C  
ATOM   2281  N   ILE B 236      24.479  20.724  21.031  1.00 58.83           N  
ATOM   2282  CA  ILE B 236      23.896  20.578  19.694  1.00 58.83           C  
ATOM   2283  C   ILE B 236      23.523  19.122  19.452  1.00 58.83           C  
ATOM   2284  O   ILE B 236      24.315  18.210  19.692  1.00 58.83           O  
ATOM   2285  CB  ILE B 236      24.879  20.983  18.598  1.00 78.17           C  
ATOM   2286  CG1 ILE B 236      25.554  22.303  18.954  1.00 78.17           C  
ATOM   2287  CG2 ILE B 236      24.141  21.087  17.270  1.00 78.17           C  
ATOM   2288  CD1 ILE B 236      26.807  22.575  18.150  1.00 78.17           C  
ATOM   2289  N   ILE B 237      22.309  18.902  18.973  1.00 78.06           N  
ATOM   2290  CA  ILE B 237      21.828  17.553  18.704  1.00 78.06           C  
ATOM   2291  C   ILE B 237      21.393  17.513  17.248  1.00 78.06           C  
ATOM   2292  O   ILE B 237      20.476  18.226  16.851  1.00 78.06           O  
ATOM   2293  CB  ILE B 237      20.645  17.190  19.620  1.00 54.85           C  
ATOM   2294  CG1 ILE B 237      20.879  17.751  21.027  1.00 54.85           C  
ATOM   2295  CG2 ILE B 237      20.477  15.669  19.690  1.00 54.85           C  
ATOM   2296  CD1 ILE B 237      19.700  17.640  21.967  1.00 54.85           C  
ATOM   2297  N   THR B 238      22.104  16.728  16.444  1.00 98.65           N  
ATOM   2298  CA  THR B 238      21.817  16.592  15.010  1.00 98.65           C  
ATOM   2299  C   THR B 238      22.587  15.411  14.398  1.00 98.65           C  
ATOM   2300  O   THR B 238      23.668  15.045  14.870  1.00 98.65           O  
ATOM   2301  CB  THR B 238      22.079  17.927  14.234  1.00 48.67           C  
ATOM   2302  OG1 THR B 238      21.675  17.786  12.867  1.00 48.67           O  
ATOM   2303  CG2 THR B 238      23.557  18.329  14.287  1.00 48.67           C  
ATOM   2304  N   ASP B 239      22.012  14.792  13.363  1.00 62.76           N  
ATOM   2305  CA  ASP B 239      22.647  13.648  12.687  1.00 62.76           C  
ATOM   2306  C   ASP B 239      23.965  14.018  12.007  1.00 62.76           C  
ATOM   2307  O   ASP B 239      24.608  13.175  11.386  1.00 62.76           O  
ATOM   2308  CB  ASP B 239      21.696  13.025  11.661  1.00 98.65           C  
ATOM   2309  CG  ASP B 239      21.229  14.030  10.603  1.00 98.65           C  
ATOM   2310  OD1 ASP B 239      21.680  15.207  10.629  1.00 98.65           O  
ATOM   2311  OD2 ASP B 239      20.406  13.652   9.745  1.00 98.65           O  
ATOM   2312  N   GLY B 240      24.343  15.290  12.136  1.00 90.91           N  
ATOM   2313  CA  GLY B 240      25.560  15.782  11.533  1.00 90.91           C  
ATOM   2314  C   GLY B 240      25.480  15.912  10.025  1.00 90.91           C  
ATOM   2315  O   GLY B 240      26.406  15.536   9.320  1.00 90.91           O  
ATOM   2316  N   GLU B 241      24.371  16.459   9.539  1.00 69.52           N  
ATOM   2317  CA  GLU B 241      24.141  16.666   8.110  1.00 69.52           C  
ATOM   2318  C   GLU B 241      23.645  18.100   7.903  1.00 69.52           C  
ATOM   2319  O   GLU B 241      22.494  18.427   8.219  1.00 69.52           O  
ATOM   2320  CB  GLU B 241      23.093  15.677   7.603  1.00 71.31           C  
ATOM   2321  CG  GLU B 241      22.633  15.930   6.181  1.00 71.31           C  
ATOM   2322  CD  GLU B 241      21.404  15.121   5.812  1.00 71.31           C  
ATOM   2323  OE1 GLU B 241      21.146  14.974   4.599  1.00 71.31           O  
ATOM   2324  OE2 GLU B 241      20.686  14.650   6.728  1.00 71.31           O  
ATOM   2325  N   ALA B 242      24.510  18.951   7.365  1.00 42.62           N  
ATOM   2326  CA  ALA B 242      24.140  20.338   7.150  1.00 42.62           C  
ATOM   2327  C   ALA B 242      23.476  20.555   5.801  1.00 42.62           C  
ATOM   2328  O   ALA B 242      23.801  19.865   4.826  1.00 42.62           O  
ATOM   2329  CB  ALA B 242      25.356  21.225   7.285  1.00 98.65           C  
ATOM   2330  N   THR B 243      22.527  21.496   5.773  1.00 81.69           N  
ATOM   2331  CA  THR B 243      21.803  21.874   4.552  1.00 81.69           C  
ATOM   2332  C   THR B 243      22.265  23.244   4.085  1.00 81.69           C  
ATOM   2333  O   THR B 243      21.642  23.867   3.226  1.00 81.69           O  
ATOM   2334  CB  THR B 243      20.289  21.961   4.755  1.00 51.89           C  
ATOM   2335  OG1 THR B 243      19.990  22.935   5.762  1.00 51.89           O  
ATOM   2336  CG2 THR B 243      19.738  20.620   5.137  1.00 51.89           C  
ATOM   2337  N   ASP B 244      23.320  23.734   4.718  1.00 61.64           N  
ATOM   2338  CA  ASP B 244      23.903  25.015   4.378  1.00 61.64           C  
ATOM   2339  C   ASP B 244      25.314  25.090   4.955  1.00 61.64           C  
ATOM   2340  O   ASP B 244      25.670  24.310   5.836  1.00 61.64           O  
ATOM   2341  CB  ASP B 244      23.025  26.170   4.878  1.00 40.45           C  
ATOM   2342  CG  ASP B 244      22.842  26.172   6.376  1.00 40.45           C  
ATOM   2343  OD1 ASP B 244      23.194  25.172   7.027  1.00 40.45           O  
ATOM   2344  OD2 ASP B 244      22.332  27.180   6.906  1.00 40.45           O  
ATOM   2345  N   SER B 245      26.137  25.975   4.404  1.00 65.85           N  
ATOM   2346  CA  SER B 245      27.499  26.136   4.879  1.00 65.85           C  
ATOM   2347  C   SER B 245      27.624  27.524   5.468  1.00 65.85           C  
ATOM   2348  O   SER B 245      27.659  28.509   4.734  1.00 65.85           O  
ATOM   2349  CB  SER B 245      28.489  25.957   3.726  1.00 98.65           C  
ATOM   2350  OG  SER B 245      28.228  26.873   2.676  1.00 98.65           O  
ATOM   2351  N   GLY B 246      27.622  27.606   6.793  1.00 76.08           N  
ATOM   2352  CA  GLY B 246      27.741  28.892   7.452  1.00 76.08           C  
ATOM   2353  C   GLY B 246      29.049  29.008   8.208  1.00 76.08           C  
ATOM   2354  O   GLY B 246      30.033  28.345   7.876  1.00 76.08           O  
ATOM   2355  N   ASN B 247      29.057  29.846   9.240  1.00 98.65           N  
ATOM   2356  CA  ASN B 247      30.246  30.047  10.061  1.00 98.65           C  
ATOM   2357  C   ASN B 247      29.812  30.363  11.495  1.00 98.65           C  
ATOM   2358  O   ASN B 247      28.905  31.176  11.720  1.00 98.65           O  
ATOM   2359  CB  ASN B 247      31.105  31.185   9.485  1.00 98.65           C  
ATOM   2360  CG  ASN B 247      32.563  31.100   9.918  1.00 98.65           C  
ATOM   2361  OD1 ASN B 247      32.939  30.228  10.709  1.00 98.65           O  
ATOM   2362  ND2 ASN B 247      33.394  32.000   9.389  1.00 98.65           N  
ATOM   2363  N   ILE B 248      30.451  29.699  12.455  1.00 93.55           N  
ATOM   2364  CA  ILE B 248      30.133  29.882  13.865  1.00 93.55           C  
ATOM   2365  C   ILE B 248      31.100  30.767  14.634  1.00 93.55           C  
ATOM   2366  O   ILE B 248      31.068  30.792  15.862  1.00 93.55           O  
ATOM   2367  CB  ILE B 248      30.071  28.542  14.592  1.00 55.72           C  
ATOM   2368  CG1 ILE B 248      31.413  27.827  14.464  1.00 55.72           C  
ATOM   2369  CG2 ILE B 248      28.962  27.706  14.019  1.00 55.72           C  
ATOM   2370  CD1 ILE B 248      31.522  26.577  15.297  1.00 55.72           C  
ATOM   2371  N   ASP B 249      31.962  31.487  13.925  1.00 84.70           N  
ATOM   2372  CA  ASP B 249      32.921  32.368  14.583  1.00 84.70           C  
ATOM   2373  C   ASP B 249      32.198  33.370  15.472  1.00 84.70           C  
ATOM   2374  O   ASP B 249      32.781  33.893  16.415  1.00 84.70           O  
ATOM   2375  CB  ASP B 249      33.787  33.119  13.568  1.00 87.62           C  
ATOM   2376  CG  ASP B 249      34.982  32.302  13.083  1.00 87.62           C  
ATOM   2377  OD1 ASP B 249      35.727  32.806  12.210  1.00 87.62           O  
ATOM   2378  OD2 ASP B 249      35.182  31.167  13.566  1.00 87.62           O  
ATOM   2379  N   ALA B 250      30.916  33.600  15.188  1.00 91.37           N  
ATOM   2380  CA  ALA B 250      30.101  34.530  15.967  1.00 91.37           C  
ATOM   2381  C   ALA B 250      29.848  34.065  17.401  1.00 91.37           C  
ATOM   2382  O   ALA B 250      29.221  34.773  18.182  1.00 91.37           O  
ATOM   2383  CB  ALA B 250      28.789  34.814  15.236  1.00 83.91           C  
ATOM   2384  N   ALA B 251      30.352  32.874  17.723  1.00 46.71           N  
ATOM   2385  CA  ALA B 251      30.188  32.264  19.042  1.00 46.71           C  
ATOM   2386  C   ALA B 251      31.200  31.124  19.233  1.00 46.71           C  
ATOM   2387  O   ALA B 251      30.906  30.138  19.911  1.00 46.71           O  
ATOM   2388  CB  ALA B 251      28.749  31.763  19.254  1.00 96.98           C  
ATOM   2389  N   LYS B 252      32.389  31.274  18.634  1.00 98.65           N  
ATOM   2390  CA  LYS B 252      33.475  30.282  18.703  1.00 98.65           C  
ATOM   2391  C   LYS B 252      34.011  30.027  20.127  1.00 98.65           C  
ATOM   2392  O   LYS B 252      34.807  29.099  20.359  1.00 98.65           O  
ATOM   2393  CB  LYS B 252      34.647  30.703  17.804  1.00 98.50           C  
ATOM   2394  CG  LYS B 252      34.724  29.955  16.475  1.00 98.50           C  
ATOM   2395  CD  LYS B 252      35.346  28.562  16.610  1.00 98.50           C  
ATOM   2396  CE  LYS B 252      35.411  27.821  15.274  1.00 98.50           C  
ATOM   2397  NZ  LYS B 252      36.323  28.455  14.284  1.00 98.50           N  
ATOM   2398  N   ASP B 253      33.565  30.846  21.075  1.00 98.65           N  
ATOM   2399  CA  ASP B 253      33.969  30.759  22.479  1.00 98.65           C  
ATOM   2400  C   ASP B 253      33.075  29.819  23.307  1.00 98.65           C  
ATOM   2401  O   ASP B 253      33.507  29.289  24.331  1.00 98.65           O  
ATOM   2402  CB  ASP B 253      33.964  32.174  23.084  1.00 79.13           C  
ATOM   2403  CG  ASP B 253      32.602  32.867  22.975  1.00 79.13           C  
ATOM   2404  OD1 ASP B 253      31.728  32.405  22.210  1.00 79.13           O  
ATOM   2405  OD2 ASP B 253      32.409  33.889  23.665  1.00 79.13           O  
ATOM   2406  N   ILE B 254      31.845  29.601  22.840  1.00 94.13           N  
ATOM   2407  CA  ILE B 254      30.868  28.751  23.526  1.00 94.13           C  
ATOM   2408  C   ILE B 254      31.229  27.268  23.594  1.00 94.13           C  
ATOM   2409  O   ILE B 254      31.759  26.696  22.638  1.00 94.13           O  
ATOM   2410  CB  ILE B 254      29.469  28.892  22.887  1.00 98.65           C  
ATOM   2411  CG1 ILE B 254      28.998  30.345  22.980  1.00 98.65           C  
ATOM   2412  CG2 ILE B 254      28.474  27.977  23.579  1.00 98.65           C  
ATOM   2413  CD1 ILE B 254      27.671  30.612  22.309  1.00 98.65           C  
ATOM   2414  N   ILE B 255      30.912  26.654  24.733  1.00 91.60           N  
ATOM   2415  CA  ILE B 255      31.186  25.241  24.951  1.00 91.60           C  
ATOM   2416  C   ILE B 255      30.264  24.395  24.081  1.00 91.60           C  
ATOM   2417  O   ILE B 255      29.090  24.230  24.399  1.00 91.60           O  
ATOM   2418  CB  ILE B 255      30.971  24.844  26.432  1.00 98.65           C  
ATOM   2419  CG1 ILE B 255      31.828  25.713  27.352  1.00 98.65           C  
ATOM   2420  CG2 ILE B 255      31.331  23.378  26.642  1.00 98.65           C  
ATOM   2421  CD1 ILE B 255      31.786  25.273  28.807  1.00 98.65           C  
ATOM   2422  N   ARG B 256      30.803  23.867  22.983  1.00 98.65           N  
ATOM   2423  CA  ARG B 256      30.034  23.032  22.058  1.00 98.65           C  
ATOM   2424  C   ARG B 256      29.856  21.607  22.576  1.00 98.65           C  
ATOM   2425  O   ARG B 256      30.650  21.138  23.388  1.00 98.65           O  
ATOM   2426  CB  ARG B 256      30.690  23.031  20.674  1.00 98.65           C  
ATOM   2427  CG  ARG B 256      30.488  24.340  19.915  1.00 98.65           C  
ATOM   2428  CD  ARG B 256      31.753  24.787  19.212  1.00 98.65           C  
ATOM   2429  NE  ARG B 256      32.832  25.026  20.166  1.00 98.65           N  
ATOM   2430  CZ  ARG B 256      33.950  25.691  19.890  1.00 98.65           C  
ATOM   2431  NH1 ARG B 256      34.151  26.194  18.678  1.00 98.65           N  
ATOM   2432  NH2 ARG B 256      34.869  25.858  20.834  1.00 98.65           N  
ATOM   2433  N   TYR B 257      28.811  20.930  22.105  1.00 87.28           N  
ATOM   2434  CA  TYR B 257      28.501  19.566  22.528  1.00 87.28           C  
ATOM   2435  C   TYR B 257      27.533  18.868  21.577  1.00 87.28           C  
ATOM   2436  O   TYR B 257      26.404  18.550  21.955  1.00 87.28           O  
ATOM   2437  CB  TYR B 257      27.889  19.590  23.927  1.00 74.31           C  
ATOM   2438  CG  TYR B 257      28.873  19.412  25.058  1.00 74.31           C  
ATOM   2439  CD1 TYR B 257      29.792  18.363  25.044  1.00 74.31           C  
ATOM   2440  CD2 TYR B 257      28.856  20.259  26.167  1.00 74.31           C  
ATOM   2441  CE1 TYR B 257      30.658  18.152  26.102  1.00 74.31           C  
ATOM   2442  CE2 TYR B 257      29.721  20.053  27.233  1.00 74.31           C  
ATOM   2443  CZ  TYR B 257      30.618  18.996  27.187  1.00 74.31           C  
ATOM   2444  OH  TYR B 257      31.478  18.756  28.227  1.00 74.31           O  
ATOM   2445  N   ILE B 258      27.991  18.599  20.357  1.00 73.58           N  
ATOM   2446  CA  ILE B 258      27.168  17.942  19.338  1.00 73.58           C  
ATOM   2447  C   ILE B 258      27.038  16.410  19.457  1.00 73.58           C  
ATOM   2448  O   ILE B 258      28.030  15.682  19.580  1.00 73.58           O  
ATOM   2449  CB  ILE B 258      27.618  18.341  17.901  1.00 98.65           C  
ATOM   2450  CG1 ILE B 258      26.719  17.664  16.860  1.00 98.65           C  
ATOM   2451  CG2 ILE B 258      29.094  18.010  17.679  1.00 98.65           C  
ATOM   2452  CD1 ILE B 258      26.963  18.122  15.440  1.00 98.65           C  
ATOM   2453  N   ILE B 259      25.796  15.936  19.380  1.00 98.65           N  
ATOM   2454  CA  ILE B 259      25.492  14.511  19.493  1.00 98.65           C  
ATOM   2455  C   ILE B 259      24.773  13.903  18.284  1.00 98.65           C  
ATOM   2456  O   ILE B 259      23.620  14.237  18.001  1.00 98.65           O  
ATOM   2457  CB  ILE B 259      24.666  14.234  20.765  1.00 59.37           C  
ATOM   2458  CG1 ILE B 259      23.668  15.368  20.994  1.00 59.37           C  
ATOM   2459  CG2 ILE B 259      25.587  14.062  21.962  1.00 59.37           C  
ATOM   2460  CD1 ILE B 259      22.934  15.264  22.280  1.00 59.37           C  
ATOM   2461  N   GLY B 260      25.462  12.982  17.605  1.00 73.41           N  
ATOM   2462  CA  GLY B 260      24.913  12.310  16.438  1.00 73.41           C  
ATOM   2463  C   GLY B 260      23.702  11.469  16.786  1.00 73.41           C  
ATOM   2464  O   GLY B 260      23.431  11.232  17.968  1.00 73.41           O  
ATOM   2465  N   ILE B 261      22.981  10.996  15.769  1.00 89.24           N  
ATOM   2466  CA  ILE B 261      21.779  10.193  16.015  1.00 89.24           C  
ATOM   2467  C   ILE B 261      21.229   9.443  14.802  1.00 89.24           C  
ATOM   2468  O   ILE B 261      20.500   8.457  14.945  1.00 89.24           O  
ATOM   2469  CB  ILE B 261      20.630  11.082  16.614  1.00 65.43           C  
ATOM   2470  CG1 ILE B 261      19.412  10.232  16.978  1.00 65.43           C  
ATOM   2471  CG2 ILE B 261      20.227  12.186  15.626  1.00 65.43           C  
ATOM   2472  CD1 ILE B 261      19.675   9.221  18.074  1.00 65.43           C  
ATOM   2473  N   GLY B 262      21.608   9.880  13.608  1.00 62.74           N  
ATOM   2474  CA  GLY B 262      21.094   9.252  12.398  1.00 62.74           C  
ATOM   2475  C   GLY B 262      21.699   7.970  11.847  1.00 62.74           C  
ATOM   2476  O   GLY B 262      21.799   6.950  12.541  1.00 62.74           O  
ATOM   2477  N   LYS B 263      22.002   8.029  10.548  1.00 73.41           N  
ATOM   2478  CA  LYS B 263      22.582   6.936   9.768  1.00 73.41           C  
ATOM   2479  C   LYS B 263      23.604   7.581   8.844  1.00 73.41           C  
ATOM   2480  O   LYS B 263      24.652   7.007   8.557  1.00 73.41           O  
ATOM   2481  CB  LYS B 263      21.486   6.254   8.926  1.00 98.56           C  
ATOM   2482  CG  LYS B 263      21.750   4.792   8.532  1.00 98.56           C  
ATOM   2483  CD  LYS B 263      22.746   4.648   7.382  1.00 98.56           C  
ATOM   2484  CE  LYS B 263      23.138   3.186   7.145  1.00 98.56           C  
ATOM   2485  NZ  LYS B 263      24.183   3.033   6.083  1.00 98.56           N  
ATOM   2486  N   HIS B 264      23.300   8.803   8.415  1.00 98.65           N  
ATOM   2487  CA  HIS B 264      24.157   9.567   7.516  1.00 98.65           C  
ATOM   2488  C   HIS B 264      25.588   9.720   8.032  1.00 98.65           C  
ATOM   2489  O   HIS B 264      26.525   9.713   7.230  1.00 98.65           O  
ATOM   2490  CB  HIS B 264      23.561  10.969   7.298  1.00 98.65           C  
ATOM   2491  CG  HIS B 264      22.108  10.957   6.941  1.00 98.65           C  
ATOM   2492  ND1 HIS B 264      21.671  10.817   5.636  1.00 98.65           N  
ATOM   2493  CD2 HIS B 264      20.993  11.026   7.702  1.00 98.65           C  
ATOM   2494  CE1 HIS B 264      20.340  10.795   5.624  1.00 98.65           C  
ATOM   2495  NE2 HIS B 264      19.915  10.920   6.866  1.00 98.65           N  
ATOM   2496  N   PHE B 265      25.754   9.671   9.360  1.00 77.37           N  
ATOM   2497  CA  PHE B 265      27.054   9.949  10.012  1.00 77.37           C  
ATOM   2498  C   PHE B 265      27.851   8.658   9.752  1.00 77.37           C  
ATOM   2499  O   PHE B 265      27.903   7.755  10.599  1.00 77.37           O  
ATOM   2500  CB  PHE B 265      26.869  10.189  11.527  1.00 62.45           C  
ATOM   2501  CG  PHE B 265      28.159  10.466  12.289  1.00 62.45           C  
ATOM   2502  CD1 PHE B 265      29.367  10.690  11.628  1.00 62.45           C  
ATOM   2503  CD2 PHE B 265      28.152  10.514  13.679  1.00 62.45           C  
ATOM   2504  CE1 PHE B 265      30.541  10.942  12.341  1.00 62.45           C  
ATOM   2505  CE2 PHE B 265      29.321  10.763  14.391  1.00 62.45           C  
ATOM   2506  CZ  PHE B 265      30.511  10.982  13.718  1.00 62.45           C  
ATOM   2507  N   GLN B 266      28.376   8.510   8.493  1.00 98.21           N  
ATOM   2508  CA  GLN B 266      29.321   7.429   8.181  1.00 98.21           C  
ATOM   2509  C   GLN B 266      30.700   7.762   7.554  1.00 98.21           C  
ATOM   2510  O   GLN B 266      31.718   7.536   8.195  1.00 98.21           O  
ATOM   2511  CB  GLN B 266      28.488   6.543   7.264  1.00 97.88           C  
ATOM   2512  CG  GLN B 266      28.983   5.115   7.275  1.00 97.88           C  
ATOM   2513  CD  GLN B 266      28.022   4.134   6.615  1.00 97.88           C  
ATOM   2514  OE1 GLN B 266      28.131   3.858   5.422  1.00 97.88           O  
ATOM   2515  NE2 GLN B 266      27.115   3.559   7.402  1.00 97.88           N  
ATOM   2516  N   THR B 267      30.733   8.203   6.290  1.00 98.21           N  
ATOM   2517  CA  THR B 267      32.054   8.187   5.537  1.00 98.21           C  
ATOM   2518  C   THR B 267      32.588   9.629   5.710  1.00 98.21           C  
ATOM   2519  O   THR B 267      31.840  10.560   6.042  1.00 98.21           O  
ATOM   2520  CB  THR B 267      32.017   7.832   4.014  1.00 98.21           C  
ATOM   2521  OG1 THR B 267      30.842   8.377   3.397  1.00 98.21           O  
ATOM   2522  CG2 THR B 267      32.063   6.353   3.803  1.00 98.21           C  
ATOM   2523  N   LYS B 268      33.903   9.788   5.514  1.00 98.65           N  
ATOM   2524  CA  LYS B 268      34.568  11.089   5.630  1.00 98.65           C  
ATOM   2525  C   LYS B 268      34.314  11.945   4.383  1.00 98.65           C  
ATOM   2526  O   LYS B 268      34.159  13.158   4.496  1.00 98.65           O  
ATOM   2527  CB  LYS B 268      36.062  10.876   5.832  1.00 98.65           C  
ATOM   2528  CG  LYS B 268      36.897  12.154   5.883  1.00 98.65           C  
ATOM   2529  CD  LYS B 268      38.391  11.847   5.934  1.00 98.65           C  
ATOM   2530  CE  LYS B 268      38.902  11.210   4.640  1.00 98.65           C  
ATOM   2531  NZ  LYS B 268      40.387  11.036   4.648  1.00 98.65           N  
ATOM   2532  N   GLU B 269      34.260  11.295   3.214  1.00 98.65           N  
ATOM   2533  CA  GLU B 269      34.037  11.942   1.906  1.00 98.65           C  
ATOM   2534  C   GLU B 269      32.856  12.927   1.899  1.00 98.65           C  
ATOM   2535  O   GLU B 269      32.873  13.944   1.191  1.00 98.65           O  
ATOM   2536  CB  GLU B 269      33.778  10.871   0.837  1.00 98.61           C  
ATOM   2537  CG  GLU B 269      34.831   9.772   0.740  1.00 98.61           C  
ATOM   2538  CD  GLU B 269      34.364   8.602  -0.106  1.00 98.61           C  
ATOM   2539  OE1 GLU B 269      34.776   8.502  -1.283  1.00 98.61           O  
ATOM   2540  OE2 GLU B 269      33.573   7.784   0.409  1.00 98.61           O  
ATOM   2541  N   SER B 270      31.829  12.590   2.676  1.00 98.65           N  
ATOM   2542  CA  SER B 270      30.623  13.393   2.796  1.00 98.65           C  
ATOM   2543  C   SER B 270      30.497  13.903   4.231  1.00 98.65           C  
ATOM   2544  O   SER B 270      30.464  15.112   4.477  1.00 98.65           O  
ATOM   2545  CB  SER B 270      29.403  12.540   2.441  1.00 95.58           C  
ATOM   2546  OG  SER B 270      29.588  11.864   1.206  1.00 95.58           O  
ATOM   2547  N   GLN B 271      30.434  12.972   5.176  1.00 98.65           N  
ATOM   2548  CA  GLN B 271      30.316  13.331   6.577  1.00 98.65           C  
ATOM   2549  C   GLN B 271      31.640  13.732   7.211  1.00 98.65           C  
ATOM   2550  O   GLN B 271      32.514  12.894   7.452  1.00 98.65           O  
ATOM   2551  CB  GLN B 271      29.644  12.207   7.360  1.00 98.65           C  
ATOM   2552  CG  GLN B 271      28.151  12.123   7.100  1.00 98.65           C  
ATOM   2553  CD  GLN B 271      27.377  13.345   7.595  1.00 98.65           C  
ATOM   2554  OE1 GLN B 271      26.151  13.306   7.728  1.00 98.65           O  
ATOM   2555  NE2 GLN B 271      28.091  14.433   7.873  1.00 98.65           N  
ATOM   2556  N   GLU B 272      31.765  15.033   7.469  1.00 98.65           N  
ATOM   2557  CA  GLU B 272      32.964  15.628   8.061  1.00 98.65           C  
ATOM   2558  C   GLU B 272      32.624  16.807   8.966  1.00 98.65           C  
ATOM   2559  O   GLU B 272      33.418  17.164   9.842  1.00 98.65           O  
ATOM   2560  CB  GLU B 272      33.913  16.138   6.961  1.00 98.65           C  
ATOM   2561  CG  GLU B 272      34.904  15.115   6.417  1.00 98.65           C  
ATOM   2562  CD  GLU B 272      35.823  15.690   5.344  1.00 98.65           C  
ATOM   2563  OE1 GLU B 272      35.351  16.485   4.500  1.00 98.65           O  
ATOM   2564  OE2 GLU B 272      37.024  15.340   5.344  1.00 98.65           O  
ATOM   2565  N   THR B 273      31.460  17.421   8.732  1.00 98.24           N  
ATOM   2566  CA  THR B 273      31.013  18.595   9.497  1.00 98.24           C  
ATOM   2567  C   THR B 273      30.788  18.330  10.989  1.00 98.24           C  
ATOM   2568  O   THR B 273      30.579  19.261  11.778  1.00 98.24           O  
ATOM   2569  CB  THR B 273      29.766  19.258   8.846  1.00 98.65           C  
ATOM   2570  OG1 THR B 273      30.052  19.556   7.469  1.00 98.65           O  
ATOM   2571  CG2 THR B 273      29.406  20.563   9.560  1.00 98.65           C  
ATOM   2572  N   LEU B 274      30.842  17.054  11.368  1.00 49.96           N  
ATOM   2573  CA  LEU B 274      30.712  16.678  12.764  1.00 49.96           C  
ATOM   2574  C   LEU B 274      32.036  17.076  13.451  1.00 49.96           C  
ATOM   2575  O   LEU B 274      32.127  17.121  14.675  1.00 49.96           O  
ATOM   2576  CB  LEU B 274      30.450  15.173  12.885  1.00 83.88           C  
ATOM   2577  CG  LEU B 274      29.278  14.725  13.779  1.00 83.88           C  
ATOM   2578  CD1 LEU B 274      29.565  14.932  15.255  1.00 83.88           C  
ATOM   2579  CD2 LEU B 274      28.033  15.478  13.400  1.00 83.88           C  
ATOM   2580  N   HIS B 275      33.051  17.383  12.640  1.00 98.47           N  
ATOM   2581  CA  HIS B 275      34.371  17.812  13.121  1.00 98.47           C  
ATOM   2582  C   HIS B 275      34.468  19.340  13.144  1.00 98.47           C  
ATOM   2583  O   HIS B 275      35.280  19.902  13.878  1.00 98.47           O  
ATOM   2584  CB  HIS B 275      35.492  17.250  12.231  1.00 98.65           C  
ATOM   2585  CG  HIS B 275      35.768  15.789  12.442  1.00 98.65           C  
ATOM   2586  ND1 HIS B 275      35.956  14.910  11.394  1.00 98.65           N  
ATOM   2587  CD2 HIS B 275      35.899  15.060  13.573  1.00 98.65           C  
ATOM   2588  CE1 HIS B 275      36.190  13.702  11.876  1.00 98.65           C  
ATOM   2589  NE2 HIS B 275      36.162  13.763  13.194  1.00 98.65           N  
ATOM   2590  N   LYS B 276      33.640  19.992  12.327  1.00 94.02           N  
ATOM   2591  CA  LYS B 276      33.579  21.453  12.207  1.00 94.02           C  
ATOM   2592  C   LYS B 276      33.337  22.198  13.515  1.00 94.02           C  
ATOM   2593  O   LYS B 276      33.962  23.230  13.774  1.00 94.02           O  
ATOM   2594  CB  LYS B 276      32.471  21.850  11.230  1.00 89.68           C  
ATOM   2595  CG  LYS B 276      32.899  21.953   9.780  1.00 89.68           C  
ATOM   2596  CD  LYS B 276      33.702  23.223   9.494  1.00 89.68           C  
ATOM   2597  CE  LYS B 276      32.849  24.487   9.592  1.00 89.68           C  
ATOM   2598  NZ  LYS B 276      32.456  24.834  10.992  1.00 89.68           N  
ATOM   2599  N   PHE B 277      32.392  21.699  14.308  1.00 99.01           N  
ATOM   2600  CA  PHE B 277      32.040  22.321  15.584  1.00 99.01           C  
ATOM   2601  C   PHE B 277      32.792  21.697  16.758  1.00 99.01           C  
ATOM   2602  O   PHE B 277      32.450  21.926  17.924  1.00 99.01           O  
ATOM   2603  CB  PHE B 277      30.531  22.220  15.824  1.00 98.80           C  
ATOM   2604  CG  PHE B 277      29.703  22.419  14.586  1.00 98.80           C  
ATOM   2605  CD1 PHE B 277      28.802  21.440  14.176  1.00 98.80           C  
ATOM   2606  CD2 PHE B 277      29.836  23.569  13.817  1.00 98.80           C  
ATOM   2607  CE1 PHE B 277      28.049  21.601  13.020  1.00 98.80           C  
ATOM   2608  CE2 PHE B 277      29.084  23.737  12.656  1.00 98.80           C  
ATOM   2609  CZ  PHE B 277      28.190  22.751  12.258  1.00 98.80           C  
ATOM   2610  N   ALA B 278      33.808  20.896  16.445  1.00104.07           N  
ATOM   2611  CA  ALA B 278      34.625  20.248  17.467  1.00104.07           C  
ATOM   2612  C   ALA B 278      35.553  21.257  18.156  1.00104.07           C  
ATOM   2613  O   ALA B 278      36.021  22.224  17.539  1.00104.07           O  
ATOM   2614  CB  ALA B 278      35.438  19.107  16.855  1.00104.07           C  
ATOM   2615  N   SER B 279      35.823  21.011  19.434  1.00103.10           N  
ATOM   2616  CA  SER B 279      36.673  21.881  20.231  1.00103.10           C  
ATOM   2617  C   SER B 279      38.029  21.233  20.555  1.00103.10           C  
ATOM   2618  O   SER B 279      39.025  21.509  19.880  1.00103.10           O  
ATOM   2619  CB  SER B 279      35.935  22.296  21.512  1.00 99.28           C  
ATOM   2620  OG  SER B 279      34.647  22.820  21.220  1.00 99.28           O  
ATOM   2621  N   LYS B 280      38.065  20.376  21.577  1.00 96.28           N  
ATOM   2622  CA  LYS B 280      39.296  19.695  21.994  1.00 96.28           C  
ATOM   2623  C   LYS B 280      39.500  18.381  21.224  1.00 96.28           C  
ATOM   2624  O   LYS B 280      38.543  17.858  20.636  1.00 96.28           O  
ATOM   2625  CB  LYS B 280      39.278  19.448  23.508  1.00104.07           C  
ATOM   2626  CG  LYS B 280      39.250  20.738  24.325  1.00104.07           C  
ATOM   2627  CD  LYS B 280      39.196  20.462  25.821  1.00104.07           C  
ATOM   2628  CE  LYS B 280      38.908  21.734  26.642  1.00104.07           C  
ATOM   2629  NZ  LYS B 280      39.995  22.773  26.658  1.00104.07           N  
ATOM   2630  N   PRO B 281      40.749  17.847  21.201  1.00104.07           N  
ATOM   2631  CA  PRO B 281      41.109  16.599  20.506  1.00104.07           C  
ATOM   2632  C   PRO B 281      40.088  15.453  20.562  1.00104.07           C  
ATOM   2633  O   PRO B 281      39.253  15.383  21.480  1.00104.07           O  
ATOM   2634  CB  PRO B 281      42.440  16.236  21.154  1.00104.07           C  
ATOM   2635  CG  PRO B 281      43.089  17.573  21.277  1.00104.07           C  
ATOM   2636  CD  PRO B 281      41.946  18.427  21.850  1.00104.07           C  
ATOM   2637  N   ALA B 282      40.122  14.606  19.529  1.00104.07           N  
ATOM   2638  CA  ALA B 282      39.220  13.463  19.409  1.00104.07           C  
ATOM   2639  C   ALA B 282      39.222  12.601  20.675  1.00104.07           C  
ATOM   2640  O   ALA B 282      40.038  11.673  20.822  1.00104.07           O  
ATOM   2641  CB  ALA B 282      39.589  12.635  18.192  1.00 86.20           C  
ATOM   2642  N   SER B 283      38.288  12.917  21.573  1.00 95.97           N  
ATOM   2643  CA  SER B 283      38.155  12.212  22.847  1.00 95.97           C  
ATOM   2644  C   SER B 283      36.739  11.662  23.022  1.00 95.97           C  
ATOM   2645  O   SER B 283      36.432  10.543  22.603  1.00 95.97           O  
ATOM   2646  CB  SER B 283      38.492  13.167  24.005  1.00 34.75           C  
ATOM   2647  OG  SER B 283      38.318  12.530  25.267  1.00 34.75           O  
ATOM   2648  N   GLU B 284      35.906  12.445  23.700  1.00104.07           N  
ATOM   2649  CA  GLU B 284      34.520  12.092  23.957  1.00104.07           C  
ATOM   2650  C   GLU B 284      33.650  13.218  23.411  1.00104.07           C  
ATOM   2651  O   GLU B 284      32.699  13.653  24.069  1.00104.07           O  
ATOM   2652  CB  GLU B 284      34.266  11.923  25.465  1.00104.07           C  
ATOM   2653  CG  GLU B 284      35.022  10.773  26.138  1.00104.07           C  
ATOM   2654  CD  GLU B 284      34.416  10.361  27.491  1.00104.07           C  
ATOM   2655  OE1 GLU B 284      33.921  11.236  28.241  1.00104.07           O  
ATOM   2656  OE2 GLU B 284      34.435   9.146  27.802  1.00104.07           O  
ATOM   2657  N   PHE B 285      34.020  13.722  22.231  1.00 80.38           N  
ATOM   2658  CA  PHE B 285      33.274  14.800  21.569  1.00 80.38           C  
ATOM   2659  C   PHE B 285      32.406  14.205  20.456  1.00 80.38           C  
ATOM   2660  O   PHE B 285      31.229  14.552  20.300  1.00 80.38           O  
ATOM   2661  CB  PHE B 285      34.236  15.844  20.981  1.00104.07           C  
ATOM   2662  CG  PHE B 285      33.649  17.238  20.884  1.00104.07           C  
ATOM   2663  CD1 PHE B 285      34.479  18.357  20.919  1.00104.07           C  
ATOM   2664  CD2 PHE B 285      32.268  17.435  20.770  1.00104.07           C  
ATOM   2665  CE1 PHE B 285      33.946  19.643  20.840  1.00104.07           C  
ATOM   2666  CE2 PHE B 285      31.729  18.721  20.689  1.00104.07           C  
ATOM   2667  CZ  PHE B 285      32.573  19.828  20.725  1.00104.07           C  
ATOM   2668  N   VAL B 286      33.012  13.293  19.702  0.50104.07           N  
ATOM   2669  CA  VAL B 286      32.356  12.605  18.599  0.50104.07           C  
ATOM   2670  C   VAL B 286      32.713  11.121  18.636  0.50104.07           C  
ATOM   2671  O   VAL B 286      33.828  10.730  18.277  0.50104.07           O  
ATOM   2672  CB  VAL B 286      32.804  13.173  17.241  0.50104.07           C  
ATOM   2673  CG1 VAL B 286      32.212  12.351  16.111  0.50104.07           C  
ATOM   2674  CG2 VAL B 286      32.395  14.631  17.117  0.50104.07           C  
ATOM   2675  N   LYS B 287      31.765  10.305  19.086  0.50104.07           N  
ATOM   2676  CA  LYS B 287      31.964   8.862  19.167  0.50104.07           C  
ATOM   2677  C   LYS B 287      30.912   8.125  18.339  0.50104.07           C  
ATOM   2678  O   LYS B 287      30.288   8.708  17.450  0.50104.07           O  
ATOM   2679  CB  LYS B 287      31.943   8.389  20.631  0.50101.22           C  
ATOM   2680  CG  LYS B 287      33.167   8.816  21.440  0.50101.22           C  
ATOM   2681  CD  LYS B 287      33.206   8.160  22.813  0.50101.22           C  
ATOM   2682  CE  LYS B 287      34.545   8.409  23.497  0.50101.22           C  
ATOM   2683  NZ  LYS B 287      34.668   7.746  24.830  0.50101.22           N  
ATOM   2684  N   ILE B 288      30.737   6.839  18.622  0.50 91.04           N  
ATOM   2685  CA  ILE B 288      29.771   6.006  17.910  0.50 91.04           C  
ATOM   2686  C   ILE B 288      28.324   6.318  18.294  0.50 91.04           C  
ATOM   2687  O   ILE B 288      27.398   5.950  17.574  0.50 91.04           O  
ATOM   2688  CB  ILE B 288      30.021   4.506  18.201  0.50 93.53           C  
ATOM   2689  CG1 ILE B 288      31.423   4.099  17.749  0.50 93.53           C  
ATOM   2690  CG2 ILE B 288      28.977   3.639  17.503  0.50 93.53           C  
ATOM   2691  CD1 ILE B 288      31.792   2.664  18.107  0.50 93.53           C  
ATOM   2692  N   LEU B 289      28.103   7.043  19.375  0.50104.07           N  
ATOM   2693  CA  LEU B 289      26.826   7.358  20.023  0.50104.07           C  
ATOM   2694  C   LEU B 289      25.809   7.918  19.027  0.50104.07           C  
ATOM   2695  O   LEU B 289      25.250   9.037  19.287  0.50104.07           O  
ATOM   2696  CB  LEU B 289      27.033   8.356  21.168  0.50103.80           C  
ATOM   2697  CG  LEU B 289      27.955   7.910  22.306  0.50103.80           C  
ATOM   2698  CD1 LEU B 289      28.072   8.999  23.362  0.50103.80           C  
ATOM   2699  CD2 LEU B 289      27.453   6.615  22.927  0.50103.80           C  
ATOM   2700  N   ASP B 290      25.362   7.104  18.056  0.50104.07           N  
ATOM   2701  CA  ASP B 290      24.323   7.549  17.115  0.50104.07           C  
ATOM   2702  C   ASP B 290      22.995   7.394  17.862  0.50104.07           C  
ATOM   2703  O   ASP B 290      21.909   7.480  17.287  0.50104.07           O  
ATOM   2704  CB  ASP B 290      24.343   6.717  15.816  0.50104.07           C  
ATOM   2705  CG  ASP B 290      23.675   5.360  15.964  0.50104.07           C  
ATOM   2706  OD1 ASP B 290      24.305   4.449  16.539  0.50104.07           O  
ATOM   2707  OD2 ASP B 290      22.523   5.201  15.496  0.50104.07           O  
ATOM   2708  N   THR B 291      23.141   7.129  19.156  1.00103.66           N  
ATOM   2709  CA  THR B 291      22.064   6.950  20.108  1.00103.66           C  
ATOM   2710  C   THR B 291      22.773   7.285  21.424  1.00103.66           C  
ATOM   2711  O   THR B 291      23.461   6.444  22.020  1.00103.66           O  
ATOM   2712  CB  THR B 291      21.505   5.499  20.134  1.00104.07           C  
ATOM   2713  OG1 THR B 291      21.037   5.123  18.842  1.00104.07           O  
ATOM   2714  CG2 THR B 291      20.344   5.378  21.113  1.00104.07           C  
ATOM   2715  N   PHE B 292      22.722   8.567  21.766  1.00 89.65           N  
ATOM   2716  CA  PHE B 292      23.302   9.116  22.988  1.00 89.65           C  
ATOM   2717  C   PHE B 292      22.757   8.452  24.257  1.00 89.65           C  
ATOM   2718  O   PHE B 292      23.181   8.779  25.369  1.00 89.65           O  
ATOM   2719  CB  PHE B 292      23.021  10.607  23.019  1.00104.07           C  
ATOM   2720  CG  PHE B 292      21.708  10.982  22.393  1.00104.07           C  
ATOM   2721  CD1 PHE B 292      20.565  10.215  22.623  1.00104.07           C  
ATOM   2722  CD2 PHE B 292      21.627  12.068  21.527  1.00104.07           C  
ATOM   2723  CE1 PHE B 292      19.372  10.514  22.001  1.00104.07           C  
ATOM   2724  CE2 PHE B 292      20.434  12.378  20.898  1.00104.07           C  
ATOM   2725  CZ  PHE B 292      19.306  11.596  21.136  1.00104.07           C  
ATOM   2726  N   GLU B 293      21.754   7.588  24.073  1.00104.07           N  
ATOM   2727  CA  GLU B 293      21.129   6.812  25.150  1.00104.07           C  
ATOM   2728  C   GLU B 293      22.195   5.806  25.610  1.00104.07           C  
ATOM   2729  O   GLU B 293      22.173   5.314  26.741  1.00104.07           O  
ATOM   2730  CB  GLU B 293      19.882   6.079  24.607  1.00104.07           C  
ATOM   2731  CG  GLU B 293      19.269   5.005  25.517  1.00104.07           C  
ATOM   2732  CD  GLU B 293      18.790   5.552  26.847  1.00104.07           C  
ATOM   2733  OE1 GLU B 293      19.457   5.288  27.868  1.00104.07           O  
ATOM   2734  OE2 GLU B 293      17.748   6.241  26.878  1.00104.07           O  
ATOM   2735  N   LYS B 294      23.126   5.516  24.705  1.00 99.80           N  
ATOM   2736  CA  LYS B 294      24.223   4.618  24.990  1.00 99.80           C  
ATOM   2737  C   LYS B 294      25.223   5.455  25.794  1.00 99.80           C  
ATOM   2738  O   LYS B 294      26.322   5.749  25.326  1.00 99.80           O  
ATOM   2739  CB  LYS B 294      24.847   4.134  23.676  1.00 99.71           C  
ATOM   2740  CG  LYS B 294      23.874   3.458  22.719  1.00 99.71           C  
ATOM   2741  CD  LYS B 294      24.563   3.133  21.398  1.00 99.71           C  
ATOM   2742  CE  LYS B 294      23.614   2.490  20.403  1.00 99.71           C  
ATOM   2743  NZ  LYS B 294      24.341   2.047  19.187  1.00 99.71           N  
ATOM   2744  N   LEU B 295      24.805   5.866  26.990  1.00 99.80           N  
ATOM   2745  CA  LEU B 295      25.610   6.682  27.895  1.00 99.80           C  
ATOM   2746  C   LEU B 295      24.809   6.936  29.169  1.00 99.80           C  
ATOM   2747  O   LEU B 295      23.615   7.247  29.101  1.00 99.80           O  
ATOM   2748  CB  LEU B 295      25.978   8.021  27.237  1.00 99.80           C  
ATOM   2749  CG  LEU B 295      26.661   9.136  28.038  1.00 99.80           C  
ATOM   2750  CD1 LEU B 295      27.895   8.630  28.798  1.00 99.80           C  
ATOM   2751  CD2 LEU B 295      27.046  10.260  27.081  1.00 99.80           C  
ATOM   2752  N   LYS B 296      25.460   6.807  30.326  1.00 99.80           N  
ATOM   2753  CA  LYS B 296      24.783   7.029  31.604  1.00 99.80           C  
ATOM   2754  C   LYS B 296      24.527   8.521  31.876  1.00 99.80           C  
ATOM   2755  O   LYS B 296      24.489   9.346  30.944  1.00 99.80           O  
ATOM   2756  CB  LYS B 296      25.569   6.391  32.763  1.00 86.68           C  
ATOM   2757  CG  LYS B 296      26.754   7.212  33.291  1.00 86.68           C  
ATOM   2758  CD  LYS B 296      27.382   6.629  34.562  1.00 86.68           C  
ATOM   2759  CE  LYS B 296      26.361   6.344  35.662  1.00 86.68           C  
ATOM   2760  NZ  LYS B 296      25.667   5.028  35.494  1.00 86.68           N  
ATOM   2761  N   ASP B 297      24.330   8.844  33.156  1.00 99.80           N  
ATOM   2762  CA  ASP B 297      24.077  10.210  33.609  1.00 99.80           C  
ATOM   2763  C   ASP B 297      25.298  11.127  33.457  1.00 99.80           C  
ATOM   2764  O   ASP B 297      26.302  11.007  34.175  1.00 99.80           O  
ATOM   2765  CB  ASP B 297      23.586  10.205  35.057  1.00 62.08           C  
ATOM   2766  CG  ASP B 297      23.242  11.591  35.559  1.00 62.08           C  
ATOM   2767  OD1 ASP B 297      22.528  12.329  34.850  1.00 62.08           O  
ATOM   2768  OD2 ASP B 297      23.690  11.936  36.669  1.00 62.08           O  
ATOM   2769  N   LEU B 298      25.173  12.059  32.517  1.00 99.33           N  
ATOM   2770  CA  LEU B 298      26.218  13.020  32.206  1.00 99.33           C  
ATOM   2771  C   LEU B 298      26.311  14.168  33.222  1.00 99.33           C  
ATOM   2772  O   LEU B 298      26.610  15.302  32.858  1.00 99.33           O  
ATOM   2773  CB  LEU B 298      26.004  13.555  30.778  1.00 99.80           C  
ATOM   2774  CG  LEU B 298      26.603  12.884  29.524  1.00 99.80           C  
ATOM   2775  CD1 LEU B 298      26.174  13.643  28.248  1.00 99.80           C  
ATOM   2776  CD2 LEU B 298      28.134  12.845  29.630  1.00 99.80           C  
ATOM   2777  N   CYS B 299      26.031  13.894  34.493  1.00 81.94           N  
ATOM   2778  CA  CYS B 299      26.140  14.964  35.470  1.00 81.94           C  
ATOM   2779  C   CYS B 299      27.627  15.131  35.736  1.00 81.94           C  
ATOM   2780  O   CYS B 299      28.281  15.890  35.025  1.00 81.94           O  
ATOM   2781  CB  CYS B 299      25.352  14.676  36.754  1.00 99.80           C  
ATOM   2782  SG  CYS B 299      24.320  16.089  37.311  1.00 99.80           S  
ATOM   2783  N   THR B 300      28.178  14.333  36.654  1.00 99.80           N  
ATOM   2784  CA  THR B 300      29.611  14.407  36.998  1.00 99.80           C  
ATOM   2785  C   THR B 300      30.536  14.165  35.774  1.00 99.80           C  
ATOM   2786  O   THR B 300      31.750  14.396  35.848  1.00 99.80           O  
ATOM   2787  CB  THR B 300      29.984  13.435  38.181  1.00 98.10           C  
ATOM   2788  OG1 THR B 300      29.057  13.593  39.264  1.00 98.10           O  
ATOM   2789  CG2 THR B 300      31.388  13.722  38.723  1.00 98.10           C  
ATOM   2790  N   GLU B 301      29.937  13.749  34.653  1.00 99.80           N  
ATOM   2791  CA  GLU B 301      30.674  13.494  33.413  1.00 99.80           C  
ATOM   2792  C   GLU B 301      30.731  14.748  32.526  1.00 99.80           C  
ATOM   2793  O   GLU B 301      31.794  15.066  31.968  1.00 99.80           O  
ATOM   2794  CB  GLU B 301      30.069  12.323  32.635  1.00 95.94           C  
ATOM   2795  CG  GLU B 301      30.134  10.977  33.373  1.00 95.94           C  
ATOM   2796  CD  GLU B 301      29.846   9.786  32.465  1.00 95.94           C  
ATOM   2797  OE1 GLU B 301      29.061   9.934  31.499  1.00 95.94           O  
ATOM   2798  OE2 GLU B 301      30.409   8.698  32.726  1.00 95.94           O  
ATOM   2799  N   LEU B 302      29.606  15.461  32.408  1.00 98.35           N  
ATOM   2800  CA  LEU B 302      29.555  16.689  31.611  1.00 98.35           C  
ATOM   2801  C   LEU B 302      30.163  17.884  32.321  1.00 98.35           C  
ATOM   2802  O   LEU B 302      30.308  18.960  31.726  1.00 98.35           O  
ATOM   2803  CB  LEU B 302      28.134  17.045  31.181  0.50 99.55           C  
ATOM   2804  CG  LEU B 302      27.497  16.172  30.110  0.50 99.55           C  
ATOM   2805  CD1 LEU B 302      26.093  16.657  29.811  0.50 99.55           C  
ATOM   2806  CD2 LEU B 302      28.337  16.148  28.842  0.50 99.55           C  
ATOM   2807  N   GLN B 303      30.454  17.729  33.607  1.00 98.29           N  
ATOM   2808  CA  GLN B 303      31.071  18.803  34.366  1.00 98.29           C  
ATOM   2809  C   GLN B 303      32.564  18.708  34.049  1.00 98.29           C  
ATOM   2810  O   GLN B 303      33.305  17.974  34.701  1.00 98.29           O  
ATOM   2811  CB  GLN B 303      30.809  18.635  35.865  1.00 88.60           C  
ATOM   2812  CG  GLN B 303      29.381  18.215  36.232  1.00 88.60           C  
ATOM   2813  CD  GLN B 303      28.302  18.961  35.456  1.00 88.60           C  
ATOM   2814  OE1 GLN B 303      28.176  20.172  35.568  1.00 88.60           O  
ATOM   2815  NE2 GLN B 303      27.514  18.232  34.674  1.00 88.60           N  
ATOM   2816  N   LYS B 304      32.964  19.358  32.962  1.00 98.65           N  
ATOM   2817  CA  LYS B 304      34.359  19.371  32.527  1.00 98.65           C  
ATOM   2818  C   LYS B 304      35.032  20.639  33.061  1.00 98.65           C  
ATOM   2819  O   LYS B 304      36.261  20.727  33.151  1.00 98.65           O  
ATOM   2820  CB  LYS B 304      34.437  19.339  30.989  1.00 92.80           C  
ATOM   2821  CG  LYS B 304      33.728  18.148  30.315  1.00 92.80           C  
ATOM   2822  CD  LYS B 304      34.416  16.796  30.551  1.00 92.80           C  
ATOM   2823  CE  LYS B 304      33.746  15.681  29.748  1.00 92.80           C  
ATOM   2824  NZ  LYS B 304      33.652  16.009  28.297  1.00 92.80           N  
ATOM   2825  N   LYS B 305      34.189  21.592  33.450  1.00 98.65           N  
ATOM   2826  CA  LYS B 305      34.605  22.871  34.005  1.00 98.65           C  
ATOM   2827  C   LYS B 305      33.366  23.485  34.672  1.00 98.65           C  
ATOM   2828  O   LYS B 305      33.138  24.706  34.620  1.00 98.65           O  
ATOM   2829  CB  LYS B 305      35.135  23.780  32.892  1.00 80.30           C  
ATOM   2830  CG  LYS B 305      35.812  25.049  33.376  1.00 80.30           C  
ATOM   2831  CD  LYS B 305      36.255  25.910  32.218  1.00 80.30           C  
ATOM   2832  CE  LYS B 305      36.775  27.252  32.722  1.00 80.30           C  
ATOM   2833  NZ  LYS B 305      37.235  28.187  31.642  1.00 80.30           N  
ATOM   2834  N   ILE B 306      32.568  22.629  35.305  1.00 98.65           N  
ATOM   2835  CA  ILE B 306      31.338  23.053  35.979  1.00 98.65           C  
ATOM   2836  C   ILE B 306      31.431  22.848  37.495  1.00 98.65           C  
ATOM   2837  O   ILE B 306      30.556  22.168  38.084  1.00 98.65           O  
ATOM   2838  CB  ILE B 306      30.110  22.297  35.413  1.00 88.27           C  
ATOM   2839  CG1 ILE B 306      30.294  21.977  33.923  1.00 88.27           C  
ATOM   2840  CG2 ILE B 306      28.836  23.114  35.653  1.00 88.27           C  
ATOM   2841  CD1 ILE B 306      30.572  23.171  33.023  1.00 88.27           C  
TER    2842      ILE B 306                                                      
MASTER      646    0   14   16   44    0   17    6 5854    4  208   74          
END                                                                             
