# Supplementary material for: Epitope Prediction Based on Random Peptide Library Screening: Benchmark Dataset and Prediction Tools Evaluation
Source: Molecules. 2011 Jun 16;16(6):4971–93. doi: 10.3390/molecules16064971 (PMC6264216; doi:10.3390/molecules16064971)
Supplement: Supplementary file 1 [file molecules-16-04971-s001.zip › supplementary materials/datasets/MS01036/3EZE.pdb]

HEADER    TRANSFERASE                             04-NOV-98   3EZE              
TITLE     COMPLEX OF THE AMINO TERMINAL DOMAIN OF ENZYME I AND THE              
TITLE    2 HISTIDINE-CONTAINING PHOSPHOCARRIER PROTEIN HPR FROM                 
TITLE    3 ESCHERICHIA COLI NMR, RESTRAINED REGULARIZED MEAN STRUCTURE          
COMPND    MOL_ID: 1;                                                            
COMPND   2 MOLECULE: PROTEIN (PHOSPHOTRANSFERASE SYSTEM, ENZYME I);             
COMPND   3 CHAIN: A;                                                            
COMPND   4 FRAGMENT: AMINO-TERMINAL DOMAIN RESIDUES 1 - 259;                    
COMPND   5 EC: 2.7.3.9;                                                         
COMPND   6 ENGINEERED: YES;                                                     
COMPND   7 MOL_ID: 2;                                                           
COMPND   8 MOLECULE: PROTEIN (PHOSPHOTRANSFERASE SYSTEM, HPR);                  
COMPND   9 CHAIN: B;                                                            
COMPND  10 ENGINEERED: YES                                                      
SOURCE    MOL_ID: 1;                                                            
SOURCE   2 ORGANISM_SCIENTIFIC: ESCHERICHIA COLI;                               
SOURCE   3 ORGANISM_TAXID: 562;                                                 
SOURCE   4 STRAIN: GI698;                                                       
SOURCE   5 EXPRESSION_SYSTEM: ESCHERICHIA COLI;                                 
SOURCE   6 EXPRESSION_SYSTEM_TAXID: 562;                                        
SOURCE   7 EXPRESSION_SYSTEM_PLASMID: PLP2;                                     
SOURCE   8 MOL_ID: 2;                                                           
SOURCE   9 ORGANISM_SCIENTIFIC: ESCHERICHIA COLI;                               
SOURCE  10 ORGANISM_TAXID: 562;                                                 
SOURCE  11 STRAIN: GI698;                                                       
SOURCE  12 EXPRESSION_SYSTEM: ESCHERICHIA COLI;                                 
SOURCE  13 EXPRESSION_SYSTEM_TAXID: 562;                                        
SOURCE  14 EXPRESSION_SYSTEM_PLASMID: PSP100                                    
KEYWDS    PHOSPHOTRANSFERASE, TRANSFERASE, KINASE, SUGAR TRANSPORT              
EXPDTA    SOLUTION NMR                                                          
AUTHOR    G.M.CLORE,D.S.GARRETT,A.M.GRONENBORN                                  
REVDAT   3   24-FEB-09 3EZE    1       VERSN                                    
REVDAT   2   29-DEC-99 3EZE    4       HEADER COMPND REMARK JRNL                
REVDAT   2 2                   4       ATOM   SOURCE SEQRES                     
REVDAT   1   16-DEC-98 3EZE    0                                                
JRNL        AUTH   D.S.GARRETT,Y.J.SEOK,A.PETERKOFSKY,A.M.GRONENBORN,           
JRNL        AUTH 2 G.M.CLORE                                                    
JRNL        TITL   SOLUTION STRUCTURE OF THE 40,000 MR PHOSPHORYL               
JRNL        TITL 2 TRANSFER COMPLEX BETWEEN THE N-TERMINAL DOMAIN OF            
JRNL        TITL 3 ENZYME I AND HPR.                                            
JRNL        REF    NAT.STRUCT.BIOL.              V.   6   166 1999              
JRNL        REFN                   ISSN 1072-8368                               
JRNL        PMID   10048929                                                     
JRNL        DOI    10.1038/5854                                                 
REMARK   1                                                                      
REMARK   1 REFERENCE 1                                                          
REMARK   1  AUTH   D.S.GARRETT,Y.J.SEOK,A.PETERKOFSKY,G.M.CLORE,                
REMARK   1  AUTH 2 A.M.GRONENBORN                                               
REMARK   1  TITL   TAUTOMERIC STATE AND PKA OF THE PHOSPHORYLATED               
REMARK   1  TITL 2 ACTIVE SITE HISTIDINE IN THE N-TERMINAL DOMAIN OF            
REMARK   1  TITL 3 ENZYME I OF THE ESCHERICHIA COLI                             
REMARK   1  TITL 4 PHOSPHOENOLPYRUVATE: SUGAR PHOSPHOTRANSFERASE                
REMARK   1  TITL 5 SYSTEM                                                       
REMARK   1  REF    PROTEIN SCI.                  V.   7   789 1998              
REMARK   1  REFN                   ISSN 0961-8368                               
REMARK   1 REFERENCE 2                                                          
REMARK   1  AUTH   D.S.GARRETT,Y.J.SEOK,D.I.LIAO,A.PETERKOFSKY,                 
REMARK   1  AUTH 2 A.M.GRONENBORN,G.M.CLORE                                     
REMARK   1  TITL   SOLUTION STRUCTURE OF THE 30 KDA N-TERMINAL DOMAIN           
REMARK   1  TITL 2 OF ENZYME I OF THE ESCHERICHIA COLI                          
REMARK   1  TITL 3 PHOSPHOENOLPYRUVATE:SUGAR PHOSPHOTRANSFERASE                 
REMARK   1  TITL 4 SYSTEM BY MULTIDIMENSIONAL NMR                               
REMARK   1  REF    BIOCHEMISTRY                  V.  36  2517 1997              
REMARK   1  REFN                   ISSN 0006-2960                               
REMARK   1 REFERENCE 3                                                          
REMARK   1  AUTH   D.S.GARRETT,Y.J.SEOK,A.PETERKOFSKY,G.M.CLORE,                
REMARK   1  AUTH 2 A.M.GRONENBORN                                               
REMARK   1  TITL   IDENTIFICATION BY NMR OF THE BINDING SURFACE FOR             
REMARK   1  TITL 2 THE HISTIDINE-CONTAINING PHOSPHOCARRIER PROTEIN              
REMARK   1  TITL 3 HPR ON THE N-TERMINAL DOMAIN OF ENZYME I OF THE              
REMARK   1  TITL 4 ESCHERICHIA COLI PHOSPHOTRANSFERASE SYSTEM                   
REMARK   1  REF    BIOCHEMISTRY                  V.  36  4393 1997              
REMARK   1  REFN                   ISSN 0006-2960                               
REMARK   2                                                                      
REMARK   2 RESOLUTION. NOT APPLICABLE.                                          
REMARK   3                                                                      
REMARK   3 REFINEMENT.                                                          
REMARK   3   PROGRAM     : CNS                                                  
REMARK   3   AUTHORS     : BRUNGER                                              
REMARK   3                                                                      
REMARK   3  OTHER REFINEMENT REMARKS:                                           
REMARK   3  THE STRUCTURES WERE CALCULATED USING THE SIMULATED ANNEALING        
REMARK   3  PROTOCOL OF NILGES ET AL. (1988) FEBS LETT. 229, 129-136 USING      
REMARK   3  THE PROGRAM CNS MODIFIED TO INCORPORATE COUPLING CONSTANT           
REMARK   3  RESTRAINTS (GARRETT ET AL. (1984) J. MAGN. RESON. SERIES B 104,     
REMARK   3  99-103), CARBON CHEMICAL SHIFT RESTRAINTS, (KUSZEWSKI ET AL.        
REMARK   3  (1995) J. MAGN. RESON. SERIES B 106, 92-96) RESTRAINTS, AND         
REMARK   3  RESIDUAL DIPOLAR COUPLING RESTRAINTS (CLORE ET AL. J. MAGN.         
REMARK   3  RESON 131, 159-162 (1998); J. MAGN 133, 216-221 (1998)).            
REMARK   3                                                                      
REMARK   3  IN THIS ENTRY THE LAST COLUMN REPRESENTS THE AVERAGE RMS            
REMARK   3  DIFFERENCE BETWEEN THE INDIVIDUAL SIMULATED ANNEALING               
REMARK   3  STRUCTURES AND THE MEAN COORDINATE POSITIONS. THE LAST              
REMARK   3  COLUMN IN THE INDIVIDUAL SA STRUCTURES HAS NO MEANING. BEST         
REMARK   3  FITTING TO GENERATE THE AVERAGE STRUCTURE IS WITH RESPECT           
REMARK   3  TO RESIDUES 1 - 250                                                 
REMARK   3  (RESIDUES 251 - 259 ARE DISORDERED IN SOLUTION) OF ENZYME I         
REMARK   3  AND RESIDUES 301-385 OF HPR. RESIDUES 251-259 ARE OMITTED           
REMARK   3  FROM THE MEAN STRUCTURE                                             
REMARK   4                                                                      
REMARK   4 3EZE COMPLIES WITH FORMAT V. 3.15, 01-DEC-08                         
REMARK 100                                                                      
REMARK 100 THIS ENTRY HAS BEEN PROCESSED BY RCSB ON 09-DEC-98.                  
REMARK 100 THE RCSB ID CODE IS RCSB000219.                                      
REMARK 210                                                                      
REMARK 210 EXPERIMENTAL DETAILS                                                 
REMARK 210  EXPERIMENT TYPE                : NMR                                
REMARK 210  TEMPERATURE           (KELVIN) : 313                                
REMARK 210  PH                             : 7.00                               
REMARK 210  IONIC STRENGTH                 : NULL                               
REMARK 210  PRESSURE                       : NULL                               
REMARK 210  SAMPLE CONTENTS                : NULL                               
REMARK 210                                                                      
REMARK 210  NMR EXPERIMENTS CONDUCTED      : NULL                               
REMARK 210  SPECTROMETER FIELD STRENGTH    : 500 MHZ, 600 MHZ, 750 MHZ          
REMARK 210  SPECTROMETER MODEL             : DMX500, DMX600, DMX750             
REMARK 210  SPECTROMETER MANUFACTURER      : BRUKER                             
REMARK 210                                                                      
REMARK 210  STRUCTURE DETERMINATION.                                            
REMARK 210   SOFTWARE USED                 : CNS (SEE ABOVE)                    
REMARK 210   METHOD USED                   : SIMULATED ANNEALING                
REMARK 210                                                                      
REMARK 210 CONFORMERS, NUMBER CALCULATED   : 40                                 
REMARK 210 CONFORMERS, NUMBER SUBMITTED    : 1                                  
REMARK 210 CONFORMERS, SELECTION CRITERIA  : REGULARIZED MEAN STRUCTURE         
REMARK 210                                                                      
REMARK 210 BEST REPRESENTATIVE CONFORMER IN THIS ENSEMBLE : NULL                
REMARK 210                                                                      
REMARK 210 REMARK: THE 3D STRUCTURE OF THE EIN-HPR COMPLEX WAS SOLVED BY        
REMARK 210  MULTI HETERONUCLEAR NMR AND IS BASED ON 5475                        
REMARK 215                                                                      
REMARK 215 NMR STUDY                                                            
REMARK 215 THE COORDINATES IN THIS ENTRY WERE GENERATED FROM SOLUTION           
REMARK 215 NMR DATA.  PROTEIN DATA BANK CONVENTIONS REQUIRE THAT                
REMARK 215 CRYST1 AND SCALE RECORDS BE INCLUDED, BUT THE VALUES ON              
REMARK 215 THESE RECORDS ARE MEANINGLESS.                                       
REMARK 465                                                                      
REMARK 465 MISSING RESIDUES                                                     
REMARK 465 THE FOLLOWING RESIDUES WERE NOT LOCATED IN THE                       
REMARK 465 EXPERIMENT. (RES=RESIDUE NAME; C=CHAIN IDENTIFIER;                   
REMARK 465 SSSEQ=SEQUENCE NUMBER; I=INSERTION CODE.)                            
REMARK 465     RES C SSSEQI                                                     
REMARK 465     LYS A   250                                                      
REMARK 465     ALA A   251                                                      
REMARK 465     GLU A   252                                                      
REMARK 465     LEU A   253                                                      
REMARK 465     ALA A   254                                                      
REMARK 465     LYS A   255                                                      
REMARK 465     LEU A   256                                                      
REMARK 465     LYS A   257                                                      
REMARK 465     ASP A   258                                                      
REMARK 465     ARG A   259                                                      
REMARK 500                                                                      
REMARK 500 GEOMETRY AND STEREOCHEMISTRY                                         
REMARK 500 SUBTOPIC: CLOSE CONTACTS                                             
REMARK 500                                                                      
REMARK 500 THE FOLLOWING ATOMS ARE IN CLOSE CONTACT.                            
REMARK 500                                                                      
REMARK 500  ATM1  RES C  SSEQI   ATM2  RES C  SSEQI           DISTANCE          
REMARK 500   NE2  HIS A   189     P    PO3 B   600              2.08            
REMARK 500   ND1  HIS B   315     P    PO3 B   600              2.12            
REMARK 500                                                                      
REMARK 500 REMARK: NULL                                                         
REMARK 500                                                                      
REMARK 500 GEOMETRY AND STEREOCHEMISTRY                                         
REMARK 500 SUBTOPIC: TORSION ANGLES                                             
REMARK 500                                                                      
REMARK 500 TORSION ANGLES OUTSIDE THE EXPECTED RAMACHANDRAN REGIONS:            
REMARK 500 (M=MODEL NUMBER; RES=RESIDUE NAME; C=CHAIN IDENTIFIER;               
REMARK 500 SSEQ=SEQUENCE NUMBER; I=INSERTION CODE).                             
REMARK 500                                                                      
REMARK 500 STANDARD TABLE:                                                      
REMARK 500 FORMAT:(10X,I3,1X,A3,1X,A1,I4,A1,4X,F7.2,3X,F7.2)                    
REMARK 500                                                                      
REMARK 500 EXPECTED VALUES: GJ KLEYWEGT AND TA JONES (1996). PHI/PSI-           
REMARK 500 CHOLOGY: RAMACHANDRAN REVISITED. STRUCTURE 4, 1395 - 1400            
REMARK 500                                                                      
REMARK 500  M RES CSSEQI        PSI       PHI                                   
REMARK 500    LEU A   6      102.07     52.45                                   
REMARK 500    LYS A  49      -74.90    -64.62                                   
REMARK 500    ALA A  50      -36.86    -38.57                                   
REMARK 500    ASP A 148       96.34     69.03                                   
REMARK 500    PRO A 165      -34.57    -39.25                                   
REMARK 500    GLN A 170       37.66    -92.92                                   
REMARK 500    ALA A 183     -160.40    -58.00                                   
REMARK 500    SER A 207       32.09   -155.50                                   
REMARK 500    ASP A 215        6.99     80.65                                   
REMARK 500    ALA A 222       15.64     47.20                                   
REMARK 500    VAL A 223      -43.41   -131.83                                   
REMARK 500    ASN B 338       70.80     41.64                                   
REMARK 500    GLN B 351      -21.02    -37.68                                   
REMARK 500    ALA B 373      -77.68    -45.58                                   
REMARK 500                                                                      
REMARK 500 REMARK: NULL                                                         
REMARK 800                                                                      
REMARK 800 SITE                                                                 
REMARK 800 SITE_IDENTIFIER: AC1                                                 
REMARK 800 EVIDENCE_CODE: SOFTWARE                                              
REMARK 800 SITE_DESCRIPTION: BINDING SITE FOR RESIDUE PO3 B 600                 
REMARK 900                                                                      
REMARK 900 RELATED ENTRIES                                                      
REMARK 900 RELATED ID: 3EZA   RELATED DB: PDB                                   
REMARK 900 RELATED ID: 3EZB   RELATED DB: PDB                                   
DBREF  3EZE A    1   259  UNP    P08839   PT1_ECOLI        1    259             
DBREF  3EZE B  301   385  UNP    P0AA04   PTHP_ECOLI       1     85             
SEQRES   1 A  259  MET ILE SER GLY ILE LEU ALA SER PRO GLY ILE ALA PHE          
SEQRES   2 A  259  GLY LYS ALA LEU LEU LEU LYS GLU ASP GLU ILE VAL ILE          
SEQRES   3 A  259  ASP ARG LYS LYS ILE SER ALA ASP GLN VAL ASP GLN GLU          
SEQRES   4 A  259  VAL GLU ARG PHE LEU SER GLY ARG ALA LYS ALA SER ALA          
SEQRES   5 A  259  GLN LEU GLU THR ILE LYS THR LYS ALA GLY GLU THR PHE          
SEQRES   6 A  259  GLY GLU GLU LYS GLU ALA ILE PHE GLU GLY HIS ILE MET          
SEQRES   7 A  259  LEU LEU GLU ASP GLU GLU LEU GLU GLN GLU ILE ILE ALA          
SEQRES   8 A  259  LEU ILE LYS ASP LYS HIS MET THR ALA ASP ALA ALA ALA          
SEQRES   9 A  259  HIS GLU VAL ILE GLU GLY GLN ALA SER ALA LEU GLU GLU          
SEQRES  10 A  259  LEU ASP ASP GLU TYR LEU LYS GLU ARG ALA ALA ASP VAL          
SEQRES  11 A  259  ARG ASP ILE GLY LYS ARG LEU LEU ARG ASN ILE LEU GLY          
SEQRES  12 A  259  LEU LYS ILE ILE ASP LEU SER ALA ILE GLN ASP GLU VAL          
SEQRES  13 A  259  ILE LEU VAL ALA ALA ASP LEU THR PRO SER GLU THR ALA          
SEQRES  14 A  259  GLN LEU ASN LEU LYS LYS VAL LEU GLY PHE ILE THR ASP          
SEQRES  15 A  259  ALA GLY GLY ARG THR SER HIS THR SER ILE MET ALA ARG          
SEQRES  16 A  259  SER LEU GLU LEU PRO ALA ILE VAL GLY THR GLY SER VAL          
SEQRES  17 A  259  THR SER GLN VAL LYS ASN ASP ASP TYR LEU ILE LEU ASP          
SEQRES  18 A  259  ALA VAL ASN ASN GLN VAL TYR VAL ASN PRO THR ASN GLU          
SEQRES  19 A  259  VAL ILE ASP LYS MET ARG ALA VAL GLN GLU GLN VAL ALA          
SEQRES  20 A  259  SER GLU LYS ALA GLU LEU ALA LYS LEU LYS ASP ARG              
SEQRES   1 B   85  MET PHE GLN GLN GLU VAL THR ILE THR ALA PRO ASN GLY          
SEQRES   2 B   85  LEU HIS THR ARG PRO ALA ALA GLN PHE VAL LYS GLU ALA          
SEQRES   3 B   85  LYS GLY PHE THR SER GLU ILE THR VAL THR SER ASN GLY          
SEQRES   4 B   85  LYS SER ALA SER ALA LYS SER LEU PHE LYS LEU GLN THR          
SEQRES   5 B   85  LEU GLY LEU THR GLN GLY THR VAL VAL THR ILE SER ALA          
SEQRES   6 B   85  GLU GLY GLU ASP GLU GLN LYS ALA VAL GLU HIS LEU VAL          
SEQRES   7 B   85  LYS LEU MET ALA GLU LEU GLU                                  
HET    PO3  B 600       4                                                       
HETNAM     PO3 PHOSPHITE ION                                                    
FORMUL   3  PO3    O3 P 3-                                                      
HELIX    1   1 ALA A   33  THR A   64  1                                  32    
HELIX    2   2 GLU A   67  LEU A   80  1                                  14    
HELIX    3   3 GLU A   83  LYS A   96  1                                  14    
HELIX    4   4 ALA A  100  GLU A  116  1                                  17    
HELIX    5   5 GLU A  121  LEU A  142  1                                  22    
HELIX    6   6 LEU A  149  ALA A  151  5                                   3    
HELIX    7   7 PRO A  165  ALA A  169  1                                   5    
HELIX    8   8 HIS A  189  LEU A  197  1                                   9    
HELIX    9   9 VAL A  208  GLN A  211  1                                   4    
HELIX   10  10 ASN A  233  SER A  248  1                                  16    
HELIX   11  11 THR B  316  GLY B  328  1                                  13    
HELIX   12  12 LEU B  347  THR B  352  1                                   6    
HELIX   13  13 GLU B  370  GLU B  383  1                                  14    
SHEET    1   A 5 PHE A 179  THR A 181  0                                        
SHEET    2   A 5 ILE A 157  ALA A 160  1  N  LEU A 158   O  ILE A 180           
SHEET    3   A 5 ALA A  12  LEU A  18  1  N  LEU A  17   O  ILE A 157           
SHEET    4   A 5 ASP A 216  LEU A 220 -1  N  LEU A 220   O  ALA A  12           
SHEET    5   A 5 VAL A 227  VAL A 229 -1  N  TYR A 228   O  ILE A 219           
SHEET    1   B 4 PHE B 302  THR B 307  0                                        
SHEET    2   B 4 VAL B 360  GLU B 366 -1  N  ALA B 365   O  PHE B 302           
SHEET    3   B 4 GLU B 332  SER B 337 -1  N  THR B 336   O  THR B 362           
SHEET    4   B 4 LYS B 340  SER B 343 -1  N  ALA B 342   O  VAL B 335           
SITE     1 AC1  3 HIS A 189  HIS B 315  THR B 316                               
CRYST1    1.000    1.000    1.000  90.00  90.00  90.00 P 1           1          
ORIGX1      1.000000  0.000000  0.000000        0.00000                         
ORIGX2      0.000000  1.000000  0.000000        0.00000                         
ORIGX3      0.000000  0.000000  1.000000        0.00000                         
SCALE1      1.000000  0.000000  0.000000        0.00000                         
SCALE2      0.000000  1.000000  0.000000        0.00000                         
SCALE3      0.000000  0.000000  1.000000        0.00000                         
ATOM      1  N   MET A   1      -9.762 -22.247 -20.652  1.00  1.65           N  
ATOM      2  CA  MET A   1      -8.297 -22.116 -20.882  1.00  0.94           C  
ATOM      3  C   MET A   1      -7.815 -20.785 -20.303  1.00  0.83           C  
ATOM      4  O   MET A   1      -6.808 -20.244 -20.715  1.00  0.94           O  
ATOM      5  CB  MET A   1      -8.010 -22.156 -22.385  1.00  1.75           C  
ATOM      6  CG  MET A   1      -8.527 -23.474 -22.967  1.00  1.88           C  
ATOM      7  SD  MET A   1      -7.994 -23.621 -24.695  1.00  3.05           S  
ATOM      8  CE  MET A   1      -8.994 -25.063 -25.159  1.00  3.52           C  
ATOM      9  H1  MET A   1     -10.036 -21.674 -19.829  1.00  2.16           H  
ATOM     10  H2  MET A   1     -10.275 -21.912 -21.491  1.00  2.21           H  
ATOM     11  H3  MET A   1      -9.997 -23.245 -20.475  1.00  2.09           H  
ATOM     12  HA  MET A   1      -7.780 -22.930 -20.394  1.00  1.29           H  
ATOM     13  HB2 MET A   1      -8.507 -21.327 -22.870  1.00  2.30           H  
ATOM     14  HB3 MET A   1      -6.946 -22.085 -22.552  1.00  2.28           H  
ATOM     15  HG2 MET A   1      -8.128 -24.300 -22.393  1.00  1.82           H  
ATOM     16  HG3 MET A   1      -9.606 -23.491 -22.920  1.00  2.04           H  
ATOM     17  HE1 MET A   1      -9.684 -25.307 -24.368  1.00  3.94           H  
ATOM     18  HE2 MET A   1      -9.550 -24.834 -26.059  1.00  3.83           H  
ATOM     19  HE3 MET A   1      -8.344 -25.907 -25.339  1.00  3.73           H  
ATOM     20  N   ILE A   2      -8.528 -20.255 -19.344  1.00  0.72           N  
ATOM     21  CA  ILE A   2      -8.121 -18.959 -18.724  1.00  0.68           C  
ATOM     22  C   ILE A   2      -7.317 -19.246 -17.457  1.00  0.60           C  
ATOM     23  O   ILE A   2      -7.785 -19.913 -16.556  1.00  0.64           O  
ATOM     24  CB  ILE A   2      -9.372 -18.155 -18.364  1.00  0.78           C  
ATOM     25  CG1 ILE A   2     -10.173 -17.870 -19.646  1.00  0.93           C  
ATOM     26  CG2 ILE A   2      -8.959 -16.832 -17.706  1.00  0.85           C  
ATOM     27  CD1 ILE A   2     -11.589 -17.321 -19.310  1.00  1.13           C  
ATOM     28  H   ILE A   2      -9.335 -20.713 -19.028  1.00  0.75           H  
ATOM     29  HA  ILE A   2      -7.515 -18.391 -19.418  1.00  0.77           H  
ATOM     30  HB  ILE A   2      -9.980 -18.726 -17.676  1.00  0.82           H  
ATOM     31 HG12 ILE A   2      -9.634 -17.143 -20.240  1.00  1.01           H  
ATOM     32 HG13 ILE A   2     -10.265 -18.786 -20.212  1.00  0.90           H  
ATOM     33 HG21 ILE A   2      -8.115 -16.411 -18.235  1.00  1.42           H  
ATOM     34 HG22 ILE A   2      -9.783 -16.137 -17.738  1.00  1.32           H  
ATOM     35 HG23 ILE A   2      -8.684 -17.015 -16.677  1.00  1.28           H  
ATOM     36 HD11 ILE A   2     -11.739 -17.289 -18.239  1.00  1.62           H  
ATOM     37 HD12 ILE A   2     -11.699 -16.322 -19.711  1.00  1.52           H  
ATOM     38 HD13 ILE A   2     -12.342 -17.962 -19.753  1.00  1.55           H  
ATOM     39  N   SER A   3      -6.102 -18.756 -17.389  1.00  0.63           N  
ATOM     40  CA  SER A   3      -5.243 -19.004 -16.187  1.00  0.61           C  
ATOM     41  C   SER A   3      -4.657 -17.683 -15.683  1.00  0.61           C  
ATOM     42  O   SER A   3      -4.244 -16.838 -16.455  1.00  0.78           O  
ATOM     43  CB  SER A   3      -4.098 -19.939 -16.577  1.00  0.77           C  
ATOM     44  OG  SER A   3      -4.618 -21.235 -16.842  1.00  0.86           O  
ATOM     45  H   SER A   3      -5.749 -18.229 -18.135  1.00  0.73           H  
ATOM     46  HA  SER A   3      -5.824 -19.460 -15.396  1.00  0.61           H  
ATOM     47  HB2 SER A   3      -3.613 -19.565 -17.462  1.00  0.85           H  
ATOM     48  HB3 SER A   3      -3.381 -19.985 -15.768  1.00  0.80           H  
ATOM     49  HG  SER A   3      -4.198 -21.565 -17.639  1.00  1.18           H  
ATOM     50  N   GLY A   4      -4.610 -17.515 -14.385  1.00  0.58           N  
ATOM     51  CA  GLY A   4      -4.045 -16.266 -13.782  1.00  0.57           C  
ATOM     52  C   GLY A   4      -2.883 -16.653 -12.869  1.00  0.58           C  
ATOM     53  O   GLY A   4      -2.359 -17.746 -12.955  1.00  0.60           O  
ATOM     54  H   GLY A   4      -4.945 -18.225 -13.799  1.00  0.70           H  
ATOM     55  HA2 GLY A   4      -3.690 -15.599 -14.557  1.00  0.60           H  
ATOM     56  HA3 GLY A   4      -4.802 -15.771 -13.203  1.00  0.55           H  
ATOM     57  N   ILE A   5      -2.450 -15.770 -12.004  1.00  0.58           N  
ATOM     58  CA  ILE A   5      -1.298 -16.114 -11.114  1.00  0.60           C  
ATOM     59  C   ILE A   5      -1.796 -16.747  -9.810  1.00  0.58           C  
ATOM     60  O   ILE A   5      -1.026 -17.311  -9.060  1.00  0.61           O  
ATOM     61  CB  ILE A   5      -0.521 -14.832 -10.789  1.00  0.64           C  
ATOM     62  CG1 ILE A   5       0.121 -14.290 -12.082  1.00  0.68           C  
ATOM     63  CG2 ILE A   5       0.572 -15.147  -9.754  1.00  0.67           C  
ATOM     64  CD1 ILE A   5       0.475 -12.804 -11.933  1.00  0.71           C  
ATOM     65  H   ILE A   5      -2.858 -14.879 -11.951  1.00  0.57           H  
ATOM     66  HA  ILE A   5      -0.640 -16.805 -11.621  1.00  0.63           H  
ATOM     67  HB  ILE A   5      -1.201 -14.100 -10.378  1.00  0.63           H  
ATOM     68 HG12 ILE A   5       1.021 -14.850 -12.296  1.00  0.70           H  
ATOM     69 HG13 ILE A   5      -0.572 -14.407 -12.903  1.00  0.66           H  
ATOM     70 HG21 ILE A   5       1.040 -16.094  -9.997  1.00  1.27           H  
ATOM     71 HG22 ILE A   5       1.319 -14.366  -9.758  1.00  1.21           H  
ATOM     72 HG23 ILE A   5       0.125 -15.208  -8.771  1.00  1.17           H  
ATOM     73 HD11 ILE A   5      -0.345 -12.277 -11.469  1.00  1.15           H  
ATOM     74 HD12 ILE A   5       1.361 -12.697 -11.329  1.00  1.21           H  
ATOM     75 HD13 ILE A   5       0.659 -12.384 -12.911  1.00  1.35           H  
ATOM     76  N   LEU A   6      -3.070 -16.662  -9.530  1.00  0.54           N  
ATOM     77  CA  LEU A   6      -3.601 -17.264  -8.269  1.00  0.53           C  
ATOM     78  C   LEU A   6      -2.781 -16.750  -7.079  1.00  0.59           C  
ATOM     79  O   LEU A   6      -1.683 -17.201  -6.820  1.00  0.65           O  
ATOM     80  CB  LEU A   6      -3.513 -18.795  -8.353  1.00  0.54           C  
ATOM     81  CG  LEU A   6      -4.058 -19.444  -7.068  1.00  0.57           C  
ATOM     82  CD1 LEU A   6      -5.533 -19.063  -6.854  1.00  0.59           C  
ATOM     83  CD2 LEU A   6      -3.944 -20.968  -7.193  1.00  0.64           C  
ATOM     84  H   LEU A   6      -3.681 -16.200 -10.142  1.00  0.53           H  
ATOM     85  HA  LEU A   6      -4.631 -16.966  -8.146  1.00  0.51           H  
ATOM     86  HB2 LEU A   6      -4.092 -19.138  -9.198  1.00  0.55           H  
ATOM     87  HB3 LEU A   6      -2.481 -19.084  -8.487  1.00  0.59           H  
ATOM     88  HG  LEU A   6      -3.476 -19.111  -6.222  1.00  0.61           H  
ATOM     89 HD11 LEU A   6      -6.050 -19.069  -7.803  1.00  1.28           H  
ATOM     90 HD12 LEU A   6      -5.999 -19.778  -6.189  1.00  1.12           H  
ATOM     91 HD13 LEU A   6      -5.597 -18.079  -6.413  1.00  1.14           H  
ATOM     92 HD21 LEU A   6      -2.969 -21.227  -7.580  1.00  1.12           H  
ATOM     93 HD22 LEU A   6      -4.078 -21.421  -6.220  1.00  1.24           H  
ATOM     94 HD23 LEU A   6      -4.707 -21.332  -7.866  1.00  1.28           H  
ATOM     95  N   ALA A   7      -3.316 -15.807  -6.349  1.00  0.63           N  
ATOM     96  CA  ALA A   7      -2.582 -15.251  -5.170  1.00  0.73           C  
ATOM     97  C   ALA A   7      -3.048 -15.966  -3.899  1.00  0.66           C  
ATOM     98  O   ALA A   7      -2.296 -16.132  -2.958  1.00  0.77           O  
ATOM     99  CB  ALA A   7      -2.891 -13.757  -5.049  1.00  0.81           C  
ATOM    100  H   ALA A   7      -4.206 -15.467  -6.574  1.00  0.63           H  
ATOM    101  HA  ALA A   7      -1.518 -15.390  -5.295  1.00  0.86           H  
ATOM    102  HB1 ALA A   7      -3.961 -13.611  -5.044  1.00  1.24           H  
ATOM    103  HB2 ALA A   7      -2.471 -13.375  -4.131  1.00  1.38           H  
ATOM    104  HB3 ALA A   7      -2.460 -13.232  -5.889  1.00  1.34           H  
ATOM    105  N   SER A   8      -4.287 -16.391  -3.871  1.00  0.55           N  
ATOM    106  CA  SER A   8      -4.835 -17.104  -2.670  1.00  0.59           C  
ATOM    107  C   SER A   8      -5.551 -18.393  -3.129  1.00  0.54           C  
ATOM    108  O   SER A   8      -6.466 -18.326  -3.924  1.00  0.51           O  
ATOM    109  CB  SER A   8      -5.853 -16.187  -1.990  1.00  0.61           C  
ATOM    110  OG  SER A   8      -5.167 -15.225  -1.203  1.00  1.45           O  
ATOM    111  H   SER A   8      -4.866 -16.236  -4.647  1.00  0.51           H  
ATOM    112  HA  SER A   8      -4.041 -17.333  -1.978  1.00  0.72           H  
ATOM    113  HB2 SER A   8      -6.433 -15.678  -2.742  1.00  1.12           H  
ATOM    114  HB3 SER A   8      -6.514 -16.774  -1.365  1.00  1.16           H  
ATOM    115  HG  SER A   8      -5.438 -15.341  -0.290  1.00  1.93           H  
ATOM    116  N   PRO A   9      -5.165 -19.560  -2.647  1.00  0.55           N  
ATOM    117  CA  PRO A   9      -5.828 -20.835  -3.051  1.00  0.53           C  
ATOM    118  C   PRO A   9      -7.137 -21.078  -2.282  1.00  0.52           C  
ATOM    119  O   PRO A   9      -7.264 -20.728  -1.125  1.00  0.53           O  
ATOM    120  CB  PRO A   9      -4.781 -21.892  -2.701  1.00  0.58           C  
ATOM    121  CG  PRO A   9      -4.100 -21.340  -1.492  1.00  0.61           C  
ATOM    122  CD  PRO A   9      -4.072 -19.815  -1.682  1.00  0.60           C  
ATOM    123  HA  PRO A   9      -6.010 -20.843  -4.113  1.00  0.52           H  
ATOM    124  HB2 PRO A   9      -5.255 -22.841  -2.481  1.00  0.59           H  
ATOM    125  HB3 PRO A   9      -4.072 -22.001  -3.508  1.00  0.59           H  
ATOM    126  HG2 PRO A   9      -4.661 -21.600  -0.602  1.00  0.63           H  
ATOM    127  HG3 PRO A   9      -3.092 -21.721  -1.420  1.00  0.65           H  
ATOM    128  HD2 PRO A   9      -4.264 -19.312  -0.744  1.00  0.63           H  
ATOM    129  HD3 PRO A   9      -3.128 -19.500  -2.098  1.00  0.63           H  
ATOM    130  N   GLY A  10      -8.106 -21.677  -2.921  1.00  0.53           N  
ATOM    131  CA  GLY A  10      -9.409 -21.949  -2.242  1.00  0.55           C  
ATOM    132  C   GLY A  10     -10.492 -22.164  -3.308  1.00  0.48           C  
ATOM    133  O   GLY A  10     -10.188 -22.427  -4.447  1.00  0.53           O  
ATOM    134  H   GLY A  10      -7.978 -21.949  -3.853  1.00  0.53           H  
ATOM    135  HA2 GLY A  10      -9.316 -22.839  -1.634  1.00  0.61           H  
ATOM    136  HA3 GLY A  10      -9.676 -21.115  -1.618  1.00  0.60           H  
ATOM    137  N   ILE A  11     -11.751 -22.028  -2.961  1.00  0.51           N  
ATOM    138  CA  ILE A  11     -12.854 -22.201  -3.977  1.00  0.44           C  
ATOM    139  C   ILE A  11     -14.011 -21.256  -3.592  1.00  0.43           C  
ATOM    140  O   ILE A  11     -14.217 -20.976  -2.429  1.00  0.52           O  
ATOM    141  CB  ILE A  11     -13.374 -23.666  -4.012  1.00  0.47           C  
ATOM    142  CG1 ILE A  11     -12.259 -24.625  -4.491  1.00  0.49           C  
ATOM    143  CG2 ILE A  11     -14.592 -23.775  -4.983  1.00  0.47           C  
ATOM    144  CD1 ILE A  11     -12.666 -26.094  -4.228  1.00  0.54           C  
ATOM    145  H   ILE A  11     -11.973 -21.768  -2.043  1.00  0.68           H  
ATOM    146  HA  ILE A  11     -12.483 -21.928  -4.955  1.00  0.41           H  
ATOM    147  HB  ILE A  11     -13.685 -23.952  -3.014  1.00  0.52           H  
ATOM    148 HG12 ILE A  11     -12.100 -24.480  -5.552  1.00  0.47           H  
ATOM    149 HG13 ILE A  11     -11.347 -24.415  -3.965  1.00  0.50           H  
ATOM    150 HG21 ILE A  11     -14.698 -22.868  -5.555  1.00  1.15           H  
ATOM    151 HG22 ILE A  11     -14.457 -24.596  -5.675  1.00  1.19           H  
ATOM    152 HG23 ILE A  11     -15.495 -23.940  -4.413  1.00  0.99           H  
ATOM    153 HD11 ILE A  11     -13.742 -26.192  -4.229  1.00  1.15           H  
ATOM    154 HD12 ILE A  11     -12.249 -26.728  -5.001  1.00  1.12           H  
ATOM    155 HD13 ILE A  11     -12.284 -26.409  -3.266  1.00  1.18           H  
ATOM    156  N   ALA A  12     -14.779 -20.771  -4.543  1.00  0.37           N  
ATOM    157  CA  ALA A  12     -15.919 -19.862  -4.186  1.00  0.37           C  
ATOM    158  C   ALA A  12     -17.014 -19.917  -5.265  1.00  0.34           C  
ATOM    159  O   ALA A  12     -16.755 -20.202  -6.418  1.00  0.35           O  
ATOM    160  CB  ALA A  12     -15.405 -18.425  -4.055  1.00  0.38           C  
ATOM    161  H   ALA A  12     -14.620 -21.020  -5.480  1.00  0.38           H  
ATOM    162  HA  ALA A  12     -16.341 -20.174  -3.242  1.00  0.39           H  
ATOM    163  HB1 ALA A  12     -14.461 -18.425  -3.530  1.00  1.12           H  
ATOM    164  HB2 ALA A  12     -15.270 -17.998  -5.039  1.00  1.03           H  
ATOM    165  HB3 ALA A  12     -16.123 -17.836  -3.503  1.00  1.08           H  
ATOM    166  N   PHE A  13     -18.240 -19.628  -4.890  1.00  0.35           N  
ATOM    167  CA  PHE A  13     -19.376 -19.638  -5.870  1.00  0.34           C  
ATOM    168  C   PHE A  13     -20.193 -18.354  -5.669  1.00  0.35           C  
ATOM    169  O   PHE A  13     -20.605 -18.063  -4.564  1.00  0.36           O  
ATOM    170  CB  PHE A  13     -20.298 -20.841  -5.587  1.00  0.35           C  
ATOM    171  CG  PHE A  13     -19.491 -22.102  -5.358  1.00  0.38           C  
ATOM    172  CD1 PHE A  13     -18.732 -22.250  -4.179  1.00  0.44           C  
ATOM    173  CD2 PHE A  13     -19.512 -23.138  -6.314  1.00  0.42           C  
ATOM    174  CE1 PHE A  13     -17.997 -23.430  -3.959  1.00  0.52           C  
ATOM    175  CE2 PHE A  13     -18.775 -24.317  -6.093  1.00  0.49           C  
ATOM    176  CZ  PHE A  13     -18.017 -24.463  -4.916  1.00  0.54           C  
ATOM    177  H   PHE A  13     -18.414 -19.392  -3.954  1.00  0.38           H  
ATOM    178  HA  PHE A  13     -19.004 -19.686  -6.884  1.00  0.34           H  
ATOM    179  HB2 PHE A  13     -20.888 -20.640  -4.704  1.00  0.39           H  
ATOM    180  HB3 PHE A  13     -20.960 -20.986  -6.429  1.00  0.36           H  
ATOM    181  HD1 PHE A  13     -18.715 -21.461  -3.442  1.00  0.47           H  
ATOM    182  HD2 PHE A  13     -20.095 -23.029  -7.215  1.00  0.42           H  
ATOM    183  HE1 PHE A  13     -17.416 -23.543  -3.055  1.00  0.59           H  
ATOM    184  HE2 PHE A  13     -18.791 -25.110  -6.827  1.00  0.55           H  
ATOM    185  HZ  PHE A  13     -17.453 -25.368  -4.746  1.00  0.62           H  
ATOM    186  N   GLY A  14     -20.450 -17.574  -6.693  1.00  0.35           N  
ATOM    187  CA  GLY A  14     -21.252 -16.335  -6.463  1.00  0.37           C  
ATOM    188  C   GLY A  14     -21.402 -15.524  -7.762  1.00  0.35           C  
ATOM    189  O   GLY A  14     -20.910 -15.897  -8.808  1.00  0.34           O  
ATOM    190  H   GLY A  14     -20.130 -17.779  -7.596  1.00  0.35           H  
ATOM    191  HA2 GLY A  14     -22.232 -16.613  -6.102  1.00  0.39           H  
ATOM    192  HA3 GLY A  14     -20.759 -15.727  -5.721  1.00  0.39           H  
ATOM    193  N   LYS A  15     -22.090 -14.413  -7.683  1.00  0.36           N  
ATOM    194  CA  LYS A  15     -22.296 -13.553  -8.894  1.00  0.35           C  
ATOM    195  C   LYS A  15     -21.046 -12.708  -9.135  1.00  0.34           C  
ATOM    196  O   LYS A  15     -20.252 -12.491  -8.241  1.00  0.35           O  
ATOM    197  CB  LYS A  15     -23.490 -12.621  -8.676  1.00  0.38           C  
ATOM    198  CG  LYS A  15     -24.772 -13.437  -8.515  1.00  0.41           C  
ATOM    199  CD  LYS A  15     -25.954 -12.478  -8.300  1.00  0.47           C  
ATOM    200  CE  LYS A  15     -27.249 -13.265  -7.991  1.00  0.99           C  
ATOM    201  NZ  LYS A  15     -28.315 -12.863  -8.952  1.00  1.69           N  
ATOM    202  H   LYS A  15     -22.471 -14.161  -6.816  1.00  0.37           H  
ATOM    203  HA  LYS A  15     -22.473 -14.178  -9.755  1.00  0.36           H  
ATOM    204  HB2 LYS A  15     -23.326 -12.031  -7.789  1.00  0.38           H  
ATOM    205  HB3 LYS A  15     -23.591 -11.966  -9.529  1.00  0.40           H  
ATOM    206  HG2 LYS A  15     -24.942 -14.022  -9.408  1.00  0.43           H  
ATOM    207  HG3 LYS A  15     -24.682 -14.093  -7.663  1.00  0.42           H  
ATOM    208  HD2 LYS A  15     -25.723 -11.815  -7.477  1.00  0.83           H  
ATOM    209  HD3 LYS A  15     -26.101 -11.891  -9.195  1.00  0.98           H  
ATOM    210  HE2 LYS A  15     -27.075 -14.328  -8.081  1.00  1.58           H  
ATOM    211  HE3 LYS A  15     -27.577 -13.043  -6.984  1.00  1.69           H  
ATOM    212  HZ1 LYS A  15     -27.984 -12.054  -9.517  1.00  2.14           H  
ATOM    213  HZ2 LYS A  15     -28.532 -13.661  -9.582  1.00  2.20           H  
ATOM    214  HZ3 LYS A  15     -29.172 -12.595  -8.428  1.00  2.21           H  
ATOM    215  N   ALA A  16     -20.861 -12.238 -10.344  1.00  0.33           N  
ATOM    216  CA  ALA A  16     -19.651 -11.415 -10.663  1.00  0.34           C  
ATOM    217  C   ALA A  16     -20.012  -9.929 -10.777  1.00  0.33           C  
ATOM    218  O   ALA A  16     -20.884  -9.541 -11.530  1.00  0.37           O  
ATOM    219  CB  ALA A  16     -19.070 -11.905 -11.994  1.00  0.36           C  
ATOM    220  H   ALA A  16     -21.514 -12.439 -11.051  1.00  0.34           H  
ATOM    221  HA  ALA A  16     -18.906 -11.537  -9.889  1.00  0.35           H  
ATOM    222  HB1 ALA A  16     -19.218 -12.970 -12.069  1.00  1.04           H  
ATOM    223  HB2 ALA A  16     -19.570 -11.416 -12.820  1.00  1.06           H  
ATOM    224  HB3 ALA A  16     -18.012 -11.685 -12.031  1.00  1.14           H  
ATOM    225  N   LEU A  17     -19.313  -9.096 -10.051  1.00  0.31           N  
ATOM    226  CA  LEU A  17     -19.557  -7.622 -10.116  1.00  0.32           C  
ATOM    227  C   LEU A  17     -18.497  -7.035 -11.051  1.00  0.32           C  
ATOM    228  O   LEU A  17     -17.346  -7.421 -11.004  1.00  0.33           O  
ATOM    229  CB  LEU A  17     -19.424  -7.031  -8.700  1.00  0.33           C  
ATOM    230  CG  LEU A  17     -19.625  -5.500  -8.692  1.00  0.36           C  
ATOM    231  CD1 LEU A  17     -21.120  -5.166  -8.859  1.00  0.44           C  
ATOM    232  CD2 LEU A  17     -19.093  -4.929  -7.351  1.00  0.37           C  
ATOM    233  H   LEU A  17     -18.601  -9.441  -9.473  1.00  0.30           H  
ATOM    234  HA  LEU A  17     -20.545  -7.427 -10.509  1.00  0.33           H  
ATOM    235  HB2 LEU A  17     -20.169  -7.483  -8.061  1.00  0.35           H  
ATOM    236  HB3 LEU A  17     -18.443  -7.261  -8.313  1.00  0.32           H  
ATOM    237  HG  LEU A  17     -19.074  -5.059  -9.510  1.00  0.37           H  
ATOM    238 HD11 LEU A  17     -21.705  -5.763  -8.169  1.00  1.06           H  
ATOM    239 HD12 LEU A  17     -21.286  -4.114  -8.659  1.00  1.15           H  
ATOM    240 HD13 LEU A  17     -21.426  -5.384  -9.873  1.00  1.14           H  
ATOM    241 HD21 LEU A  17     -19.240  -5.658  -6.557  1.00  1.09           H  
ATOM    242 HD22 LEU A  17     -18.034  -4.716  -7.448  1.00  1.12           H  
ATOM    243 HD23 LEU A  17     -19.616  -4.013  -7.097  1.00  1.00           H  
ATOM    244  N   LEU A  18     -18.874  -6.116 -11.907  1.00  0.34           N  
ATOM    245  CA  LEU A  18     -17.894  -5.508 -12.868  1.00  0.36           C  
ATOM    246  C   LEU A  18     -17.810  -3.999 -12.617  1.00  0.36           C  
ATOM    247  O   LEU A  18     -18.801  -3.297 -12.630  1.00  0.37           O  
ATOM    248  CB  LEU A  18     -18.384  -5.764 -14.300  1.00  0.41           C  
ATOM    249  CG  LEU A  18     -17.371  -5.224 -15.328  1.00  0.44           C  
ATOM    250  CD1 LEU A  18     -16.069  -6.080 -15.326  1.00  0.53           C  
ATOM    251  CD2 LEU A  18     -18.030  -5.260 -16.715  1.00  0.50           C  
ATOM    252  H   LEU A  18     -19.805  -5.820 -11.920  1.00  0.35           H  
ATOM    253  HA  LEU A  18     -16.913  -5.949 -12.740  1.00  0.37           H  
ATOM    254  HB2 LEU A  18     -18.511  -6.826 -14.449  1.00  0.45           H  
ATOM    255  HB3 LEU A  18     -19.334  -5.270 -14.446  1.00  0.42           H  
ATOM    256  HG  LEU A  18     -17.126  -4.199 -15.085  1.00  0.44           H  
ATOM    257 HD11 LEU A  18     -16.215  -6.984 -14.746  1.00  1.10           H  
ATOM    258 HD12 LEU A  18     -15.800  -6.353 -16.341  1.00  1.26           H  
ATOM    259 HD13 LEU A  18     -15.257  -5.506 -14.890  1.00  1.06           H  
ATOM    260 HD21 LEU A  18     -18.348  -6.267 -16.939  1.00  1.16           H  
ATOM    261 HD22 LEU A  18     -18.886  -4.602 -16.722  1.00  1.12           H  
ATOM    262 HD23 LEU A  18     -17.318  -4.933 -17.460  1.00  1.09           H  
ATOM    263  N   LEU A  19     -16.629  -3.507 -12.372  1.00  0.38           N  
ATOM    264  CA  LEU A  19     -16.467  -2.048 -12.099  1.00  0.40           C  
ATOM    265  C   LEU A  19     -16.316  -1.271 -13.413  1.00  0.42           C  
ATOM    266  O   LEU A  19     -15.278  -1.289 -14.044  1.00  0.44           O  
ATOM    267  CB  LEU A  19     -15.227  -1.824 -11.229  1.00  0.42           C  
ATOM    268  CG  LEU A  19     -15.267  -2.742  -9.993  1.00  0.53           C  
ATOM    269  CD1 LEU A  19     -14.129  -2.363  -9.021  1.00  0.50           C  
ATOM    270  CD2 LEU A  19     -16.625  -2.609  -9.282  1.00  0.75           C  
ATOM    271  H   LEU A  19     -15.862  -4.119 -12.350  1.00  0.39           H  
ATOM    272  HA  LEU A  19     -17.339  -1.681 -11.578  1.00  0.41           H  
ATOM    273  HB2 LEU A  19     -14.340  -2.045 -11.808  1.00  0.40           H  
ATOM    274  HB3 LEU A  19     -15.200  -0.794 -10.908  1.00  0.47           H  
ATOM    275  HG  LEU A  19     -15.133  -3.767 -10.313  1.00  0.61           H  
ATOM    276 HD11 LEU A  19     -13.280  -1.988  -9.577  1.00  1.15           H  
ATOM    277 HD12 LEU A  19     -14.470  -1.598  -8.337  1.00  1.08           H  
ATOM    278 HD13 LEU A  19     -13.828  -3.237  -8.460  1.00  1.16           H  
ATOM    279 HD21 LEU A  19     -16.931  -1.573  -9.273  1.00  1.34           H  
ATOM    280 HD22 LEU A  19     -17.364  -3.198  -9.806  1.00  1.31           H  
ATOM    281 HD23 LEU A  19     -16.539  -2.968  -8.267  1.00  1.23           H  
ATOM    282  N   LYS A  20     -17.356  -0.587 -13.825  1.00  0.45           N  
ATOM    283  CA  LYS A  20     -17.303   0.205 -15.095  1.00  0.51           C  
ATOM    284  C   LYS A  20     -17.032   1.678 -14.762  1.00  0.55           C  
ATOM    285  O   LYS A  20     -17.709   2.266 -13.940  1.00  0.60           O  
ATOM    286  CB  LYS A  20     -18.659   0.107 -15.792  1.00  0.57           C  
ATOM    287  CG  LYS A  20     -18.925  -1.342 -16.230  1.00  0.59           C  
ATOM    288  CD  LYS A  20     -20.435  -1.540 -16.558  1.00  0.66           C  
ATOM    289  CE  LYS A  20     -20.609  -2.163 -17.952  1.00  1.23           C  
ATOM    290  NZ  LYS A  20     -22.025  -2.587 -18.139  1.00  1.82           N  
ATOM    291  H   LYS A  20     -18.183  -0.600 -13.300  1.00  0.46           H  
ATOM    292  HA  LYS A  20     -16.528  -0.177 -15.745  1.00  0.52           H  
ATOM    293  HB2 LYS A  20     -19.432   0.427 -15.109  1.00  0.59           H  
ATOM    294  HB3 LYS A  20     -18.661   0.748 -16.662  1.00  0.63           H  
ATOM    295  HG2 LYS A  20     -18.321  -1.560 -17.102  1.00  0.60           H  
ATOM    296  HG3 LYS A  20     -18.640  -2.011 -15.428  1.00  0.61           H  
ATOM    297  HD2 LYS A  20     -20.878  -2.199 -15.822  1.00  1.22           H  
ATOM    298  HD3 LYS A  20     -20.953  -0.591 -16.533  1.00  1.08           H  
ATOM    299  HE2 LYS A  20     -20.352  -1.433 -18.705  1.00  1.93           H  
ATOM    300  HE3 LYS A  20     -19.961  -3.021 -18.049  1.00  1.78           H  
ATOM    301  HZ1 LYS A  20     -22.480  -2.700 -17.211  1.00  2.27           H  
ATOM    302  HZ2 LYS A  20     -22.534  -1.865 -18.690  1.00  2.34           H  
ATOM    303  HZ3 LYS A  20     -22.051  -3.493 -18.647  1.00  2.21           H  
ATOM    304  N   GLU A  21     -16.052   2.281 -15.396  1.00  0.56           N  
ATOM    305  CA  GLU A  21     -15.733   3.723 -15.124  1.00  0.63           C  
ATOM    306  C   GLU A  21     -15.612   4.481 -16.454  1.00  0.61           C  
ATOM    307  O   GLU A  21     -14.948   4.038 -17.370  1.00  0.61           O  
ATOM    308  CB  GLU A  21     -14.398   3.806 -14.377  1.00  0.71           C  
ATOM    309  CG  GLU A  21     -14.563   3.237 -12.966  1.00  1.03           C  
ATOM    310  CD  GLU A  21     -13.230   3.328 -12.219  1.00  1.65           C  
ATOM    311  OE1 GLU A  21     -12.306   3.912 -12.767  1.00  2.20           O  
ATOM    312  OE2 GLU A  21     -13.153   2.808 -11.115  1.00  2.32           O  
ATOM    313  H   GLU A  21     -15.525   1.787 -16.058  1.00  0.55           H  
ATOM    314  HA  GLU A  21     -16.514   4.174 -14.522  1.00  0.66           H  
ATOM    315  HB2 GLU A  21     -13.651   3.236 -14.912  1.00  1.00           H  
ATOM    316  HB3 GLU A  21     -14.085   4.837 -14.313  1.00  0.77           H  
ATOM    317  HG2 GLU A  21     -15.315   3.802 -12.434  1.00  1.44           H  
ATOM    318  HG3 GLU A  21     -14.867   2.202 -13.028  1.00  1.42           H  
ATOM    319  N   ASP A  22     -16.234   5.625 -16.570  1.00  0.61           N  
ATOM    320  CA  ASP A  22     -16.128   6.396 -17.844  1.00  0.60           C  
ATOM    321  C   ASP A  22     -14.744   7.048 -17.923  1.00  0.58           C  
ATOM    322  O   ASP A  22     -14.164   7.424 -16.923  1.00  0.58           O  
ATOM    323  CB  ASP A  22     -17.208   7.485 -17.894  1.00  0.61           C  
ATOM    324  CG  ASP A  22     -18.570   6.855 -18.219  1.00  1.30           C  
ATOM    325  OD1 ASP A  22     -18.594   5.881 -18.958  1.00  2.08           O  
ATOM    326  OD2 ASP A  22     -19.566   7.356 -17.722  1.00  1.92           O  
ATOM    327  H   ASP A  22     -16.758   5.978 -15.820  1.00  0.64           H  
ATOM    328  HA  ASP A  22     -16.254   5.726 -18.682  1.00  0.62           H  
ATOM    329  HB2 ASP A  22     -17.259   7.986 -16.936  1.00  1.10           H  
ATOM    330  HB3 ASP A  22     -16.957   8.206 -18.663  1.00  1.12           H  
ATOM    331  N   GLU A  23     -14.211   7.184 -19.106  1.00  0.60           N  
ATOM    332  CA  GLU A  23     -12.866   7.809 -19.252  1.00  0.60           C  
ATOM    333  C   GLU A  23     -12.951   9.287 -18.864  1.00  0.55           C  
ATOM    334  O   GLU A  23     -13.925   9.956 -19.143  1.00  0.56           O  
ATOM    335  CB  GLU A  23     -12.396   7.682 -20.701  1.00  0.66           C  
ATOM    336  CG  GLU A  23     -10.999   8.292 -20.850  1.00  0.69           C  
ATOM    337  CD  GLU A  23     -10.458   7.982 -22.248  1.00  1.22           C  
ATOM    338  OE1 GLU A  23     -11.157   7.322 -23.000  1.00  1.93           O  
ATOM    339  OE2 GLU A  23      -9.353   8.407 -22.542  1.00  1.84           O  
ATOM    340  H   GLU A  23     -14.696   6.874 -19.899  1.00  0.64           H  
ATOM    341  HA  GLU A  23     -12.165   7.308 -18.602  1.00  0.62           H  
ATOM    342  HB2 GLU A  23     -12.365   6.639 -20.977  1.00  0.70           H  
ATOM    343  HB3 GLU A  23     -13.084   8.206 -21.346  1.00  0.65           H  
ATOM    344  HG2 GLU A  23     -11.058   9.363 -20.712  1.00  1.07           H  
ATOM    345  HG3 GLU A  23     -10.338   7.869 -20.108  1.00  1.05           H  
ATOM    346  N   ILE A  24     -11.943   9.794 -18.213  1.00  0.53           N  
ATOM    347  CA  ILE A  24     -11.966  11.225 -17.790  1.00  0.50           C  
ATOM    348  C   ILE A  24     -11.594  12.110 -18.986  1.00  0.49           C  
ATOM    349  O   ILE A  24     -10.608  11.881 -19.658  1.00  0.50           O  
ATOM    350  CB  ILE A  24     -10.952  11.437 -16.654  1.00  0.51           C  
ATOM    351  CG1 ILE A  24     -11.251  10.429 -15.527  1.00  0.55           C  
ATOM    352  CG2 ILE A  24     -11.040  12.889 -16.111  1.00  0.51           C  
ATOM    353  CD1 ILE A  24     -10.133  10.465 -14.482  1.00  0.58           C  
ATOM    354  H   ILE A  24     -11.172   9.231 -17.991  1.00  0.56           H  
ATOM    355  HA  ILE A  24     -12.955  11.482 -17.442  1.00  0.51           H  
ATOM    356  HB  ILE A  24      -9.955  11.261 -17.035  1.00  0.51           H  
ATOM    357 HG12 ILE A  24     -12.194  10.672 -15.058  1.00  0.57           H  
ATOM    358 HG13 ILE A  24     -11.308   9.435 -15.945  1.00  0.58           H  
ATOM    359 HG21 ILE A  24     -11.354  13.562 -16.897  1.00  1.13           H  
ATOM    360 HG22 ILE A  24     -11.754  12.938 -15.297  1.00  1.12           H  
ATOM    361 HG23 ILE A  24     -10.066  13.200 -15.751  1.00  1.15           H  
ATOM    362 HD11 ILE A  24      -9.893  11.487 -14.240  1.00  1.12           H  
ATOM    363 HD12 ILE A  24     -10.460   9.954 -13.589  1.00  1.20           H  
ATOM    364 HD13 ILE A  24      -9.258   9.972 -14.877  1.00  1.19           H  
ATOM    365  N   VAL A  25     -12.382  13.120 -19.257  1.00  0.48           N  
ATOM    366  CA  VAL A  25     -12.087  14.026 -20.411  1.00  0.48           C  
ATOM    367  C   VAL A  25     -11.353  15.275 -19.907  1.00  0.46           C  
ATOM    368  O   VAL A  25     -11.793  15.938 -18.989  1.00  0.49           O  
ATOM    369  CB  VAL A  25     -13.404  14.437 -21.077  1.00  0.53           C  
ATOM    370  CG1 VAL A  25     -13.113  15.305 -22.303  1.00  0.58           C  
ATOM    371  CG2 VAL A  25     -14.166  13.183 -21.517  1.00  0.57           C  
ATOM    372  H   VAL A  25     -13.175  13.280 -18.705  1.00  0.48           H  
ATOM    373  HA  VAL A  25     -11.467  13.511 -21.134  1.00  0.49           H  
ATOM    374  HB  VAL A  25     -14.004  14.997 -20.374  1.00  0.54           H  
ATOM    375 HG11 VAL A  25     -12.478  14.760 -22.987  1.00  1.15           H  
ATOM    376 HG12 VAL A  25     -14.042  15.555 -22.797  1.00  1.17           H  
ATOM    377 HG13 VAL A  25     -12.615  16.212 -21.993  1.00  1.20           H  
ATOM    378 HG21 VAL A  25     -14.181  12.467 -20.709  1.00  1.09           H  
ATOM    379 HG22 VAL A  25     -15.180  13.451 -21.778  1.00  1.10           H  
ATOM    380 HG23 VAL A  25     -13.677  12.748 -22.375  1.00  1.23           H  
ATOM    381  N   ILE A  26     -10.233  15.595 -20.507  1.00  0.43           N  
ATOM    382  CA  ILE A  26      -9.444  16.794 -20.085  1.00  0.43           C  
ATOM    383  C   ILE A  26      -9.621  17.901 -21.128  1.00  0.45           C  
ATOM    384  O   ILE A  26      -9.596  17.650 -22.316  1.00  0.48           O  
ATOM    385  CB  ILE A  26      -7.967  16.410 -19.988  1.00  0.45           C  
ATOM    386  CG1 ILE A  26      -7.806  15.321 -18.914  1.00  0.46           C  
ATOM    387  CG2 ILE A  26      -7.142  17.644 -19.615  1.00  0.47           C  
ATOM    388  CD1 ILE A  26      -6.381  14.740 -18.937  1.00  0.50           C  
ATOM    389  H   ILE A  26      -9.905  15.040 -21.245  1.00  0.43           H  
ATOM    390  HA  ILE A  26      -9.786  17.148 -19.122  1.00  0.44           H  
ATOM    391  HB  ILE A  26      -7.637  16.032 -20.944  1.00  0.46           H  
ATOM    392 HG12 ILE A  26      -8.003  15.749 -17.942  1.00  0.47           H  
ATOM    393 HG13 ILE A  26      -8.517  14.528 -19.105  1.00  0.45           H  
ATOM    394 HG21 ILE A  26      -7.568  18.111 -18.739  1.00  1.13           H  
ATOM    395 HG22 ILE A  26      -6.124  17.351 -19.409  1.00  1.16           H  
ATOM    396 HG23 ILE A  26      -7.154  18.344 -20.438  1.00  1.09           H  
ATOM    397 HD11 ILE A  26      -6.004  14.722 -19.950  1.00  1.17           H  
ATOM    398 HD12 ILE A  26      -5.732  15.349 -18.323  1.00  1.08           H  
ATOM    399 HD13 ILE A  26      -6.398  13.734 -18.545  1.00  1.14           H  
ATOM    400  N   ASP A  27      -9.806  19.125 -20.701  1.00  0.45           N  
ATOM    401  CA  ASP A  27      -9.992  20.238 -21.680  1.00  0.48           C  
ATOM    402  C   ASP A  27      -8.640  20.893 -21.969  1.00  0.46           C  
ATOM    403  O   ASP A  27      -7.984  21.405 -21.083  1.00  0.43           O  
ATOM    404  CB  ASP A  27     -10.950  21.276 -21.090  1.00  0.51           C  
ATOM    405  CG  ASP A  27     -12.362  20.689 -21.036  1.00  0.58           C  
ATOM    406  OD1 ASP A  27     -12.614  19.737 -21.756  1.00  1.19           O  
ATOM    407  OD2 ASP A  27     -13.169  21.202 -20.277  1.00  1.24           O  
ATOM    408  H   ASP A  27      -9.822  19.317 -19.739  1.00  0.44           H  
ATOM    409  HA  ASP A  27     -10.409  19.851 -22.602  1.00  0.52           H  
ATOM    410  HB2 ASP A  27     -10.630  21.536 -20.090  1.00  0.49           H  
ATOM    411  HB3 ASP A  27     -10.952  22.159 -21.709  1.00  0.54           H  
ATOM    412  N   ARG A  28      -8.215  20.868 -23.204  1.00  0.51           N  
ATOM    413  CA  ARG A  28      -6.895  21.474 -23.558  1.00  0.53           C  
ATOM    414  C   ARG A  28      -7.115  22.947 -23.924  1.00  0.52           C  
ATOM    415  O   ARG A  28      -6.187  23.664 -24.246  1.00  0.54           O  
ATOM    416  CB  ARG A  28      -6.281  20.733 -24.768  1.00  0.61           C  
ATOM    417  CG  ARG A  28      -6.547  19.215 -24.693  1.00  0.65           C  
ATOM    418  CD  ARG A  28      -5.757  18.556 -23.548  1.00  0.66           C  
ATOM    419  NE  ARG A  28      -4.395  18.184 -24.028  1.00  1.34           N  
ATOM    420  CZ  ARG A  28      -3.475  17.836 -23.168  1.00  2.02           C  
ATOM    421  NH1 ARG A  28      -3.739  17.849 -21.890  1.00  2.41           N  
ATOM    422  NH2 ARG A  28      -2.293  17.472 -23.585  1.00  2.89           N  
ATOM    423  H   ARG A  28      -8.758  20.437 -23.896  1.00  0.56           H  
ATOM    424  HA  ARG A  28      -6.223  21.419 -22.716  1.00  0.52           H  
ATOM    425  HB2 ARG A  28      -6.711  21.119 -25.683  1.00  0.63           H  
ATOM    426  HB3 ARG A  28      -5.215  20.904 -24.780  1.00  0.64           H  
ATOM    427  HG2 ARG A  28      -7.602  19.040 -24.547  1.00  0.63           H  
ATOM    428  HG3 ARG A  28      -6.248  18.764 -25.628  1.00  0.71           H  
ATOM    429  HD2 ARG A  28      -5.668  19.232 -22.721  1.00  1.14           H  
ATOM    430  HD3 ARG A  28      -6.279  17.667 -23.221  1.00  1.05           H  
ATOM    431  HE  ARG A  28      -4.195  18.187 -24.987  1.00  1.91           H  
ATOM    432 HH11 ARG A  28      -4.645  18.125 -21.570  1.00  2.21           H  
ATOM    433 HH12 ARG A  28      -3.036  17.580 -21.231  1.00  3.25           H  
ATOM    434 HH21 ARG A  28      -2.089  17.459 -24.564  1.00  3.15           H  
ATOM    435 HH22 ARG A  28      -1.592  17.202 -22.925  1.00  3.53           H  
ATOM    436  N   LYS A  29      -8.340  23.401 -23.868  1.00  0.51           N  
ATOM    437  CA  LYS A  29      -8.630  24.828 -24.200  1.00  0.53           C  
ATOM    438  C   LYS A  29      -7.985  25.730 -23.146  1.00  0.47           C  
ATOM    439  O   LYS A  29      -8.015  25.433 -21.970  1.00  0.44           O  
ATOM    440  CB  LYS A  29     -10.146  25.051 -24.186  1.00  0.58           C  
ATOM    441  CG  LYS A  29     -10.786  24.334 -25.369  1.00  0.68           C  
ATOM    442  CD  LYS A  29     -12.297  24.565 -25.344  1.00  0.76           C  
ATOM    443  CE  LYS A  29     -12.932  23.844 -26.529  1.00  1.30           C  
ATOM    444  NZ  LYS A  29     -14.413  23.818 -26.365  1.00  1.92           N  
ATOM    445  H   LYS A  29      -9.070  22.806 -23.599  1.00  0.52           H  
ATOM    446  HA  LYS A  29      -8.236  25.066 -25.175  1.00  0.59           H  
ATOM    447  HB2 LYS A  29     -10.559  24.662 -23.268  1.00  0.56           H  
ATOM    448  HB3 LYS A  29     -10.358  26.108 -24.256  1.00  0.59           H  
ATOM    449  HG2 LYS A  29     -10.377  24.727 -26.288  1.00  0.73           H  
ATOM    450  HG3 LYS A  29     -10.582  23.274 -25.305  1.00  0.69           H  
ATOM    451  HD2 LYS A  29     -12.707  24.173 -24.423  1.00  1.16           H  
ATOM    452  HD3 LYS A  29     -12.506  25.621 -25.412  1.00  1.18           H  
ATOM    453  HE2 LYS A  29     -12.678  24.365 -27.440  1.00  1.88           H  
ATOM    454  HE3 LYS A  29     -12.555  22.835 -26.574  1.00  1.86           H  
ATOM    455  HZ1 LYS A  29     -14.733  24.721 -25.962  1.00  2.37           H  
ATOM    456  HZ2 LYS A  29     -14.862  23.676 -27.292  1.00  2.31           H  
ATOM    457  HZ3 LYS A  29     -14.677  23.039 -25.728  1.00  2.37           H  
ATOM    458  N   LYS A  30      -7.413  26.841 -23.542  1.00  0.49           N  
ATOM    459  CA  LYS A  30      -6.789  27.750 -22.535  1.00  0.46           C  
ATOM    460  C   LYS A  30      -7.854  28.665 -21.936  1.00  0.44           C  
ATOM    461  O   LYS A  30      -8.833  29.006 -22.573  1.00  0.47           O  
ATOM    462  CB  LYS A  30      -5.697  28.603 -23.186  1.00  0.53           C  
ATOM    463  CG  LYS A  30      -4.495  27.727 -23.548  1.00  0.61           C  
ATOM    464  CD  LYS A  30      -3.395  28.604 -24.150  1.00  1.24           C  
ATOM    465  CE  LYS A  30      -2.147  27.758 -24.409  1.00  1.58           C  
ATOM    466  NZ  LYS A  30      -2.367  26.896 -25.603  1.00  2.34           N  
ATOM    467  H   LYS A  30      -7.405  27.091 -24.491  1.00  0.57           H  
ATOM    468  HA  LYS A  30      -6.350  27.158 -21.744  1.00  0.46           H  
ATOM    469  HB2 LYS A  30      -6.088  29.063 -24.081  1.00  0.57           H  
ATOM    470  HB3 LYS A  30      -5.383  29.373 -22.496  1.00  0.52           H  
ATOM    471  HG2 LYS A  30      -4.123  27.237 -22.659  1.00  1.14           H  
ATOM    472  HG3 LYS A  30      -4.795  26.983 -24.271  1.00  0.98           H  
ATOM    473  HD2 LYS A  30      -3.742  29.029 -25.082  1.00  1.86           H  
ATOM    474  HD3 LYS A  30      -3.151  29.399 -23.461  1.00  1.85           H  
ATOM    475  HE2 LYS A  30      -1.302  28.408 -24.584  1.00  2.01           H  
ATOM    476  HE3 LYS A  30      -1.950  27.137 -23.547  1.00  1.96           H  
ATOM    477  HZ1 LYS A  30      -3.208  27.224 -26.118  1.00  2.87           H  
ATOM    478  HZ2 LYS A  30      -1.537  26.950 -26.227  1.00  2.80           H  
ATOM    479  HZ3 LYS A  30      -2.508  25.911 -25.297  1.00  2.66           H  
ATOM    480  N   ILE A  31      -7.667  29.064 -20.708  1.00  0.43           N  
ATOM    481  CA  ILE A  31      -8.655  29.957 -20.043  1.00  0.44           C  
ATOM    482  C   ILE A  31      -8.229  31.418 -20.209  1.00  0.46           C  
ATOM    483  O   ILE A  31      -7.096  31.710 -20.538  1.00  0.46           O  
ATOM    484  CB  ILE A  31      -8.712  29.618 -18.552  1.00  0.43           C  
ATOM    485  CG1 ILE A  31      -7.271  29.597 -17.966  1.00  0.41           C  
ATOM    486  CG2 ILE A  31      -9.428  28.253 -18.350  1.00  0.47           C  
ATOM    487  CD1 ILE A  31      -7.289  30.026 -16.489  1.00  0.41           C  
ATOM    488  H   ILE A  31      -6.868  28.775 -20.217  1.00  0.42           H  
ATOM    489  HA  ILE A  31      -9.633  29.814 -20.477  1.00  0.47           H  
ATOM    490  HB  ILE A  31      -9.283  30.380 -18.064  1.00  0.45           H  
ATOM    491 HG12 ILE A  31      -6.862  28.602 -18.041  1.00  0.43           H  
ATOM    492 HG13 ILE A  31      -6.639  30.279 -18.517  1.00  0.41           H  
ATOM    493 HG21 ILE A  31      -9.433  27.695 -19.276  1.00  1.13           H  
ATOM    494 HG22 ILE A  31      -8.923  27.673 -17.592  1.00  1.05           H  
ATOM    495 HG23 ILE A  31     -10.455  28.428 -18.039  1.00  1.17           H  
ATOM    496 HD11 ILE A  31      -7.882  30.928 -16.376  1.00  1.10           H  
ATOM    497 HD12 ILE A  31      -7.715  29.237 -15.891  1.00  1.02           H  
ATOM    498 HD13 ILE A  31      -6.279  30.220 -16.160  1.00  1.13           H  
ATOM    499  N   SER A  32      -9.121  32.341 -19.958  1.00  0.49           N  
ATOM    500  CA  SER A  32      -8.768  33.786 -20.071  1.00  0.52           C  
ATOM    501  C   SER A  32      -8.415  34.311 -18.677  1.00  0.50           C  
ATOM    502  O   SER A  32      -8.544  33.609 -17.694  1.00  0.47           O  
ATOM    503  CB  SER A  32      -9.964  34.559 -20.623  1.00  0.56           C  
ATOM    504  OG  SER A  32     -11.071  34.389 -19.749  1.00  0.63           O  
ATOM    505  H   SER A  32     -10.021  32.090 -19.664  1.00  0.50           H  
ATOM    506  HA  SER A  32      -7.918  33.911 -20.732  1.00  0.53           H  
ATOM    507  HB2 SER A  32      -9.721  35.607 -20.689  1.00  0.59           H  
ATOM    508  HB3 SER A  32     -10.208  34.186 -21.610  1.00  0.59           H  
ATOM    509  HG  SER A  32     -11.646  35.152 -19.846  1.00  1.12           H  
ATOM    510  N   ALA A  33      -7.968  35.531 -18.579  1.00  0.54           N  
ATOM    511  CA  ALA A  33      -7.608  36.073 -17.235  1.00  0.55           C  
ATOM    512  C   ALA A  33      -8.846  36.046 -16.324  1.00  0.55           C  
ATOM    513  O   ALA A  33      -8.790  35.586 -15.206  1.00  0.64           O  
ATOM    514  CB  ALA A  33      -7.072  37.509 -17.374  1.00  0.64           C  
ATOM    515  H   ALA A  33      -7.868  36.078 -19.386  1.00  0.57           H  
ATOM    516  HA  ALA A  33      -6.842  35.443 -16.801  1.00  0.53           H  
ATOM    517  HB1 ALA A  33      -6.682  37.649 -18.374  1.00  1.06           H  
ATOM    518  HB2 ALA A  33      -7.868  38.221 -17.195  1.00  1.29           H  
ATOM    519  HB3 ALA A  33      -6.279  37.668 -16.653  1.00  1.26           H  
ATOM    520  N   ASP A  34      -9.961  36.538 -16.782  1.00  0.59           N  
ATOM    521  CA  ASP A  34     -11.178  36.533 -15.919  1.00  0.60           C  
ATOM    522  C   ASP A  34     -11.457  35.101 -15.443  1.00  0.55           C  
ATOM    523  O   ASP A  34     -11.997  34.885 -14.375  1.00  0.56           O  
ATOM    524  CB  ASP A  34     -12.378  37.045 -16.721  1.00  0.66           C  
ATOM    525  CG  ASP A  34     -12.204  38.540 -17.004  1.00  1.52           C  
ATOM    526  OD1 ASP A  34     -11.438  39.174 -16.297  1.00  2.34           O  
ATOM    527  OD2 ASP A  34     -12.838  39.024 -17.929  1.00  2.17           O  
ATOM    528  H   ASP A  34      -9.999  36.920 -17.685  1.00  0.72           H  
ATOM    529  HA  ASP A  34     -11.015  37.169 -15.064  1.00  0.62           H  
ATOM    530  HB2 ASP A  34     -12.450  36.504 -17.651  1.00  1.23           H  
ATOM    531  HB3 ASP A  34     -13.284  36.897 -16.147  1.00  1.16           H  
ATOM    532  N   GLN A  35     -11.099  34.122 -16.231  1.00  0.51           N  
ATOM    533  CA  GLN A  35     -11.343  32.709 -15.837  1.00  0.48           C  
ATOM    534  C   GLN A  35     -10.232  32.210 -14.903  1.00  0.45           C  
ATOM    535  O   GLN A  35     -10.343  31.152 -14.317  1.00  0.43           O  
ATOM    536  CB  GLN A  35     -11.381  31.850 -17.106  1.00  0.48           C  
ATOM    537  CG  GLN A  35     -12.734  32.002 -17.804  1.00  0.52           C  
ATOM    538  CD  GLN A  35     -12.668  31.345 -19.183  1.00  0.53           C  
ATOM    539  OE1 GLN A  35     -11.649  30.803 -19.561  1.00  1.00           O  
ATOM    540  NE2 GLN A  35     -13.719  31.371 -19.956  1.00  1.02           N  
ATOM    541  H   GLN A  35     -10.664  34.315 -17.083  1.00  0.51           H  
ATOM    542  HA  GLN A  35     -12.293  32.636 -15.329  1.00  0.51           H  
ATOM    543  HB2 GLN A  35     -10.604  32.182 -17.775  1.00  0.48           H  
ATOM    544  HB3 GLN A  35     -11.224  30.812 -16.850  1.00  0.46           H  
ATOM    545  HG2 GLN A  35     -13.497  31.517 -17.212  1.00  0.54           H  
ATOM    546  HG3 GLN A  35     -12.969  33.049 -17.915  1.00  0.55           H  
ATOM    547 HE21 GLN A  35     -14.540  31.811 -19.651  1.00  1.61           H  
ATOM    548 HE22 GLN A  35     -13.687  30.952 -20.841  1.00  1.04           H  
ATOM    549  N   VAL A  36      -9.169  32.955 -14.741  1.00  0.44           N  
ATOM    550  CA  VAL A  36      -8.086  32.488 -13.827  1.00  0.42           C  
ATOM    551  C   VAL A  36      -8.651  32.423 -12.409  1.00  0.43           C  
ATOM    552  O   VAL A  36      -8.571  31.411 -11.741  1.00  0.43           O  
ATOM    553  CB  VAL A  36      -6.895  33.461 -13.901  1.00  0.43           C  
ATOM    554  CG1 VAL A  36      -5.973  33.272 -12.692  1.00  0.43           C  
ATOM    555  CG2 VAL A  36      -6.101  33.190 -15.185  1.00  0.43           C  
ATOM    556  H   VAL A  36      -9.084  33.817 -15.202  1.00  0.46           H  
ATOM    557  HA  VAL A  36      -7.767  31.503 -14.123  1.00  0.41           H  
ATOM    558  HB  VAL A  36      -7.256  34.478 -13.914  1.00  0.46           H  
ATOM    559 HG11 VAL A  36      -5.790  32.219 -12.535  1.00  1.15           H  
ATOM    560 HG12 VAL A  36      -5.038  33.779 -12.872  1.00  1.06           H  
ATOM    561 HG13 VAL A  36      -6.444  33.691 -11.814  1.00  1.09           H  
ATOM    562 HG21 VAL A  36      -6.786  33.094 -16.018  1.00  1.15           H  
ATOM    563 HG22 VAL A  36      -5.422  34.013 -15.368  1.00  1.01           H  
ATOM    564 HG23 VAL A  36      -5.536  32.272 -15.073  1.00  1.13           H  
ATOM    565  N   ASP A  37      -9.225  33.493 -11.944  1.00  0.46           N  
ATOM    566  CA  ASP A  37      -9.801  33.493 -10.576  1.00  0.50           C  
ATOM    567  C   ASP A  37     -10.905  32.436 -10.469  1.00  0.51           C  
ATOM    568  O   ASP A  37     -11.032  31.767  -9.463  1.00  0.53           O  
ATOM    569  CB  ASP A  37     -10.388  34.875 -10.272  1.00  0.56           C  
ATOM    570  CG  ASP A  37      -9.255  35.891 -10.108  1.00  0.58           C  
ATOM    571  OD1 ASP A  37      -8.140  35.469  -9.847  1.00  1.24           O  
ATOM    572  OD2 ASP A  37      -9.522  37.073 -10.245  1.00  1.21           O  
ATOM    573  H   ASP A  37      -9.274  34.302 -12.493  1.00  0.47           H  
ATOM    574  HA  ASP A  37      -9.027  33.269  -9.865  1.00  0.51           H  
ATOM    575  HB2 ASP A  37     -11.029  35.180 -11.085  1.00  0.57           H  
ATOM    576  HB3 ASP A  37     -10.962  34.832  -9.357  1.00  0.60           H  
ATOM    577  N   GLN A  38     -11.721  32.294 -11.481  1.00  0.51           N  
ATOM    578  CA  GLN A  38     -12.826  31.290 -11.399  1.00  0.55           C  
ATOM    579  C   GLN A  38     -12.271  29.864 -11.412  1.00  0.50           C  
ATOM    580  O   GLN A  38     -12.743  29.004 -10.698  1.00  0.53           O  
ATOM    581  CB  GLN A  38     -13.780  31.461 -12.583  1.00  0.60           C  
ATOM    582  CG  GLN A  38     -14.475  32.820 -12.498  1.00  0.66           C  
ATOM    583  CD  GLN A  38     -15.649  32.852 -13.481  1.00  1.38           C  
ATOM    584  OE1 GLN A  38     -15.779  31.985 -14.325  1.00  2.08           O  
ATOM    585  NE2 GLN A  38     -16.516  33.824 -13.407  1.00  2.09           N  
ATOM    586  H   GLN A  38     -11.614  32.852 -12.282  1.00  0.50           H  
ATOM    587  HA  GLN A  38     -13.370  31.445 -10.482  1.00  0.59           H  
ATOM    588  HB2 GLN A  38     -13.223  31.397 -13.507  1.00  0.57           H  
ATOM    589  HB3 GLN A  38     -14.524  30.678 -12.558  1.00  0.64           H  
ATOM    590  HG2 GLN A  38     -14.839  32.976 -11.492  1.00  1.08           H  
ATOM    591  HG3 GLN A  38     -13.772  33.600 -12.754  1.00  1.01           H  
ATOM    592 HE21 GLN A  38     -16.411  34.522 -12.726  1.00  2.35           H  
ATOM    593 HE22 GLN A  38     -17.274  33.853 -14.029  1.00  2.72           H  
ATOM    594  N   GLU A  39     -11.279  29.596 -12.212  1.00  0.45           N  
ATOM    595  CA  GLU A  39     -10.718  28.216 -12.248  1.00  0.43           C  
ATOM    596  C   GLU A  39     -10.079  27.883 -10.905  1.00  0.41           C  
ATOM    597  O   GLU A  39     -10.216  26.784 -10.405  1.00  0.41           O  
ATOM    598  CB  GLU A  39      -9.701  28.096 -13.379  1.00  0.46           C  
ATOM    599  CG  GLU A  39     -10.446  28.097 -14.717  1.00  0.56           C  
ATOM    600  CD  GLU A  39     -11.179  26.765 -14.898  1.00  0.58           C  
ATOM    601  OE1 GLU A  39     -10.811  25.813 -14.230  1.00  1.23           O  
ATOM    602  OE2 GLU A  39     -12.093  26.718 -15.705  1.00  1.21           O  
ATOM    603  H   GLU A  39     -10.902  30.298 -12.787  1.00  0.44           H  
ATOM    604  HA  GLU A  39     -11.523  27.518 -12.423  1.00  0.47           H  
ATOM    605  HB2 GLU A  39      -9.018  28.932 -13.343  1.00  0.44           H  
ATOM    606  HB3 GLU A  39      -9.150  27.173 -13.275  1.00  0.48           H  
ATOM    607  HG2 GLU A  39     -11.162  28.906 -14.730  1.00  0.60           H  
ATOM    608  HG3 GLU A  39      -9.744  28.227 -15.518  1.00  0.65           H  
ATOM    609  N   VAL A  40      -9.392  28.811 -10.303  1.00  0.40           N  
ATOM    610  CA  VAL A  40      -8.776  28.513  -8.985  1.00  0.43           C  
ATOM    611  C   VAL A  40      -9.900  28.141  -8.010  1.00  0.46           C  
ATOM    612  O   VAL A  40      -9.816  27.170  -7.284  1.00  0.47           O  
ATOM    613  CB  VAL A  40      -8.021  29.763  -8.494  1.00  0.46           C  
ATOM    614  CG1 VAL A  40      -7.523  29.526  -7.064  1.00  0.52           C  
ATOM    615  CG2 VAL A  40      -6.821  30.076  -9.444  1.00  0.47           C  
ATOM    616  H   VAL A  40      -9.285  29.702 -10.694  1.00  0.40           H  
ATOM    617  HA  VAL A  40      -8.090  27.685  -9.083  1.00  0.44           H  
ATOM    618  HB  VAL A  40      -8.707  30.602  -8.489  1.00  0.47           H  
ATOM    619 HG11 VAL A  40      -6.998  28.579  -7.018  1.00  1.16           H  
ATOM    620 HG12 VAL A  40      -6.851  30.327  -6.783  1.00  1.19           H  
ATOM    621 HG13 VAL A  40      -8.368  29.506  -6.388  1.00  1.08           H  
ATOM    622 HG21 VAL A  40      -6.806  29.380 -10.273  1.00  1.12           H  
ATOM    623 HG22 VAL A  40      -6.919  31.081  -9.834  1.00  1.09           H  
ATOM    624 HG23 VAL A  40      -5.884  29.998  -8.906  1.00  1.15           H  
ATOM    625  N   GLU A  41     -10.964  28.902  -7.994  1.00  0.49           N  
ATOM    626  CA  GLU A  41     -12.096  28.587  -7.074  1.00  0.55           C  
ATOM    627  C   GLU A  41     -12.650  27.198  -7.403  1.00  0.53           C  
ATOM    628  O   GLU A  41     -12.958  26.424  -6.520  1.00  0.53           O  
ATOM    629  CB  GLU A  41     -13.203  29.637  -7.250  1.00  0.63           C  
ATOM    630  CG  GLU A  41     -14.316  29.408  -6.220  1.00  0.74           C  
ATOM    631  CD  GLU A  41     -13.779  29.675  -4.813  1.00  0.80           C  
ATOM    632  OE1 GLU A  41     -12.760  30.337  -4.705  1.00  1.32           O  
ATOM    633  OE2 GLU A  41     -14.395  29.212  -3.867  1.00  1.35           O  
ATOM    634  H   GLU A  41     -11.010  29.690  -8.577  1.00  0.49           H  
ATOM    635  HA  GLU A  41     -11.749  28.598  -6.054  1.00  0.57           H  
ATOM    636  HB2 GLU A  41     -12.785  30.624  -7.112  1.00  0.65           H  
ATOM    637  HB3 GLU A  41     -13.617  29.561  -8.245  1.00  0.63           H  
ATOM    638  HG2 GLU A  41     -15.136  30.082  -6.424  1.00  0.80           H  
ATOM    639  HG3 GLU A  41     -14.666  28.389  -6.283  1.00  0.75           H  
ATOM    640  N   ARG A  42     -12.767  26.859  -8.663  1.00  0.54           N  
ATOM    641  CA  ARG A  42     -13.280  25.501  -8.992  1.00  0.56           C  
ATOM    642  C   ARG A  42     -12.326  24.481  -8.376  1.00  0.48           C  
ATOM    643  O   ARG A  42     -12.733  23.517  -7.760  1.00  0.47           O  
ATOM    644  CB  ARG A  42     -13.366  25.295 -10.511  1.00  0.64           C  
ATOM    645  CG  ARG A  42     -14.494  26.155 -11.094  1.00  0.76           C  
ATOM    646  CD  ARG A  42     -14.817  25.683 -12.516  1.00  0.88           C  
ATOM    647  NE  ARG A  42     -15.728  26.673 -13.166  1.00  1.47           N  
ATOM    648  CZ  ARG A  42     -15.999  26.578 -14.440  1.00  1.84           C  
ATOM    649  NH1 ARG A  42     -15.518  25.586 -15.137  1.00  1.96           N  
ATOM    650  NH2 ARG A  42     -16.764  27.466 -15.015  1.00  2.82           N  
ATOM    651  H   ARG A  42     -12.501  27.488  -9.365  1.00  0.55           H  
ATOM    652  HA  ARG A  42     -14.262  25.378  -8.553  1.00  0.61           H  
ATOM    653  HB2 ARG A  42     -12.426  25.584 -10.963  1.00  0.63           H  
ATOM    654  HB3 ARG A  42     -13.560  24.256 -10.722  1.00  0.67           H  
ATOM    655  HG2 ARG A  42     -15.378  26.059 -10.477  1.00  0.79           H  
ATOM    656  HG3 ARG A  42     -14.186  27.188 -11.122  1.00  0.76           H  
ATOM    657  HD2 ARG A  42     -13.911  25.607 -13.090  1.00  1.45           H  
ATOM    658  HD3 ARG A  42     -15.293  24.710 -12.473  1.00  1.27           H  
ATOM    659  HE  ARG A  42     -16.109  27.406 -12.639  1.00  2.22           H  
ATOM    660 HH11 ARG A  42     -14.941  24.899 -14.696  1.00  1.87           H  
ATOM    661 HH12 ARG A  42     -15.728  25.511 -16.112  1.00  2.66           H  
ATOM    662 HH21 ARG A  42     -17.144  28.221 -14.481  1.00  3.35           H  
ATOM    663 HH22 ARG A  42     -16.972  27.389 -15.990  1.00  3.27           H  
ATOM    664  N   PHE A  43     -11.049  24.716  -8.506  1.00  0.45           N  
ATOM    665  CA  PHE A  43     -10.052  23.787  -7.906  1.00  0.43           C  
ATOM    666  C   PHE A  43     -10.270  23.748  -6.389  1.00  0.39           C  
ATOM    667  O   PHE A  43     -10.384  22.692  -5.796  1.00  0.39           O  
ATOM    668  CB  PHE A  43      -8.638  24.300  -8.205  1.00  0.46           C  
ATOM    669  CG  PHE A  43      -7.626  23.454  -7.471  1.00  0.52           C  
ATOM    670  CD1 PHE A  43      -7.231  23.809  -6.167  1.00  0.55           C  
ATOM    671  CD2 PHE A  43      -7.084  22.309  -8.085  1.00  0.62           C  
ATOM    672  CE1 PHE A  43      -6.292  23.021  -5.476  1.00  0.66           C  
ATOM    673  CE2 PHE A  43      -6.146  21.520  -7.393  1.00  0.71           C  
ATOM    674  CZ  PHE A  43      -5.749  21.875  -6.089  1.00  0.72           C  
ATOM    675  H   PHE A  43     -10.747  25.515  -8.985  1.00  0.47           H  
ATOM    676  HA  PHE A  43     -10.175  22.795  -8.322  1.00  0.46           H  
ATOM    677  HB2 PHE A  43      -8.450  24.241  -9.268  1.00  0.52           H  
ATOM    678  HB3 PHE A  43      -8.548  25.324  -7.882  1.00  0.45           H  
ATOM    679  HD1 PHE A  43      -7.648  24.689  -5.697  1.00  0.55           H  
ATOM    680  HD2 PHE A  43      -7.386  22.038  -9.086  1.00  0.67           H  
ATOM    681  HE1 PHE A  43      -5.988  23.293  -4.476  1.00  0.73           H  
ATOM    682  HE2 PHE A  43      -5.728  20.644  -7.865  1.00  0.82           H  
ATOM    683  HZ  PHE A  43      -5.029  21.270  -5.559  1.00  0.82           H  
ATOM    684  N   LEU A  44     -10.356  24.894  -5.766  1.00  0.40           N  
ATOM    685  CA  LEU A  44     -10.586  24.939  -4.290  1.00  0.44           C  
ATOM    686  C   LEU A  44     -11.911  24.249  -3.962  1.00  0.45           C  
ATOM    687  O   LEU A  44     -11.985  23.428  -3.066  1.00  0.45           O  
ATOM    688  CB  LEU A  44     -10.643  26.410  -3.842  1.00  0.51           C  
ATOM    689  CG  LEU A  44     -10.884  26.516  -2.324  1.00  0.61           C  
ATOM    690  CD1 LEU A  44      -9.695  25.924  -1.550  1.00  0.66           C  
ATOM    691  CD2 LEU A  44     -11.059  27.994  -1.951  1.00  0.70           C  
ATOM    692  H   LEU A  44     -10.276  25.727  -6.272  1.00  0.41           H  
ATOM    693  HA  LEU A  44      -9.782  24.436  -3.781  1.00  0.46           H  
ATOM    694  HB2 LEU A  44      -9.706  26.888  -4.086  1.00  0.52           H  
ATOM    695  HB3 LEU A  44     -11.445  26.913  -4.366  1.00  0.52           H  
ATOM    696  HG  LEU A  44     -11.782  25.977  -2.061  1.00  0.62           H  
ATOM    697 HD11 LEU A  44      -8.772  26.147  -2.069  1.00  1.12           H  
ATOM    698 HD12 LEU A  44      -9.658  26.350  -0.555  1.00  1.21           H  
ATOM    699 HD13 LEU A  44      -9.815  24.853  -1.474  1.00  1.31           H  
ATOM    700 HD21 LEU A  44     -11.761  28.456  -2.629  1.00  1.32           H  
ATOM    701 HD22 LEU A  44     -11.434  28.068  -0.940  1.00  1.22           H  
ATOM    702 HD23 LEU A  44     -10.107  28.497  -2.019  1.00  1.19           H  
ATOM    703  N   SER A  45     -12.956  24.565  -4.676  1.00  0.47           N  
ATOM    704  CA  SER A  45     -14.262  23.910  -4.393  1.00  0.51           C  
ATOM    705  C   SER A  45     -14.150  22.416  -4.698  1.00  0.47           C  
ATOM    706  O   SER A  45     -14.606  21.584  -3.941  1.00  0.46           O  
ATOM    707  CB  SER A  45     -15.353  24.538  -5.256  1.00  0.60           C  
ATOM    708  OG  SER A  45     -16.611  23.974  -4.909  1.00  0.69           O  
ATOM    709  H   SER A  45     -12.882  25.223  -5.400  1.00  0.48           H  
ATOM    710  HA  SER A  45     -14.508  24.044  -3.350  1.00  0.55           H  
ATOM    711  HB2 SER A  45     -15.382  25.600  -5.081  1.00  0.64           H  
ATOM    712  HB3 SER A  45     -15.138  24.352  -6.299  1.00  0.59           H  
ATOM    713  HG  SER A  45     -16.577  23.034  -5.101  1.00  1.18           H  
ATOM    714  N   GLY A  46     -13.534  22.058  -5.793  1.00  0.46           N  
ATOM    715  CA  GLY A  46     -13.388  20.610  -6.108  1.00  0.46           C  
ATOM    716  C   GLY A  46     -12.545  19.960  -5.011  1.00  0.42           C  
ATOM    717  O   GLY A  46     -12.874  18.908  -4.498  1.00  0.43           O  
ATOM    718  H   GLY A  46     -13.163  22.734  -6.399  1.00  0.47           H  
ATOM    719  HA2 GLY A  46     -14.365  20.148  -6.143  1.00  0.49           H  
ATOM    720  HA3 GLY A  46     -12.893  20.491  -7.059  1.00  0.49           H  
ATOM    721  N   ARG A  47     -11.464  20.593  -4.635  1.00  0.43           N  
ATOM    722  CA  ARG A  47     -10.606  20.029  -3.558  1.00  0.47           C  
ATOM    723  C   ARG A  47     -11.387  20.044  -2.248  1.00  0.46           C  
ATOM    724  O   ARG A  47     -11.296  19.133  -1.446  1.00  0.49           O  
ATOM    725  CB  ARG A  47      -9.331  20.861  -3.402  1.00  0.55           C  
ATOM    726  CG  ARG A  47      -8.376  20.129  -2.454  1.00  0.68           C  
ATOM    727  CD  ARG A  47      -7.043  20.880  -2.356  1.00  0.78           C  
ATOM    728  NE  ARG A  47      -7.170  22.007  -1.392  1.00  1.24           N  
ATOM    729  CZ  ARG A  47      -6.096  22.576  -0.916  1.00  1.80           C  
ATOM    730  NH1 ARG A  47      -4.918  22.177  -1.314  1.00  2.16           N  
ATOM    731  NH2 ARG A  47      -6.197  23.543  -0.045  1.00  2.71           N  
ATOM    732  H   ARG A  47     -11.225  21.447  -5.055  1.00  0.44           H  
ATOM    733  HA  ARG A  47     -10.342  19.010  -3.806  1.00  0.49           H  
ATOM    734  HB2 ARG A  47      -8.860  20.987  -4.368  1.00  0.57           H  
ATOM    735  HB3 ARG A  47      -9.577  21.828  -2.990  1.00  0.54           H  
ATOM    736  HG2 ARG A  47      -8.824  20.068  -1.473  1.00  0.71           H  
ATOM    737  HG3 ARG A  47      -8.196  19.132  -2.828  1.00  0.74           H  
ATOM    738  HD2 ARG A  47      -6.276  20.201  -2.014  1.00  1.31           H  
ATOM    739  HD3 ARG A  47      -6.772  21.267  -3.327  1.00  1.36           H  
ATOM    740  HE  ARG A  47      -8.056  22.313  -1.106  1.00  1.89           H  
ATOM    741 HH11 ARG A  47      -4.841  21.438  -1.983  1.00  2.17           H  
ATOM    742 HH12 ARG A  47      -4.094  22.610  -0.949  1.00  2.87           H  
ATOM    743 HH21 ARG A  47      -7.098  23.850   0.259  1.00  3.14           H  
ATOM    744 HH22 ARG A  47      -5.372  23.974   0.320  1.00  3.22           H  
ATOM    745  N   ALA A  48     -12.158  21.072  -2.027  1.00  0.48           N  
ATOM    746  CA  ALA A  48     -12.948  21.147  -0.772  1.00  0.54           C  
ATOM    747  C   ALA A  48     -13.749  19.854  -0.624  1.00  0.48           C  
ATOM    748  O   ALA A  48     -13.860  19.300   0.453  1.00  0.49           O  
ATOM    749  CB  ALA A  48     -13.899  22.349  -0.827  1.00  0.63           C  
ATOM    750  H   ALA A  48     -12.216  21.789  -2.689  1.00  0.49           H  
ATOM    751  HA  ALA A  48     -12.279  21.253   0.069  1.00  0.60           H  
ATOM    752  HB1 ALA A  48     -14.449  22.334  -1.754  1.00  1.15           H  
ATOM    753  HB2 ALA A  48     -14.590  22.300   0.000  1.00  1.25           H  
ATOM    754  HB3 ALA A  48     -13.326  23.263  -0.764  1.00  1.20           H  
ATOM    755  N   LYS A  49     -14.290  19.353  -1.700  1.00  0.45           N  
ATOM    756  CA  LYS A  49     -15.063  18.085  -1.613  1.00  0.45           C  
ATOM    757  C   LYS A  49     -14.087  16.979  -1.205  1.00  0.40           C  
ATOM    758  O   LYS A  49     -14.099  16.510  -0.085  1.00  0.40           O  
ATOM    759  CB  LYS A  49     -15.656  17.772  -3.000  1.00  0.49           C  
ATOM    760  CG  LYS A  49     -16.162  16.318  -3.051  1.00  0.66           C  
ATOM    761  CD  LYS A  49     -16.968  16.057  -4.339  1.00  0.78           C  
ATOM    762  CE  LYS A  49     -18.195  16.977  -4.431  1.00  1.33           C  
ATOM    763  NZ  LYS A  49     -19.242  16.319  -5.265  1.00  2.24           N  
ATOM    764  H   LYS A  49     -14.177  19.802  -2.559  1.00  0.46           H  
ATOM    765  HA  LYS A  49     -15.849  18.175  -0.882  1.00  0.48           H  
ATOM    766  HB2 LYS A  49     -16.472  18.449  -3.184  1.00  0.84           H  
ATOM    767  HB3 LYS A  49     -14.895  17.914  -3.757  1.00  0.74           H  
ATOM    768  HG2 LYS A  49     -15.317  15.642  -3.025  1.00  0.87           H  
ATOM    769  HG3 LYS A  49     -16.793  16.131  -2.194  1.00  0.93           H  
ATOM    770  HD2 LYS A  49     -16.330  16.226  -5.196  1.00  1.26           H  
ATOM    771  HD3 LYS A  49     -17.297  15.028  -4.344  1.00  1.51           H  
ATOM    772  HE2 LYS A  49     -18.588  17.164  -3.441  1.00  1.91           H  
ATOM    773  HE3 LYS A  49     -17.912  17.913  -4.891  1.00  1.80           H  
ATOM    774  HZ1 LYS A  49     -19.322  15.318  -4.997  1.00  2.62           H  
ATOM    775  HZ2 LYS A  49     -20.154  16.795  -5.112  1.00  2.71           H  
ATOM    776  HZ3 LYS A  49     -18.979  16.387  -6.269  1.00  2.75           H  
ATOM    777  N   ALA A  50     -13.258  16.539  -2.124  1.00  0.38           N  
ATOM    778  CA  ALA A  50     -12.288  15.440  -1.832  1.00  0.38           C  
ATOM    779  C   ALA A  50     -11.706  15.567  -0.424  1.00  0.37           C  
ATOM    780  O   ALA A  50     -11.478  14.579   0.252  1.00  0.38           O  
ATOM    781  CB  ALA A  50     -11.153  15.497  -2.867  1.00  0.39           C  
ATOM    782  H   ALA A  50     -13.305  16.868  -3.045  1.00  0.39           H  
ATOM    783  HA  ALA A  50     -12.792  14.492  -1.921  1.00  0.40           H  
ATOM    784  HB1 ALA A  50     -11.552  15.823  -3.817  1.00  1.19           H  
ATOM    785  HB2 ALA A  50     -10.392  16.194  -2.540  1.00  0.99           H  
ATOM    786  HB3 ALA A  50     -10.715  14.516  -2.982  1.00  1.08           H  
ATOM    787  N   SER A  51     -11.462  16.757   0.035  1.00  0.38           N  
ATOM    788  CA  SER A  51     -10.899  16.896   1.400  1.00  0.40           C  
ATOM    789  C   SER A  51     -11.816  16.171   2.386  1.00  0.40           C  
ATOM    790  O   SER A  51     -11.395  15.288   3.102  1.00  0.40           O  
ATOM    791  CB  SER A  51     -10.816  18.377   1.770  1.00  0.44           C  
ATOM    792  OG  SER A  51     -10.004  18.527   2.928  1.00  1.42           O  
ATOM    793  H   SER A  51     -11.646  17.548  -0.511  1.00  0.40           H  
ATOM    794  HA  SER A  51      -9.914  16.458   1.432  1.00  0.41           H  
ATOM    795  HB2 SER A  51     -10.378  18.931   0.956  1.00  1.06           H  
ATOM    796  HB3 SER A  51     -11.812  18.754   1.966  1.00  1.09           H  
ATOM    797  HG  SER A  51      -9.420  19.275   2.786  1.00  1.85           H  
ATOM    798  N   ALA A  52     -13.060  16.552   2.438  1.00  0.42           N  
ATOM    799  CA  ALA A  52     -14.009  15.901   3.392  1.00  0.45           C  
ATOM    800  C   ALA A  52     -14.319  14.452   2.977  1.00  0.42           C  
ATOM    801  O   ALA A  52     -14.429  13.577   3.813  1.00  0.43           O  
ATOM    802  CB  ALA A  52     -15.310  16.703   3.434  1.00  0.51           C  
ATOM    803  H   ALA A  52     -13.367  17.287   1.860  1.00  0.43           H  
ATOM    804  HA  ALA A  52     -13.566  15.894   4.376  1.00  0.46           H  
ATOM    805  HB1 ALA A  52     -15.090  17.737   3.652  1.00  1.15           H  
ATOM    806  HB2 ALA A  52     -15.803  16.635   2.475  1.00  1.12           H  
ATOM    807  HB3 ALA A  52     -15.958  16.302   4.200  1.00  1.16           H  
ATOM    808  N   GLN A  53     -14.486  14.185   1.706  1.00  0.40           N  
ATOM    809  CA  GLN A  53     -14.815  12.785   1.288  1.00  0.39           C  
ATOM    810  C   GLN A  53     -13.632  11.854   1.574  1.00  0.36           C  
ATOM    811  O   GLN A  53     -13.809  10.734   2.019  1.00  0.37           O  
ATOM    812  CB  GLN A  53     -15.124  12.740  -0.210  1.00  0.41           C  
ATOM    813  CG  GLN A  53     -16.456  13.436  -0.495  1.00  0.48           C  
ATOM    814  CD  GLN A  53     -16.734  13.380  -1.998  1.00  0.53           C  
ATOM    815  OE1 GLN A  53     -15.816  13.336  -2.793  1.00  1.16           O  
ATOM    816  NE2 GLN A  53     -17.967  13.374  -2.427  1.00  1.17           N  
ATOM    817  H   GLN A  53     -14.409  14.900   1.041  1.00  0.40           H  
ATOM    818  HA  GLN A  53     -15.677  12.441   1.841  1.00  0.43           H  
ATOM    819  HB2 GLN A  53     -14.339  13.237  -0.750  1.00  0.40           H  
ATOM    820  HB3 GLN A  53     -15.185  11.710  -0.532  1.00  0.43           H  
ATOM    821  HG2 GLN A  53     -17.248  12.934   0.042  1.00  0.52           H  
ATOM    822  HG3 GLN A  53     -16.401  14.467  -0.178  1.00  0.47           H  
ATOM    823 HE21 GLN A  53     -18.709  13.407  -1.788  1.00  1.89           H  
ATOM    824 HE22 GLN A  53     -18.151  13.337  -3.389  1.00  1.19           H  
ATOM    825  N   LEU A  54     -12.429  12.297   1.328  1.00  0.33           N  
ATOM    826  CA  LEU A  54     -11.254  11.417   1.591  1.00  0.34           C  
ATOM    827  C   LEU A  54     -11.171  11.132   3.093  1.00  0.34           C  
ATOM    828  O   LEU A  54     -10.878  10.030   3.510  1.00  0.36           O  
ATOM    829  CB  LEU A  54      -9.960  12.098   1.113  1.00  0.35           C  
ATOM    830  CG  LEU A  54      -9.942  12.208  -0.428  1.00  0.36           C  
ATOM    831  CD1 LEU A  54      -8.953  13.300  -0.846  1.00  0.39           C  
ATOM    832  CD2 LEU A  54      -9.480  10.886  -1.064  1.00  0.41           C  
ATOM    833  H   LEU A  54     -12.298  13.200   0.970  1.00  0.33           H  
ATOM    834  HA  LEU A  54     -11.388  10.485   1.072  1.00  0.35           H  
ATOM    835  HB2 LEU A  54      -9.901  13.088   1.546  1.00  0.35           H  
ATOM    836  HB3 LEU A  54      -9.108  11.518   1.438  1.00  0.38           H  
ATOM    837  HG  LEU A  54     -10.930  12.459  -0.785  1.00  0.36           H  
ATOM    838 HD11 LEU A  54      -9.236  14.238  -0.392  1.00  0.98           H  
ATOM    839 HD12 LEU A  54      -7.959  13.028  -0.522  1.00  1.19           H  
ATOM    840 HD13 LEU A  54      -8.964  13.401  -1.921  1.00  1.08           H  
ATOM    841 HD21 LEU A  54     -10.086  10.070  -0.707  1.00  1.07           H  
ATOM    842 HD22 LEU A  54      -9.572  10.956  -2.138  1.00  1.04           H  
ATOM    843 HD23 LEU A  54      -8.446  10.706  -0.806  1.00  1.17           H  
ATOM    844  N   GLU A  55     -11.431  12.117   3.909  1.00  0.35           N  
ATOM    845  CA  GLU A  55     -11.371  11.902   5.383  1.00  0.37           C  
ATOM    846  C   GLU A  55     -12.378  10.822   5.794  1.00  0.38           C  
ATOM    847  O   GLU A  55     -12.114  10.017   6.661  1.00  0.39           O  
ATOM    848  CB  GLU A  55     -11.700  13.211   6.107  1.00  0.40           C  
ATOM    849  CG  GLU A  55     -10.555  14.207   5.911  1.00  0.40           C  
ATOM    850  CD  GLU A  55      -9.340  13.764   6.729  1.00  0.43           C  
ATOM    851  OE1 GLU A  55      -9.534  13.330   7.852  1.00  1.17           O  
ATOM    852  OE2 GLU A  55      -8.239  13.866   6.215  1.00  1.16           O  
ATOM    853  H   GLU A  55     -11.676  12.999   3.553  1.00  0.35           H  
ATOM    854  HA  GLU A  55     -10.375  11.582   5.655  1.00  0.39           H  
ATOM    855  HB2 GLU A  55     -12.613  13.625   5.707  1.00  0.40           H  
ATOM    856  HB3 GLU A  55     -11.825  13.015   7.161  1.00  0.42           H  
ATOM    857  HG2 GLU A  55     -10.287  14.245   4.867  1.00  0.39           H  
ATOM    858  HG3 GLU A  55     -10.869  15.188   6.239  1.00  0.43           H  
ATOM    859  N   THR A  56     -13.528  10.790   5.173  1.00  0.38           N  
ATOM    860  CA  THR A  56     -14.539   9.749   5.532  1.00  0.40           C  
ATOM    861  C   THR A  56     -13.993   8.362   5.171  1.00  0.39           C  
ATOM    862  O   THR A  56     -14.143   7.414   5.918  1.00  0.41           O  
ATOM    863  CB  THR A  56     -15.847  10.021   4.768  1.00  0.41           C  
ATOM    864  OG1 THR A  56     -16.328  11.310   5.128  1.00  0.43           O  
ATOM    865  CG2 THR A  56     -16.928   8.967   5.107  1.00  0.46           C  
ATOM    866  H   THR A  56     -13.724  11.438   4.464  1.00  0.37           H  
ATOM    867  HA  THR A  56     -14.728   9.788   6.591  1.00  0.41           H  
ATOM    868  HB  THR A  56     -15.647  10.003   3.706  1.00  0.40           H  
ATOM    869  HG1 THR A  56     -15.988  11.941   4.491  1.00  1.04           H  
ATOM    870 HG21 THR A  56     -16.520   8.199   5.749  1.00  1.12           H  
ATOM    871 HG22 THR A  56     -17.751   9.453   5.612  1.00  1.10           H  
ATOM    872 HG23 THR A  56     -17.294   8.511   4.196  1.00  1.13           H  
ATOM    873  N   ILE A  57     -13.354   8.235   4.040  1.00  0.38           N  
ATOM    874  CA  ILE A  57     -12.794   6.908   3.644  1.00  0.39           C  
ATOM    875  C   ILE A  57     -11.730   6.491   4.673  1.00  0.38           C  
ATOM    876  O   ILE A  57     -11.628   5.337   5.040  1.00  0.39           O  
ATOM    877  CB  ILE A  57     -12.181   7.005   2.232  1.00  0.39           C  
ATOM    878  CG1 ILE A  57     -13.296   7.406   1.241  1.00  0.40           C  
ATOM    879  CG2 ILE A  57     -11.541   5.648   1.802  1.00  0.42           C  
ATOM    880  CD1 ILE A  57     -12.690   7.757  -0.130  1.00  0.41           C  
ATOM    881  H   ILE A  57     -13.240   9.011   3.453  1.00  0.38           H  
ATOM    882  HA  ILE A  57     -13.590   6.177   3.640  1.00  0.40           H  
ATOM    883  HB  ILE A  57     -11.421   7.773   2.233  1.00  0.38           H  
ATOM    884 HG12 ILE A  57     -13.988   6.582   1.126  1.00  0.43           H  
ATOM    885 HG13 ILE A  57     -13.824   8.264   1.628  1.00  0.40           H  
ATOM    886 HG21 ILE A  57     -11.541   4.950   2.629  1.00  1.13           H  
ATOM    887 HG22 ILE A  57     -12.093   5.214   0.977  1.00  1.00           H  
ATOM    888 HG23 ILE A  57     -10.523   5.815   1.489  1.00  1.15           H  
ATOM    889 HD11 ILE A  57     -11.824   7.141  -0.319  1.00  1.05           H  
ATOM    890 HD12 ILE A  57     -13.425   7.586  -0.905  1.00  1.09           H  
ATOM    891 HD13 ILE A  57     -12.398   8.796  -0.141  1.00  1.12           H  
ATOM    892  N   LYS A  58     -10.944   7.423   5.140  1.00  0.38           N  
ATOM    893  CA  LYS A  58      -9.886   7.095   6.145  1.00  0.38           C  
ATOM    894  C   LYS A  58     -10.531   6.463   7.382  1.00  0.38           C  
ATOM    895  O   LYS A  58     -10.095   5.440   7.871  1.00  0.38           O  
ATOM    896  CB  LYS A  58      -9.207   8.411   6.560  1.00  0.40           C  
ATOM    897  CG  LYS A  58      -8.112   8.169   7.615  1.00  0.41           C  
ATOM    898  CD  LYS A  58      -7.680   9.507   8.242  1.00  0.42           C  
ATOM    899  CE  LYS A  58      -8.674   9.935   9.338  1.00  0.48           C  
ATOM    900  NZ  LYS A  58      -8.071  11.031  10.148  1.00  1.00           N  
ATOM    901  H   LYS A  58     -11.047   8.346   4.829  1.00  0.37           H  
ATOM    902  HA  LYS A  58      -9.157   6.423   5.718  1.00  0.38           H  
ATOM    903  HB2 LYS A  58      -8.760   8.866   5.687  1.00  0.41           H  
ATOM    904  HB3 LYS A  58      -9.952   9.076   6.962  1.00  0.41           H  
ATOM    905  HG2 LYS A  58      -8.480   7.516   8.387  1.00  0.42           H  
ATOM    906  HG3 LYS A  58      -7.258   7.711   7.143  1.00  0.43           H  
ATOM    907  HD2 LYS A  58      -6.698   9.395   8.677  1.00  0.43           H  
ATOM    908  HD3 LYS A  58      -7.646  10.269   7.476  1.00  0.47           H  
ATOM    909  HE2 LYS A  58      -9.587  10.289   8.885  1.00  0.78           H  
ATOM    910  HE3 LYS A  58      -8.897   9.096   9.983  1.00  0.71           H  
ATOM    911  HZ1 LYS A  58      -7.138  10.730  10.497  1.00  1.60           H  
ATOM    912  HZ2 LYS A  58      -7.964  11.880   9.559  1.00  1.62           H  
ATOM    913  HZ3 LYS A  58      -8.691  11.247  10.955  1.00  1.32           H  
ATOM    914  N   THR A  59     -11.544   7.085   7.906  1.00  0.39           N  
ATOM    915  CA  THR A  59     -12.197   6.556   9.134  1.00  0.40           C  
ATOM    916  C   THR A  59     -12.728   5.141   8.875  1.00  0.39           C  
ATOM    917  O   THR A  59     -12.734   4.302   9.753  1.00  0.41           O  
ATOM    918  CB  THR A  59     -13.349   7.489   9.525  1.00  0.43           C  
ATOM    919  OG1 THR A  59     -12.933   8.836   9.354  1.00  0.44           O  
ATOM    920  CG2 THR A  59     -13.720   7.266  10.991  1.00  0.46           C  
ATOM    921  H   THR A  59     -11.850   7.931   7.517  1.00  0.40           H  
ATOM    922  HA  THR A  59     -11.472   6.522   9.934  1.00  0.41           H  
ATOM    923  HB  THR A  59     -14.207   7.290   8.901  1.00  0.45           H  
ATOM    924  HG1 THR A  59     -12.482   9.111  10.156  1.00  0.99           H  
ATOM    925 HG21 THR A  59     -12.849   7.444  11.610  1.00  1.13           H  
ATOM    926 HG22 THR A  59     -14.508   7.952  11.270  1.00  1.11           H  
ATOM    927 HG23 THR A  59     -14.059   6.248  11.127  1.00  1.09           H  
ATOM    928  N   LYS A  60     -13.176   4.871   7.682  1.00  0.38           N  
ATOM    929  CA  LYS A  60     -13.695   3.509   7.367  1.00  0.38           C  
ATOM    930  C   LYS A  60     -12.537   2.514   7.363  1.00  0.37           C  
ATOM    931  O   LYS A  60     -12.663   1.390   7.807  1.00  0.38           O  
ATOM    932  CB  LYS A  60     -14.373   3.523   5.998  1.00  0.38           C  
ATOM    933  CG  LYS A  60     -15.632   4.390   6.063  1.00  0.41           C  
ATOM    934  CD  LYS A  60     -16.317   4.411   4.689  1.00  0.43           C  
ATOM    935  CE  LYS A  60     -17.556   5.339   4.712  1.00  0.98           C  
ATOM    936  NZ  LYS A  60     -18.780   4.540   4.419  1.00  1.72           N  
ATOM    937  H   LYS A  60     -13.154   5.558   6.985  1.00  0.38           H  
ATOM    938  HA  LYS A  60     -14.410   3.217   8.119  1.00  0.40           H  
ATOM    939  HB2 LYS A  60     -13.693   3.930   5.267  1.00  0.38           H  
ATOM    940  HB3 LYS A  60     -14.645   2.515   5.718  1.00  0.39           H  
ATOM    941  HG2 LYS A  60     -16.313   3.981   6.797  1.00  0.43           H  
ATOM    942  HG3 LYS A  60     -15.362   5.396   6.344  1.00  0.42           H  
ATOM    943  HD2 LYS A  60     -15.610   4.759   3.946  1.00  0.75           H  
ATOM    944  HD3 LYS A  60     -16.630   3.409   4.435  1.00  0.74           H  
ATOM    945  HE2 LYS A  60     -17.663   5.804   5.683  1.00  1.54           H  
ATOM    946  HE3 LYS A  60     -17.449   6.110   3.961  1.00  1.64           H  
ATOM    947  HZ1 LYS A  60     -18.808   3.707   5.042  1.00  2.25           H  
ATOM    948  HZ2 LYS A  60     -19.624   5.125   4.583  1.00  2.11           H  
ATOM    949  HZ3 LYS A  60     -18.763   4.231   3.427  1.00  2.29           H  
ATOM    950  N   ALA A  61     -11.409   2.927   6.859  1.00  0.36           N  
ATOM    951  CA  ALA A  61     -10.230   2.018   6.811  1.00  0.37           C  
ATOM    952  C   ALA A  61      -9.798   1.662   8.241  1.00  0.38           C  
ATOM    953  O   ALA A  61      -9.453   0.534   8.533  1.00  0.40           O  
ATOM    954  CB  ALA A  61      -9.086   2.736   6.060  1.00  0.37           C  
ATOM    955  H   ALA A  61     -11.333   3.841   6.515  1.00  0.36           H  
ATOM    956  HA  ALA A  61     -10.499   1.111   6.287  1.00  0.38           H  
ATOM    957  HB1 ALA A  61      -9.456   3.674   5.667  1.00  1.07           H  
ATOM    958  HB2 ALA A  61      -8.259   2.935   6.730  1.00  1.10           H  
ATOM    959  HB3 ALA A  61      -8.739   2.119   5.241  1.00  1.07           H  
ATOM    960  N   GLY A  62      -9.810   2.616   9.131  1.00  0.37           N  
ATOM    961  CA  GLY A  62      -9.395   2.328  10.534  1.00  0.39           C  
ATOM    962  C   GLY A  62     -10.367   1.335  11.163  1.00  0.41           C  
ATOM    963  O   GLY A  62      -9.976   0.288  11.641  1.00  0.43           O  
ATOM    964  H   GLY A  62     -10.087   3.520   8.876  1.00  0.36           H  
ATOM    965  HA2 GLY A  62      -8.402   1.904  10.532  1.00  0.40           H  
ATOM    966  HA3 GLY A  62      -9.400   3.243  11.105  1.00  0.41           H  
ATOM    967  N   GLU A  63     -11.631   1.647  11.169  1.00  0.41           N  
ATOM    968  CA  GLU A  63     -12.617   0.707  11.762  1.00  0.43           C  
ATOM    969  C   GLU A  63     -12.563  -0.628  11.017  1.00  0.42           C  
ATOM    970  O   GLU A  63     -12.510  -1.683  11.615  1.00  0.44           O  
ATOM    971  CB  GLU A  63     -14.022   1.305  11.657  1.00  0.46           C  
ATOM    972  CG  GLU A  63     -14.141   2.501  12.605  1.00  0.49           C  
ATOM    973  CD  GLU A  63     -15.537   3.114  12.484  1.00  0.53           C  
ATOM    974  OE1 GLU A  63     -16.482   2.481  12.925  1.00  1.21           O  
ATOM    975  OE2 GLU A  63     -15.637   4.210  11.955  1.00  1.20           O  
ATOM    976  H   GLU A  63     -11.932   2.492  10.772  1.00  0.40           H  
ATOM    977  HA  GLU A  63     -12.372   0.545  12.802  1.00  0.45           H  
ATOM    978  HB2 GLU A  63     -14.200   1.631  10.642  1.00  0.45           H  
ATOM    979  HB3 GLU A  63     -14.755   0.558  11.928  1.00  0.48           H  
ATOM    980  HG2 GLU A  63     -13.979   2.171  13.621  1.00  0.50           H  
ATOM    981  HG3 GLU A  63     -13.399   3.242  12.346  1.00  0.48           H  
ATOM    982  N   THR A  64     -12.604  -0.587   9.714  1.00  0.40           N  
ATOM    983  CA  THR A  64     -12.586  -1.845   8.914  1.00  0.40           C  
ATOM    984  C   THR A  64     -11.232  -2.566   9.018  1.00  0.38           C  
ATOM    985  O   THR A  64     -11.170  -3.721   9.394  1.00  0.39           O  
ATOM    986  CB  THR A  64     -12.851  -1.477   7.452  1.00  0.41           C  
ATOM    987  OG1 THR A  64     -14.130  -0.866   7.345  1.00  0.45           O  
ATOM    988  CG2 THR A  64     -12.808  -2.729   6.582  1.00  0.41           C  
ATOM    989  H   THR A  64     -12.680   0.270   9.247  1.00  0.40           H  
ATOM    990  HA  THR A  64     -13.369  -2.501   9.260  1.00  0.43           H  
ATOM    991  HB  THR A  64     -12.093  -0.786   7.115  1.00  0.40           H  
ATOM    992  HG1 THR A  64     -14.132  -0.083   7.900  1.00  1.02           H  
ATOM    993 HG21 THR A  64     -13.402  -3.507   7.038  1.00  0.99           H  
ATOM    994 HG22 THR A  64     -13.205  -2.497   5.604  1.00  1.07           H  
ATOM    995 HG23 THR A  64     -11.786  -3.063   6.486  1.00  1.08           H  
ATOM    996  N   PHE A  65     -10.154  -1.916   8.652  1.00  0.36           N  
ATOM    997  CA  PHE A  65      -8.811  -2.593   8.693  1.00  0.37           C  
ATOM    998  C   PHE A  65      -8.067  -2.274   9.992  1.00  0.37           C  
ATOM    999  O   PHE A  65      -7.717  -3.169  10.737  1.00  0.44           O  
ATOM   1000  CB  PHE A  65      -7.988  -2.140   7.485  1.00  0.38           C  
ATOM   1001  CG  PHE A  65      -8.572  -2.769   6.240  1.00  0.39           C  
ATOM   1002  CD1 PHE A  65      -8.120  -4.034   5.813  1.00  0.41           C  
ATOM   1003  CD2 PHE A  65      -9.580  -2.101   5.517  1.00  0.43           C  
ATOM   1004  CE1 PHE A  65      -8.672  -4.627   4.663  1.00  0.44           C  
ATOM   1005  CE2 PHE A  65     -10.134  -2.699   4.368  1.00  0.46           C  
ATOM   1006  CZ  PHE A  65      -9.680  -3.961   3.942  1.00  0.45           C  
ATOM   1007  H   PHE A  65     -10.231  -0.999   8.315  1.00  0.37           H  
ATOM   1008  HA  PHE A  65      -8.949  -3.662   8.636  1.00  0.37           H  
ATOM   1009  HB2 PHE A  65      -8.028  -1.062   7.402  1.00  0.38           H  
ATOM   1010  HB3 PHE A  65      -6.963  -2.457   7.603  1.00  0.40           H  
ATOM   1011  HD1 PHE A  65      -7.345  -4.547   6.365  1.00  0.45           H  
ATOM   1012  HD2 PHE A  65      -9.927  -1.130   5.843  1.00  0.47           H  
ATOM   1013  HE1 PHE A  65      -8.325  -5.596   4.336  1.00  0.48           H  
ATOM   1014  HE2 PHE A  65     -10.909  -2.190   3.816  1.00  0.53           H  
ATOM   1015  HZ  PHE A  65     -10.106  -4.418   3.062  1.00  0.48           H  
ATOM   1016  N   GLY A  66      -7.824  -1.021  10.285  1.00  0.37           N  
ATOM   1017  CA  GLY A  66      -7.103  -0.679  11.556  1.00  0.38           C  
ATOM   1018  C   GLY A  66      -6.144   0.500  11.350  1.00  0.37           C  
ATOM   1019  O   GLY A  66      -6.153   1.164  10.336  1.00  0.36           O  
ATOM   1020  H   GLY A  66      -8.116  -0.310   9.678  1.00  0.40           H  
ATOM   1021  HA2 GLY A  66      -7.828  -0.415  12.312  1.00  0.39           H  
ATOM   1022  HA3 GLY A  66      -6.534  -1.534  11.897  1.00  0.38           H  
ATOM   1023  N   GLU A  67      -5.322   0.748  12.334  1.00  0.40           N  
ATOM   1024  CA  GLU A  67      -4.343   1.876  12.264  1.00  0.41           C  
ATOM   1025  C   GLU A  67      -3.240   1.570  11.244  1.00  0.40           C  
ATOM   1026  O   GLU A  67      -2.627   2.463  10.693  1.00  0.39           O  
ATOM   1027  CB  GLU A  67      -3.717   2.096  13.645  1.00  0.48           C  
ATOM   1028  CG  GLU A  67      -2.810   3.330  13.606  1.00  0.49           C  
ATOM   1029  CD  GLU A  67      -2.199   3.558  14.990  1.00  0.58           C  
ATOM   1030  OE1 GLU A  67      -1.148   2.995  15.253  1.00  1.27           O  
ATOM   1031  OE2 GLU A  67      -2.789   4.297  15.762  1.00  1.21           O  
ATOM   1032  H   GLU A  67      -5.355   0.168  13.124  1.00  0.42           H  
ATOM   1033  HA  GLU A  67      -4.862   2.773  11.967  1.00  0.41           H  
ATOM   1034  HB2 GLU A  67      -4.499   2.244  14.375  1.00  0.50           H  
ATOM   1035  HB3 GLU A  67      -3.131   1.230  13.916  1.00  0.50           H  
ATOM   1036  HG2 GLU A  67      -2.022   3.176  12.885  1.00  0.49           H  
ATOM   1037  HG3 GLU A  67      -3.393   4.195  13.325  1.00  0.48           H  
ATOM   1038  N   GLU A  68      -2.974   0.319  11.000  1.00  0.41           N  
ATOM   1039  CA  GLU A  68      -1.902  -0.059  10.031  1.00  0.43           C  
ATOM   1040  C   GLU A  68      -2.254   0.425   8.620  1.00  0.38           C  
ATOM   1041  O   GLU A  68      -1.395   0.817   7.859  1.00  0.38           O  
ATOM   1042  CB  GLU A  68      -1.757  -1.585  10.025  1.00  0.48           C  
ATOM   1043  CG  GLU A  68      -0.565  -2.002   9.156  1.00  0.56           C  
ATOM   1044  CD  GLU A  68       0.735  -1.504   9.791  1.00  0.65           C  
ATOM   1045  OE1 GLU A  68       0.722  -1.223  10.978  1.00  1.21           O  
ATOM   1046  OE2 GLU A  68       1.723  -1.415   9.080  1.00  1.33           O  
ATOM   1047  H   GLU A  68      -3.481  -0.387  11.448  1.00  0.42           H  
ATOM   1048  HA  GLU A  68      -0.969   0.386  10.340  1.00  0.46           H  
ATOM   1049  HB2 GLU A  68      -1.602  -1.933  11.036  1.00  0.52           H  
ATOM   1050  HB3 GLU A  68      -2.658  -2.028   9.629  1.00  0.45           H  
ATOM   1051  HG2 GLU A  68      -0.538  -3.078   9.081  1.00  0.59           H  
ATOM   1052  HG3 GLU A  68      -0.666  -1.576   8.170  1.00  0.57           H  
ATOM   1053  N   LYS A  69      -3.507   0.393   8.260  1.00  0.36           N  
ATOM   1054  CA  LYS A  69      -3.909   0.846   6.890  1.00  0.34           C  
ATOM   1055  C   LYS A  69      -4.484   2.262   6.958  1.00  0.31           C  
ATOM   1056  O   LYS A  69      -4.480   2.982   5.983  1.00  0.32           O  
ATOM   1057  CB  LYS A  69      -4.965  -0.111   6.329  1.00  0.36           C  
ATOM   1058  CG  LYS A  69      -4.394  -1.537   6.249  1.00  0.40           C  
ATOM   1059  CD  LYS A  69      -3.289  -1.620   5.181  1.00  0.55           C  
ATOM   1060  CE  LYS A  69      -3.060  -3.082   4.781  1.00  0.52           C  
ATOM   1061  NZ  LYS A  69      -1.727  -3.213   4.124  1.00  0.53           N  
ATOM   1062  H   LYS A  69      -4.182   0.085   8.898  1.00  0.37           H  
ATOM   1063  HA  LYS A  69      -3.053   0.853   6.234  1.00  0.35           H  
ATOM   1064  HB2 LYS A  69      -5.829  -0.106   6.976  1.00  0.36           H  
ATOM   1065  HB3 LYS A  69      -5.255   0.215   5.341  1.00  0.39           H  
ATOM   1066  HG2 LYS A  69      -3.983  -1.809   7.210  1.00  0.47           H  
ATOM   1067  HG3 LYS A  69      -5.189  -2.223   5.994  1.00  0.41           H  
ATOM   1068  HD2 LYS A  69      -3.581  -1.051   4.312  1.00  0.73           H  
ATOM   1069  HD3 LYS A  69      -2.370  -1.220   5.581  1.00  0.76           H  
ATOM   1070  HE2 LYS A  69      -3.088  -3.707   5.662  1.00  0.69           H  
ATOM   1071  HE3 LYS A  69      -3.833  -3.393   4.094  1.00  0.76           H  
ATOM   1072  HZ1 LYS A  69      -1.610  -2.453   3.423  1.00  1.08           H  
ATOM   1073  HZ2 LYS A  69      -0.977  -3.143   4.841  1.00  1.14           H  
ATOM   1074  HZ3 LYS A  69      -1.663  -4.136   3.649  1.00  1.14           H  
ATOM   1075  N   GLU A  70      -4.979   2.669   8.096  1.00  0.31           N  
ATOM   1076  CA  GLU A  70      -5.559   4.041   8.209  1.00  0.32           C  
ATOM   1077  C   GLU A  70      -4.478   5.098   7.982  1.00  0.32           C  
ATOM   1078  O   GLU A  70      -4.709   6.113   7.357  1.00  0.33           O  
ATOM   1079  CB  GLU A  70      -6.141   4.233   9.609  1.00  0.34           C  
ATOM   1080  CG  GLU A  70      -7.015   5.485   9.632  1.00  0.38           C  
ATOM   1081  CD  GLU A  70      -7.598   5.676  11.034  1.00  0.43           C  
ATOM   1082  OE1 GLU A  70      -7.462   4.770  11.840  1.00  1.10           O  
ATOM   1083  OE2 GLU A  70      -8.170   6.726  11.279  1.00  1.18           O  
ATOM   1084  H   GLU A  70      -4.971   2.077   8.877  1.00  0.33           H  
ATOM   1085  HA  GLU A  70      -6.341   4.162   7.476  1.00  0.32           H  
ATOM   1086  HB2 GLU A  70      -6.735   3.374   9.872  1.00  0.35           H  
ATOM   1087  HB3 GLU A  70      -5.339   4.348  10.318  1.00  0.35           H  
ATOM   1088  HG2 GLU A  70      -6.419   6.347   9.366  1.00  0.38           H  
ATOM   1089  HG3 GLU A  70      -7.823   5.368   8.925  1.00  0.39           H  
ATOM   1090  N   ALA A  71      -3.306   4.876   8.504  1.00  0.32           N  
ATOM   1091  CA  ALA A  71      -2.216   5.877   8.340  1.00  0.33           C  
ATOM   1092  C   ALA A  71      -1.854   6.017   6.863  1.00  0.33           C  
ATOM   1093  O   ALA A  71      -1.432   7.066   6.419  1.00  0.33           O  
ATOM   1094  CB  ALA A  71      -0.989   5.435   9.138  1.00  0.38           C  
ATOM   1095  H   ALA A  71      -3.146   4.054   9.017  1.00  0.33           H  
ATOM   1096  HA  ALA A  71      -2.555   6.832   8.711  1.00  0.34           H  
ATOM   1097  HB1 ALA A  71      -1.265   5.306  10.175  1.00  1.05           H  
ATOM   1098  HB2 ALA A  71      -0.622   4.502   8.743  1.00  1.08           H  
ATOM   1099  HB3 ALA A  71      -0.218   6.190   9.062  1.00  1.06           H  
ATOM   1100  N   ILE A  72      -2.016   4.980   6.091  1.00  0.35           N  
ATOM   1101  CA  ILE A  72      -1.679   5.094   4.648  1.00  0.38           C  
ATOM   1102  C   ILE A  72      -2.555   6.188   4.045  1.00  0.36           C  
ATOM   1103  O   ILE A  72      -2.113   6.993   3.250  1.00  0.37           O  
ATOM   1104  CB  ILE A  72      -1.944   3.756   3.943  1.00  0.42           C  
ATOM   1105  CG1 ILE A  72      -0.925   2.726   4.465  1.00  0.46           C  
ATOM   1106  CG2 ILE A  72      -1.810   3.925   2.403  1.00  0.46           C  
ATOM   1107  CD1 ILE A  72      -1.307   1.299   4.020  1.00  0.51           C  
ATOM   1108  H   ILE A  72      -2.362   4.137   6.458  1.00  0.36           H  
ATOM   1109  HA  ILE A  72      -0.638   5.362   4.539  1.00  0.39           H  
ATOM   1110  HB  ILE A  72      -2.947   3.428   4.183  1.00  0.42           H  
ATOM   1111 HG12 ILE A  72       0.054   2.971   4.079  1.00  0.49           H  
ATOM   1112 HG13 ILE A  72      -0.903   2.769   5.544  1.00  0.46           H  
ATOM   1113 HG21 ILE A  72      -1.236   4.814   2.176  1.00  1.16           H  
ATOM   1114 HG22 ILE A  72      -1.313   3.066   1.974  1.00  1.07           H  
ATOM   1115 HG23 ILE A  72      -2.797   4.018   1.963  1.00  1.12           H  
ATOM   1116 HD11 ILE A  72      -2.381   1.205   3.954  1.00  1.12           H  
ATOM   1117 HD12 ILE A  72      -0.869   1.087   3.056  1.00  1.13           H  
ATOM   1118 HD13 ILE A  72      -0.933   0.586   4.742  1.00  1.15           H  
ATOM   1119  N   PHE A  73      -3.800   6.227   4.433  1.00  0.36           N  
ATOM   1120  CA  PHE A  73      -4.724   7.274   3.908  1.00  0.39           C  
ATOM   1121  C   PHE A  73      -4.297   8.648   4.403  1.00  0.35           C  
ATOM   1122  O   PHE A  73      -4.341   9.622   3.676  1.00  0.35           O  
ATOM   1123  CB  PHE A  73      -6.138   6.973   4.406  1.00  0.44           C  
ATOM   1124  CG  PHE A  73      -6.713   5.872   3.571  1.00  0.55           C  
ATOM   1125  CD1 PHE A  73      -7.388   6.188   2.384  1.00  0.90           C  
ATOM   1126  CD2 PHE A  73      -6.542   4.532   3.955  1.00  0.53           C  
ATOM   1127  CE1 PHE A  73      -7.899   5.165   1.577  1.00  1.04           C  
ATOM   1128  CE2 PHE A  73      -7.047   3.501   3.145  1.00  0.65           C  
ATOM   1129  CZ  PHE A  73      -7.727   3.816   1.954  1.00  0.85           C  
ATOM   1130  H   PHE A  73      -4.130   5.566   5.078  1.00  0.36           H  
ATOM   1131  HA  PHE A  73      -4.705   7.266   2.828  1.00  0.42           H  
ATOM   1132  HB2 PHE A  73      -6.094   6.656   5.438  1.00  0.38           H  
ATOM   1133  HB3 PHE A  73      -6.757   7.855   4.322  1.00  0.53           H  
ATOM   1134  HD1 PHE A  73      -7.521   7.223   2.098  1.00  1.12           H  
ATOM   1135  HD2 PHE A  73      -6.025   4.297   4.870  1.00  0.63           H  
ATOM   1136  HE1 PHE A  73      -8.415   5.414   0.667  1.00  1.35           H  
ATOM   1137  HE2 PHE A  73      -6.915   2.469   3.438  1.00  0.76           H  
ATOM   1138  HZ  PHE A  73      -8.106   3.027   1.332  1.00  0.98           H  
ATOM   1139  N   GLU A  74      -3.883   8.747   5.628  1.00  0.35           N  
ATOM   1140  CA  GLU A  74      -3.453  10.065   6.153  1.00  0.34           C  
ATOM   1141  C   GLU A  74      -2.288  10.591   5.319  1.00  0.30           C  
ATOM   1142  O   GLU A  74      -2.217  11.763   5.003  1.00  0.31           O  
ATOM   1143  CB  GLU A  74      -3.046   9.922   7.613  1.00  0.36           C  
ATOM   1144  CG  GLU A  74      -2.530  11.263   8.132  1.00  0.36           C  
ATOM   1145  CD  GLU A  74      -2.476  11.227   9.659  1.00  0.42           C  
ATOM   1146  OE1 GLU A  74      -2.840  10.206  10.220  1.00  1.11           O  
ATOM   1147  OE2 GLU A  74      -2.074  12.220  10.244  1.00  1.21           O  
ATOM   1148  H   GLU A  74      -3.842   7.957   6.209  1.00  0.36           H  
ATOM   1149  HA  GLU A  74      -4.277  10.755   6.079  1.00  0.38           H  
ATOM   1150  HB2 GLU A  74      -3.901   9.612   8.196  1.00  0.39           H  
ATOM   1151  HB3 GLU A  74      -2.264   9.181   7.699  1.00  0.35           H  
ATOM   1152  HG2 GLU A  74      -1.534  11.439   7.738  1.00  0.34           H  
ATOM   1153  HG3 GLU A  74      -3.190  12.056   7.814  1.00  0.39           H  
ATOM   1154  N   GLY A  75      -1.382   9.732   4.948  1.00  0.27           N  
ATOM   1155  CA  GLY A  75      -0.236  10.187   4.116  1.00  0.27           C  
ATOM   1156  C   GLY A  75      -0.768  10.663   2.764  1.00  0.27           C  
ATOM   1157  O   GLY A  75      -0.390  11.707   2.270  1.00  0.28           O  
ATOM   1158  H   GLY A  75      -1.472   8.788   5.192  1.00  0.28           H  
ATOM   1159  HA2 GLY A  75       0.270  11.003   4.617  1.00  0.28           H  
ATOM   1160  HA3 GLY A  75       0.452   9.371   3.963  1.00  0.28           H  
ATOM   1161  N   HIS A  76      -1.652   9.908   2.164  1.00  0.29           N  
ATOM   1162  CA  HIS A  76      -2.210  10.327   0.849  1.00  0.31           C  
ATOM   1163  C   HIS A  76      -2.914  11.673   1.008  1.00  0.31           C  
ATOM   1164  O   HIS A  76      -2.770  12.559   0.191  1.00  0.33           O  
ATOM   1165  CB  HIS A  76      -3.224   9.290   0.357  1.00  0.35           C  
ATOM   1166  CG  HIS A  76      -2.525   8.007  -0.013  1.00  0.37           C  
ATOM   1167  ND1 HIS A  76      -3.226   6.826  -0.220  1.00  0.54           N  
ATOM   1168  CD2 HIS A  76      -1.200   7.693  -0.212  1.00  0.44           C  
ATOM   1169  CE1 HIS A  76      -2.332   5.869  -0.528  1.00  0.53           C  
ATOM   1170  NE2 HIS A  76      -1.087   6.345  -0.535  1.00  0.41           N  
ATOM   1171  H   HIS A  76      -1.949   9.073   2.582  1.00  0.30           H  
ATOM   1172  HA  HIS A  76      -1.414  10.426   0.131  1.00  0.32           H  
ATOM   1173  HB2 HIS A  76      -3.941   9.093   1.139  1.00  0.36           H  
ATOM   1174  HB3 HIS A  76      -3.740   9.679  -0.510  1.00  0.38           H  
ATOM   1175  HD2 HIS A  76      -0.373   8.381  -0.124  1.00  0.64           H  
ATOM   1176  HE1 HIS A  76      -2.591   4.843  -0.744  1.00  0.71           H  
ATOM   1177  HE2 HIS A  76      -0.264   5.849  -0.727  1.00  0.46           H  
ATOM   1178  N   ILE A  77      -3.674  11.840   2.055  1.00  0.31           N  
ATOM   1179  CA  ILE A  77      -4.375  13.139   2.250  1.00  0.32           C  
ATOM   1180  C   ILE A  77      -3.343  14.222   2.574  1.00  0.31           C  
ATOM   1181  O   ILE A  77      -3.377  15.306   2.027  1.00  0.32           O  
ATOM   1182  CB  ILE A  77      -5.392  13.020   3.395  1.00  0.34           C  
ATOM   1183  CG1 ILE A  77      -6.510  12.050   2.973  1.00  0.38           C  
ATOM   1184  CG2 ILE A  77      -5.992  14.399   3.690  1.00  0.38           C  
ATOM   1185  CD1 ILE A  77      -7.420  11.703   4.168  1.00  0.40           C  
ATOM   1186  H   ILE A  77      -3.780  11.117   2.708  1.00  0.31           H  
ATOM   1187  HA  ILE A  77      -4.892  13.402   1.339  1.00  0.34           H  
ATOM   1188  HB  ILE A  77      -4.895  12.645   4.278  1.00  0.32           H  
ATOM   1189 HG12 ILE A  77      -7.102  12.509   2.195  1.00  0.42           H  
ATOM   1190 HG13 ILE A  77      -6.064  11.143   2.590  1.00  0.38           H  
ATOM   1191 HG21 ILE A  77      -6.313  14.857   2.765  1.00  1.08           H  
ATOM   1192 HG22 ILE A  77      -6.837  14.294   4.351  1.00  1.11           H  
ATOM   1193 HG23 ILE A  77      -5.247  15.023   4.160  1.00  1.02           H  
ATOM   1194 HD11 ILE A  77      -6.843  11.692   5.082  1.00  1.10           H  
ATOM   1195 HD12 ILE A  77      -8.210  12.437   4.251  1.00  1.11           H  
ATOM   1196 HD13 ILE A  77      -7.859  10.728   4.013  1.00  1.06           H  
ATOM   1197  N   MET A  78      -2.428  13.943   3.467  1.00  0.29           N  
ATOM   1198  CA  MET A  78      -1.399  14.953   3.835  1.00  0.29           C  
ATOM   1199  C   MET A  78      -0.573  15.337   2.601  1.00  0.28           C  
ATOM   1200  O   MET A  78      -0.298  16.498   2.368  1.00  0.30           O  
ATOM   1201  CB  MET A  78      -0.504  14.351   4.926  1.00  0.29           C  
ATOM   1202  CG  MET A  78       0.502  15.387   5.426  1.00  0.32           C  
ATOM   1203  SD  MET A  78       1.288  14.767   6.938  1.00  0.31           S  
ATOM   1204  CE  MET A  78       1.972  13.244   6.240  1.00  0.28           C  
ATOM   1205  H   MET A  78      -2.412  13.071   3.913  1.00  0.29           H  
ATOM   1206  HA  MET A  78      -1.887  15.833   4.223  1.00  0.31           H  
ATOM   1207  HB2 MET A  78      -1.120  14.029   5.753  1.00  0.31           H  
ATOM   1208  HB3 MET A  78       0.026  13.501   4.525  1.00  0.29           H  
ATOM   1209  HG2 MET A  78       1.255  15.555   4.669  1.00  0.34           H  
ATOM   1210  HG3 MET A  78      -0.009  16.313   5.640  1.00  0.37           H  
ATOM   1211  HE1 MET A  78       2.275  13.417   5.220  1.00  1.05           H  
ATOM   1212  HE2 MET A  78       2.830  12.937   6.821  1.00  1.04           H  
ATOM   1213  HE3 MET A  78       1.218  12.467   6.265  1.00  1.08           H  
ATOM   1214  N   LEU A  79      -0.188  14.378   1.802  1.00  0.28           N  
ATOM   1215  CA  LEU A  79       0.607  14.707   0.579  1.00  0.28           C  
ATOM   1216  C   LEU A  79      -0.221  15.611  -0.334  1.00  0.28           C  
ATOM   1217  O   LEU A  79       0.288  16.530  -0.943  1.00  0.28           O  
ATOM   1218  CB  LEU A  79       0.992  13.417  -0.186  1.00  0.28           C  
ATOM   1219  CG  LEU A  79       1.597  13.772  -1.568  1.00  0.29           C  
ATOM   1220  CD1 LEU A  79       2.791  14.747  -1.398  1.00  0.31           C  
ATOM   1221  CD2 LEU A  79       2.043  12.484  -2.307  1.00  0.31           C  
ATOM   1222  H   LEU A  79      -0.429  13.450   1.999  1.00  0.28           H  
ATOM   1223  HA  LEU A  79       1.500  15.226   0.879  1.00  0.28           H  
ATOM   1224  HB2 LEU A  79       1.716  12.862   0.391  1.00  0.31           H  
ATOM   1225  HB3 LEU A  79       0.110  12.810  -0.331  1.00  0.29           H  
ATOM   1226  HG  LEU A  79       0.839  14.251  -2.165  1.00  0.30           H  
ATOM   1227 HD11 LEU A  79       3.227  14.641  -0.418  1.00  1.03           H  
ATOM   1228 HD12 LEU A  79       3.545  14.537  -2.137  1.00  1.07           H  
ATOM   1229 HD13 LEU A  79       2.443  15.767  -1.521  1.00  1.01           H  
ATOM   1230 HD21 LEU A  79       1.401  11.661  -2.027  1.00  1.02           H  
ATOM   1231 HD22 LEU A  79       1.967  12.637  -3.376  1.00  1.04           H  
ATOM   1232 HD23 LEU A  79       3.065  12.249  -2.057  1.00  1.00           H  
ATOM   1233  N   LEU A  80      -1.487  15.333  -0.445  1.00  0.28           N  
ATOM   1234  CA  LEU A  80      -2.365  16.144  -1.335  1.00  0.29           C  
ATOM   1235  C   LEU A  80      -2.465  17.582  -0.808  1.00  0.30           C  
ATOM   1236  O   LEU A  80      -2.468  18.529  -1.572  1.00  0.31           O  
ATOM   1237  CB  LEU A  80      -3.761  15.508  -1.374  1.00  0.30           C  
ATOM   1238  CG  LEU A  80      -4.687  16.283  -2.329  1.00  0.32           C  
ATOM   1239  CD1 LEU A  80      -4.209  16.131  -3.799  1.00  0.34           C  
ATOM   1240  CD2 LEU A  80      -6.110  15.726  -2.181  1.00  0.37           C  
ATOM   1241  H   LEU A  80      -1.858  14.585   0.066  1.00  0.28           H  
ATOM   1242  HA  LEU A  80      -1.947  16.154  -2.330  1.00  0.29           H  
ATOM   1243  HB2 LEU A  80      -3.677  14.485  -1.710  1.00  0.31           H  
ATOM   1244  HB3 LEU A  80      -4.186  15.520  -0.381  1.00  0.31           H  
ATOM   1245  HG  LEU A  80      -4.693  17.331  -2.058  1.00  0.33           H  
ATOM   1246 HD11 LEU A  80      -3.589  15.246  -3.899  1.00  1.04           H  
ATOM   1247 HD12 LEU A  80      -5.068  16.042  -4.460  1.00  1.10           H  
ATOM   1248 HD13 LEU A  80      -3.633  17.005  -4.085  1.00  1.08           H  
ATOM   1249 HD21 LEU A  80      -6.109  14.672  -2.415  1.00  1.14           H  
ATOM   1250 HD22 LEU A  80      -6.449  15.869  -1.164  1.00  1.06           H  
ATOM   1251 HD23 LEU A  80      -6.773  16.245  -2.857  1.00  0.98           H  
ATOM   1252  N   GLU A  81      -2.559  17.759   0.485  1.00  0.31           N  
ATOM   1253  CA  GLU A  81      -2.674  19.139   1.043  1.00  0.34           C  
ATOM   1254  C   GLU A  81      -1.290  19.786   1.136  1.00  0.33           C  
ATOM   1255  O   GLU A  81      -1.143  20.881   1.645  1.00  0.36           O  
ATOM   1256  CB  GLU A  81      -3.292  19.069   2.442  1.00  0.37           C  
ATOM   1257  CG  GLU A  81      -4.757  18.642   2.334  1.00  0.41           C  
ATOM   1258  CD  GLU A  81      -5.373  18.571   3.733  1.00  0.46           C  
ATOM   1259  OE1 GLU A  81      -4.630  18.694   4.693  1.00  1.23           O  
ATOM   1260  OE2 GLU A  81      -6.578  18.396   3.821  1.00  1.12           O  
ATOM   1261  H   GLU A  81      -2.559  16.990   1.093  1.00  0.30           H  
ATOM   1262  HA  GLU A  81      -3.307  19.732   0.401  1.00  0.36           H  
ATOM   1263  HB2 GLU A  81      -2.751  18.353   3.041  1.00  0.36           H  
ATOM   1264  HB3 GLU A  81      -3.238  20.042   2.909  1.00  0.40           H  
ATOM   1265  HG2 GLU A  81      -5.296  19.366   1.738  1.00  0.46           H  
ATOM   1266  HG3 GLU A  81      -4.820  17.672   1.867  1.00  0.40           H  
ATOM   1267  N   ASP A  82      -0.273  19.121   0.661  1.00  0.31           N  
ATOM   1268  CA  ASP A  82       1.096  19.706   0.738  1.00  0.33           C  
ATOM   1269  C   ASP A  82       1.074  21.141   0.197  1.00  0.35           C  
ATOM   1270  O   ASP A  82       0.546  21.414  -0.863  1.00  0.34           O  
ATOM   1271  CB  ASP A  82       2.066  18.856  -0.088  1.00  0.33           C  
ATOM   1272  CG  ASP A  82       3.503  19.285   0.213  1.00  0.37           C  
ATOM   1273  OD1 ASP A  82       3.740  19.759   1.313  1.00  1.09           O  
ATOM   1274  OD2 ASP A  82       4.341  19.137  -0.661  1.00  1.20           O  
ATOM   1275  H   ASP A  82      -0.408  18.237   0.259  1.00  0.31           H  
ATOM   1276  HA  ASP A  82       1.421  19.719   1.768  1.00  0.35           H  
ATOM   1277  HB2 ASP A  82       1.939  17.814   0.171  1.00  0.33           H  
ATOM   1278  HB3 ASP A  82       1.862  18.993  -1.139  1.00  0.33           H  
ATOM   1279  N   GLU A  83       1.629  22.058   0.940  1.00  0.38           N  
ATOM   1280  CA  GLU A  83       1.639  23.489   0.514  1.00  0.42           C  
ATOM   1281  C   GLU A  83       2.374  23.657  -0.819  1.00  0.40           C  
ATOM   1282  O   GLU A  83       2.185  24.634  -1.515  1.00  0.41           O  
ATOM   1283  CB  GLU A  83       2.344  24.326   1.582  1.00  0.49           C  
ATOM   1284  CG  GLU A  83       1.476  24.389   2.839  1.00  0.52           C  
ATOM   1285  CD  GLU A  83       2.182  25.226   3.906  1.00  0.60           C  
ATOM   1286  OE1 GLU A  83       3.327  25.588   3.684  1.00  1.32           O  
ATOM   1287  OE2 GLU A  83       1.567  25.493   4.925  1.00  1.15           O  
ATOM   1288  H   GLU A  83       2.026  21.806   1.801  1.00  0.39           H  
ATOM   1289  HA  GLU A  83       0.622  23.834   0.408  1.00  0.42           H  
ATOM   1290  HB2 GLU A  83       3.295  23.872   1.823  1.00  0.50           H  
ATOM   1291  HB3 GLU A  83       2.506  25.325   1.208  1.00  0.53           H  
ATOM   1292  HG2 GLU A  83       0.525  24.842   2.594  1.00  0.54           H  
ATOM   1293  HG3 GLU A  83       1.315  23.391   3.215  1.00  0.50           H  
ATOM   1294  N   GLU A  84       3.189  22.713  -1.195  1.00  0.40           N  
ATOM   1295  CA  GLU A  84       3.904  22.823  -2.497  1.00  0.40           C  
ATOM   1296  C   GLU A  84       2.899  22.625  -3.631  1.00  0.36           C  
ATOM   1297  O   GLU A  84       2.993  23.221  -4.686  1.00  0.36           O  
ATOM   1298  CB  GLU A  84       4.980  21.740  -2.580  1.00  0.44           C  
ATOM   1299  CG  GLU A  84       6.109  22.064  -1.602  1.00  0.50           C  
ATOM   1300  CD  GLU A  84       7.182  20.979  -1.688  1.00  0.56           C  
ATOM   1301  OE1 GLU A  84       6.927  19.971  -2.326  1.00  1.19           O  
ATOM   1302  OE2 GLU A  84       8.240  21.173  -1.113  1.00  1.24           O  
ATOM   1303  H   GLU A  84       3.301  21.907  -0.650  1.00  0.40           H  
ATOM   1304  HA  GLU A  84       4.362  23.800  -2.581  1.00  0.43           H  
ATOM   1305  HB2 GLU A  84       4.546  20.785  -2.329  1.00  0.42           H  
ATOM   1306  HB3 GLU A  84       5.378  21.702  -3.583  1.00  0.45           H  
ATOM   1307  HG2 GLU A  84       6.539  23.021  -1.853  1.00  0.53           H  
ATOM   1308  HG3 GLU A  84       5.714  22.097  -0.596  1.00  0.51           H  
ATOM   1309  N   LEU A  85       1.929  21.787  -3.400  1.00  0.32           N  
ATOM   1310  CA  LEU A  85       0.897  21.519  -4.440  1.00  0.29           C  
ATOM   1311  C   LEU A  85       0.013  22.754  -4.613  1.00  0.30           C  
ATOM   1312  O   LEU A  85      -0.345  23.127  -5.708  1.00  0.31           O  
ATOM   1313  CB  LEU A  85       0.025  20.353  -3.979  1.00  0.27           C  
ATOM   1314  CG  LEU A  85       0.836  19.052  -4.020  1.00  0.28           C  
ATOM   1315  CD1 LEU A  85       0.027  17.956  -3.320  1.00  0.28           C  
ATOM   1316  CD2 LEU A  85       1.152  18.639  -5.490  1.00  0.30           C  
ATOM   1317  H   LEU A  85       1.885  21.347  -2.525  1.00  0.33           H  
ATOM   1318  HA  LEU A  85       1.372  21.272  -5.373  1.00  0.30           H  
ATOM   1319  HB2 LEU A  85      -0.310  20.539  -2.967  1.00  0.28           H  
ATOM   1320  HB3 LEU A  85      -0.833  20.266  -4.628  1.00  0.26           H  
ATOM   1321  HG  LEU A  85       1.760  19.202  -3.476  1.00  0.31           H  
ATOM   1322 HD11 LEU A  85      -0.262  18.301  -2.340  1.00  1.01           H  
ATOM   1323 HD12 LEU A  85      -0.857  17.732  -3.898  1.00  1.06           H  
ATOM   1324 HD13 LEU A  85       0.632  17.067  -3.224  1.00  1.09           H  
ATOM   1325 HD21 LEU A  85       0.558  19.223  -6.181  1.00  1.06           H  
ATOM   1326 HD22 LEU A  85       2.200  18.810  -5.696  1.00  1.05           H  
ATOM   1327 HD23 LEU A  85       0.933  17.588  -5.637  1.00  1.07           H  
ATOM   1328  N   GLU A  86      -0.352  23.382  -3.537  1.00  0.32           N  
ATOM   1329  CA  GLU A  86      -1.225  24.586  -3.634  1.00  0.34           C  
ATOM   1330  C   GLU A  86      -0.537  25.673  -4.461  1.00  0.37           C  
ATOM   1331  O   GLU A  86      -1.127  26.262  -5.345  1.00  0.37           O  
ATOM   1332  CB  GLU A  86      -1.521  25.106  -2.223  1.00  0.38           C  
ATOM   1333  CG  GLU A  86      -2.428  26.340  -2.296  1.00  0.42           C  
ATOM   1334  CD  GLU A  86      -2.719  26.840  -0.879  1.00  0.46           C  
ATOM   1335  OE1 GLU A  86      -2.386  26.134   0.058  1.00  1.19           O  
ATOM   1336  OE2 GLU A  86      -3.273  27.921  -0.756  1.00  1.15           O  
ATOM   1337  H   GLU A  86      -0.055  23.060  -2.659  1.00  0.32           H  
ATOM   1338  HA  GLU A  86      -2.151  24.310  -4.112  1.00  0.34           H  
ATOM   1339  HB2 GLU A  86      -2.013  24.332  -1.653  1.00  0.37           H  
ATOM   1340  HB3 GLU A  86      -0.593  25.373  -1.738  1.00  0.40           H  
ATOM   1341  HG2 GLU A  86      -1.936  27.122  -2.855  1.00  0.46           H  
ATOM   1342  HG3 GLU A  86      -3.355  26.077  -2.781  1.00  0.43           H  
ATOM   1343  N   GLN A  87       0.700  25.955  -4.170  1.00  0.39           N  
ATOM   1344  CA  GLN A  87       1.426  27.016  -4.927  1.00  0.43           C  
ATOM   1345  C   GLN A  87       1.713  26.580  -6.377  1.00  0.42           C  
ATOM   1346  O   GLN A  87       1.622  27.371  -7.293  1.00  0.44           O  
ATOM   1347  CB  GLN A  87       2.752  27.300  -4.219  1.00  0.47           C  
ATOM   1348  CG  GLN A  87       2.486  28.002  -2.885  1.00  0.50           C  
ATOM   1349  CD  GLN A  87       3.818  28.279  -2.181  1.00  0.56           C  
ATOM   1350  OE1 GLN A  87       4.784  28.663  -2.810  1.00  0.70           O  
ATOM   1351  NE2 GLN A  87       3.905  28.110  -0.889  1.00  0.60           N  
ATOM   1352  H   GLN A  87       1.151  25.474  -3.449  1.00  0.40           H  
ATOM   1353  HA  GLN A  87       0.831  27.916  -4.936  1.00  0.44           H  
ATOM   1354  HB2 GLN A  87       3.269  26.369  -4.036  1.00  0.48           H  
ATOM   1355  HB3 GLN A  87       3.365  27.935  -4.842  1.00  0.49           H  
ATOM   1356  HG2 GLN A  87       1.971  28.935  -3.067  1.00  0.51           H  
ATOM   1357  HG3 GLN A  87       1.875  27.372  -2.257  1.00  0.49           H  
ATOM   1358 HE21 GLN A  87       3.122  27.810  -0.380  1.00  0.69           H  
ATOM   1359 HE22 GLN A  87       4.749  28.295  -0.425  1.00  0.64           H  
ATOM   1360  N   GLU A  88       2.084  25.344  -6.590  1.00  0.41           N  
ATOM   1361  CA  GLU A  88       2.405  24.884  -7.977  1.00  0.42           C  
ATOM   1362  C   GLU A  88       1.148  24.779  -8.850  1.00  0.40           C  
ATOM   1363  O   GLU A  88       1.163  25.126 -10.016  1.00  0.42           O  
ATOM   1364  CB  GLU A  88       3.094  23.521  -7.908  1.00  0.43           C  
ATOM   1365  CG  GLU A  88       4.498  23.694  -7.317  1.00  0.47           C  
ATOM   1366  CD  GLU A  88       5.198  22.335  -7.243  1.00  0.50           C  
ATOM   1367  OE1 GLU A  88       4.535  21.336  -7.465  1.00  1.29           O  
ATOM   1368  OE2 GLU A  88       6.388  22.318  -6.972  1.00  1.09           O  
ATOM   1369  H   GLU A  88       2.171  24.725  -5.835  1.00  0.40           H  
ATOM   1370  HA  GLU A  88       3.082  25.594  -8.430  1.00  0.45           H  
ATOM   1371  HB2 GLU A  88       2.516  22.856  -7.279  1.00  0.40           H  
ATOM   1372  HB3 GLU A  88       3.170  23.105  -8.898  1.00  0.44           H  
ATOM   1373  HG2 GLU A  88       5.072  24.359  -7.948  1.00  0.50           H  
ATOM   1374  HG3 GLU A  88       4.424  24.113  -6.326  1.00  0.46           H  
ATOM   1375  N   ILE A  89       0.066  24.313  -8.304  1.00  0.37           N  
ATOM   1376  CA  ILE A  89      -1.179  24.192  -9.116  1.00  0.36           C  
ATOM   1377  C   ILE A  89      -1.702  25.598  -9.430  1.00  0.37           C  
ATOM   1378  O   ILE A  89      -2.086  25.892 -10.541  1.00  0.37           O  
ATOM   1379  CB  ILE A  89      -2.211  23.385  -8.306  1.00  0.34           C  
ATOM   1380  CG1 ILE A  89      -1.639  21.973  -8.078  1.00  0.34           C  
ATOM   1381  CG2 ILE A  89      -3.570  23.298  -9.047  1.00  0.37           C  
ATOM   1382  CD1 ILE A  89      -2.475  21.223  -7.039  1.00  0.34           C  
ATOM   1383  H   ILE A  89       0.068  24.052  -7.361  1.00  0.36           H  
ATOM   1384  HA  ILE A  89      -0.958  23.676 -10.039  1.00  0.37           H  
ATOM   1385  HB  ILE A  89      -2.362  23.866  -7.350  1.00  0.34           H  
ATOM   1386 HG12 ILE A  89      -1.645  21.424  -9.007  1.00  0.37           H  
ATOM   1387 HG13 ILE A  89      -0.624  22.054  -7.727  1.00  0.33           H  
ATOM   1388 HG21 ILE A  89      -3.768  24.216  -9.576  1.00  1.06           H  
ATOM   1389 HG22 ILE A  89      -3.556  22.477  -9.751  1.00  1.09           H  
ATOM   1390 HG23 ILE A  89      -4.358  23.137  -8.328  1.00  1.08           H  
ATOM   1391 HD11 ILE A  89      -3.511  21.218  -7.340  1.00  1.09           H  
ATOM   1392 HD12 ILE A  89      -2.120  20.205  -6.961  1.00  1.09           H  
ATOM   1393 HD13 ILE A  89      -2.379  21.711  -6.080  1.00  1.04           H  
ATOM   1394  N   ILE A  90      -1.721  26.460  -8.454  1.00  0.38           N  
ATOM   1395  CA  ILE A  90      -2.226  27.841  -8.684  1.00  0.40           C  
ATOM   1396  C   ILE A  90      -1.273  28.616  -9.604  1.00  0.42           C  
ATOM   1397  O   ILE A  90      -1.701  29.404 -10.426  1.00  0.43           O  
ATOM   1398  CB  ILE A  90      -2.345  28.553  -7.327  1.00  0.43           C  
ATOM   1399  CG1 ILE A  90      -3.500  27.915  -6.534  1.00  0.42           C  
ATOM   1400  CG2 ILE A  90      -2.627  30.044  -7.544  1.00  0.48           C  
ATOM   1401  CD1 ILE A  90      -3.465  28.356  -5.059  1.00  0.45           C  
ATOM   1402  H   ILE A  90      -1.407  26.195  -7.564  1.00  0.39           H  
ATOM   1403  HA  ILE A  90      -3.198  27.792  -9.145  1.00  0.40           H  
ATOM   1404  HB  ILE A  90      -1.421  28.434  -6.787  1.00  0.44           H  
ATOM   1405 HG12 ILE A  90      -4.439  28.216  -6.973  1.00  0.44           H  
ATOM   1406 HG13 ILE A  90      -3.414  26.839  -6.586  1.00  0.39           H  
ATOM   1407 HG21 ILE A  90      -3.415  30.161  -8.276  1.00  1.14           H  
ATOM   1408 HG22 ILE A  90      -2.932  30.495  -6.614  1.00  1.05           H  
ATOM   1409 HG23 ILE A  90      -1.731  30.528  -7.900  1.00  1.14           H  
ATOM   1410 HD11 ILE A  90      -2.441  28.464  -4.728  1.00  1.13           H  
ATOM   1411 HD12 ILE A  90      -3.980  29.299  -4.948  1.00  1.10           H  
ATOM   1412 HD13 ILE A  90      -3.957  27.610  -4.452  1.00  1.12           H  
ATOM   1413  N   ALA A  91       0.008  28.441  -9.448  1.00  0.43           N  
ATOM   1414  CA  ALA A  91       0.970  29.202 -10.298  1.00  0.45           C  
ATOM   1415  C   ALA A  91       0.763  28.868 -11.774  1.00  0.44           C  
ATOM   1416  O   ALA A  91       0.725  29.742 -12.616  1.00  0.44           O  
ATOM   1417  CB  ALA A  91       2.401  28.848  -9.898  1.00  0.48           C  
ATOM   1418  H   ALA A  91       0.339  27.824  -8.762  1.00  0.42           H  
ATOM   1419  HA  ALA A  91       0.814  30.261 -10.151  1.00  0.47           H  
ATOM   1420  HB1 ALA A  91       2.517  28.956  -8.830  1.00  1.10           H  
ATOM   1421  HB2 ALA A  91       2.610  27.827 -10.183  1.00  1.15           H  
ATOM   1422  HB3 ALA A  91       3.088  29.510 -10.405  1.00  1.14           H  
ATOM   1423  N   LEU A  92       0.640  27.612 -12.106  1.00  0.43           N  
ATOM   1424  CA  LEU A  92       0.451  27.231 -13.538  1.00  0.43           C  
ATOM   1425  C   LEU A  92      -0.828  27.873 -14.087  1.00  0.41           C  
ATOM   1426  O   LEU A  92      -0.833  28.458 -15.153  1.00  0.42           O  
ATOM   1427  CB  LEU A  92       0.331  25.711 -13.630  1.00  0.43           C  
ATOM   1428  CG  LEU A  92       1.655  25.064 -13.196  1.00  0.44           C  
ATOM   1429  CD1 LEU A  92       1.441  23.555 -13.048  1.00  0.50           C  
ATOM   1430  CD2 LEU A  92       2.782  25.349 -14.235  1.00  0.51           C  
ATOM   1431  H   LEU A  92       0.674  26.909 -11.425  1.00  0.43           H  
ATOM   1432  HA  LEU A  92       1.301  27.560 -14.118  1.00  0.45           H  
ATOM   1433  HB2 LEU A  92      -0.463  25.374 -12.978  1.00  0.43           H  
ATOM   1434  HB3 LEU A  92       0.106  25.425 -14.646  1.00  0.45           H  
ATOM   1435  HG  LEU A  92       1.940  25.469 -12.234  1.00  0.44           H  
ATOM   1436 HD11 LEU A  92       0.612  23.374 -12.380  1.00  1.08           H  
ATOM   1437 HD12 LEU A  92       1.227  23.122 -14.014  1.00  1.13           H  
ATOM   1438 HD13 LEU A  92       2.335  23.105 -12.642  1.00  1.14           H  
ATOM   1439 HD21 LEU A  92       2.356  25.725 -15.156  1.00  1.05           H  
ATOM   1440 HD22 LEU A  92       3.465  26.088 -13.834  1.00  1.17           H  
ATOM   1441 HD23 LEU A  92       3.333  24.438 -14.447  1.00  1.16           H  
ATOM   1442  N   ILE A  93      -1.910  27.772 -13.363  1.00  0.39           N  
ATOM   1443  CA  ILE A  93      -3.191  28.378 -13.834  1.00  0.40           C  
ATOM   1444  C   ILE A  93      -3.007  29.887 -13.968  1.00  0.42           C  
ATOM   1445  O   ILE A  93      -3.343  30.488 -14.967  1.00  0.44           O  
ATOM   1446  CB  ILE A  93      -4.293  28.098 -12.802  1.00  0.39           C  
ATOM   1447  CG1 ILE A  93      -4.468  26.574 -12.647  1.00  0.38           C  
ATOM   1448  CG2 ILE A  93      -5.622  28.746 -13.273  1.00  0.42           C  
ATOM   1449  CD1 ILE A  93      -5.131  26.257 -11.299  1.00  0.39           C  
ATOM   1450  H   ILE A  93      -1.880  27.307 -12.502  1.00  0.39           H  
ATOM   1451  HA  ILE A  93      -3.467  27.954 -14.790  1.00  0.40           H  
ATOM   1452  HB  ILE A  93      -4.003  28.528 -11.851  1.00  0.40           H  
ATOM   1453 HG12 ILE A  93      -5.088  26.199 -13.450  1.00  0.39           H  
ATOM   1454 HG13 ILE A  93      -3.502  26.093 -12.688  1.00  0.37           H  
ATOM   1455 HG21 ILE A  93      -5.637  28.816 -14.353  1.00  1.13           H  
ATOM   1456 HG22 ILE A  93      -6.465  28.151 -12.951  1.00  1.09           H  
ATOM   1457 HG23 ILE A  93      -5.708  29.739 -12.851  1.00  1.07           H  
ATOM   1458 HD11 ILE A  93      -5.906  26.975 -11.090  1.00  1.01           H  
ATOM   1459 HD12 ILE A  93      -5.559  25.266 -11.334  1.00  1.16           H  
ATOM   1460 HD13 ILE A  93      -4.389  26.300 -10.518  1.00  1.07           H  
ATOM   1461  N   LYS A  94      -2.475  30.497 -12.952  1.00  0.43           N  
ATOM   1462  CA  LYS A  94      -2.265  31.972 -12.997  1.00  0.47           C  
ATOM   1463  C   LYS A  94      -1.178  32.334 -14.018  1.00  0.48           C  
ATOM   1464  O   LYS A  94      -1.306  33.295 -14.750  1.00  0.50           O  
ATOM   1465  CB  LYS A  94      -1.832  32.492 -11.621  1.00  0.50           C  
ATOM   1466  CG  LYS A  94      -2.995  32.415 -10.627  1.00  0.52           C  
ATOM   1467  CD  LYS A  94      -2.591  33.141  -9.333  1.00  0.57           C  
ATOM   1468  CE  LYS A  94      -3.759  33.166  -8.321  1.00  1.09           C  
ATOM   1469  NZ  LYS A  94      -4.147  34.582  -8.061  1.00  1.76           N  
ATOM   1470  H   LYS A  94      -2.223  29.965 -12.171  1.00  0.43           H  
ATOM   1471  HA  LYS A  94      -3.184  32.448 -13.283  1.00  0.47           H  
ATOM   1472  HB2 LYS A  94      -1.012  31.894 -11.256  1.00  0.50           H  
ATOM   1473  HB3 LYS A  94      -1.512  33.519 -11.713  1.00  0.54           H  
ATOM   1474  HG2 LYS A  94      -3.869  32.886 -11.051  1.00  0.53           H  
ATOM   1475  HG3 LYS A  94      -3.212  31.381 -10.403  1.00  0.51           H  
ATOM   1476  HD2 LYS A  94      -1.739  32.640  -8.896  1.00  1.06           H  
ATOM   1477  HD3 LYS A  94      -2.313  34.157  -9.575  1.00  0.96           H  
ATOM   1478  HE2 LYS A  94      -4.613  32.630  -8.714  1.00  1.69           H  
ATOM   1479  HE3 LYS A  94      -3.449  32.708  -7.391  1.00  1.72           H  
ATOM   1480  HZ1 LYS A  94      -3.572  35.214  -8.653  1.00  2.24           H  
ATOM   1481  HZ2 LYS A  94      -5.152  34.716  -8.290  1.00  2.19           H  
ATOM   1482  HZ3 LYS A  94      -3.986  34.807  -7.057  1.00  2.27           H  
ATOM   1483  N   ASP A  95      -0.100  31.600 -14.053  1.00  0.49           N  
ATOM   1484  CA  ASP A  95       1.002  31.939 -15.006  1.00  0.52           C  
ATOM   1485  C   ASP A  95       0.722  31.420 -16.424  1.00  0.51           C  
ATOM   1486  O   ASP A  95       0.840  32.149 -17.390  1.00  0.54           O  
ATOM   1487  CB  ASP A  95       2.305  31.322 -14.505  1.00  0.55           C  
ATOM   1488  CG  ASP A  95       3.472  31.866 -15.330  1.00  0.62           C  
ATOM   1489  OD1 ASP A  95       3.215  32.454 -16.368  1.00  1.23           O  
ATOM   1490  OD2 ASP A  95       4.604  31.688 -14.910  1.00  1.27           O  
ATOM   1491  H   ASP A  95      -0.003  30.843 -13.436  1.00  0.48           H  
ATOM   1492  HA  ASP A  95       1.118  33.014 -15.043  1.00  0.54           H  
ATOM   1493  HB2 ASP A  95       2.448  31.577 -13.465  1.00  0.57           H  
ATOM   1494  HB3 ASP A  95       2.261  30.249 -14.611  1.00  0.53           H  
ATOM   1495  N   LYS A  96       0.407  30.159 -16.565  1.00  0.48           N  
ATOM   1496  CA  LYS A  96       0.183  29.596 -17.939  1.00  0.49           C  
ATOM   1497  C   LYS A  96      -1.287  29.697 -18.382  1.00  0.46           C  
ATOM   1498  O   LYS A  96      -1.620  29.309 -19.482  1.00  0.47           O  
ATOM   1499  CB  LYS A  96       0.642  28.131 -17.978  1.00  0.51           C  
ATOM   1500  CG  LYS A  96       2.147  28.039 -17.639  1.00  0.61           C  
ATOM   1501  CD  LYS A  96       2.747  26.760 -18.266  1.00  1.14           C  
ATOM   1502  CE  LYS A  96       4.203  26.546 -17.793  1.00  1.35           C  
ATOM   1503  NZ  LYS A  96       5.146  27.097 -18.813  1.00  1.88           N  
ATOM   1504  H   LYS A  96       0.362  29.590 -15.769  1.00  0.48           H  
ATOM   1505  HA  LYS A  96       0.783  30.153 -18.644  1.00  0.52           H  
ATOM   1506  HB2 LYS A  96       0.075  27.562 -17.253  1.00  0.49           H  
ATOM   1507  HB3 LYS A  96       0.467  27.730 -18.965  1.00  0.52           H  
ATOM   1508  HG2 LYS A  96       2.665  28.907 -18.028  1.00  1.23           H  
ATOM   1509  HG3 LYS A  96       2.267  28.000 -16.563  1.00  1.00           H  
ATOM   1510  HD2 LYS A  96       2.144  25.904 -17.983  1.00  1.79           H  
ATOM   1511  HD3 LYS A  96       2.737  26.857 -19.346  1.00  1.80           H  
ATOM   1512  HE2 LYS A  96       4.367  27.046 -16.849  1.00  1.92           H  
ATOM   1513  HE3 LYS A  96       4.391  25.489 -17.672  1.00  1.81           H  
ATOM   1514  HZ1 LYS A  96       4.850  28.059 -19.076  1.00  2.35           H  
ATOM   1515  HZ2 LYS A  96       6.108  27.126 -18.417  1.00  2.29           H  
ATOM   1516  HZ3 LYS A  96       5.140  26.489 -19.656  1.00  2.36           H  
ATOM   1517  N   HIS A  97      -2.166  30.199 -17.554  1.00  0.44           N  
ATOM   1518  CA  HIS A  97      -3.605  30.308 -17.962  1.00  0.42           C  
ATOM   1519  C   HIS A  97      -4.132  28.923 -18.350  1.00  0.42           C  
ATOM   1520  O   HIS A  97      -4.898  28.773 -19.281  1.00  0.42           O  
ATOM   1521  CB  HIS A  97      -3.743  31.272 -19.149  1.00  0.44           C  
ATOM   1522  CG  HIS A  97      -3.109  32.589 -18.793  1.00  0.50           C  
ATOM   1523  ND1 HIS A  97      -1.829  32.928 -19.207  1.00  1.34           N  
ATOM   1524  CD2 HIS A  97      -3.561  33.657 -18.057  1.00  1.04           C  
ATOM   1525  CE1 HIS A  97      -1.556  34.153 -18.720  1.00  1.14           C  
ATOM   1526  NE2 HIS A  97      -2.578  34.639 -18.013  1.00  0.73           N  
ATOM   1527  H   HIS A  97      -1.890  30.490 -16.660  1.00  0.44           H  
ATOM   1528  HA  HIS A  97      -4.184  30.684 -17.132  1.00  0.41           H  
ATOM   1529  HB2 HIS A  97      -3.256  30.858 -20.017  1.00  0.46           H  
ATOM   1530  HB3 HIS A  97      -4.789  31.427 -19.365  1.00  0.46           H  
ATOM   1531  HD2 HIS A  97      -4.530  33.723 -17.585  1.00  1.98           H  
ATOM   1532  HE1 HIS A  97      -0.625  34.677 -18.879  1.00  1.80           H  
ATOM   1533  HE2 HIS A  97      -2.625  35.505 -17.556  1.00  1.06           H  
ATOM   1534  N   MET A  98      -3.708  27.911 -17.638  1.00  0.41           N  
ATOM   1535  CA  MET A  98      -4.162  26.519 -17.945  1.00  0.41           C  
ATOM   1536  C   MET A  98      -5.422  26.198 -17.140  1.00  0.38           C  
ATOM   1537  O   MET A  98      -5.761  26.889 -16.202  1.00  0.38           O  
ATOM   1538  CB  MET A  98      -3.053  25.533 -17.576  1.00  0.43           C  
ATOM   1539  CG  MET A  98      -1.893  25.686 -18.557  1.00  0.49           C  
ATOM   1540  SD  MET A  98      -0.470  24.731 -17.957  1.00  0.54           S  
ATOM   1541  CE  MET A  98      -0.345  23.558 -19.330  1.00  1.43           C  
ATOM   1542  H   MET A  98      -3.072  28.080 -16.909  1.00  0.41           H  
ATOM   1543  HA  MET A  98      -4.379  26.432 -19.001  1.00  0.44           H  
ATOM   1544  HB2 MET A  98      -2.706  25.739 -16.573  1.00  0.41           H  
ATOM   1545  HB3 MET A  98      -3.434  24.524 -17.626  1.00  0.43           H  
ATOM   1546  HG2 MET A  98      -2.197  25.325 -19.529  1.00  0.52           H  
ATOM   1547  HG3 MET A  98      -1.622  26.728 -18.632  1.00  0.52           H  
ATOM   1548  HE1 MET A  98      -1.307  23.105 -19.510  1.00  2.05           H  
ATOM   1549  HE2 MET A  98      -0.023  24.082 -20.220  1.00  1.92           H  
ATOM   1550  HE3 MET A  98       0.372  22.788 -19.079  1.00  1.92           H  
ATOM   1551  N   THR A  99      -6.111  25.145 -17.490  1.00  0.36           N  
ATOM   1552  CA  THR A  99      -7.339  24.778 -16.735  1.00  0.35           C  
ATOM   1553  C   THR A  99      -6.933  24.052 -15.451  1.00  0.33           C  
ATOM   1554  O   THR A  99      -5.825  23.571 -15.327  1.00  0.33           O  
ATOM   1555  CB  THR A  99      -8.212  23.858 -17.595  1.00  0.36           C  
ATOM   1556  OG1 THR A  99      -7.482  22.692 -17.937  1.00  0.37           O  
ATOM   1557  CG2 THR A  99      -8.635  24.592 -18.867  1.00  0.43           C  
ATOM   1558  H   THR A  99      -5.818  24.587 -18.241  1.00  0.37           H  
ATOM   1559  HA  THR A  99      -7.892  25.672 -16.485  1.00  0.36           H  
ATOM   1560  HB  THR A  99      -9.090  23.574 -17.041  1.00  0.37           H  
ATOM   1561  HG1 THR A  99      -7.949  22.250 -18.650  1.00  0.99           H  
ATOM   1562 HG21 THR A  99      -9.148  25.501 -18.599  1.00  1.13           H  
ATOM   1563 HG22 THR A  99      -7.760  24.829 -19.454  1.00  1.12           H  
ATOM   1564 HG23 THR A  99      -9.296  23.962 -19.444  1.00  1.09           H  
ATOM   1565  N   ALA A 100      -7.815  23.973 -14.494  1.00  0.35           N  
ATOM   1566  CA  ALA A 100      -7.468  23.282 -13.219  1.00  0.36           C  
ATOM   1567  C   ALA A 100      -7.316  21.777 -13.463  1.00  0.33           C  
ATOM   1568  O   ALA A 100      -6.446  21.136 -12.911  1.00  0.34           O  
ATOM   1569  CB  ALA A 100      -8.572  23.517 -12.189  1.00  0.42           C  
ATOM   1570  H   ALA A 100      -8.704  24.371 -14.611  1.00  0.37           H  
ATOM   1571  HA  ALA A 100      -6.537  23.677 -12.842  1.00  0.39           H  
ATOM   1572  HB1 ALA A 100      -9.532  23.303 -12.633  1.00  1.11           H  
ATOM   1573  HB2 ALA A 100      -8.413  22.866 -11.342  1.00  1.17           H  
ATOM   1574  HB3 ALA A 100      -8.547  24.547 -11.862  1.00  1.05           H  
ATOM   1575  N   ASP A 101      -8.153  21.205 -14.288  1.00  0.33           N  
ATOM   1576  CA  ASP A 101      -8.043  19.743 -14.558  1.00  0.35           C  
ATOM   1577  C   ASP A 101      -6.726  19.440 -15.270  1.00  0.34           C  
ATOM   1578  O   ASP A 101      -6.080  18.447 -15.002  1.00  0.46           O  
ATOM   1579  CB  ASP A 101      -9.212  19.289 -15.442  1.00  0.40           C  
ATOM   1580  CG  ASP A 101     -10.506  19.282 -14.620  1.00  1.29           C  
ATOM   1581  OD1 ASP A 101     -10.409  19.335 -13.402  1.00  2.14           O  
ATOM   1582  OD2 ASP A 101     -11.572  19.228 -15.223  1.00  2.01           O  
ATOM   1583  H   ASP A 101      -8.844  21.733 -14.738  1.00  0.34           H  
ATOM   1584  HA  ASP A 101      -8.075  19.205 -13.626  1.00  0.38           H  
ATOM   1585  HB2 ASP A 101      -9.318  19.969 -16.274  1.00  1.13           H  
ATOM   1586  HB3 ASP A 101      -9.016  18.292 -15.812  1.00  1.11           H  
ATOM   1587  N   ALA A 102      -6.321  20.284 -16.175  1.00  0.31           N  
ATOM   1588  CA  ALA A 102      -5.046  20.040 -16.906  1.00  0.33           C  
ATOM   1589  C   ALA A 102      -3.856  20.476 -16.050  1.00  0.33           C  
ATOM   1590  O   ALA A 102      -2.827  19.830 -16.025  1.00  0.37           O  
ATOM   1591  CB  ALA A 102      -5.049  20.844 -18.205  1.00  0.37           C  
ATOM   1592  H   ALA A 102      -6.850  21.085 -16.373  1.00  0.38           H  
ATOM   1593  HA  ALA A 102      -4.956  18.990 -17.135  1.00  0.36           H  
ATOM   1594  HB1 ALA A 102      -5.304  21.872 -17.988  1.00  1.07           H  
ATOM   1595  HB2 ALA A 102      -4.066  20.803 -18.653  1.00  1.07           H  
ATOM   1596  HB3 ALA A 102      -5.776  20.426 -18.887  1.00  1.07           H  
ATOM   1597  N   ALA A 103      -3.980  21.577 -15.363  1.00  0.32           N  
ATOM   1598  CA  ALA A 103      -2.848  22.064 -14.526  1.00  0.35           C  
ATOM   1599  C   ALA A 103      -2.606  21.111 -13.352  1.00  0.33           C  
ATOM   1600  O   ALA A 103      -1.496  20.669 -13.123  1.00  0.34           O  
ATOM   1601  CB  ALA A 103      -3.168  23.470 -14.002  1.00  0.38           C  
ATOM   1602  H   ALA A 103      -4.814  22.088 -15.407  1.00  0.32           H  
ATOM   1603  HA  ALA A 103      -1.957  22.106 -15.129  1.00  0.38           H  
ATOM   1604  HB1 ALA A 103      -4.181  23.491 -13.627  1.00  1.08           H  
ATOM   1605  HB2 ALA A 103      -2.484  23.723 -13.206  1.00  1.08           H  
ATOM   1606  HB3 ALA A 103      -3.067  24.188 -14.806  1.00  1.07           H  
ATOM   1607  N   ALA A 104      -3.623  20.792 -12.601  1.00  0.32           N  
ATOM   1608  CA  ALA A 104      -3.424  19.872 -11.441  1.00  0.33           C  
ATOM   1609  C   ALA A 104      -2.900  18.517 -11.927  1.00  0.34           C  
ATOM   1610  O   ALA A 104      -2.052  17.911 -11.306  1.00  0.34           O  
ATOM   1611  CB  ALA A 104      -4.751  19.668 -10.709  1.00  0.37           C  
ATOM   1612  H   ALA A 104      -4.512  21.160 -12.793  1.00  0.33           H  
ATOM   1613  HA  ALA A 104      -2.707  20.306 -10.761  1.00  0.34           H  
ATOM   1614  HB1 ALA A 104      -5.525  19.421 -11.424  1.00  1.10           H  
ATOM   1615  HB2 ALA A 104      -4.647  18.859  -9.997  1.00  1.10           H  
ATOM   1616  HB3 ALA A 104      -5.019  20.577 -10.186  1.00  1.04           H  
ATOM   1617  N   HIS A 105      -3.403  18.033 -13.032  1.00  0.37           N  
ATOM   1618  CA  HIS A 105      -2.938  16.711 -13.544  1.00  0.41           C  
ATOM   1619  C   HIS A 105      -1.435  16.764 -13.831  1.00  0.37           C  
ATOM   1620  O   HIS A 105      -0.710  15.828 -13.563  1.00  0.37           O  
ATOM   1621  CB  HIS A 105      -3.689  16.371 -14.834  1.00  0.49           C  
ATOM   1622  CG  HIS A 105      -3.221  15.039 -15.355  1.00  0.56           C  
ATOM   1623  ND1 HIS A 105      -3.445  13.853 -14.668  1.00  0.62           N  
ATOM   1624  CD2 HIS A 105      -2.541  14.687 -16.495  1.00  0.61           C  
ATOM   1625  CE1 HIS A 105      -2.909  12.854 -15.394  1.00  0.69           C  
ATOM   1626  NE2 HIS A 105      -2.346  13.311 -16.514  1.00  0.69           N  
ATOM   1627  H   HIS A 105      -4.097  18.535 -13.508  1.00  0.39           H  
ATOM   1628  HA  HIS A 105      -3.130  15.953 -12.804  1.00  0.45           H  
ATOM   1629  HB2 HIS A 105      -4.747  16.326 -14.628  1.00  0.53           H  
ATOM   1630  HB3 HIS A 105      -3.496  17.133 -15.573  1.00  0.50           H  
ATOM   1631  HD2 HIS A 105      -2.210  15.373 -17.260  1.00  0.62           H  
ATOM   1632  HE1 HIS A 105      -2.932  11.813 -15.107  1.00  0.76           H  
ATOM   1633  HE2 HIS A 105      -1.889  12.786 -17.205  1.00  0.74           H  
ATOM   1634  N   GLU A 106      -0.965  17.842 -14.385  1.00  0.37           N  
ATOM   1635  CA  GLU A 106       0.488  17.945 -14.700  1.00  0.37           C  
ATOM   1636  C   GLU A 106       1.320  17.861 -13.410  1.00  0.33           C  
ATOM   1637  O   GLU A 106       2.383  17.270 -13.388  1.00  0.35           O  
ATOM   1638  CB  GLU A 106       0.755  19.287 -15.403  1.00  0.40           C  
ATOM   1639  CG  GLU A 106       2.245  19.425 -15.745  1.00  0.44           C  
ATOM   1640  CD  GLU A 106       2.487  20.766 -16.443  1.00  0.49           C  
ATOM   1641  OE1 GLU A 106       1.515  21.418 -16.787  1.00  1.24           O  
ATOM   1642  OE2 GLU A 106       3.642  21.122 -16.614  1.00  1.14           O  
ATOM   1643  H   GLU A 106      -1.573  18.580 -14.605  1.00  0.38           H  
ATOM   1644  HA  GLU A 106       0.767  17.140 -15.355  1.00  0.40           H  
ATOM   1645  HB2 GLU A 106       0.177  19.325 -16.319  1.00  0.44           H  
ATOM   1646  HB3 GLU A 106       0.459  20.097 -14.761  1.00  0.39           H  
ATOM   1647  HG2 GLU A 106       2.830  19.379 -14.841  1.00  0.43           H  
ATOM   1648  HG3 GLU A 106       2.541  18.623 -16.408  1.00  0.48           H  
ATOM   1649  N   VAL A 107       0.869  18.480 -12.353  1.00  0.31           N  
ATOM   1650  CA  VAL A 107       1.658  18.478 -11.082  1.00  0.31           C  
ATOM   1651  C   VAL A 107       1.785  17.068 -10.496  1.00  0.30           C  
ATOM   1652  O   VAL A 107       2.874  16.603 -10.217  1.00  0.31           O  
ATOM   1653  CB  VAL A 107       0.969  19.390 -10.065  1.00  0.32           C  
ATOM   1654  CG1 VAL A 107       1.771  19.389  -8.761  1.00  0.35           C  
ATOM   1655  CG2 VAL A 107       0.896  20.815 -10.629  1.00  0.34           C  
ATOM   1656  H   VAL A 107       0.028  18.980 -12.405  1.00  0.32           H  
ATOM   1657  HA  VAL A 107       2.644  18.864 -11.280  1.00  0.32           H  
ATOM   1658  HB  VAL A 107      -0.030  19.025  -9.872  1.00  0.34           H  
ATOM   1659 HG11 VAL A 107       2.822  19.505  -8.986  1.00  1.11           H  
ATOM   1660 HG12 VAL A 107       1.445  20.204  -8.133  1.00  1.04           H  
ATOM   1661 HG13 VAL A 107       1.615  18.453  -8.245  1.00  1.09           H  
ATOM   1662 HG21 VAL A 107       1.878  21.122 -10.961  1.00  1.07           H  
ATOM   1663 HG22 VAL A 107       0.212  20.836 -11.465  1.00  1.09           H  
ATOM   1664 HG23 VAL A 107       0.548  21.491  -9.863  1.00  1.06           H  
ATOM   1665  N   ILE A 108       0.694  16.384 -10.291  1.00  0.31           N  
ATOM   1666  CA  ILE A 108       0.779  15.010  -9.705  1.00  0.32           C  
ATOM   1667  C   ILE A 108       1.432  14.082 -10.727  1.00  0.34           C  
ATOM   1668  O   ILE A 108       2.250  13.248 -10.392  1.00  0.35           O  
ATOM   1669  CB  ILE A 108      -0.625  14.483  -9.366  1.00  0.34           C  
ATOM   1670  CG1 ILE A 108      -1.388  15.500  -8.480  1.00  0.35           C  
ATOM   1671  CG2 ILE A 108      -0.494  13.142  -8.630  1.00  0.37           C  
ATOM   1672  CD1 ILE A 108      -0.957  15.392  -7.005  1.00  0.38           C  
ATOM   1673  H   ILE A 108      -0.176  16.775 -10.510  1.00  0.33           H  
ATOM   1674  HA  ILE A 108       1.388  15.034  -8.812  1.00  0.32           H  
ATOM   1675  HB  ILE A 108      -1.172  14.326 -10.284  1.00  0.36           H  
ATOM   1676 HG12 ILE A 108      -1.186  16.503  -8.832  1.00  0.38           H  
ATOM   1677 HG13 ILE A 108      -2.448  15.309  -8.557  1.00  0.42           H  
ATOM   1678 HG21 ILE A 108       0.283  13.224  -7.880  1.00  1.10           H  
ATOM   1679 HG22 ILE A 108      -1.434  12.893  -8.152  1.00  1.06           H  
ATOM   1680 HG23 ILE A 108      -0.240  12.364  -9.332  1.00  1.10           H  
ATOM   1681 HD11 ILE A 108       0.116  15.452  -6.939  1.00  1.05           H  
ATOM   1682 HD12 ILE A 108      -1.396  16.200  -6.444  1.00  1.11           H  
ATOM   1683 HD13 ILE A 108      -1.289  14.455  -6.585  1.00  1.10           H  
ATOM   1684  N   GLU A 109       1.089  14.238 -11.975  1.00  0.35           N  
ATOM   1685  CA  GLU A 109       1.703  13.382 -13.024  1.00  0.39           C  
ATOM   1686  C   GLU A 109       3.198  13.696 -13.082  1.00  0.38           C  
ATOM   1687  O   GLU A 109       4.026  12.821 -13.231  1.00  0.41           O  
ATOM   1688  CB  GLU A 109       1.057  13.688 -14.382  1.00  0.43           C  
ATOM   1689  CG  GLU A 109       1.675  12.792 -15.459  1.00  0.50           C  
ATOM   1690  CD  GLU A 109       1.025  13.092 -16.810  1.00  1.22           C  
ATOM   1691  OE1 GLU A 109       0.040  13.811 -16.825  1.00  1.99           O  
ATOM   1692  OE2 GLU A 109       1.525  12.599 -17.808  1.00  1.87           O  
ATOM   1693  H   GLU A 109       0.444  14.934 -12.217  1.00  0.35           H  
ATOM   1694  HA  GLU A 109       1.559  12.341 -12.779  1.00  0.41           H  
ATOM   1695  HB2 GLU A 109      -0.006  13.505 -14.325  1.00  0.44           H  
ATOM   1696  HB3 GLU A 109       1.231  14.723 -14.637  1.00  0.42           H  
ATOM   1697  HG2 GLU A 109       2.736  12.980 -15.524  1.00  1.02           H  
ATOM   1698  HG3 GLU A 109       1.508  11.756 -15.204  1.00  0.96           H  
ATOM   1699  N   GLY A 110       3.540  14.949 -12.958  1.00  0.37           N  
ATOM   1700  CA  GLY A 110       4.975  15.345 -13.006  1.00  0.38           C  
ATOM   1701  C   GLY A 110       5.745  14.651 -11.880  1.00  0.37           C  
ATOM   1702  O   GLY A 110       6.816  14.119 -12.093  1.00  0.39           O  
ATOM   1703  H   GLY A 110       2.843  15.629 -12.839  1.00  0.36           H  
ATOM   1704  HA2 GLY A 110       5.395  15.057 -13.961  1.00  0.41           H  
ATOM   1705  HA3 GLY A 110       5.058  16.415 -12.887  1.00  0.38           H  
ATOM   1706  N   GLN A 111       5.222  14.647 -10.681  1.00  0.34           N  
ATOM   1707  CA  GLN A 111       5.958  13.981  -9.566  1.00  0.35           C  
ATOM   1708  C   GLN A 111       5.942  12.469  -9.779  1.00  0.37           C  
ATOM   1709  O   GLN A 111       6.970  11.827  -9.772  1.00  0.40           O  
ATOM   1710  CB  GLN A 111       5.289  14.304  -8.230  1.00  0.33           C  
ATOM   1711  CG  GLN A 111       5.293  15.817  -8.015  1.00  0.34           C  
ATOM   1712  CD  GLN A 111       6.729  16.309  -7.820  1.00  0.37           C  
ATOM   1713  OE1 GLN A 111       7.283  16.190  -6.746  1.00  1.12           O  
ATOM   1714  NE2 GLN A 111       7.357  16.863  -8.820  1.00  1.16           N  
ATOM   1715  H   GLN A 111       4.358  15.080 -10.514  1.00  0.34           H  
ATOM   1716  HA  GLN A 111       6.978  14.329  -9.551  1.00  0.36           H  
ATOM   1717  HB2 GLN A 111       4.273  13.938  -8.236  1.00  0.34           H  
ATOM   1718  HB3 GLN A 111       5.841  13.828  -7.432  1.00  0.34           H  
ATOM   1719  HG2 GLN A 111       4.862  16.302  -8.880  1.00  0.37           H  
ATOM   1720  HG3 GLN A 111       4.709  16.058  -7.139  1.00  0.35           H  
ATOM   1721 HE21 GLN A 111       6.908  16.962  -9.686  1.00  1.96           H  
ATOM   1722 HE22 GLN A 111       8.276  17.184  -8.704  1.00  1.17           H  
ATOM   1723  N   ALA A 112       4.787  11.895  -9.982  1.00  0.38           N  
ATOM   1724  CA  ALA A 112       4.718  10.423 -10.202  1.00  0.43           C  
ATOM   1725  C   ALA A 112       5.582  10.062 -11.409  1.00  0.45           C  
ATOM   1726  O   ALA A 112       6.272   9.062 -11.417  1.00  0.47           O  
ATOM   1727  CB  ALA A 112       3.267  10.017 -10.471  1.00  0.46           C  
ATOM   1728  H   ALA A 112       3.968  12.431  -9.990  1.00  0.38           H  
ATOM   1729  HA  ALA A 112       5.084   9.908  -9.327  1.00  0.44           H  
ATOM   1730  HB1 ALA A 112       2.812  10.731 -11.142  1.00  1.09           H  
ATOM   1731  HB2 ALA A 112       3.243   9.035 -10.921  1.00  1.14           H  
ATOM   1732  HB3 ALA A 112       2.720  10.000  -9.540  1.00  1.09           H  
ATOM   1733  N   SER A 113       5.551  10.870 -12.431  1.00  0.46           N  
ATOM   1734  CA  SER A 113       6.372  10.570 -13.633  1.00  0.50           C  
ATOM   1735  C   SER A 113       7.841  10.503 -13.218  1.00  0.51           C  
ATOM   1736  O   SER A 113       8.586   9.654 -13.666  1.00  0.54           O  
ATOM   1737  CB  SER A 113       6.181  11.675 -14.673  1.00  0.51           C  
ATOM   1738  OG  SER A 113       7.099  11.481 -15.741  1.00  1.36           O  
ATOM   1739  H   SER A 113       4.976  11.662 -12.409  1.00  0.45           H  
ATOM   1740  HA  SER A 113       6.071   9.624 -14.048  1.00  0.54           H  
ATOM   1741  HB2 SER A 113       5.176  11.636 -15.059  1.00  1.14           H  
ATOM   1742  HB3 SER A 113       6.349  12.639 -14.209  1.00  1.18           H  
ATOM   1743  HG  SER A 113       7.718  12.214 -15.736  1.00  1.83           H  
ATOM   1744  N   ALA A 114       8.261  11.381 -12.349  1.00  0.48           N  
ATOM   1745  CA  ALA A 114       9.679  11.355 -11.893  1.00  0.50           C  
ATOM   1746  C   ALA A 114       9.944  10.045 -11.152  1.00  0.50           C  
ATOM   1747  O   ALA A 114      11.004   9.466 -11.260  1.00  0.53           O  
ATOM   1748  CB  ALA A 114       9.950  12.532 -10.948  1.00  0.48           C  
ATOM   1749  H   ALA A 114       7.643  12.051 -11.993  1.00  0.46           H  
ATOM   1750  HA  ALA A 114      10.334  11.420 -12.749  1.00  0.54           H  
ATOM   1751  HB1 ALA A 114       9.137  12.623 -10.242  1.00  1.10           H  
ATOM   1752  HB2 ALA A 114      10.873  12.359 -10.411  1.00  1.14           H  
ATOM   1753  HB3 ALA A 114      10.033  13.443 -11.521  1.00  1.07           H  
ATOM   1754  N   LEU A 115       9.001   9.580 -10.381  1.00  0.46           N  
ATOM   1755  CA  LEU A 115       9.234   8.320  -9.626  1.00  0.48           C  
ATOM   1756  C   LEU A 115       9.387   7.146 -10.600  1.00  0.55           C  
ATOM   1757  O   LEU A 115      10.205   6.272 -10.394  1.00  0.57           O  
ATOM   1758  CB  LEU A 115       8.053   8.047  -8.686  1.00  0.47           C  
ATOM   1759  CG  LEU A 115       7.797   9.251  -7.761  1.00  0.43           C  
ATOM   1760  CD1 LEU A 115       6.740   8.868  -6.709  1.00  0.47           C  
ATOM   1761  CD2 LEU A 115       9.107   9.689  -7.078  1.00  0.43           C  
ATOM   1762  H   LEU A 115       8.154  10.065 -10.288  1.00  0.44           H  
ATOM   1763  HA  LEU A 115      10.141   8.411  -9.052  1.00  0.47           H  
ATOM   1764  HB2 LEU A 115       7.170   7.860  -9.277  1.00  0.51           H  
ATOM   1765  HB3 LEU A 115       8.273   7.178  -8.086  1.00  0.50           H  
ATOM   1766  HG  LEU A 115       7.415  10.066  -8.352  1.00  0.42           H  
ATOM   1767 HD11 LEU A 115       6.990   7.912  -6.271  1.00  1.17           H  
ATOM   1768 HD12 LEU A 115       6.700   9.620  -5.934  1.00  1.11           H  
ATOM   1769 HD13 LEU A 115       5.774   8.800  -7.185  1.00  1.09           H  
ATOM   1770 HD21 LEU A 115       9.699   8.823  -6.834  1.00  1.11           H  
ATOM   1771 HD22 LEU A 115       9.664  10.323  -7.752  1.00  1.10           H  
ATOM   1772 HD23 LEU A 115       8.887  10.240  -6.176  1.00  1.06           H  
ATOM   1773  N   GLU A 116       8.603   7.094 -11.647  1.00  0.59           N  
ATOM   1774  CA  GLU A 116       8.717   5.951 -12.598  1.00  0.67           C  
ATOM   1775  C   GLU A 116      10.124   5.913 -13.184  1.00  0.69           C  
ATOM   1776  O   GLU A 116      10.630   4.865 -13.535  1.00  0.73           O  
ATOM   1777  CB  GLU A 116       7.707   6.119 -13.736  1.00  0.75           C  
ATOM   1778  CG  GLU A 116       6.287   5.942 -13.196  1.00  0.96           C  
ATOM   1779  CD  GLU A 116       5.285   6.106 -14.340  1.00  1.00           C  
ATOM   1780  OE1 GLU A 116       5.724   6.247 -15.471  1.00  1.36           O  
ATOM   1781  OE2 GLU A 116       4.094   6.070 -14.070  1.00  1.60           O  
ATOM   1782  H   GLU A 116       7.916   7.776 -11.802  1.00  0.58           H  
ATOM   1783  HA  GLU A 116       8.519   5.026 -12.078  1.00  0.68           H  
ATOM   1784  HB2 GLU A 116       7.810   7.106 -14.160  1.00  1.16           H  
ATOM   1785  HB3 GLU A 116       7.894   5.378 -14.499  1.00  1.00           H  
ATOM   1786  HG2 GLU A 116       6.183   4.959 -12.761  1.00  1.24           H  
ATOM   1787  HG3 GLU A 116       6.096   6.692 -12.444  1.00  1.37           H  
ATOM   1788  N   GLU A 117      10.760   7.045 -13.298  1.00  0.68           N  
ATOM   1789  CA  GLU A 117      12.135   7.065 -13.866  1.00  0.72           C  
ATOM   1790  C   GLU A 117      13.039   6.198 -12.987  1.00  0.66           C  
ATOM   1791  O   GLU A 117      14.068   5.721 -13.420  1.00  0.67           O  
ATOM   1792  CB  GLU A 117      12.670   8.500 -13.898  1.00  0.74           C  
ATOM   1793  CG  GLU A 117      11.909   9.312 -14.950  1.00  0.81           C  
ATOM   1794  CD  GLU A 117      12.447  10.745 -14.976  1.00  0.86           C  
ATOM   1795  OE1 GLU A 117      13.409  11.009 -14.274  1.00  1.46           O  
ATOM   1796  OE2 GLU A 117      11.887  11.555 -15.698  1.00  1.28           O  
ATOM   1797  H   GLU A 117      10.332   7.881 -13.012  1.00  0.65           H  
ATOM   1798  HA  GLU A 117      12.116   6.663 -14.870  1.00  0.79           H  
ATOM   1799  HB2 GLU A 117      12.541   8.955 -12.929  1.00  0.69           H  
ATOM   1800  HB3 GLU A 117      13.718   8.486 -14.150  1.00  0.76           H  
ATOM   1801  HG2 GLU A 117      12.043   8.858 -15.921  1.00  0.87           H  
ATOM   1802  HG3 GLU A 117      10.858   9.330 -14.702  1.00  0.80           H  
ATOM   1803  N   LEU A 118      12.659   5.988 -11.752  1.00  0.62           N  
ATOM   1804  CA  LEU A 118      13.494   5.151 -10.844  1.00  0.58           C  
ATOM   1805  C   LEU A 118      13.573   3.735 -11.426  1.00  0.60           C  
ATOM   1806  O   LEU A 118      12.642   3.259 -12.046  1.00  0.64           O  
ATOM   1807  CB  LEU A 118      12.828   5.078  -9.467  1.00  0.53           C  
ATOM   1808  CG  LEU A 118      12.670   6.487  -8.874  1.00  0.51           C  
ATOM   1809  CD1 LEU A 118      11.682   6.437  -7.707  1.00  0.47           C  
ATOM   1810  CD2 LEU A 118      14.018   7.009  -8.358  1.00  0.53           C  
ATOM   1811  H   LEU A 118      11.829   6.383 -11.413  1.00  0.61           H  
ATOM   1812  HA  LEU A 118      14.482   5.577 -10.753  1.00  0.59           H  
ATOM   1813  HB2 LEU A 118      11.856   4.620  -9.570  1.00  0.54           H  
ATOM   1814  HB3 LEU A 118      13.435   4.477  -8.808  1.00  0.53           H  
ATOM   1815  HG  LEU A 118      12.291   7.155  -9.635  1.00  0.53           H  
ATOM   1816 HD11 LEU A 118      10.766   5.963  -8.025  1.00  1.12           H  
ATOM   1817 HD12 LEU A 118      12.115   5.874  -6.892  1.00  1.14           H  
ATOM   1818 HD13 LEU A 118      11.470   7.440  -7.378  1.00  1.08           H  
ATOM   1819 HD21 LEU A 118      14.515   6.237  -7.785  1.00  1.18           H  
ATOM   1820 HD22 LEU A 118      14.639   7.296  -9.194  1.00  1.17           H  
ATOM   1821 HD23 LEU A 118      13.849   7.870  -7.727  1.00  1.10           H  
ATOM   1822  N   ASP A 119      14.680   3.065 -11.252  1.00  0.61           N  
ATOM   1823  CA  ASP A 119      14.830   1.687 -11.815  1.00  0.64           C  
ATOM   1824  C   ASP A 119      14.456   0.634 -10.763  1.00  0.62           C  
ATOM   1825  O   ASP A 119      14.797  -0.526 -10.892  1.00  0.75           O  
ATOM   1826  CB  ASP A 119      16.286   1.478 -12.234  1.00  0.69           C  
ATOM   1827  CG  ASP A 119      16.624   2.423 -13.388  1.00  1.42           C  
ATOM   1828  OD1 ASP A 119      15.700   2.887 -14.038  1.00  2.26           O  
ATOM   1829  OD2 ASP A 119      17.799   2.671 -13.601  1.00  2.00           O  
ATOM   1830  H   ASP A 119      15.424   3.473 -10.762  1.00  0.60           H  
ATOM   1831  HA  ASP A 119      14.192   1.573 -12.681  1.00  0.68           H  
ATOM   1832  HB2 ASP A 119      16.935   1.684 -11.395  1.00  1.23           H  
ATOM   1833  HB3 ASP A 119      16.425   0.456 -12.555  1.00  1.17           H  
ATOM   1834  N   ASP A 120      13.764   1.027  -9.721  1.00  0.61           N  
ATOM   1835  CA  ASP A 120      13.373   0.052  -8.649  1.00  0.60           C  
ATOM   1836  C   ASP A 120      11.867  -0.225  -8.721  1.00  0.60           C  
ATOM   1837  O   ASP A 120      11.077   0.662  -8.972  1.00  0.64           O  
ATOM   1838  CB  ASP A 120      13.705   0.665  -7.285  1.00  0.56           C  
ATOM   1839  CG  ASP A 120      13.551  -0.393  -6.191  1.00  0.58           C  
ATOM   1840  OD1 ASP A 120      12.861  -1.371  -6.430  1.00  1.20           O  
ATOM   1841  OD2 ASP A 120      14.130  -0.208  -5.132  1.00  1.26           O  
ATOM   1842  H   ASP A 120      13.504   1.967  -9.638  1.00  0.73           H  
ATOM   1843  HA  ASP A 120      13.917  -0.876  -8.767  1.00  0.64           H  
ATOM   1844  HB2 ASP A 120      14.721   1.032  -7.293  1.00  0.58           H  
ATOM   1845  HB3 ASP A 120      13.029   1.484  -7.087  1.00  0.54           H  
ATOM   1846  N   GLU A 121      11.458  -1.442  -8.472  1.00  0.60           N  
ATOM   1847  CA  GLU A 121       9.997  -1.739  -8.494  1.00  0.62           C  
ATOM   1848  C   GLU A 121       9.383  -1.119  -7.240  1.00  0.60           C  
ATOM   1849  O   GLU A 121       8.497  -0.294  -7.299  1.00  0.79           O  
ATOM   1850  CB  GLU A 121       9.766  -3.251  -8.489  1.00  0.67           C  
ATOM   1851  CG  GLU A 121      10.591  -3.895  -9.604  1.00  1.36           C  
ATOM   1852  CD  GLU A 121      10.131  -5.340  -9.811  1.00  1.93           C  
ATOM   1853  OE1 GLU A 121       9.229  -5.544 -10.609  1.00  2.58           O  
ATOM   1854  OE2 GLU A 121      10.685  -6.217  -9.169  1.00  2.47           O  
ATOM   1855  H   GLU A 121      12.112  -2.131  -8.231  1.00  0.62           H  
ATOM   1856  HA  GLU A 121       9.550  -1.301  -9.373  1.00  0.65           H  
ATOM   1857  HB2 GLU A 121      10.066  -3.657  -7.535  1.00  1.29           H  
ATOM   1858  HB3 GLU A 121       8.718  -3.456  -8.656  1.00  1.31           H  
ATOM   1859  HG2 GLU A 121      10.459  -3.336 -10.520  1.00  1.98           H  
ATOM   1860  HG3 GLU A 121      11.636  -3.889  -9.326  1.00  2.05           H  
ATOM   1861  N   TYR A 122       9.844  -1.559  -6.103  1.00  0.55           N  
ATOM   1862  CA  TYR A 122       9.314  -1.068  -4.796  1.00  0.51           C  
ATOM   1863  C   TYR A 122       8.984   0.438  -4.865  1.00  0.47           C  
ATOM   1864  O   TYR A 122       7.960   0.869  -4.370  1.00  0.47           O  
ATOM   1865  CB  TYR A 122      10.398  -1.350  -3.734  1.00  0.49           C  
ATOM   1866  CG  TYR A 122      10.269  -0.413  -2.552  1.00  0.47           C  
ATOM   1867  CD1 TYR A 122       9.098  -0.422  -1.772  1.00  0.69           C  
ATOM   1868  CD2 TYR A 122      11.322   0.471  -2.234  1.00  0.58           C  
ATOM   1869  CE1 TYR A 122       8.978   0.454  -0.676  1.00  0.78           C  
ATOM   1870  CE2 TYR A 122      11.201   1.341  -1.137  1.00  0.62           C  
ATOM   1871  CZ  TYR A 122      10.031   1.332  -0.362  1.00  0.64           C  
ATOM   1872  OH  TYR A 122       9.913   2.189   0.702  1.00  0.78           O  
ATOM   1873  H   TYR A 122      10.503  -2.283  -6.110  1.00  0.68           H  
ATOM   1874  HA  TYR A 122       8.419  -1.616  -4.542  1.00  0.55           H  
ATOM   1875  HB2 TYR A 122      10.299  -2.369  -3.388  1.00  0.55           H  
ATOM   1876  HB3 TYR A 122      11.372  -1.227  -4.187  1.00  0.54           H  
ATOM   1877  HD1 TYR A 122       8.292  -1.100  -2.014  1.00  0.90           H  
ATOM   1878  HD2 TYR A 122      12.222   0.483  -2.835  1.00  0.79           H  
ATOM   1879  HE1 TYR A 122       8.079   0.454  -0.076  1.00  1.06           H  
ATOM   1880  HE2 TYR A 122      12.005   2.020  -0.893  1.00  0.81           H  
ATOM   1881  HH  TYR A 122       9.805   1.660   1.496  1.00  1.24           H  
ATOM   1882  N   LEU A 123       9.807   1.237  -5.486  1.00  0.47           N  
ATOM   1883  CA  LEU A 123       9.475   2.692  -5.578  1.00  0.46           C  
ATOM   1884  C   LEU A 123       8.431   2.880  -6.684  1.00  0.49           C  
ATOM   1885  O   LEU A 123       7.572   3.737  -6.609  1.00  0.48           O  
ATOM   1886  CB  LEU A 123      10.736   3.496  -5.904  1.00  0.47           C  
ATOM   1887  CG  LEU A 123      11.845   3.134  -4.909  1.00  0.48           C  
ATOM   1888  CD1 LEU A 123      13.151   3.821  -5.314  1.00  0.50           C  
ATOM   1889  CD2 LEU A 123      11.446   3.594  -3.502  1.00  0.48           C  
ATOM   1890  H   LEU A 123      10.615   0.885  -5.912  1.00  0.48           H  
ATOM   1891  HA  LEU A 123       9.058   3.028  -4.638  1.00  0.46           H  
ATOM   1892  HB2 LEU A 123      11.058   3.272  -6.910  1.00  0.49           H  
ATOM   1893  HB3 LEU A 123      10.515   4.550  -5.821  1.00  0.48           H  
ATOM   1894  HG  LEU A 123      11.990   2.063  -4.910  1.00  0.49           H  
ATOM   1895 HD11 LEU A 123      13.285   3.741  -6.382  1.00  1.13           H  
ATOM   1896 HD12 LEU A 123      13.115   4.863  -5.033  1.00  1.14           H  
ATOM   1897 HD13 LEU A 123      13.978   3.341  -4.811  1.00  1.09           H  
ATOM   1898 HD21 LEU A 123      10.982   4.573  -3.554  1.00  1.05           H  
ATOM   1899 HD22 LEU A 123      10.747   2.886  -3.084  1.00  1.18           H  
ATOM   1900 HD23 LEU A 123      12.330   3.645  -2.875  1.00  1.13           H  
ATOM   1901  N   LYS A 124       8.490   2.057  -7.699  1.00  0.53           N  
ATOM   1902  CA  LYS A 124       7.501   2.143  -8.814  1.00  0.58           C  
ATOM   1903  C   LYS A 124       6.097   1.917  -8.252  1.00  0.57           C  
ATOM   1904  O   LYS A 124       5.149   2.585  -8.621  1.00  0.57           O  
ATOM   1905  CB  LYS A 124       7.807   1.036  -9.832  1.00  0.67           C  
ATOM   1906  CG  LYS A 124       6.985   1.227 -11.112  1.00  0.71           C  
ATOM   1907  CD  LYS A 124       7.127  -0.037 -11.979  1.00  0.83           C  
ATOM   1908  CE  LYS A 124       6.563   0.192 -13.405  1.00  1.36           C  
ATOM   1909  NZ  LYS A 124       5.799   1.472 -13.472  1.00  2.04           N  
ATOM   1910  H   LYS A 124       9.185   1.366  -7.722  1.00  0.56           H  
ATOM   1911  HA  LYS A 124       7.557   3.104  -9.289  1.00  0.57           H  
ATOM   1912  HB2 LYS A 124       8.857   1.057 -10.078  1.00  0.70           H  
ATOM   1913  HB3 LYS A 124       7.562   0.079  -9.401  1.00  0.71           H  
ATOM   1914  HG2 LYS A 124       5.947   1.378 -10.853  1.00  0.70           H  
ATOM   1915  HG3 LYS A 124       7.354   2.081 -11.659  1.00  0.70           H  
ATOM   1916  HD2 LYS A 124       8.173  -0.306 -12.042  1.00  1.33           H  
ATOM   1917  HD3 LYS A 124       6.585  -0.845 -11.504  1.00  1.28           H  
ATOM   1918  HE2 LYS A 124       7.377   0.233 -14.115  1.00  1.94           H  
ATOM   1919  HE3 LYS A 124       5.906  -0.628 -13.671  1.00  1.96           H  
ATOM   1920  HZ1 LYS A 124       5.588   1.805 -12.512  1.00  2.58           H  
ATOM   1921  HZ2 LYS A 124       6.366   2.186 -13.972  1.00  2.50           H  
ATOM   1922  HZ3 LYS A 124       4.910   1.317 -13.989  1.00  2.36           H  
ATOM   1923  N   GLU A 125       5.958   0.961  -7.373  1.00  0.59           N  
ATOM   1924  CA  GLU A 125       4.616   0.666  -6.793  1.00  0.62           C  
ATOM   1925  C   GLU A 125       4.115   1.875  -6.001  1.00  0.55           C  
ATOM   1926  O   GLU A 125       2.974   2.276  -6.121  1.00  0.55           O  
ATOM   1927  CB  GLU A 125       4.718  -0.546  -5.868  1.00  0.68           C  
ATOM   1928  CG  GLU A 125       5.067  -1.783  -6.697  1.00  0.79           C  
ATOM   1929  CD  GLU A 125       5.153  -3.005  -5.780  1.00  1.59           C  
ATOM   1930  OE1 GLU A 125       4.601  -2.946  -4.691  1.00  2.26           O  
ATOM   1931  OE2 GLU A 125       5.762  -3.982  -6.187  1.00  2.29           O  
ATOM   1932  H   GLU A 125       6.735   0.429  -7.106  1.00  0.61           H  
ATOM   1933  HA  GLU A 125       3.924   0.450  -7.590  1.00  0.67           H  
ATOM   1934  HB2 GLU A 125       5.491  -0.373  -5.133  1.00  0.67           H  
ATOM   1935  HB3 GLU A 125       3.774  -0.702  -5.371  1.00  0.70           H  
ATOM   1936  HG2 GLU A 125       4.303  -1.943  -7.445  1.00  1.16           H  
ATOM   1937  HG3 GLU A 125       6.021  -1.633  -7.183  1.00  1.08           H  
ATOM   1938  N   ARG A 126       4.958   2.474  -5.207  1.00  0.51           N  
ATOM   1939  CA  ARG A 126       4.514   3.667  -4.428  1.00  0.50           C  
ATOM   1940  C   ARG A 126       4.064   4.749  -5.407  1.00  0.44           C  
ATOM   1941  O   ARG A 126       3.072   5.419  -5.195  1.00  0.43           O  
ATOM   1942  CB  ARG A 126       5.664   4.174  -3.543  1.00  0.59           C  
ATOM   1943  CG  ARG A 126       5.799   3.250  -2.325  1.00  0.79           C  
ATOM   1944  CD  ARG A 126       7.123   3.508  -1.601  1.00  1.02           C  
ATOM   1945  NE  ARG A 126       7.187   4.919  -1.127  1.00  0.98           N  
ATOM   1946  CZ  ARG A 126       8.064   5.256  -0.219  1.00  0.98           C  
ATOM   1947  NH1 ARG A 126       8.850   4.349   0.296  1.00  1.28           N  
ATOM   1948  NH2 ARG A 126       8.152   6.496   0.180  1.00  1.85           N  
ATOM   1949  H   ARG A 126       5.882   2.146  -5.128  1.00  0.53           H  
ATOM   1950  HA  ARG A 126       3.678   3.389  -3.803  1.00  0.56           H  
ATOM   1951  HB2 ARG A 126       6.588   4.169  -4.106  1.00  0.79           H  
ATOM   1952  HB3 ARG A 126       5.451   5.179  -3.208  1.00  0.91           H  
ATOM   1953  HG2 ARG A 126       4.979   3.435  -1.646  1.00  1.22           H  
ATOM   1954  HG3 ARG A 126       5.766   2.221  -2.650  1.00  1.27           H  
ATOM   1955  HD2 ARG A 126       7.200   2.842  -0.752  1.00  1.73           H  
ATOM   1956  HD3 ARG A 126       7.943   3.321  -2.277  1.00  1.76           H  
ATOM   1957  HE  ARG A 126       6.583   5.594  -1.503  1.00  1.77           H  
ATOM   1958 HH11 ARG A 126       8.780   3.397  -0.005  1.00  1.67           H  
ATOM   1959 HH12 ARG A 126       9.522   4.604   0.990  1.00  1.77           H  
ATOM   1960 HH21 ARG A 126       7.547   7.191  -0.207  1.00  2.55           H  
ATOM   1961 HH22 ARG A 126       8.825   6.752   0.874  1.00  2.07           H  
ATOM   1962  N   ALA A 127       4.773   4.910  -6.491  1.00  0.45           N  
ATOM   1963  CA  ALA A 127       4.375   5.932  -7.500  1.00  0.46           C  
ATOM   1964  C   ALA A 127       2.957   5.630  -7.983  1.00  0.46           C  
ATOM   1965  O   ALA A 127       2.229   6.508  -8.399  1.00  0.48           O  
ATOM   1966  CB  ALA A 127       5.329   5.863  -8.692  1.00  0.56           C  
ATOM   1967  H   ALA A 127       5.559   4.348  -6.649  1.00  0.48           H  
ATOM   1968  HA  ALA A 127       4.410   6.916  -7.059  1.00  0.46           H  
ATOM   1969  HB1 ALA A 127       6.348   5.884  -8.340  1.00  1.18           H  
ATOM   1970  HB2 ALA A 127       5.156   4.946  -9.237  1.00  1.13           H  
ATOM   1971  HB3 ALA A 127       5.152   6.705  -9.344  1.00  1.21           H  
ATOM   1972  N   ALA A 128       2.563   4.391  -7.921  1.00  0.50           N  
ATOM   1973  CA  ALA A 128       1.192   4.024  -8.364  1.00  0.55           C  
ATOM   1974  C   ALA A 128       0.172   4.608  -7.379  1.00  0.51           C  
ATOM   1975  O   ALA A 128      -0.873   5.091  -7.767  1.00  0.53           O  
ATOM   1976  CB  ALA A 128       1.061   2.500  -8.410  1.00  0.63           C  
ATOM   1977  H   ALA A 128       3.172   3.708  -7.566  1.00  0.54           H  
ATOM   1978  HA  ALA A 128       1.014   4.432  -9.350  1.00  0.58           H  
ATOM   1979  HB1 ALA A 128       1.955   2.076  -8.845  1.00  1.18           H  
ATOM   1980  HB2 ALA A 128       0.934   2.118  -7.407  1.00  1.16           H  
ATOM   1981  HB3 ALA A 128       0.206   2.229  -9.011  1.00  1.18           H  
ATOM   1982  N   ASP A 129       0.469   4.564  -6.108  1.00  0.47           N  
ATOM   1983  CA  ASP A 129      -0.485   5.112  -5.095  1.00  0.47           C  
ATOM   1984  C   ASP A 129      -0.615   6.631  -5.269  1.00  0.41           C  
ATOM   1985  O   ASP A 129      -1.690   7.188  -5.157  1.00  0.43           O  
ATOM   1986  CB  ASP A 129       0.042   4.801  -3.693  1.00  0.49           C  
ATOM   1987  CG  ASP A 129      -0.076   3.299  -3.425  1.00  0.58           C  
ATOM   1988  OD1 ASP A 129      -0.848   2.651  -4.113  1.00  1.21           O  
ATOM   1989  OD2 ASP A 129       0.616   2.819  -2.541  1.00  1.26           O  
ATOM   1990  H   ASP A 129       1.317   4.169  -5.816  1.00  0.47           H  
ATOM   1991  HA  ASP A 129      -1.451   4.652  -5.225  1.00  0.53           H  
ATOM   1992  HB2 ASP A 129       1.076   5.100  -3.620  1.00  0.45           H  
ATOM   1993  HB3 ASP A 129      -0.543   5.341  -2.961  1.00  0.51           H  
ATOM   1994  N   VAL A 130       0.471   7.301  -5.534  1.00  0.36           N  
ATOM   1995  CA  VAL A 130       0.421   8.782  -5.715  1.00  0.32           C  
ATOM   1996  C   VAL A 130      -0.395   9.106  -6.974  1.00  0.32           C  
ATOM   1997  O   VAL A 130      -1.183  10.034  -7.001  1.00  0.30           O  
ATOM   1998  CB  VAL A 130       1.853   9.314  -5.851  1.00  0.31           C  
ATOM   1999  CG1 VAL A 130       1.835  10.826  -6.060  1.00  0.31           C  
ATOM   2000  CG2 VAL A 130       2.632   8.982  -4.576  1.00  0.35           C  
ATOM   2001  H   VAL A 130       1.325   6.827  -5.618  1.00  0.36           H  
ATOM   2002  HA  VAL A 130      -0.054   9.232  -4.852  1.00  0.32           H  
ATOM   2003  HB  VAL A 130       2.334   8.848  -6.697  1.00  0.34           H  
ATOM   2004 HG11 VAL A 130       1.265  11.294  -5.267  1.00  1.13           H  
ATOM   2005 HG12 VAL A 130       2.851  11.197  -6.043  1.00  1.09           H  
ATOM   2006 HG13 VAL A 130       1.380  11.055  -7.017  1.00  0.96           H  
ATOM   2007 HG21 VAL A 130       2.053   9.277  -3.713  1.00  1.07           H  
ATOM   2008 HG22 VAL A 130       2.819   7.919  -4.535  1.00  1.03           H  
ATOM   2009 HG23 VAL A 130       3.572   9.513  -4.577  1.00  1.04           H  
ATOM   2010  N   ARG A 131      -0.219   8.330  -8.007  1.00  0.36           N  
ATOM   2011  CA  ARG A 131      -0.976   8.562  -9.272  1.00  0.39           C  
ATOM   2012  C   ARG A 131      -2.477   8.462  -8.993  1.00  0.38           C  
ATOM   2013  O   ARG A 131      -3.274   9.218  -9.516  1.00  0.38           O  
ATOM   2014  CB  ARG A 131      -0.580   7.475 -10.274  1.00  0.47           C  
ATOM   2015  CG  ARG A 131      -1.146   7.799 -11.660  1.00  0.54           C  
ATOM   2016  CD  ARG A 131      -0.844   6.635 -12.611  1.00  0.63           C  
ATOM   2017  NE  ARG A 131      -1.019   7.079 -14.021  1.00  1.52           N  
ATOM   2018  CZ  ARG A 131      -0.531   6.355 -14.992  1.00  2.09           C  
ATOM   2019  NH1 ARG A 131       0.034   5.208 -14.729  1.00  2.20           N  
ATOM   2020  NH2 ARG A 131      -0.620   6.769 -16.225  1.00  3.14           N  
ATOM   2021  H   ARG A 131       0.413   7.584  -7.950  1.00  0.38           H  
ATOM   2022  HA  ARG A 131      -0.739   9.531  -9.676  1.00  0.40           H  
ATOM   2023  HB2 ARG A 131       0.498   7.419 -10.331  1.00  0.49           H  
ATOM   2024  HB3 ARG A 131      -0.970   6.523  -9.943  1.00  0.49           H  
ATOM   2025  HG2 ARG A 131      -2.216   7.942 -11.588  1.00  0.55           H  
ATOM   2026  HG3 ARG A 131      -0.685   8.699 -12.036  1.00  0.57           H  
ATOM   2027  HD2 ARG A 131       0.173   6.303 -12.464  1.00  1.13           H  
ATOM   2028  HD3 ARG A 131      -1.522   5.819 -12.404  1.00  1.17           H  
ATOM   2029  HE  ARG A 131      -1.475   7.924 -14.218  1.00  2.20           H  
ATOM   2030 HH11 ARG A 131       0.093   4.884 -13.785  1.00  2.01           H  
ATOM   2031 HH12 ARG A 131       0.409   4.653 -15.472  1.00  2.93           H  
ATOM   2032 HH21 ARG A 131      -1.063   7.642 -16.429  1.00  3.62           H  
ATOM   2033 HH22 ARG A 131      -0.243   6.215 -16.967  1.00  3.65           H  
ATOM   2034  N   ASP A 132      -2.865   7.522  -8.178  1.00  0.39           N  
ATOM   2035  CA  ASP A 132      -4.308   7.346  -7.851  1.00  0.40           C  
ATOM   2036  C   ASP A 132      -4.856   8.617  -7.200  1.00  0.35           C  
ATOM   2037  O   ASP A 132      -5.983   9.005  -7.428  1.00  0.36           O  
ATOM   2038  CB  ASP A 132      -4.471   6.169  -6.883  1.00  0.45           C  
ATOM   2039  CG  ASP A 132      -5.952   5.984  -6.548  1.00  0.48           C  
ATOM   2040  OD1 ASP A 132      -6.749   5.964  -7.470  1.00  1.13           O  
ATOM   2041  OD2 ASP A 132      -6.264   5.867  -5.373  1.00  1.19           O  
ATOM   2042  H   ASP A 132      -2.201   6.925  -7.778  1.00  0.41           H  
ATOM   2043  HA  ASP A 132      -4.859   7.143  -8.759  1.00  0.44           H  
ATOM   2044  HB2 ASP A 132      -4.093   5.268  -7.346  1.00  0.50           H  
ATOM   2045  HB3 ASP A 132      -3.919   6.368  -5.977  1.00  0.44           H  
ATOM   2046  N   ILE A 133      -4.076   9.252  -6.367  1.00  0.33           N  
ATOM   2047  CA  ILE A 133      -4.562  10.479  -5.674  1.00  0.32           C  
ATOM   2048  C   ILE A 133      -4.947  11.563  -6.682  1.00  0.31           C  
ATOM   2049  O   ILE A 133      -5.986  12.183  -6.566  1.00  0.33           O  
ATOM   2050  CB  ILE A 133      -3.466  11.028  -4.758  1.00  0.33           C  
ATOM   2051  CG1 ILE A 133      -3.104   9.966  -3.707  1.00  0.38           C  
ATOM   2052  CG2 ILE A 133      -3.980  12.299  -4.067  1.00  0.38           C  
ATOM   2053  CD1 ILE A 133      -1.852  10.388  -2.916  1.00  0.40           C  
ATOM   2054  H   ILE A 133      -3.176   8.910  -6.184  1.00  0.33           H  
ATOM   2055  HA  ILE A 133      -5.423  10.228  -5.081  1.00  0.36           H  
ATOM   2056  HB  ILE A 133      -2.596  11.267  -5.352  1.00  0.32           H  
ATOM   2057 HG12 ILE A 133      -3.933   9.840  -3.026  1.00  0.42           H  
ATOM   2058 HG13 ILE A 133      -2.909   9.027  -4.206  1.00  0.38           H  
ATOM   2059 HG21 ILE A 133      -4.952  12.106  -3.634  1.00  1.09           H  
ATOM   2060 HG22 ILE A 133      -3.294  12.597  -3.293  1.00  1.09           H  
ATOM   2061 HG23 ILE A 133      -4.062  13.095  -4.792  1.00  1.08           H  
ATOM   2062 HD11 ILE A 133      -1.164  10.911  -3.565  1.00  1.07           H  
ATOM   2063 HD12 ILE A 133      -2.139  11.034  -2.100  1.00  1.08           H  
ATOM   2064 HD13 ILE A 133      -1.368   9.508  -2.517  1.00  1.13           H  
ATOM   2065  N   GLY A 134      -4.123  11.814  -7.657  1.00  0.31           N  
ATOM   2066  CA  GLY A 134      -4.454  12.878  -8.652  1.00  0.34           C  
ATOM   2067  C   GLY A 134      -5.547  12.389  -9.605  1.00  0.33           C  
ATOM   2068  O   GLY A 134      -6.315  13.165 -10.136  1.00  0.33           O  
ATOM   2069  H   GLY A 134      -3.284  11.313  -7.741  1.00  0.30           H  
ATOM   2070  HA2 GLY A 134      -4.800  13.759  -8.131  1.00  0.37           H  
ATOM   2071  HA3 GLY A 134      -3.570  13.124  -9.221  1.00  0.40           H  
ATOM   2072  N   LYS A 135      -5.603  11.112  -9.844  1.00  0.35           N  
ATOM   2073  CA  LYS A 135      -6.631  10.565 -10.779  1.00  0.38           C  
ATOM   2074  C   LYS A 135      -8.036  10.907 -10.262  1.00  0.35           C  
ATOM   2075  O   LYS A 135      -8.871  11.429 -10.980  1.00  0.35           O  
ATOM   2076  CB  LYS A 135      -6.452   9.046 -10.852  1.00  0.44           C  
ATOM   2077  CG  LYS A 135      -7.296   8.456 -11.985  1.00  1.11           C  
ATOM   2078  CD  LYS A 135      -7.017   6.950 -12.071  1.00  1.42           C  
ATOM   2079  CE  LYS A 135      -7.639   6.360 -13.340  1.00  1.94           C  
ATOM   2080  NZ  LYS A 135      -6.977   5.060 -13.652  1.00  2.67           N  
ATOM   2081  H   LYS A 135      -4.961  10.506  -9.414  1.00  0.36           H  
ATOM   2082  HA  LYS A 135      -6.492  10.994 -11.761  1.00  0.41           H  
ATOM   2083  HB2 LYS A 135      -5.411   8.818 -11.026  1.00  0.85           H  
ATOM   2084  HB3 LYS A 135      -6.760   8.606  -9.913  1.00  0.97           H  
ATOM   2085  HG2 LYS A 135      -8.346   8.623 -11.782  1.00  1.80           H  
ATOM   2086  HG3 LYS A 135      -7.026   8.928 -12.917  1.00  1.65           H  
ATOM   2087  HD2 LYS A 135      -5.949   6.786 -12.087  1.00  1.83           H  
ATOM   2088  HD3 LYS A 135      -7.439   6.460 -11.207  1.00  1.96           H  
ATOM   2089  HE2 LYS A 135      -8.694   6.198 -13.182  1.00  2.29           H  
ATOM   2090  HE3 LYS A 135      -7.498   7.040 -14.167  1.00  2.42           H  
ATOM   2091  HZ1 LYS A 135      -6.890   4.498 -12.782  1.00  3.10           H  
ATOM   2092  HZ2 LYS A 135      -7.548   4.537 -14.344  1.00  2.95           H  
ATOM   2093  HZ3 LYS A 135      -6.030   5.239 -14.046  1.00  3.15           H  
ATOM   2094  N   ARG A 136      -8.302  10.627  -9.015  1.00  0.34           N  
ATOM   2095  CA  ARG A 136      -9.643  10.940  -8.444  1.00  0.34           C  
ATOM   2096  C   ARG A 136      -9.803  12.453  -8.274  1.00  0.32           C  
ATOM   2097  O   ARG A 136     -10.898  12.974  -8.309  1.00  0.32           O  
ATOM   2098  CB  ARG A 136      -9.812  10.204  -7.104  1.00  0.38           C  
ATOM   2099  CG  ARG A 136     -10.190   8.738  -7.382  1.00  0.43           C  
ATOM   2100  CD  ARG A 136      -9.926   7.864  -6.154  1.00  0.52           C  
ATOM   2101  NE  ARG A 136     -10.353   8.567  -4.911  1.00  1.45           N  
ATOM   2102  CZ  ARG A 136     -10.605   7.877  -3.831  1.00  2.11           C  
ATOM   2103  NH1 ARG A 136     -10.605   6.572  -3.874  1.00  2.18           N  
ATOM   2104  NH2 ARG A 136     -10.873   8.488  -2.708  1.00  3.25           N  
ATOM   2105  H   ARG A 136      -7.618  10.218  -8.445  1.00  0.34           H  
ATOM   2106  HA  ARG A 136     -10.399  10.594  -9.136  1.00  0.36           H  
ATOM   2107  HB2 ARG A 136      -8.882  10.237  -6.556  1.00  0.38           H  
ATOM   2108  HB3 ARG A 136     -10.592  10.676  -6.524  1.00  0.41           H  
ATOM   2109  HG2 ARG A 136     -11.239   8.682  -7.638  1.00  0.48           H  
ATOM   2110  HG3 ARG A 136      -9.604   8.369  -8.209  1.00  0.42           H  
ATOM   2111  HD2 ARG A 136     -10.483   6.940  -6.261  1.00  1.16           H  
ATOM   2112  HD3 ARG A 136      -8.871   7.644  -6.085  1.00  1.22           H  
ATOM   2113  HE  ARG A 136     -10.403   9.546  -4.893  1.00  2.14           H  
ATOM   2114 HH11 ARG A 136     -10.407   6.096  -4.729  1.00  1.90           H  
ATOM   2115 HH12 ARG A 136     -10.815   6.049  -3.053  1.00  2.97           H  
ATOM   2116 HH21 ARG A 136     -10.885   9.488  -2.672  1.00  3.70           H  
ATOM   2117 HH22 ARG A 136     -11.062   7.956  -1.882  1.00  3.84           H  
ATOM   2118  N   LEU A 137      -8.723  13.168  -8.119  1.00  0.31           N  
ATOM   2119  CA  LEU A 137      -8.829  14.649  -7.979  1.00  0.32           C  
ATOM   2120  C   LEU A 137      -9.513  15.187  -9.235  1.00  0.30           C  
ATOM   2121  O   LEU A 137     -10.407  16.008  -9.168  1.00  0.31           O  
ATOM   2122  CB  LEU A 137      -7.415  15.232  -7.843  1.00  0.36           C  
ATOM   2123  CG  LEU A 137      -7.448  16.766  -7.779  1.00  0.39           C  
ATOM   2124  CD1 LEU A 137      -8.225  17.231  -6.535  1.00  0.44           C  
ATOM   2125  CD2 LEU A 137      -6.003  17.278  -7.717  1.00  0.46           C  
ATOM   2126  H   LEU A 137      -7.843  12.736  -8.114  1.00  0.32           H  
ATOM   2127  HA  LEU A 137      -9.416  14.895  -7.108  1.00  0.34           H  
ATOM   2128  HB2 LEU A 137      -6.964  14.854  -6.937  1.00  0.38           H  
ATOM   2129  HB3 LEU A 137      -6.819  14.926  -8.689  1.00  0.37           H  
ATOM   2130  HG  LEU A 137      -7.926  17.155  -8.665  1.00  0.38           H  
ATOM   2131 HD11 LEU A 137      -8.013  16.571  -5.703  1.00  1.15           H  
ATOM   2132 HD12 LEU A 137      -7.930  18.240  -6.277  1.00  1.13           H  
ATOM   2133 HD13 LEU A 137      -9.285  17.213  -6.749  1.00  1.03           H  
ATOM   2134 HD21 LEU A 137      -5.491  16.812  -6.889  1.00  1.07           H  
ATOM   2135 HD22 LEU A 137      -5.496  17.030  -8.638  1.00  1.07           H  
ATOM   2136 HD23 LEU A 137      -6.002  18.349  -7.585  1.00  1.23           H  
ATOM   2137  N   LEU A 138      -9.114  14.707 -10.380  1.00  0.30           N  
ATOM   2138  CA  LEU A 138      -9.755  15.167 -11.644  1.00  0.32           C  
ATOM   2139  C   LEU A 138     -11.250  14.832 -11.597  1.00  0.31           C  
ATOM   2140  O   LEU A 138     -12.084  15.618 -12.005  1.00  0.31           O  
ATOM   2141  CB  LEU A 138      -9.118  14.443 -12.839  1.00  0.37           C  
ATOM   2142  CG  LEU A 138      -7.621  14.795 -12.937  1.00  0.43           C  
ATOM   2143  CD1 LEU A 138      -6.904  13.712 -13.758  1.00  0.49           C  
ATOM   2144  CD2 LEU A 138      -7.432  16.180 -13.622  1.00  0.60           C  
ATOM   2145  H   LEU A 138      -8.405  14.034 -10.404  1.00  0.31           H  
ATOM   2146  HA  LEU A 138      -9.626  16.232 -11.746  1.00  0.34           H  
ATOM   2147  HB2 LEU A 138      -9.235  13.377 -12.709  1.00  0.36           H  
ATOM   2148  HB3 LEU A 138      -9.616  14.750 -13.746  1.00  0.45           H  
ATOM   2149  HG  LEU A 138      -7.195  14.819 -11.942  1.00  0.41           H  
ATOM   2150 HD11 LEU A 138      -7.477  13.496 -14.648  1.00  1.09           H  
ATOM   2151 HD12 LEU A 138      -5.923  14.064 -14.039  1.00  1.18           H  
ATOM   2152 HD13 LEU A 138      -6.808  12.814 -13.165  1.00  1.12           H  
ATOM   2153 HD21 LEU A 138      -8.355  16.739 -13.598  1.00  1.17           H  
ATOM   2154 HD22 LEU A 138      -6.667  16.739 -13.100  1.00  1.06           H  
ATOM   2155 HD23 LEU A 138      -7.130  16.048 -14.654  1.00  1.32           H  
ATOM   2156  N   ARG A 139     -11.598  13.681 -11.074  1.00  0.31           N  
ATOM   2157  CA  ARG A 139     -13.045  13.316 -10.987  1.00  0.34           C  
ATOM   2158  C   ARG A 139     -13.736  14.215  -9.959  1.00  0.34           C  
ATOM   2159  O   ARG A 139     -14.850  14.660 -10.152  1.00  0.37           O  
ATOM   2160  CB  ARG A 139     -13.200  11.855 -10.541  1.00  0.38           C  
ATOM   2161  CG  ARG A 139     -12.743  10.913 -11.655  1.00  0.43           C  
ATOM   2162  CD  ARG A 139     -13.070   9.471 -11.257  1.00  0.50           C  
ATOM   2163  NE  ARG A 139     -12.486   8.535 -12.258  1.00  1.24           N  
ATOM   2164  CZ  ARG A 139     -12.420   7.257 -11.997  1.00  1.60           C  
ATOM   2165  NH1 ARG A 139     -12.896   6.796 -10.872  1.00  1.66           N  
ATOM   2166  NH2 ARG A 139     -11.887   6.440 -12.863  1.00  2.58           N  
ATOM   2167  H   ARG A 139     -10.908  13.074 -10.724  1.00  0.31           H  
ATOM   2168  HA  ARG A 139     -13.508  13.449 -11.952  1.00  0.36           H  
ATOM   2169  HB2 ARG A 139     -12.602  11.685  -9.659  1.00  0.37           H  
ATOM   2170  HB3 ARG A 139     -14.238  11.660 -10.311  1.00  0.42           H  
ATOM   2171  HG2 ARG A 139     -13.258  11.160 -12.571  1.00  0.46           H  
ATOM   2172  HG3 ARG A 139     -11.678  11.013 -11.801  1.00  0.42           H  
ATOM   2173  HD2 ARG A 139     -12.652   9.260 -10.286  1.00  1.09           H  
ATOM   2174  HD3 ARG A 139     -14.143   9.344 -11.220  1.00  1.05           H  
ATOM   2175  HE  ARG A 139     -12.141   8.879 -13.109  1.00  1.99           H  
ATOM   2176 HH11 ARG A 139     -13.311   7.421 -10.211  1.00  1.59           H  
ATOM   2177 HH12 ARG A 139     -12.847   5.817 -10.673  1.00  2.31           H  
ATOM   2178 HH21 ARG A 139     -11.527   6.792 -13.727  1.00  3.12           H  
ATOM   2179 HH22 ARG A 139     -11.837   5.462 -12.662  1.00  2.98           H  
ATOM   2180  N   ASN A 140     -13.070  14.487  -8.871  1.00  0.34           N  
ATOM   2181  CA  ASN A 140     -13.661  15.350  -7.809  1.00  0.38           C  
ATOM   2182  C   ASN A 140     -13.972  16.750  -8.353  1.00  0.34           C  
ATOM   2183  O   ASN A 140     -14.975  17.343  -8.005  1.00  0.35           O  
ATOM   2184  CB  ASN A 140     -12.682  15.457  -6.627  1.00  0.44           C  
ATOM   2185  CG  ASN A 140     -12.788  14.205  -5.750  1.00  0.58           C  
ATOM   2186  OD1 ASN A 140     -13.301  14.264  -4.650  1.00  1.46           O  
ATOM   2187  ND2 ASN A 140     -12.332  13.066  -6.191  1.00  0.69           N  
ATOM   2188  H   ASN A 140     -12.174  14.110  -8.746  1.00  0.33           H  
ATOM   2189  HA  ASN A 140     -14.580  14.904  -7.467  1.00  0.44           H  
ATOM   2190  HB2 ASN A 140     -11.675  15.543  -7.005  1.00  0.44           H  
ATOM   2191  HB3 ASN A 140     -12.918  16.329  -6.033  1.00  0.45           H  
ATOM   2192 HD21 ASN A 140     -11.923  13.013  -7.080  1.00  1.39           H  
ATOM   2193 HD22 ASN A 140     -12.401  12.263  -5.634  1.00  0.67           H  
ATOM   2194  N   ILE A 141     -13.137  17.292  -9.199  1.00  0.33           N  
ATOM   2195  CA  ILE A 141     -13.412  18.647  -9.745  1.00  0.32           C  
ATOM   2196  C   ILE A 141     -14.571  18.535 -10.735  1.00  0.34           C  
ATOM   2197  O   ILE A 141     -15.481  19.340 -10.742  1.00  0.37           O  
ATOM   2198  CB  ILE A 141     -12.142  19.157 -10.453  1.00  0.33           C  
ATOM   2199  CG1 ILE A 141     -10.989  19.194  -9.427  1.00  0.35           C  
ATOM   2200  CG2 ILE A 141     -12.375  20.571 -11.044  1.00  0.34           C  
ATOM   2201  CD1 ILE A 141      -9.644  19.328 -10.148  1.00  0.38           C  
ATOM   2202  H   ILE A 141     -12.343  16.813  -9.506  1.00  0.34           H  
ATOM   2203  HA  ILE A 141     -13.680  19.318  -8.943  1.00  0.33           H  
ATOM   2204  HB  ILE A 141     -11.885  18.477 -11.254  1.00  0.34           H  
ATOM   2205 HG12 ILE A 141     -11.121  20.028  -8.754  1.00  0.36           H  
ATOM   2206 HG13 ILE A 141     -10.990  18.278  -8.856  1.00  0.35           H  
ATOM   2207 HG21 ILE A 141     -13.391  20.666 -11.391  1.00  1.08           H  
ATOM   2208 HG22 ILE A 141     -12.191  21.323 -10.291  1.00  1.05           H  
ATOM   2209 HG23 ILE A 141     -11.704  20.728 -11.876  1.00  1.07           H  
ATOM   2210 HD11 ILE A 141      -9.714  20.078 -10.919  1.00  1.08           H  
ATOM   2211 HD12 ILE A 141      -8.882  19.616  -9.436  1.00  1.09           H  
ATOM   2212 HD13 ILE A 141      -9.380  18.378 -10.592  1.00  1.00           H  
ATOM   2213  N   LEU A 142     -14.534  17.539 -11.577  1.00  0.35           N  
ATOM   2214  CA  LEU A 142     -15.620  17.368 -12.577  1.00  0.39           C  
ATOM   2215  C   LEU A 142     -16.909  16.932 -11.872  1.00  0.41           C  
ATOM   2216  O   LEU A 142     -17.997  17.233 -12.316  1.00  0.47           O  
ATOM   2217  CB  LEU A 142     -15.215  16.304 -13.608  1.00  0.43           C  
ATOM   2218  CG  LEU A 142     -14.040  16.799 -14.472  1.00  0.44           C  
ATOM   2219  CD1 LEU A 142     -13.594  15.670 -15.411  1.00  0.50           C  
ATOM   2220  CD2 LEU A 142     -14.460  18.022 -15.311  1.00  0.52           C  
ATOM   2221  H   LEU A 142     -13.785  16.908 -11.555  1.00  0.35           H  
ATOM   2222  HA  LEU A 142     -15.792  18.306 -13.070  1.00  0.41           H  
ATOM   2223  HB2 LEU A 142     -14.919  15.404 -13.087  1.00  0.43           H  
ATOM   2224  HB3 LEU A 142     -16.060  16.085 -14.244  1.00  0.48           H  
ATOM   2225  HG  LEU A 142     -13.215  17.069 -13.829  1.00  0.41           H  
ATOM   2226 HD11 LEU A 142     -13.530  14.744 -14.859  1.00  1.13           H  
ATOM   2227 HD12 LEU A 142     -14.310  15.563 -16.214  1.00  1.15           H  
ATOM   2228 HD13 LEU A 142     -12.624  15.909 -15.825  1.00  1.13           H  
ATOM   2229 HD21 LEU A 142     -15.483  17.908 -15.637  1.00  1.15           H  
ATOM   2230 HD22 LEU A 142     -14.368  18.917 -14.715  1.00  1.18           H  
ATOM   2231 HD23 LEU A 142     -13.815  18.109 -16.177  1.00  1.13           H  
ATOM   2232  N   GLY A 143     -16.803  16.222 -10.780  1.00  0.42           N  
ATOM   2233  CA  GLY A 143     -18.035  15.769 -10.067  1.00  0.47           C  
ATOM   2234  C   GLY A 143     -18.571  14.511 -10.753  1.00  0.47           C  
ATOM   2235  O   GLY A 143     -19.757  14.365 -10.973  1.00  0.48           O  
ATOM   2236  H   GLY A 143     -15.919  15.980 -10.431  1.00  0.43           H  
ATOM   2237  HA2 GLY A 143     -17.795  15.548  -9.036  1.00  0.50           H  
ATOM   2238  HA3 GLY A 143     -18.785  16.546 -10.106  1.00  0.52           H  
ATOM   2239  N   LEU A 144     -17.694  13.614 -11.109  1.00  0.47           N  
ATOM   2240  CA  LEU A 144     -18.117  12.369 -11.805  1.00  0.48           C  
ATOM   2241  C   LEU A 144     -18.788  11.398 -10.820  1.00  0.50           C  
ATOM   2242  O   LEU A 144     -18.422  11.308  -9.664  1.00  0.51           O  
ATOM   2243  CB  LEU A 144     -16.868  11.713 -12.403  1.00  0.50           C  
ATOM   2244  CG  LEU A 144     -17.261  10.705 -13.493  1.00  0.52           C  
ATOM   2245  CD1 LEU A 144     -17.711  11.436 -14.777  1.00  0.67           C  
ATOM   2246  CD2 LEU A 144     -16.050   9.816 -13.800  1.00  0.59           C  
ATOM   2247  H   LEU A 144     -16.744  13.767 -10.936  1.00  0.47           H  
ATOM   2248  HA  LEU A 144     -18.807  12.616 -12.593  1.00  0.50           H  
ATOM   2249  HB2 LEU A 144     -16.229  12.476 -12.821  1.00  0.53           H  
ATOM   2250  HB3 LEU A 144     -16.330  11.197 -11.619  1.00  0.54           H  
ATOM   2251  HG  LEU A 144     -18.072  10.090 -13.132  1.00  0.62           H  
ATOM   2252 HD11 LEU A 144     -17.133  12.339 -14.910  1.00  1.17           H  
ATOM   2253 HD12 LEU A 144     -17.566  10.792 -15.633  1.00  1.28           H  
ATOM   2254 HD13 LEU A 144     -18.757  11.689 -14.700  1.00  1.29           H  
ATOM   2255 HD21 LEU A 144     -15.221  10.432 -14.117  1.00  1.21           H  
ATOM   2256 HD22 LEU A 144     -15.773   9.270 -12.910  1.00  1.18           H  
ATOM   2257 HD23 LEU A 144     -16.304   9.120 -14.585  1.00  1.16           H  
ATOM   2258  N   LYS A 145     -19.760  10.662 -11.291  1.00  0.53           N  
ATOM   2259  CA  LYS A 145     -20.475   9.674 -10.429  1.00  0.57           C  
ATOM   2260  C   LYS A 145     -19.492   8.607  -9.936  1.00  0.56           C  
ATOM   2261  O   LYS A 145     -18.616   8.173 -10.660  1.00  0.57           O  
ATOM   2262  CB  LYS A 145     -21.577   9.017 -11.269  1.00  0.63           C  
ATOM   2263  CG  LYS A 145     -22.371   7.989 -10.450  1.00  0.64           C  
ATOM   2264  CD  LYS A 145     -23.084   8.668  -9.271  1.00  1.48           C  
ATOM   2265  CE  LYS A 145     -24.200   7.746  -8.761  1.00  1.82           C  
ATOM   2266  NZ  LYS A 145     -24.743   8.264  -7.471  1.00  2.35           N  
ATOM   2267  H   LYS A 145     -20.020  10.757 -12.230  1.00  0.54           H  
ATOM   2268  HA  LYS A 145     -20.915  10.183  -9.587  1.00  0.58           H  
ATOM   2269  HB2 LYS A 145     -22.248   9.781 -11.625  1.00  0.69           H  
ATOM   2270  HB3 LYS A 145     -21.124   8.520 -12.113  1.00  0.66           H  
ATOM   2271  HG2 LYS A 145     -23.109   7.529 -11.093  1.00  1.04           H  
ATOM   2272  HG3 LYS A 145     -21.703   7.231 -10.076  1.00  1.17           H  
ATOM   2273  HD2 LYS A 145     -22.376   8.846  -8.474  1.00  2.02           H  
ATOM   2274  HD3 LYS A 145     -23.511   9.606  -9.597  1.00  1.95           H  
ATOM   2275  HE2 LYS A 145     -24.994   7.706  -9.492  1.00  2.15           H  
ATOM   2276  HE3 LYS A 145     -23.803   6.751  -8.609  1.00  2.26           H  
ATOM   2277  HZ1 LYS A 145     -24.668   9.300  -7.452  1.00  2.79           H  
ATOM   2278  HZ2 LYS A 145     -25.743   7.990  -7.382  1.00  2.80           H  
ATOM   2279  HZ3 LYS A 145     -24.202   7.861  -6.679  1.00  2.62           H  
ATOM   2280  N   ILE A 146     -19.644   8.181  -8.708  1.00  0.57           N  
ATOM   2281  CA  ILE A 146     -18.738   7.133  -8.133  1.00  0.57           C  
ATOM   2282  C   ILE A 146     -19.572   5.905  -7.789  1.00  0.58           C  
ATOM   2283  O   ILE A 146     -20.579   5.986  -7.113  1.00  0.59           O  
ATOM   2284  CB  ILE A 146     -18.072   7.672  -6.867  1.00  0.57           C  
ATOM   2285  CG1 ILE A 146     -17.258   8.923  -7.222  1.00  0.57           C  
ATOM   2286  CG2 ILE A 146     -17.136   6.608  -6.279  1.00  0.59           C  
ATOM   2287  CD1 ILE A 146     -16.759   9.637  -5.938  1.00  0.58           C  
ATOM   2288  H   ILE A 146     -20.369   8.548  -8.164  1.00  0.59           H  
ATOM   2289  HA  ILE A 146     -17.980   6.851  -8.850  1.00  0.58           H  
ATOM   2290  HB  ILE A 146     -18.830   7.923  -6.144  1.00  0.57           H  
ATOM   2291 HG12 ILE A 146     -16.411   8.632  -7.828  1.00  0.58           H  
ATOM   2292 HG13 ILE A 146     -17.884   9.598  -7.791  1.00  0.57           H  
ATOM   2293 HG21 ILE A 146     -16.548   6.165  -7.072  1.00  1.26           H  
ATOM   2294 HG22 ILE A 146     -16.477   7.068  -5.556  1.00  1.11           H  
ATOM   2295 HG23 ILE A 146     -17.723   5.842  -5.793  1.00  1.13           H  
ATOM   2296 HD11 ILE A 146     -17.273   9.251  -5.066  1.00  1.15           H  
ATOM   2297 HD12 ILE A 146     -15.697   9.472  -5.821  1.00  1.12           H  
ATOM   2298 HD13 ILE A 146     -16.945  10.701  -6.017  1.00  1.24           H  
ATOM   2299  N   ILE A 147     -19.174   4.772  -8.287  1.00  0.59           N  
ATOM   2300  CA  ILE A 147     -19.944   3.525  -8.043  1.00  0.60           C  
ATOM   2301  C   ILE A 147     -20.083   3.280  -6.535  1.00  0.56           C  
ATOM   2302  O   ILE A 147     -21.149   2.961  -6.049  1.00  0.57           O  
ATOM   2303  CB  ILE A 147     -19.179   2.356  -8.682  1.00  0.62           C  
ATOM   2304  CG1 ILE A 147     -18.713   2.764 -10.097  1.00  0.74           C  
ATOM   2305  CG2 ILE A 147     -20.068   1.097  -8.742  1.00  0.65           C  
ATOM   2306  CD1 ILE A 147     -19.865   3.388 -10.890  1.00  1.11           C  
ATOM   2307  H   ILE A 147     -18.384   4.742  -8.862  1.00  0.59           H  
ATOM   2308  HA  ILE A 147     -20.922   3.614  -8.492  1.00  0.64           H  
ATOM   2309  HB  ILE A 147     -18.309   2.139  -8.076  1.00  0.60           H  
ATOM   2310 HG12 ILE A 147     -17.915   3.489 -10.009  1.00  1.49           H  
ATOM   2311 HG13 ILE A 147     -18.345   1.898 -10.625  1.00  1.35           H  
ATOM   2312 HG21 ILE A 147     -21.089   1.370  -8.963  1.00  1.25           H  
ATOM   2313 HG22 ILE A 147     -19.703   0.428  -9.508  1.00  1.13           H  
ATOM   2314 HG23 ILE A 147     -20.036   0.593  -7.788  1.00  1.20           H  
ATOM   2315 HD11 ILE A 147     -20.764   2.810 -10.743  1.00  1.73           H  
ATOM   2316 HD12 ILE A 147     -20.026   4.404 -10.548  1.00  1.72           H  
ATOM   2317 HD13 ILE A 147     -19.611   3.396 -11.943  1.00  1.69           H  
ATOM   2318  N   ASP A 148     -19.006   3.413  -5.806  1.00  0.53           N  
ATOM   2319  CA  ASP A 148     -19.040   3.179  -4.326  1.00  0.52           C  
ATOM   2320  C   ASP A 148     -19.261   1.685  -4.063  1.00  0.50           C  
ATOM   2321  O   ASP A 148     -20.372   1.195  -4.085  1.00  0.55           O  
ATOM   2322  CB  ASP A 148     -20.169   3.995  -3.671  1.00  0.56           C  
ATOM   2323  CG  ASP A 148     -19.893   4.153  -2.169  1.00  0.58           C  
ATOM   2324  OD1 ASP A 148     -18.897   3.613  -1.706  1.00  1.29           O  
ATOM   2325  OD2 ASP A 148     -20.679   4.819  -1.510  1.00  1.16           O  
ATOM   2326  H   ASP A 148     -18.162   3.652  -6.243  1.00  0.54           H  
ATOM   2327  HA  ASP A 148     -18.089   3.475  -3.905  1.00  0.53           H  
ATOM   2328  HB2 ASP A 148     -20.221   4.970  -4.131  1.00  0.60           H  
ATOM   2329  HB3 ASP A 148     -21.113   3.486  -3.802  1.00  0.57           H  
ATOM   2330  N   LEU A 149     -18.203   0.957  -3.835  1.00  0.46           N  
ATOM   2331  CA  LEU A 149     -18.334  -0.510  -3.594  1.00  0.45           C  
ATOM   2332  C   LEU A 149     -19.001  -0.778  -2.241  1.00  0.46           C  
ATOM   2333  O   LEU A 149     -19.212  -1.911  -1.867  1.00  0.45           O  
ATOM   2334  CB  LEU A 149     -16.945  -1.153  -3.608  1.00  0.44           C  
ATOM   2335  CG  LEU A 149     -16.174  -0.727  -4.863  1.00  0.51           C  
ATOM   2336  CD1 LEU A 149     -14.831  -1.458  -4.897  1.00  0.48           C  
ATOM   2337  CD2 LEU A 149     -16.971  -1.089  -6.120  1.00  0.73           C  
ATOM   2338  H   LEU A 149     -17.315   1.372  -3.837  1.00  0.48           H  
ATOM   2339  HA  LEU A 149     -18.940  -0.950  -4.371  1.00  0.46           H  
ATOM   2340  HB2 LEU A 149     -16.399  -0.840  -2.730  1.00  0.42           H  
ATOM   2341  HB3 LEU A 149     -17.048  -2.228  -3.600  1.00  0.49           H  
ATOM   2342  HG  LEU A 149     -16.002   0.339  -4.836  1.00  0.56           H  
ATOM   2343 HD11 LEU A 149     -14.364  -1.398  -3.926  1.00  1.14           H  
ATOM   2344 HD12 LEU A 149     -14.994  -2.494  -5.156  1.00  1.14           H  
ATOM   2345 HD13 LEU A 149     -14.190  -1.000  -5.636  1.00  1.10           H  
ATOM   2346 HD21 LEU A 149     -17.361  -2.091  -6.021  1.00  1.29           H  
ATOM   2347 HD22 LEU A 149     -17.786  -0.393  -6.248  1.00  1.24           H  
ATOM   2348 HD23 LEU A 149     -16.323  -1.038  -6.982  1.00  1.26           H  
ATOM   2349  N   SER A 150     -19.326   0.235  -1.493  1.00  0.49           N  
ATOM   2350  CA  SER A 150     -19.980  -0.008  -0.174  1.00  0.52           C  
ATOM   2351  C   SER A 150     -21.493  -0.216  -0.378  1.00  0.55           C  
ATOM   2352  O   SER A 150     -22.197  -0.640   0.516  1.00  0.59           O  
ATOM   2353  CB  SER A 150     -19.724   1.196   0.744  1.00  0.57           C  
ATOM   2354  OG  SER A 150     -19.597   0.739   2.085  1.00  1.48           O  
ATOM   2355  H   SER A 150     -19.141   1.152  -1.787  1.00  0.50           H  
ATOM   2356  HA  SER A 150     -19.559  -0.896   0.281  1.00  0.52           H  
ATOM   2357  HB2 SER A 150     -18.808   1.682   0.448  1.00  1.22           H  
ATOM   2358  HB3 SER A 150     -20.544   1.903   0.669  1.00  1.09           H  
ATOM   2359  HG  SER A 150     -19.538   1.510   2.654  1.00  2.02           H  
ATOM   2360  N   ALA A 151     -22.002   0.125  -1.536  1.00  0.55           N  
ATOM   2361  CA  ALA A 151     -23.476  -0.003  -1.783  1.00  0.61           C  
ATOM   2362  C   ALA A 151     -23.888  -1.429  -2.188  1.00  0.59           C  
ATOM   2363  O   ALA A 151     -24.877  -1.607  -2.876  1.00  0.70           O  
ATOM   2364  CB  ALA A 151     -23.878   0.946  -2.913  1.00  0.67           C  
ATOM   2365  H   ALA A 151     -21.421   0.501  -2.229  1.00  0.54           H  
ATOM   2366  HA  ALA A 151     -24.009   0.277  -0.889  1.00  0.66           H  
ATOM   2367  HB1 ALA A 151     -23.365   1.887  -2.792  1.00  1.15           H  
ATOM   2368  HB2 ALA A 151     -23.610   0.507  -3.866  1.00  1.29           H  
ATOM   2369  HB3 ALA A 151     -24.945   1.108  -2.880  1.00  1.18           H  
ATOM   2370  N   ILE A 152     -23.174  -2.446  -1.785  1.00  0.53           N  
ATOM   2371  CA  ILE A 152     -23.590  -3.831  -2.183  1.00  0.53           C  
ATOM   2372  C   ILE A 152     -24.572  -4.397  -1.149  1.00  0.58           C  
ATOM   2373  O   ILE A 152     -24.267  -4.498   0.021  1.00  0.65           O  
ATOM   2374  CB  ILE A 152     -22.368  -4.757  -2.262  1.00  0.56           C  
ATOM   2375  CG1 ILE A 152     -21.282  -4.173  -3.188  1.00  0.70           C  
ATOM   2376  CG2 ILE A 152     -22.807  -6.132  -2.775  1.00  0.55           C  
ATOM   2377  CD1 ILE A 152     -21.887  -3.590  -4.475  1.00  1.34           C  
ATOM   2378  H   ILE A 152     -22.380  -2.308  -1.228  1.00  0.57           H  
ATOM   2379  HA  ILE A 152     -24.083  -3.800  -3.143  1.00  0.55           H  
ATOM   2380  HB  ILE A 152     -21.956  -4.875  -1.267  1.00  0.64           H  
ATOM   2381 HG12 ILE A 152     -20.762  -3.394  -2.663  1.00  1.18           H  
ATOM   2382 HG13 ILE A 152     -20.578  -4.954  -3.449  1.00  1.50           H  
ATOM   2383 HG21 ILE A 152     -23.289  -6.034  -3.735  1.00  1.17           H  
ATOM   2384 HG22 ILE A 152     -21.945  -6.773  -2.868  1.00  1.13           H  
ATOM   2385 HG23 ILE A 152     -23.501  -6.564  -2.074  1.00  1.16           H  
ATOM   2386 HD11 ILE A 152     -22.591  -4.284  -4.902  1.00  1.90           H  
ATOM   2387 HD12 ILE A 152     -22.389  -2.661  -4.246  1.00  1.91           H  
ATOM   2388 HD13 ILE A 152     -21.097  -3.400  -5.187  1.00  1.93           H  
ATOM   2389  N   GLN A 153     -25.751  -4.779  -1.583  1.00  0.61           N  
ATOM   2390  CA  GLN A 153     -26.766  -5.358  -0.640  1.00  0.71           C  
ATOM   2391  C   GLN A 153     -26.754  -6.897  -0.733  1.00  0.64           C  
ATOM   2392  O   GLN A 153     -27.348  -7.569   0.087  1.00  0.70           O  
ATOM   2393  CB  GLN A 153     -28.178  -4.850  -1.012  1.00  0.85           C  
ATOM   2394  CG  GLN A 153     -28.471  -3.505  -0.334  1.00  1.40           C  
ATOM   2395  CD  GLN A 153     -29.925  -3.120  -0.619  1.00  1.48           C  
ATOM   2396  OE1 GLN A 153     -30.789  -3.974  -0.672  1.00  1.75           O  
ATOM   2397  NE2 GLN A 153     -30.239  -1.869  -0.801  1.00  1.97           N  
ATOM   2398  H   GLN A 153     -25.966  -4.695  -2.534  1.00  0.62           H  
ATOM   2399  HA  GLN A 153     -26.531  -5.062   0.375  1.00  0.78           H  
ATOM   2400  HB2 GLN A 153     -28.245  -4.726  -2.084  1.00  1.19           H  
ATOM   2401  HB3 GLN A 153     -28.921  -5.571  -0.692  1.00  1.27           H  
ATOM   2402  HG2 GLN A 153     -28.324  -3.593   0.735  1.00  1.89           H  
ATOM   2403  HG3 GLN A 153     -27.813  -2.744  -0.730  1.00  1.83           H  
ATOM   2404 HE21 GLN A 153     -29.548  -1.178  -0.755  1.00  2.57           H  
ATOM   2405 HE22 GLN A 153     -31.169  -1.621  -0.986  1.00  2.02           H  
ATOM   2406  N   ASP A 154     -26.110  -7.458  -1.736  1.00  0.54           N  
ATOM   2407  CA  ASP A 154     -26.096  -8.958  -1.896  1.00  0.50           C  
ATOM   2408  C   ASP A 154     -24.666  -9.470  -2.068  1.00  0.45           C  
ATOM   2409  O   ASP A 154     -23.806  -8.784  -2.574  1.00  0.43           O  
ATOM   2410  CB  ASP A 154     -26.903  -9.336  -3.138  1.00  0.55           C  
ATOM   2411  CG  ASP A 154     -28.389  -9.077  -2.889  1.00  0.60           C  
ATOM   2412  OD1 ASP A 154     -28.770  -8.989  -1.734  1.00  1.28           O  
ATOM   2413  OD2 ASP A 154     -29.124  -8.981  -3.860  1.00  1.20           O  
ATOM   2414  H   ASP A 154     -25.652  -6.892  -2.395  1.00  0.52           H  
ATOM   2415  HA  ASP A 154     -26.536  -9.430  -1.029  1.00  0.51           H  
ATOM   2416  HB2 ASP A 154     -26.572  -8.740  -3.974  1.00  0.58           H  
ATOM   2417  HB3 ASP A 154     -26.753 -10.382  -3.359  1.00  0.56           H  
ATOM   2418  N   GLU A 155     -24.406 -10.675  -1.640  1.00  0.44           N  
ATOM   2419  CA  GLU A 155     -23.027 -11.226  -1.773  1.00  0.40           C  
ATOM   2420  C   GLU A 155     -22.660 -11.330  -3.257  1.00  0.37           C  
ATOM   2421  O   GLU A 155     -23.450 -11.746  -4.081  1.00  0.38           O  
ATOM   2422  CB  GLU A 155     -22.971 -12.614  -1.131  1.00  0.41           C  
ATOM   2423  CG  GLU A 155     -23.109 -12.479   0.388  1.00  0.44           C  
ATOM   2424  CD  GLU A 155     -23.048 -13.864   1.037  1.00  0.47           C  
ATOM   2425  OE1 GLU A 155     -23.028 -14.842   0.306  1.00  1.14           O  
ATOM   2426  OE2 GLU A 155     -23.018 -13.924   2.256  1.00  1.19           O  
ATOM   2427  H   GLU A 155     -25.113 -11.210  -1.222  1.00  0.45           H  
ATOM   2428  HA  GLU A 155     -22.335 -10.569  -1.276  1.00  0.40           H  
ATOM   2429  HB2 GLU A 155     -23.781 -13.220  -1.512  1.00  0.43           H  
ATOM   2430  HB3 GLU A 155     -22.026 -13.082  -1.369  1.00  0.39           H  
ATOM   2431  HG2 GLU A 155     -22.306 -11.867   0.774  1.00  0.44           H  
ATOM   2432  HG3 GLU A 155     -24.057 -12.016   0.619  1.00  0.48           H  
ATOM   2433  N   VAL A 156     -21.452 -10.962  -3.596  1.00  0.34           N  
ATOM   2434  CA  VAL A 156     -21.008 -11.042  -5.023  1.00  0.32           C  
ATOM   2435  C   VAL A 156     -19.490 -11.220  -5.091  1.00  0.30           C  
ATOM   2436  O   VAL A 156     -18.785 -10.990  -4.129  1.00  0.30           O  
ATOM   2437  CB  VAL A 156     -21.382  -9.749  -5.755  1.00  0.34           C  
ATOM   2438  CG1 VAL A 156     -22.900  -9.568  -5.762  1.00  0.36           C  
ATOM   2439  CG2 VAL A 156     -20.735  -8.560  -5.044  1.00  0.36           C  
ATOM   2440  H   VAL A 156     -20.832 -10.659  -2.895  1.00  0.34           H  
ATOM   2441  HA  VAL A 156     -21.489 -11.878  -5.506  1.00  0.33           H  
ATOM   2442  HB  VAL A 156     -21.023  -9.799  -6.773  1.00  0.34           H  
ATOM   2443 HG11 VAL A 156     -23.373 -10.492  -6.053  1.00  1.14           H  
ATOM   2444 HG12 VAL A 156     -23.232  -9.288  -4.776  1.00  1.06           H  
ATOM   2445 HG13 VAL A 156     -23.165  -8.792  -6.463  1.00  1.03           H  
ATOM   2446 HG21 VAL A 156     -20.898  -8.645  -3.979  1.00  1.09           H  
ATOM   2447 HG22 VAL A 156     -19.672  -8.554  -5.246  1.00  1.10           H  
ATOM   2448 HG23 VAL A 156     -21.175  -7.642  -5.404  1.00  1.04           H  
ATOM   2449  N   ILE A 157     -18.974 -11.568  -6.243  1.00  0.28           N  
ATOM   2450  CA  ILE A 157     -17.493 -11.692  -6.400  1.00  0.27           C  
ATOM   2451  C   ILE A 157     -17.028 -10.352  -6.981  1.00  0.27           C  
ATOM   2452  O   ILE A 157     -17.772  -9.703  -7.691  1.00  0.28           O  
ATOM   2453  CB  ILE A 157     -17.154 -12.845  -7.361  1.00  0.28           C  
ATOM   2454  CG1 ILE A 157     -17.837 -14.131  -6.863  1.00  0.30           C  
ATOM   2455  CG2 ILE A 157     -15.617 -13.053  -7.435  1.00  0.28           C  
ATOM   2456  CD1 ILE A 157     -17.652 -15.241  -7.899  1.00  0.32           C  
ATOM   2457  H   ILE A 157     -19.558 -11.701  -7.020  1.00  0.28           H  
ATOM   2458  HA  ILE A 157     -17.025 -11.858  -5.437  1.00  0.27           H  
ATOM   2459  HB  ILE A 157     -17.526 -12.603  -8.345  1.00  0.28           H  
ATOM   2460 HG12 ILE A 157     -17.401 -14.438  -5.922  1.00  0.30           H  
ATOM   2461 HG13 ILE A 157     -18.892 -13.946  -6.724  1.00  0.31           H  
ATOM   2462 HG21 ILE A 157     -15.106 -12.126  -7.208  1.00  1.04           H  
ATOM   2463 HG22 ILE A 157     -15.306 -13.811  -6.724  1.00  1.03           H  
ATOM   2464 HG23 ILE A 157     -15.345 -13.371  -8.435  1.00  1.08           H  
ATOM   2465 HD11 ILE A 157     -17.956 -14.879  -8.870  1.00  1.11           H  
ATOM   2466 HD12 ILE A 157     -16.613 -15.534  -7.932  1.00  1.07           H  
ATOM   2467 HD13 ILE A 157     -18.258 -16.093  -7.627  1.00  1.02           H  
ATOM   2468  N   LEU A 158     -15.836  -9.905  -6.676  1.00  0.26           N  
ATOM   2469  CA  LEU A 158     -15.376  -8.575  -7.202  1.00  0.27           C  
ATOM   2470  C   LEU A 158     -14.444  -8.777  -8.408  1.00  0.28           C  
ATOM   2471  O   LEU A 158     -13.402  -9.393  -8.310  1.00  0.28           O  
ATOM   2472  CB  LEU A 158     -14.650  -7.846  -6.056  1.00  0.28           C  
ATOM   2473  CG  LEU A 158     -14.188  -6.433  -6.479  1.00  0.32           C  
ATOM   2474  CD1 LEU A 158     -15.364  -5.422  -6.419  1.00  0.37           C  
ATOM   2475  CD2 LEU A 158     -13.073  -5.973  -5.526  1.00  0.33           C  
ATOM   2476  H   LEU A 158     -15.248 -10.434  -6.095  1.00  0.26           H  
ATOM   2477  HA  LEU A 158     -16.229  -7.991  -7.516  1.00  0.28           H  
ATOM   2478  HB2 LEU A 158     -15.326  -7.762  -5.215  1.00  0.29           H  
ATOM   2479  HB3 LEU A 158     -13.792  -8.433  -5.759  1.00  0.28           H  
ATOM   2480  HG  LEU A 158     -13.799  -6.469  -7.486  1.00  0.36           H  
ATOM   2481 HD11 LEU A 158     -16.301  -5.933  -6.573  1.00  1.05           H  
ATOM   2482 HD12 LEU A 158     -15.386  -4.933  -5.452  1.00  1.08           H  
ATOM   2483 HD13 LEU A 158     -15.237  -4.675  -7.191  1.00  1.14           H  
ATOM   2484 HD21 LEU A 158     -13.390  -6.132  -4.507  1.00  1.05           H  
ATOM   2485 HD22 LEU A 158     -12.177  -6.546  -5.715  1.00  1.10           H  
ATOM   2486 HD23 LEU A 158     -12.872  -4.923  -5.681  1.00  1.01           H  
ATOM   2487  N   VAL A 159     -14.828  -8.243  -9.551  1.00  0.29           N  
ATOM   2488  CA  VAL A 159     -13.996  -8.372 -10.795  1.00  0.31           C  
ATOM   2489  C   VAL A 159     -13.669  -6.963 -11.322  1.00  0.33           C  
ATOM   2490  O   VAL A 159     -14.536  -6.121 -11.440  1.00  0.34           O  
ATOM   2491  CB  VAL A 159     -14.799  -9.146 -11.850  1.00  0.32           C  
ATOM   2492  CG1 VAL A 159     -13.900  -9.516 -13.040  1.00  0.37           C  
ATOM   2493  CG2 VAL A 159     -15.366 -10.420 -11.217  1.00  0.36           C  
ATOM   2494  H   VAL A 159     -15.674  -7.745  -9.589  1.00  0.30           H  
ATOM   2495  HA  VAL A 159     -13.074  -8.902 -10.578  1.00  0.32           H  
ATOM   2496  HB  VAL A 159     -15.613  -8.527 -12.200  1.00  0.33           H  
ATOM   2497 HG11 VAL A 159     -13.236  -8.695 -13.260  1.00  1.12           H  
ATOM   2498 HG12 VAL A 159     -13.318 -10.395 -12.798  1.00  1.08           H  
ATOM   2499 HG13 VAL A 159     -14.517  -9.721 -13.905  1.00  1.02           H  
ATOM   2500 HG21 VAL A 159     -14.586 -10.929 -10.670  1.00  1.12           H  
ATOM   2501 HG22 VAL A 159     -16.169 -10.159 -10.541  1.00  1.05           H  
ATOM   2502 HG23 VAL A 159     -15.745 -11.069 -11.992  1.00  1.07           H  
ATOM   2503  N   ALA A 160     -12.426  -6.698 -11.630  1.00  0.35           N  
ATOM   2504  CA  ALA A 160     -12.046  -5.344 -12.137  1.00  0.38           C  
ATOM   2505  C   ALA A 160     -10.722  -5.448 -12.903  1.00  0.41           C  
ATOM   2506  O   ALA A 160     -10.002  -6.411 -12.776  1.00  0.41           O  
ATOM   2507  CB  ALA A 160     -11.876  -4.396 -10.940  1.00  0.37           C  
ATOM   2508  H   ALA A 160     -11.743  -7.392 -11.525  1.00  0.34           H  
ATOM   2509  HA  ALA A 160     -12.822  -4.966 -12.791  1.00  0.39           H  
ATOM   2510  HB1 ALA A 160     -11.464  -4.945 -10.103  1.00  1.09           H  
ATOM   2511  HB2 ALA A 160     -11.209  -3.586 -11.203  1.00  1.07           H  
ATOM   2512  HB3 ALA A 160     -12.838  -3.992 -10.664  1.00  1.08           H  
ATOM   2513  N   ALA A 161     -10.364  -4.464 -13.673  1.00  0.44           N  
ATOM   2514  CA  ALA A 161      -9.059  -4.555 -14.374  1.00  0.48           C  
ATOM   2515  C   ALA A 161      -7.971  -4.417 -13.313  1.00  0.48           C  
ATOM   2516  O   ALA A 161      -6.933  -5.045 -13.371  1.00  0.50           O  
ATOM   2517  CB  ALA A 161      -8.925  -3.440 -15.411  1.00  0.54           C  
ATOM   2518  H   ALA A 161     -10.922  -3.662 -13.758  1.00  0.45           H  
ATOM   2519  HA  ALA A 161      -8.976  -5.520 -14.855  1.00  0.49           H  
ATOM   2520  HB1 ALA A 161      -9.335  -2.524 -15.013  1.00  1.17           H  
ATOM   2521  HB2 ALA A 161      -7.880  -3.295 -15.649  1.00  1.14           H  
ATOM   2522  HB3 ALA A 161      -9.461  -3.718 -16.306  1.00  1.16           H  
ATOM   2523  N   ASP A 162      -8.229  -3.602 -12.326  1.00  0.45           N  
ATOM   2524  CA  ASP A 162      -7.255  -3.408 -11.221  1.00  0.47           C  
ATOM   2525  C   ASP A 162      -8.000  -2.823 -10.023  1.00  0.47           C  
ATOM   2526  O   ASP A 162      -9.170  -2.500 -10.110  1.00  0.62           O  
ATOM   2527  CB  ASP A 162      -6.137  -2.454 -11.655  1.00  0.52           C  
ATOM   2528  CG  ASP A 162      -6.707  -1.052 -11.875  1.00  1.25           C  
ATOM   2529  OD1 ASP A 162      -7.160  -0.783 -12.976  1.00  2.01           O  
ATOM   2530  OD2 ASP A 162      -6.680  -0.271 -10.937  1.00  1.99           O  
ATOM   2531  H   ASP A 162      -9.086  -3.126 -12.300  1.00  0.44           H  
ATOM   2532  HA  ASP A 162      -6.831  -4.361 -10.947  1.00  0.48           H  
ATOM   2533  HB2 ASP A 162      -5.380  -2.419 -10.885  1.00  1.14           H  
ATOM   2534  HB3 ASP A 162      -5.697  -2.811 -12.574  1.00  1.02           H  
ATOM   2535  N   LEU A 163      -7.336  -2.673  -8.908  1.00  0.46           N  
ATOM   2536  CA  LEU A 163      -8.007  -2.096  -7.702  1.00  0.45           C  
ATOM   2537  C   LEU A 163      -7.050  -1.123  -7.008  1.00  0.43           C  
ATOM   2538  O   LEU A 163      -5.912  -1.443  -6.727  1.00  0.49           O  
ATOM   2539  CB  LEU A 163      -8.381  -3.235  -6.744  1.00  0.53           C  
ATOM   2540  CG  LEU A 163      -9.520  -4.087  -7.341  1.00  0.65           C  
ATOM   2541  CD1 LEU A 163      -9.707  -5.355  -6.499  1.00  0.74           C  
ATOM   2542  CD2 LEU A 163     -10.844  -3.300  -7.358  1.00  0.70           C  
ATOM   2543  H   LEU A 163      -6.393  -2.934  -8.865  1.00  0.59           H  
ATOM   2544  HA  LEU A 163      -8.893  -1.556  -7.990  1.00  0.48           H  
ATOM   2545  HB2 LEU A 163      -7.511  -3.860  -6.589  1.00  0.57           H  
ATOM   2546  HB3 LEU A 163      -8.695  -2.823  -5.798  1.00  0.54           H  
ATOM   2547  HG  LEU A 163      -9.261  -4.366  -8.350  1.00  0.71           H  
ATOM   2548 HD11 LEU A 163      -8.745  -5.800  -6.293  1.00  1.28           H  
ATOM   2549 HD12 LEU A 163     -10.195  -5.103  -5.568  1.00  1.35           H  
ATOM   2550 HD13 LEU A 163     -10.317  -6.058  -7.046  1.00  1.18           H  
ATOM   2551 HD21 LEU A 163     -10.942  -2.736  -6.442  1.00  1.26           H  
ATOM   2552 HD22 LEU A 163     -10.858  -2.628  -8.204  1.00  1.28           H  
ATOM   2553 HD23 LEU A 163     -11.673  -3.990  -7.447  1.00  1.19           H  
ATOM   2554  N   THR A 164      -7.510   0.071  -6.732  1.00  0.42           N  
ATOM   2555  CA  THR A 164      -6.644   1.082  -6.056  1.00  0.47           C  
ATOM   2556  C   THR A 164      -6.822   0.959  -4.533  1.00  0.43           C  
ATOM   2557  O   THR A 164      -7.922   0.749  -4.063  1.00  0.38           O  
ATOM   2558  CB  THR A 164      -7.076   2.484  -6.498  1.00  0.56           C  
ATOM   2559  OG1 THR A 164      -8.466   2.647  -6.249  1.00  0.63           O  
ATOM   2560  CG2 THR A 164      -6.800   2.664  -7.992  1.00  0.64           C  
ATOM   2561  H   THR A 164      -8.431   0.303  -6.971  1.00  0.44           H  
ATOM   2562  HA  THR A 164      -5.617   0.919  -6.336  1.00  0.54           H  
ATOM   2563  HB  THR A 164      -6.522   3.225  -5.942  1.00  0.67           H  
ATOM   2564  HG1 THR A 164      -8.574   3.388  -5.648  1.00  1.14           H  
ATOM   2565 HG21 THR A 164      -7.116   1.780  -8.529  1.00  1.16           H  
ATOM   2566 HG22 THR A 164      -7.347   3.522  -8.359  1.00  1.18           H  
ATOM   2567 HG23 THR A 164      -5.742   2.820  -8.145  1.00  1.25           H  
ATOM   2568  N   PRO A 165      -5.771   1.093  -3.754  1.00  0.49           N  
ATOM   2569  CA  PRO A 165      -5.870   0.995  -2.271  1.00  0.51           C  
ATOM   2570  C   PRO A 165      -7.136   1.661  -1.716  1.00  0.44           C  
ATOM   2571  O   PRO A 165      -7.693   1.228  -0.725  1.00  0.44           O  
ATOM   2572  CB  PRO A 165      -4.620   1.737  -1.788  1.00  0.62           C  
ATOM   2573  CG  PRO A 165      -3.600   1.511  -2.861  1.00  0.68           C  
ATOM   2574  CD  PRO A 165      -4.377   1.349  -4.181  1.00  0.60           C  
ATOM   2575  HA  PRO A 165      -5.820  -0.034  -1.959  1.00  0.53           H  
ATOM   2576  HB2 PRO A 165      -4.830   2.796  -1.682  1.00  0.62           H  
ATOM   2577  HB3 PRO A 165      -4.274   1.328  -0.850  1.00  0.67           H  
ATOM   2578  HG2 PRO A 165      -2.928   2.360  -2.919  1.00  0.75           H  
ATOM   2579  HG3 PRO A 165      -3.037   0.610  -2.657  1.00  0.73           H  
ATOM   2580  HD2 PRO A 165      -4.321   2.256  -4.770  1.00  0.62           H  
ATOM   2581  HD3 PRO A 165      -3.999   0.508  -4.742  1.00  0.63           H  
ATOM   2582  N   SER A 166      -7.572   2.732  -2.321  1.00  0.42           N  
ATOM   2583  CA  SER A 166      -8.772   3.436  -1.790  1.00  0.41           C  
ATOM   2584  C   SER A 166     -10.015   2.557  -1.864  1.00  0.37           C  
ATOM   2585  O   SER A 166     -10.790   2.495  -0.930  1.00  0.39           O  
ATOM   2586  CB  SER A 166      -9.036   4.719  -2.569  1.00  0.45           C  
ATOM   2587  OG  SER A 166      -7.840   5.472  -2.677  1.00  0.56           O  
ATOM   2588  H   SER A 166      -7.093   3.087  -3.097  1.00  0.44           H  
ATOM   2589  HA  SER A 166      -8.594   3.686  -0.769  1.00  0.44           H  
ATOM   2590  HB2 SER A 166      -9.404   4.485  -3.553  1.00  0.48           H  
ATOM   2591  HB3 SER A 166      -9.779   5.293  -2.032  1.00  0.48           H  
ATOM   2592  HG  SER A 166      -7.597   5.511  -3.603  1.00  0.66           H  
ATOM   2593  N   GLU A 167     -10.232   1.882  -2.951  1.00  0.35           N  
ATOM   2594  CA  GLU A 167     -11.445   1.035  -3.038  1.00  0.36           C  
ATOM   2595  C   GLU A 167     -11.392  -0.009  -1.925  1.00  0.37           C  
ATOM   2596  O   GLU A 167     -12.389  -0.331  -1.315  1.00  0.39           O  
ATOM   2597  CB  GLU A 167     -11.507   0.352  -4.405  1.00  0.39           C  
ATOM   2598  CG  GLU A 167     -11.796   1.408  -5.475  1.00  0.44           C  
ATOM   2599  CD  GLU A 167     -11.867   0.748  -6.853  1.00  0.50           C  
ATOM   2600  OE1 GLU A 167     -11.565  -0.431  -6.943  1.00  1.12           O  
ATOM   2601  OE2 GLU A 167     -12.211   1.440  -7.799  1.00  1.23           O  
ATOM   2602  H   GLU A 167      -9.609   1.942  -3.708  1.00  0.37           H  
ATOM   2603  HA  GLU A 167     -12.321   1.653  -2.908  1.00  0.38           H  
ATOM   2604  HB2 GLU A 167     -10.556  -0.115  -4.612  1.00  0.39           H  
ATOM   2605  HB3 GLU A 167     -12.287  -0.396  -4.409  1.00  0.42           H  
ATOM   2606  HG2 GLU A 167     -12.733   1.900  -5.249  1.00  0.48           H  
ATOM   2607  HG3 GLU A 167     -11.002   2.137  -5.485  1.00  0.44           H  
ATOM   2608  N   THR A 168     -10.232  -0.558  -1.682  1.00  0.39           N  
ATOM   2609  CA  THR A 168     -10.090  -1.608  -0.631  1.00  0.44           C  
ATOM   2610  C   THR A 168     -10.603  -1.105   0.729  1.00  0.42           C  
ATOM   2611  O   THR A 168     -11.185  -1.853   1.488  1.00  0.45           O  
ATOM   2612  CB  THR A 168      -8.616  -1.990  -0.495  1.00  0.52           C  
ATOM   2613  OG1 THR A 168      -7.915  -0.946   0.165  1.00  0.55           O  
ATOM   2614  CG2 THR A 168      -8.003  -2.223  -1.877  1.00  0.52           C  
ATOM   2615  H   THR A 168      -9.458  -0.307  -2.224  1.00  0.38           H  
ATOM   2616  HA  THR A 168     -10.651  -2.479  -0.921  1.00  0.46           H  
ATOM   2617  HB  THR A 168      -8.538  -2.893   0.080  1.00  0.62           H  
ATOM   2618  HG1 THR A 168      -6.980  -1.154   0.140  1.00  0.69           H  
ATOM   2619 HG21 THR A 168      -8.680  -2.813  -2.477  1.00  1.18           H  
ATOM   2620 HG22 THR A 168      -7.827  -1.272  -2.359  1.00  1.15           H  
ATOM   2621 HG23 THR A 168      -7.066  -2.752  -1.767  1.00  1.04           H  
ATOM   2622  N   ALA A 169     -10.394   0.143   1.052  1.00  0.41           N  
ATOM   2623  CA  ALA A 169     -10.880   0.655   2.371  1.00  0.42           C  
ATOM   2624  C   ALA A 169     -12.404   0.682   2.365  1.00  0.40           C  
ATOM   2625  O   ALA A 169     -13.051   0.243   3.295  1.00  0.47           O  
ATOM   2626  CB  ALA A 169     -10.344   2.068   2.616  1.00  0.44           C  
ATOM   2627  H   ALA A 169      -9.926   0.735   0.433  1.00  0.41           H  
ATOM   2628  HA  ALA A 169     -10.535   0.001   3.157  1.00  0.46           H  
ATOM   2629  HB1 ALA A 169     -10.370   2.628   1.693  1.00  1.16           H  
ATOM   2630  HB2 ALA A 169     -10.954   2.566   3.357  1.00  1.08           H  
ATOM   2631  HB3 ALA A 169      -9.330   2.006   2.978  1.00  1.09           H  
ATOM   2632  N   GLN A 170     -12.980   1.186   1.312  1.00  0.35           N  
ATOM   2633  CA  GLN A 170     -14.462   1.240   1.216  1.00  0.36           C  
ATOM   2634  C   GLN A 170     -14.938  -0.015   0.499  1.00  0.35           C  
ATOM   2635  O   GLN A 170     -15.880   0.010  -0.269  1.00  0.37           O  
ATOM   2636  CB  GLN A 170     -14.884   2.490   0.437  1.00  0.39           C  
ATOM   2637  CG  GLN A 170     -14.249   2.475  -0.954  1.00  0.37           C  
ATOM   2638  CD  GLN A 170     -14.639   3.753  -1.701  1.00  0.42           C  
ATOM   2639  OE1 GLN A 170     -14.529   4.839  -1.168  1.00  0.65           O  
ATOM   2640  NE2 GLN A 170     -15.097   3.669  -2.921  1.00  0.49           N  
ATOM   2641  H   GLN A 170     -12.434   1.521   0.574  1.00  0.34           H  
ATOM   2642  HA  GLN A 170     -14.895   1.271   2.207  1.00  0.40           H  
ATOM   2643  HB2 GLN A 170     -15.960   2.508   0.343  1.00  0.43           H  
ATOM   2644  HB3 GLN A 170     -14.555   3.370   0.970  1.00  0.43           H  
ATOM   2645  HG2 GLN A 170     -13.175   2.426  -0.860  1.00  0.39           H  
ATOM   2646  HG3 GLN A 170     -14.604   1.617  -1.505  1.00  0.39           H  
ATOM   2647 HE21 GLN A 170     -15.189   2.794  -3.351  1.00  0.66           H  
ATOM   2648 HE22 GLN A 170     -15.350   4.483  -3.406  1.00  0.53           H  
ATOM   2649  N   LEU A 171     -14.298  -1.128   0.768  1.00  0.35           N  
ATOM   2650  CA  LEU A 171     -14.697  -2.417   0.142  1.00  0.36           C  
ATOM   2651  C   LEU A 171     -15.413  -3.267   1.189  1.00  0.36           C  
ATOM   2652  O   LEU A 171     -14.992  -3.351   2.328  1.00  0.37           O  
ATOM   2653  CB  LEU A 171     -13.437  -3.147  -0.332  1.00  0.42           C  
ATOM   2654  CG  LEU A 171     -13.793  -4.503  -0.941  1.00  0.47           C  
ATOM   2655  CD1 LEU A 171     -14.729  -4.301  -2.143  1.00  0.56           C  
ATOM   2656  CD2 LEU A 171     -12.493  -5.176  -1.396  1.00  0.57           C  
ATOM   2657  H   LEU A 171     -13.565  -1.136   1.416  1.00  0.35           H  
ATOM   2658  HA  LEU A 171     -15.354  -2.238  -0.696  1.00  0.39           H  
ATOM   2659  HB2 LEU A 171     -12.946  -2.552  -1.077  1.00  0.47           H  
ATOM   2660  HB3 LEU A 171     -12.768  -3.299   0.507  1.00  0.44           H  
ATOM   2661  HG  LEU A 171     -14.277  -5.123  -0.203  1.00  0.46           H  
ATOM   2662 HD11 LEU A 171     -14.462  -3.393  -2.666  1.00  1.15           H  
ATOM   2663 HD12 LEU A 171     -14.648  -5.139  -2.816  1.00  1.21           H  
ATOM   2664 HD13 LEU A 171     -15.749  -4.225  -1.792  1.00  1.17           H  
ATOM   2665 HD21 LEU A 171     -11.970  -4.524  -2.080  1.00  1.17           H  
ATOM   2666 HD22 LEU A 171     -11.868  -5.367  -0.534  1.00  1.18           H  
ATOM   2667 HD23 LEU A 171     -12.722  -6.108  -1.890  1.00  1.19           H  
ATOM   2668  N   ASN A 172     -16.486  -3.906   0.820  1.00  0.37           N  
ATOM   2669  CA  ASN A 172     -17.220  -4.760   1.803  1.00  0.39           C  
ATOM   2670  C   ASN A 172     -16.590  -6.154   1.806  1.00  0.38           C  
ATOM   2671  O   ASN A 172     -16.798  -6.946   0.909  1.00  0.37           O  
ATOM   2672  CB  ASN A 172     -18.695  -4.855   1.399  1.00  0.44           C  
ATOM   2673  CG  ASN A 172     -19.415  -3.557   1.781  1.00  1.38           C  
ATOM   2674  OD1 ASN A 172     -18.807  -2.506   1.839  1.00  2.18           O  
ATOM   2675  ND2 ASN A 172     -20.690  -3.587   2.054  1.00  2.17           N  
ATOM   2676  H   ASN A 172     -16.805  -3.831  -0.102  1.00  0.39           H  
ATOM   2677  HA  ASN A 172     -17.142  -4.328   2.791  1.00  0.42           H  
ATOM   2678  HB2 ASN A 172     -18.766  -5.004   0.331  1.00  0.97           H  
ATOM   2679  HB3 ASN A 172     -19.158  -5.685   1.911  1.00  1.07           H  
ATOM   2680 HD21 ASN A 172     -21.179  -4.435   2.014  1.00  2.43           H  
ATOM   2681 HD22 ASN A 172     -21.159  -2.763   2.301  1.00  2.88           H  
ATOM   2682  N   LEU A 173     -15.800  -6.448   2.804  1.00  0.39           N  
ATOM   2683  CA  LEU A 173     -15.127  -7.779   2.863  1.00  0.40           C  
ATOM   2684  C   LEU A 173     -16.145  -8.898   3.078  1.00  0.40           C  
ATOM   2685  O   LEU A 173     -16.026  -9.964   2.509  1.00  0.41           O  
ATOM   2686  CB  LEU A 173     -14.139  -7.802   4.038  1.00  0.45           C  
ATOM   2687  CG  LEU A 173     -13.061  -6.727   3.853  1.00  0.47           C  
ATOM   2688  CD1 LEU A 173     -12.227  -6.642   5.134  1.00  0.51           C  
ATOM   2689  CD2 LEU A 173     -12.146  -7.075   2.665  1.00  0.53           C  
ATOM   2690  H   LEU A 173     -15.632  -5.783   3.504  1.00  0.41           H  
ATOM   2691  HA  LEU A 173     -14.593  -7.952   1.947  1.00  0.39           H  
ATOM   2692  HB2 LEU A 173     -14.674  -7.614   4.958  1.00  0.47           H  
ATOM   2693  HB3 LEU A 173     -13.671  -8.774   4.093  1.00  0.47           H  
ATOM   2694  HG  LEU A 173     -13.538  -5.774   3.676  1.00  0.48           H  
ATOM   2695 HD11 LEU A 173     -12.881  -6.488   5.979  1.00  1.19           H  
ATOM   2696 HD12 LEU A 173     -11.676  -7.563   5.267  1.00  1.08           H  
ATOM   2697 HD13 LEU A 173     -11.535  -5.817   5.058  1.00  1.15           H  
ATOM   2698 HD21 LEU A 173     -11.971  -8.141   2.636  1.00  1.08           H  
ATOM   2699 HD22 LEU A 173     -12.617  -6.764   1.745  1.00  1.10           H  
ATOM   2700 HD23 LEU A 173     -11.201  -6.561   2.771  1.00  1.14           H  
ATOM   2701  N   LYS A 174     -17.130  -8.687   3.908  1.00  0.41           N  
ATOM   2702  CA  LYS A 174     -18.121  -9.768   4.183  1.00  0.42           C  
ATOM   2703  C   LYS A 174     -19.019 -10.030   2.970  1.00  0.41           C  
ATOM   2704  O   LYS A 174     -19.499 -11.133   2.786  1.00  0.44           O  
ATOM   2705  CB  LYS A 174     -19.004  -9.346   5.360  1.00  0.46           C  
ATOM   2706  CG  LYS A 174     -18.160  -9.255   6.631  1.00  0.50           C  
ATOM   2707  CD  LYS A 174     -19.049  -8.837   7.805  1.00  0.55           C  
ATOM   2708  CE  LYS A 174     -18.218  -8.796   9.090  1.00  1.31           C  
ATOM   2709  NZ  LYS A 174     -19.131  -8.797  10.267  1.00  1.91           N  
ATOM   2710  H   LYS A 174     -17.210  -7.843   4.399  1.00  0.42           H  
ATOM   2711  HA  LYS A 174     -17.601 -10.674   4.441  1.00  0.44           H  
ATOM   2712  HB2 LYS A 174     -19.453  -8.386   5.150  1.00  0.46           H  
ATOM   2713  HB3 LYS A 174     -19.782 -10.082   5.503  1.00  0.47           H  
ATOM   2714  HG2 LYS A 174     -17.711 -10.218   6.840  1.00  0.53           H  
ATOM   2715  HG3 LYS A 174     -17.384  -8.518   6.491  1.00  0.51           H  
ATOM   2716  HD2 LYS A 174     -19.454  -7.852   7.609  1.00  0.99           H  
ATOM   2717  HD3 LYS A 174     -19.857  -9.541   7.919  1.00  0.99           H  
ATOM   2718  HE2 LYS A 174     -17.579  -9.665   9.132  1.00  1.97           H  
ATOM   2719  HE3 LYS A 174     -17.609  -7.900   9.103  1.00  1.91           H  
ATOM   2720  HZ1 LYS A 174     -20.114  -8.696   9.945  1.00  2.30           H  
ATOM   2721  HZ2 LYS A 174     -19.029  -9.696  10.784  1.00  2.36           H  
ATOM   2722  HZ3 LYS A 174     -18.888  -8.006  10.897  1.00  2.40           H  
ATOM   2723  N   LYS A 175     -19.276  -9.041   2.152  1.00  0.40           N  
ATOM   2724  CA  LYS A 175     -20.180  -9.269   0.981  1.00  0.41           C  
ATOM   2725  C   LYS A 175     -19.354  -9.620  -0.262  1.00  0.38           C  
ATOM   2726  O   LYS A 175     -19.895  -9.994  -1.284  1.00  0.39           O  
ATOM   2727  CB  LYS A 175     -21.027  -8.010   0.743  1.00  0.44           C  
ATOM   2728  CG  LYS A 175     -21.763  -7.641   2.050  1.00  0.54           C  
ATOM   2729  CD  LYS A 175     -23.026  -6.815   1.742  1.00  1.22           C  
ATOM   2730  CE  LYS A 175     -23.594  -6.213   3.042  1.00  1.19           C  
ATOM   2731  NZ  LYS A 175     -25.074  -6.065   2.920  1.00  1.98           N  
ATOM   2732  H   LYS A 175     -18.896  -8.151   2.319  1.00  0.39           H  
ATOM   2733  HA  LYS A 175     -20.844 -10.094   1.194  1.00  0.44           H  
ATOM   2734  HB2 LYS A 175     -20.385  -7.194   0.445  1.00  0.44           H  
ATOM   2735  HB3 LYS A 175     -21.750  -8.206  -0.035  1.00  0.46           H  
ATOM   2736  HG2 LYS A 175     -22.050  -8.544   2.576  1.00  1.08           H  
ATOM   2737  HG3 LYS A 175     -21.101  -7.059   2.678  1.00  1.16           H  
ATOM   2738  HD2 LYS A 175     -22.780  -6.019   1.052  1.00  1.87           H  
ATOM   2739  HD3 LYS A 175     -23.772  -7.458   1.295  1.00  1.82           H  
ATOM   2740  HE2 LYS A 175     -23.371  -6.861   3.879  1.00  1.41           H  
ATOM   2741  HE3 LYS A 175     -23.152  -5.243   3.213  1.00  1.61           H  
ATOM   2742  HZ1 LYS A 175     -25.321  -5.809   1.944  1.00  2.50           H  
ATOM   2743  HZ2 LYS A 175     -25.533  -6.964   3.168  1.00  2.34           H  
ATOM   2744  HZ3 LYS A 175     -25.401  -5.319   3.569  1.00  2.49           H  
ATOM   2745  N   VAL A 176     -18.047  -9.546  -0.176  1.00  0.35           N  
ATOM   2746  CA  VAL A 176     -17.186  -9.924  -1.343  1.00  0.33           C  
ATOM   2747  C   VAL A 176     -16.637 -11.330  -1.078  1.00  0.32           C  
ATOM   2748  O   VAL A 176     -15.899 -11.551  -0.138  1.00  0.34           O  
ATOM   2749  CB  VAL A 176     -16.030  -8.928  -1.480  1.00  0.34           C  
ATOM   2750  CG1 VAL A 176     -15.047  -9.420  -2.549  1.00  0.36           C  
ATOM   2751  CG2 VAL A 176     -16.585  -7.559  -1.889  1.00  0.37           C  
ATOM   2752  H   VAL A 176     -17.627  -9.266   0.664  1.00  0.36           H  
ATOM   2753  HA  VAL A 176     -17.771  -9.931  -2.254  1.00  0.34           H  
ATOM   2754  HB  VAL A 176     -15.515  -8.842  -0.535  1.00  0.35           H  
ATOM   2755 HG11 VAL A 176     -15.596  -9.817  -3.395  1.00  1.06           H  
ATOM   2756 HG12 VAL A 176     -14.432  -8.593  -2.878  1.00  1.03           H  
ATOM   2757 HG13 VAL A 176     -14.416 -10.194  -2.129  1.00  1.12           H  
ATOM   2758 HG21 VAL A 176     -17.467  -7.337  -1.307  1.00  1.06           H  
ATOM   2759 HG22 VAL A 176     -15.837  -6.803  -1.709  1.00  1.13           H  
ATOM   2760 HG23 VAL A 176     -16.839  -7.570  -2.940  1.00  1.07           H  
ATOM   2761  N   LEU A 177     -17.025 -12.292  -1.872  1.00  0.30           N  
ATOM   2762  CA  LEU A 177     -16.565 -13.696  -1.634  1.00  0.32           C  
ATOM   2763  C   LEU A 177     -15.196 -13.937  -2.270  1.00  0.30           C  
ATOM   2764  O   LEU A 177     -14.731 -15.057  -2.342  1.00  0.32           O  
ATOM   2765  CB  LEU A 177     -17.576 -14.676  -2.238  1.00  0.34           C  
ATOM   2766  CG  LEU A 177     -18.959 -14.484  -1.594  1.00  0.37           C  
ATOM   2767  CD1 LEU A 177     -19.952 -15.467  -2.228  1.00  0.42           C  
ATOM   2768  CD2 LEU A 177     -18.886 -14.737  -0.075  1.00  0.45           C  
ATOM   2769  H   LEU A 177     -17.652 -12.099  -2.602  1.00  0.30           H  
ATOM   2770  HA  LEU A 177     -16.489 -13.872  -0.572  1.00  0.34           H  
ATOM   2771  HB2 LEU A 177     -17.649 -14.504  -3.302  1.00  0.34           H  
ATOM   2772  HB3 LEU A 177     -17.241 -15.688  -2.062  1.00  0.36           H  
ATOM   2773  HG  LEU A 177     -19.297 -13.472  -1.775  1.00  0.38           H  
ATOM   2774 HD11 LEU A 177     -19.818 -15.472  -3.302  1.00  0.95           H  
ATOM   2775 HD12 LEU A 177     -19.774 -16.460  -1.837  1.00  1.17           H  
ATOM   2776 HD13 LEU A 177     -20.963 -15.161  -1.992  1.00  1.16           H  
ATOM   2777 HD21 LEU A 177     -18.180 -15.529   0.130  1.00  1.13           H  
ATOM   2778 HD22 LEU A 177     -18.568 -13.834   0.425  1.00  1.11           H  
ATOM   2779 HD23 LEU A 177     -19.861 -15.020   0.296  1.00  1.04           H  
ATOM   2780  N   GLY A 178     -14.540 -12.913  -2.727  1.00  0.30           N  
ATOM   2781  CA  GLY A 178     -13.200 -13.114  -3.346  1.00  0.31           C  
ATOM   2782  C   GLY A 178     -12.846 -11.884  -4.176  1.00  0.29           C  
ATOM   2783  O   GLY A 178     -13.609 -10.941  -4.251  1.00  0.29           O  
ATOM   2784  H   GLY A 178     -14.913 -12.008  -2.659  1.00  0.30           H  
ATOM   2785  HA2 GLY A 178     -12.461 -13.253  -2.569  1.00  0.33           H  
ATOM   2786  HA3 GLY A 178     -13.222 -13.985  -3.985  1.00  0.32           H  
ATOM   2787  N   PHE A 179     -11.700 -11.884  -4.808  1.00  0.30           N  
ATOM   2788  CA  PHE A 179     -11.302 -10.711  -5.644  1.00  0.30           C  
ATOM   2789  C   PHE A 179     -10.633 -11.241  -6.912  1.00  0.31           C  
ATOM   2790  O   PHE A 179      -9.766 -12.089  -6.852  1.00  0.32           O  
ATOM   2791  CB  PHE A 179     -10.293  -9.823  -4.885  1.00  0.32           C  
ATOM   2792  CG  PHE A 179     -10.628  -9.762  -3.411  1.00  0.31           C  
ATOM   2793  CD1 PHE A 179     -11.707  -8.984  -2.956  1.00  0.33           C  
ATOM   2794  CD2 PHE A 179      -9.841 -10.481  -2.488  1.00  0.33           C  
ATOM   2795  CE1 PHE A 179     -12.004  -8.929  -1.577  1.00  0.34           C  
ATOM   2796  CE2 PHE A 179     -10.134 -10.426  -1.114  1.00  0.34           C  
ATOM   2797  CZ  PHE A 179     -11.217  -9.652  -0.657  1.00  0.34           C  
ATOM   2798  H   PHE A 179     -11.103 -12.655  -4.738  1.00  0.31           H  
ATOM   2799  HA  PHE A 179     -12.172 -10.130  -5.914  1.00  0.30           H  
ATOM   2800  HB2 PHE A 179      -9.295 -10.216  -5.005  1.00  0.34           H  
ATOM   2801  HB3 PHE A 179     -10.329  -8.823  -5.295  1.00  0.34           H  
ATOM   2802  HD1 PHE A 179     -12.302  -8.427  -3.662  1.00  0.35           H  
ATOM   2803  HD2 PHE A 179      -9.011 -11.077  -2.838  1.00  0.36           H  
ATOM   2804  HE1 PHE A 179     -12.835  -8.337  -1.225  1.00  0.37           H  
ATOM   2805  HE2 PHE A 179      -9.524 -10.975  -0.409  1.00  0.37           H  
ATOM   2806  HZ  PHE A 179     -11.443  -9.609   0.398  1.00  0.36           H  
ATOM   2807  N   ILE A 180     -11.011 -10.736  -8.053  1.00  0.32           N  
ATOM   2808  CA  ILE A 180     -10.391 -11.191  -9.333  1.00  0.35           C  
ATOM   2809  C   ILE A 180      -9.987  -9.954 -10.133  1.00  0.38           C  
ATOM   2810  O   ILE A 180     -10.782  -9.071 -10.369  1.00  0.39           O  
ATOM   2811  CB  ILE A 180     -11.420 -12.024 -10.105  1.00  0.37           C  
ATOM   2812  CG1 ILE A 180     -11.856 -13.200  -9.225  1.00  0.37           C  
ATOM   2813  CG2 ILE A 180     -10.817 -12.562 -11.407  1.00  0.41           C  
ATOM   2814  CD1 ILE A 180     -12.869 -14.069  -9.977  1.00  0.38           C  
ATOM   2815  H   ILE A 180     -11.696 -10.039  -8.071  1.00  0.32           H  
ATOM   2816  HA  ILE A 180      -9.511 -11.792  -9.137  1.00  0.36           H  
ATOM   2817  HB  ILE A 180     -12.277 -11.410 -10.334  1.00  0.37           H  
ATOM   2818 HG12 ILE A 180     -10.991 -13.794  -8.968  1.00  0.39           H  
ATOM   2819 HG13 ILE A 180     -12.311 -12.820  -8.322  1.00  0.37           H  
ATOM   2820 HG21 ILE A 180     -10.276 -11.776 -11.909  1.00  1.13           H  
ATOM   2821 HG22 ILE A 180     -10.148 -13.376 -11.184  1.00  1.08           H  
ATOM   2822 HG23 ILE A 180     -11.610 -12.920 -12.051  1.00  1.09           H  
ATOM   2823 HD11 ILE A 180     -13.535 -13.436 -10.552  1.00  1.05           H  
ATOM   2824 HD12 ILE A 180     -12.340 -14.741 -10.643  1.00  1.04           H  
ATOM   2825 HD13 ILE A 180     -13.446 -14.646  -9.265  1.00  1.09           H  
ATOM   2826  N   THR A 181      -8.754  -9.875 -10.553  1.00  0.41           N  
ATOM   2827  CA  THR A 181      -8.303  -8.686 -11.340  1.00  0.46           C  
ATOM   2828  C   THR A 181      -7.273  -9.103 -12.391  1.00  0.47           C  
ATOM   2829  O   THR A 181      -6.616 -10.116 -12.264  1.00  0.48           O  
ATOM   2830  CB  THR A 181      -7.660  -7.640 -10.414  1.00  0.47           C  
ATOM   2831  OG1 THR A 181      -6.694  -8.257  -9.583  1.00  0.48           O  
ATOM   2832  CG2 THR A 181      -8.716  -6.974  -9.538  1.00  0.50           C  
ATOM   2833  H   THR A 181      -8.129 -10.596 -10.354  1.00  0.42           H  
ATOM   2834  HA  THR A 181      -9.147  -8.250 -11.838  1.00  0.50           H  
ATOM   2835  HB  THR A 181      -7.178  -6.886 -11.015  1.00  0.52           H  
ATOM   2836  HG1 THR A 181      -6.324  -7.584  -9.007  1.00  0.99           H  
ATOM   2837 HG21 THR A 181      -9.312  -7.726  -9.050  1.00  1.19           H  
ATOM   2838 HG22 THR A 181      -8.221  -6.371  -8.793  1.00  1.18           H  
ATOM   2839 HG23 THR A 181      -9.348  -6.347 -10.148  1.00  1.00           H  
ATOM   2840  N   ASP A 182      -7.121  -8.314 -13.427  1.00  0.49           N  
ATOM   2841  CA  ASP A 182      -6.115  -8.640 -14.491  1.00  0.53           C  
ATOM   2842  C   ASP A 182      -4.911  -7.708 -14.332  1.00  0.54           C  
ATOM   2843  O   ASP A 182      -4.217  -7.409 -15.283  1.00  0.59           O  
ATOM   2844  CB  ASP A 182      -6.743  -8.450 -15.878  1.00  0.60           C  
ATOM   2845  CG  ASP A 182      -7.213  -7.004 -16.060  1.00  1.23           C  
ATOM   2846  OD1 ASP A 182      -6.529  -6.108 -15.590  1.00  1.99           O  
ATOM   2847  OD2 ASP A 182      -8.251  -6.818 -16.675  1.00  2.01           O  
ATOM   2848  H   ASP A 182      -7.668  -7.493 -13.502  1.00  0.50           H  
ATOM   2849  HA  ASP A 182      -5.784  -9.667 -14.388  1.00  0.53           H  
ATOM   2850  HB2 ASP A 182      -6.009  -8.684 -16.634  1.00  1.24           H  
ATOM   2851  HB3 ASP A 182      -7.587  -9.116 -15.980  1.00  1.23           H  
ATOM   2852  N   ALA A 183      -4.676  -7.219 -13.139  1.00  0.51           N  
ATOM   2853  CA  ALA A 183      -3.540  -6.275 -12.917  1.00  0.54           C  
ATOM   2854  C   ALA A 183      -2.204  -6.902 -13.327  1.00  0.54           C  
ATOM   2855  O   ALA A 183      -2.148  -7.844 -14.090  1.00  0.54           O  
ATOM   2856  CB  ALA A 183      -3.484  -5.894 -11.435  1.00  0.56           C  
ATOM   2857  H   ALA A 183      -5.252  -7.447 -12.379  1.00  0.48           H  
ATOM   2858  HA  ALA A 183      -3.704  -5.381 -13.501  1.00  0.56           H  
ATOM   2859  HB1 ALA A 183      -4.485  -5.702 -11.075  1.00  1.12           H  
ATOM   2860  HB2 ALA A 183      -3.049  -6.705 -10.868  1.00  1.20           H  
ATOM   2861  HB3 ALA A 183      -2.882  -5.007 -11.313  1.00  1.03           H  
ATOM   2862  N   GLY A 184      -1.125  -6.355 -12.827  1.00  0.57           N  
ATOM   2863  CA  GLY A 184       0.228  -6.874 -13.178  1.00  0.60           C  
ATOM   2864  C   GLY A 184       0.520  -8.182 -12.438  1.00  0.61           C  
ATOM   2865  O   GLY A 184       0.855  -9.180 -13.046  1.00  0.68           O  
ATOM   2866  H   GLY A 184      -1.206  -5.587 -12.224  1.00  0.58           H  
ATOM   2867  HA2 GLY A 184       0.274  -7.051 -14.244  1.00  0.64           H  
ATOM   2868  HA3 GLY A 184       0.971  -6.141 -12.905  1.00  0.62           H  
ATOM   2869  N   GLY A 185       0.409  -8.201 -11.134  1.00  0.58           N  
ATOM   2870  CA  GLY A 185       0.699  -9.468 -10.398  1.00  0.64           C  
ATOM   2871  C   GLY A 185       0.946  -9.175  -8.917  1.00  0.64           C  
ATOM   2872  O   GLY A 185       0.257  -8.382  -8.308  1.00  0.64           O  
ATOM   2873  H   GLY A 185       0.139  -7.395 -10.642  1.00  0.55           H  
ATOM   2874  HA2 GLY A 185      -0.144 -10.136 -10.493  1.00  0.73           H  
ATOM   2875  HA3 GLY A 185       1.576  -9.935 -10.820  1.00  0.66           H  
ATOM   2876  N   ARG A 186       1.922  -9.821  -8.328  1.00  0.76           N  
ATOM   2877  CA  ARG A 186       2.202  -9.588  -6.882  1.00  0.89           C  
ATOM   2878  C   ARG A 186       2.779  -8.177  -6.711  1.00  0.82           C  
ATOM   2879  O   ARG A 186       2.743  -7.608  -5.639  1.00  0.87           O  
ATOM   2880  CB  ARG A 186       3.214 -10.634  -6.353  1.00  1.18           C  
ATOM   2881  CG  ARG A 186       3.192 -11.895  -7.237  1.00  1.63           C  
ATOM   2882  CD  ARG A 186       3.813 -13.095  -6.482  1.00  1.81           C  
ATOM   2883  NE  ARG A 186       4.698 -13.862  -7.406  1.00  2.27           N  
ATOM   2884  CZ  ARG A 186       5.553 -14.725  -6.923  1.00  2.77           C  
ATOM   2885  NH1 ARG A 186       5.605 -14.944  -5.638  1.00  2.93           N  
ATOM   2886  NH2 ARG A 186       6.350 -15.375  -7.725  1.00  3.65           N  
ATOM   2887  H   ARG A 186       2.461 -10.464  -8.834  1.00  0.81           H  
ATOM   2888  HA  ARG A 186       1.274  -9.666  -6.326  1.00  0.93           H  
ATOM   2889  HB2 ARG A 186       4.215 -10.220  -6.353  1.00  1.59           H  
ATOM   2890  HB3 ARG A 186       2.946 -10.910  -5.342  1.00  1.82           H  
ATOM   2891  HG2 ARG A 186       2.171 -12.124  -7.511  1.00  2.27           H  
ATOM   2892  HG3 ARG A 186       3.766 -11.706  -8.132  1.00  2.10           H  
ATOM   2893  HD2 ARG A 186       4.401 -12.745  -5.644  1.00  2.08           H  
ATOM   2894  HD3 ARG A 186       3.029 -13.745  -6.120  1.00  2.26           H  
ATOM   2895  HE  ARG A 186       4.648 -13.710  -8.374  1.00  2.72           H  
ATOM   2896 HH11 ARG A 186       4.991 -14.453  -5.021  1.00  2.79           H  
ATOM   2897 HH12 ARG A 186       6.261 -15.605  -5.270  1.00  3.57           H  
ATOM   2898 HH21 ARG A 186       6.308 -15.214  -8.711  1.00  4.04           H  
ATOM   2899 HH22 ARG A 186       7.005 -16.033  -7.353  1.00  4.17           H  
ATOM   2900  N   THR A 187       3.313  -7.614  -7.763  1.00  0.79           N  
ATOM   2901  CA  THR A 187       3.895  -6.249  -7.653  1.00  0.84           C  
ATOM   2902  C   THR A 187       2.794  -5.283  -7.220  1.00  0.72           C  
ATOM   2903  O   THR A 187       3.034  -4.120  -6.962  1.00  0.81           O  
ATOM   2904  CB  THR A 187       4.463  -5.817  -9.015  1.00  0.94           C  
ATOM   2905  OG1 THR A 187       3.419  -5.823  -9.979  1.00  0.85           O  
ATOM   2906  CG2 THR A 187       5.583  -6.780  -9.470  1.00  1.09           C  
ATOM   2907  H   THR A 187       3.336  -8.092  -8.619  1.00  0.79           H  
ATOM   2908  HA  THR A 187       4.685  -6.250  -6.916  1.00  0.97           H  
ATOM   2909  HB  THR A 187       4.863  -4.816  -8.932  1.00  1.05           H  
ATOM   2910  HG1 THR A 187       3.677  -5.245 -10.701  1.00  1.20           H  
ATOM   2911 HG21 THR A 187       5.571  -7.681  -8.870  1.00  1.52           H  
ATOM   2912 HG22 THR A 187       5.427  -7.042 -10.508  1.00  1.52           H  
ATOM   2913 HG23 THR A 187       6.546  -6.297  -9.367  1.00  1.53           H  
ATOM   2914  N   SER A 188       1.586  -5.773  -7.116  1.00  0.57           N  
ATOM   2915  CA  SER A 188       0.454  -4.912  -6.673  1.00  0.51           C  
ATOM   2916  C   SER A 188       0.330  -5.010  -5.149  1.00  0.46           C  
ATOM   2917  O   SER A 188       0.288  -6.086  -4.593  1.00  0.45           O  
ATOM   2918  CB  SER A 188      -0.842  -5.402  -7.324  1.00  0.48           C  
ATOM   2919  OG  SER A 188      -1.954  -4.847  -6.635  1.00  1.34           O  
ATOM   2920  H   SER A 188       1.428  -6.720  -7.315  1.00  0.56           H  
ATOM   2921  HA  SER A 188       0.636  -3.888  -6.962  1.00  0.61           H  
ATOM   2922  HB2 SER A 188      -0.872  -5.084  -8.355  1.00  1.18           H  
ATOM   2923  HB3 SER A 188      -0.881  -6.482  -7.283  1.00  1.08           H  
ATOM   2924  HG  SER A 188      -2.578  -5.556  -6.459  1.00  1.87           H  
ATOM   2925  N   HIS A 189       0.276  -3.904  -4.462  1.00  0.45           N  
ATOM   2926  CA  HIS A 189       0.158  -3.965  -2.977  1.00  0.41           C  
ATOM   2927  C   HIS A 189      -1.141  -4.713  -2.643  1.00  0.39           C  
ATOM   2928  O   HIS A 189      -1.225  -5.471  -1.691  1.00  0.37           O  
ATOM   2929  CB  HIS A 189       0.126  -2.527  -2.421  1.00  0.41           C  
ATOM   2930  CG  HIS A 189       0.599  -2.499  -0.985  1.00  0.38           C  
ATOM   2931  ND1 HIS A 189      -0.175  -2.955   0.073  1.00  0.38           N  
ATOM   2932  CD2 HIS A 189       1.779  -2.059  -0.425  1.00  0.36           C  
ATOM   2933  CE1 HIS A 189       0.540  -2.780   1.204  1.00  0.37           C  
ATOM   2934  NE2 HIS A 189       1.736  -2.240   0.953  1.00  0.35           N  
ATOM   2935  H   HIS A 189       0.313  -3.039  -4.921  1.00  0.48           H  
ATOM   2936  HA  HIS A 189       0.996  -4.505  -2.566  1.00  0.41           H  
ATOM   2937  HB2 HIS A 189       0.771  -1.902  -3.019  1.00  0.44           H  
ATOM   2938  HB3 HIS A 189      -0.885  -2.143  -2.471  1.00  0.42           H  
ATOM   2939  HD1 HIS A 189      -1.077  -3.335   0.010  1.00  0.40           H  
ATOM   2940  HD2 HIS A 189       2.609  -1.635  -0.972  1.00  0.37           H  
ATOM   2941  HE1 HIS A 189       0.188  -3.042   2.191  1.00  0.37           H  
ATOM   2942  N   THR A 190      -2.155  -4.495  -3.434  1.00  0.40           N  
ATOM   2943  CA  THR A 190      -3.462  -5.171  -3.197  1.00  0.40           C  
ATOM   2944  C   THR A 190      -3.251  -6.696  -3.195  1.00  0.39           C  
ATOM   2945  O   THR A 190      -3.847  -7.405  -2.410  1.00  0.41           O  
ATOM   2946  CB  THR A 190      -4.453  -4.748  -4.315  1.00  0.44           C  
ATOM   2947  OG1 THR A 190      -3.769  -3.922  -5.247  1.00  1.41           O  
ATOM   2948  CG2 THR A 190      -5.631  -3.957  -3.724  1.00  1.49           C  
ATOM   2949  H   THR A 190      -2.055  -3.872  -4.184  1.00  0.43           H  
ATOM   2950  HA  THR A 190      -3.844  -4.870  -2.230  1.00  0.40           H  
ATOM   2951  HB  THR A 190      -4.835  -5.619  -4.829  1.00  1.05           H  
ATOM   2952  HG1 THR A 190      -3.011  -4.408  -5.573  1.00  1.95           H  
ATOM   2953 HG21 THR A 190      -5.251  -3.103  -3.180  1.00  2.13           H  
ATOM   2954 HG22 THR A 190      -6.276  -3.617  -4.521  1.00  2.00           H  
ATOM   2955 HG23 THR A 190      -6.191  -4.592  -3.053  1.00  2.08           H  
ATOM   2956  N   SER A 191      -2.407  -7.211  -4.052  1.00  0.39           N  
ATOM   2957  CA  SER A 191      -2.183  -8.687  -4.055  1.00  0.41           C  
ATOM   2958  C   SER A 191      -1.834  -9.134  -2.635  1.00  0.39           C  
ATOM   2959  O   SER A 191      -2.142 -10.236  -2.225  1.00  0.41           O  
ATOM   2960  CB  SER A 191      -1.040  -9.054  -5.003  1.00  0.45           C  
ATOM   2961  OG  SER A 191      -0.540 -10.340  -4.652  1.00  1.36           O  
ATOM   2962  H   SER A 191      -1.922  -6.634  -4.678  1.00  0.41           H  
ATOM   2963  HA  SER A 191      -3.089  -9.186  -4.373  1.00  0.42           H  
ATOM   2964  HB2 SER A 191      -1.406  -9.083  -6.017  1.00  1.12           H  
ATOM   2965  HB3 SER A 191      -0.254  -8.316  -4.926  1.00  1.01           H  
ATOM   2966  HG  SER A 191      -1.003 -10.628  -3.858  1.00  1.81           H  
ATOM   2967  N   ILE A 192      -1.204  -8.278  -1.877  1.00  0.38           N  
ATOM   2968  CA  ILE A 192      -0.852  -8.643  -0.480  1.00  0.39           C  
ATOM   2969  C   ILE A 192      -2.145  -8.712   0.338  1.00  0.38           C  
ATOM   2970  O   ILE A 192      -2.278  -9.525   1.233  1.00  0.39           O  
ATOM   2971  CB  ILE A 192       0.105  -7.601   0.114  1.00  0.41           C  
ATOM   2972  CG1 ILE A 192       1.326  -7.452  -0.806  1.00  0.49           C  
ATOM   2973  CG2 ILE A 192       0.577  -8.047   1.509  1.00  0.48           C  
ATOM   2974  CD1 ILE A 192       2.375  -6.551  -0.137  1.00  1.33           C  
ATOM   2975  H   ILE A 192      -0.977  -7.393  -2.223  1.00  0.38           H  
ATOM   2976  HA  ILE A 192      -0.375  -9.614  -0.476  1.00  0.42           H  
ATOM   2977  HB  ILE A 192      -0.402  -6.652   0.195  1.00  0.40           H  
ATOM   2978 HG12 ILE A 192       1.755  -8.426  -0.996  1.00  1.15           H  
ATOM   2979 HG13 ILE A 192       1.019  -7.006  -1.741  1.00  1.18           H  
ATOM   2980 HG21 ILE A 192      -0.249  -8.475   2.058  1.00  1.02           H  
ATOM   2981 HG22 ILE A 192       1.362  -8.787   1.409  1.00  1.20           H  
ATOM   2982 HG23 ILE A 192       0.958  -7.189   2.047  1.00  1.14           H  
ATOM   2983 HD11 ILE A 192       1.881  -5.742   0.389  1.00  1.90           H  
ATOM   2984 HD12 ILE A 192       2.955  -7.135   0.565  1.00  1.96           H  
ATOM   2985 HD13 ILE A 192       3.031  -6.141  -0.891  1.00  1.88           H  
ATOM   2986  N   MET A 193      -3.104  -7.864   0.047  1.00  0.36           N  
ATOM   2987  CA  MET A 193      -4.378  -7.908   0.836  1.00  0.37           C  
ATOM   2988  C   MET A 193      -5.023  -9.294   0.713  1.00  0.38           C  
ATOM   2989  O   MET A 193      -5.472  -9.859   1.690  1.00  0.40           O  
ATOM   2990  CB  MET A 193      -5.379  -6.855   0.327  1.00  0.39           C  
ATOM   2991  CG  MET A 193      -4.943  -5.452   0.756  1.00  0.39           C  
ATOM   2992  SD  MET A 193      -6.240  -4.255   0.329  1.00  0.48           S  
ATOM   2993  CE  MET A 193      -7.504  -4.763   1.534  1.00  0.62           C  
ATOM   2994  H   MET A 193      -2.979  -7.203  -0.676  1.00  0.36           H  
ATOM   2995  HA  MET A 193      -4.158  -7.715   1.873  1.00  0.38           H  
ATOM   2996  HB2 MET A 193      -5.428  -6.899  -0.751  1.00  0.40           H  
ATOM   2997  HB3 MET A 193      -6.356  -7.065   0.733  1.00  0.43           H  
ATOM   2998  HG2 MET A 193      -4.774  -5.435   1.822  1.00  0.43           H  
ATOM   2999  HG3 MET A 193      -4.030  -5.187   0.242  1.00  0.40           H  
ATOM   3000  HE1 MET A 193      -7.085  -5.462   2.238  1.00  1.24           H  
ATOM   3001  HE2 MET A 193      -7.858  -3.890   2.068  1.00  1.17           H  
ATOM   3002  HE3 MET A 193      -8.335  -5.227   1.012  1.00  1.24           H  
ATOM   3003  N   ALA A 194      -5.082  -9.850  -0.468  1.00  0.38           N  
ATOM   3004  CA  ALA A 194      -5.712 -11.195  -0.623  1.00  0.40           C  
ATOM   3005  C   ALA A 194      -4.967 -12.224   0.224  1.00  0.42           C  
ATOM   3006  O   ALA A 194      -5.567 -13.045   0.889  1.00  0.44           O  
ATOM   3007  CB  ALA A 194      -5.660 -11.630  -2.093  1.00  0.42           C  
ATOM   3008  H   ALA A 194      -4.726  -9.389  -1.254  1.00  0.38           H  
ATOM   3009  HA  ALA A 194      -6.741 -11.147  -0.302  1.00  0.41           H  
ATOM   3010  HB1 ALA A 194      -5.984 -10.816  -2.723  1.00  1.13           H  
ATOM   3011  HB2 ALA A 194      -4.649 -11.907  -2.352  1.00  1.09           H  
ATOM   3012  HB3 ALA A 194      -6.313 -12.480  -2.241  1.00  1.06           H  
ATOM   3013  N   ARG A 195      -3.668 -12.201   0.193  1.00  0.43           N  
ATOM   3014  CA  ARG A 195      -2.897 -13.195   0.988  1.00  0.46           C  
ATOM   3015  C   ARG A 195      -3.168 -12.996   2.483  1.00  0.46           C  
ATOM   3016  O   ARG A 195      -3.529 -13.926   3.177  1.00  0.48           O  
ATOM   3017  CB  ARG A 195      -1.403 -13.038   0.661  1.00  0.50           C  
ATOM   3018  CG  ARG A 195      -1.095 -13.749  -0.673  1.00  0.53           C  
ATOM   3019  CD  ARG A 195       0.152 -13.153  -1.338  1.00  0.61           C  
ATOM   3020  NE  ARG A 195       1.316 -13.201  -0.412  1.00  1.39           N  
ATOM   3021  CZ  ARG A 195       2.526 -13.071  -0.891  1.00  1.90           C  
ATOM   3022  NH1 ARG A 195       2.710 -12.967  -2.181  1.00  1.91           N  
ATOM   3023  NH2 ARG A 195       3.552 -13.055  -0.085  1.00  2.98           N  
ATOM   3024  H   ARG A 195      -3.200 -11.539  -0.360  1.00  0.42           H  
ATOM   3025  HA  ARG A 195      -3.221 -14.185   0.712  1.00  0.49           H  
ATOM   3026  HB2 ARG A 195      -1.163 -11.986   0.579  1.00  0.48           H  
ATOM   3027  HB3 ARG A 195      -0.813 -13.481   1.450  1.00  0.53           H  
ATOM   3028  HG2 ARG A 195      -0.928 -14.799  -0.485  1.00  0.57           H  
ATOM   3029  HG3 ARG A 195      -1.937 -13.640  -1.345  1.00  0.52           H  
ATOM   3030  HD2 ARG A 195       0.381 -13.721  -2.229  1.00  1.22           H  
ATOM   3031  HD3 ARG A 195      -0.043 -12.127  -1.609  1.00  1.28           H  
ATOM   3032  HE  ARG A 195       1.176 -13.306   0.553  1.00  2.10           H  
ATOM   3033 HH11 ARG A 195       1.926 -12.987  -2.802  1.00  1.80           H  
ATOM   3034 HH12 ARG A 195       3.635 -12.869  -2.549  1.00  2.57           H  
ATOM   3035 HH21 ARG A 195       3.415 -13.142   0.902  1.00  3.53           H  
ATOM   3036 HH22 ARG A 195       4.476 -12.954  -0.455  1.00  3.43           H  
ATOM   3037  N   SER A 196      -3.001 -11.805   2.997  1.00  0.46           N  
ATOM   3038  CA  SER A 196      -3.249 -11.568   4.450  1.00  0.47           C  
ATOM   3039  C   SER A 196      -4.701 -11.895   4.802  1.00  0.46           C  
ATOM   3040  O   SER A 196      -4.979 -12.459   5.843  1.00  0.48           O  
ATOM   3041  CB  SER A 196      -2.973 -10.098   4.781  1.00  0.49           C  
ATOM   3042  OG  SER A 196      -1.585  -9.834   4.633  1.00  0.51           O  
ATOM   3043  H   SER A 196      -2.691 -11.055   2.456  1.00  0.45           H  
ATOM   3044  HA  SER A 196      -2.591 -12.193   5.033  1.00  0.50           H  
ATOM   3045  HB2 SER A 196      -3.528  -9.465   4.110  1.00  0.48           H  
ATOM   3046  HB3 SER A 196      -3.282  -9.897   5.799  1.00  0.51           H  
ATOM   3047  HG  SER A 196      -1.486  -9.109   4.011  1.00  1.02           H  
ATOM   3048  N   LEU A 197      -5.630 -11.553   3.952  1.00  0.43           N  
ATOM   3049  CA  LEU A 197      -7.055 -11.859   4.257  1.00  0.43           C  
ATOM   3050  C   LEU A 197      -7.239 -13.375   4.191  1.00  0.43           C  
ATOM   3051  O   LEU A 197      -8.096 -13.933   4.842  1.00  0.45           O  
ATOM   3052  CB  LEU A 197      -7.968 -11.186   3.220  1.00  0.41           C  
ATOM   3053  CG  LEU A 197      -7.958  -9.653   3.394  1.00  0.42           C  
ATOM   3054  CD1 LEU A 197      -8.410  -8.990   2.083  1.00  0.43           C  
ATOM   3055  CD2 LEU A 197      -8.924  -9.227   4.525  1.00  0.47           C  
ATOM   3056  H   LEU A 197      -5.396 -11.115   3.107  1.00  0.42           H  
ATOM   3057  HA  LEU A 197      -7.292 -11.511   5.249  1.00  0.45           H  
ATOM   3058  HB2 LEU A 197      -7.620 -11.439   2.228  1.00  0.40           H  
ATOM   3059  HB3 LEU A 197      -8.975 -11.551   3.347  1.00  0.42           H  
ATOM   3060  HG  LEU A 197      -6.955  -9.327   3.631  1.00  0.43           H  
ATOM   3061 HD11 LEU A 197      -9.317  -9.461   1.734  1.00  1.01           H  
ATOM   3062 HD12 LEU A 197      -8.592  -7.939   2.255  1.00  1.11           H  
ATOM   3063 HD13 LEU A 197      -7.639  -9.103   1.337  1.00  1.11           H  
ATOM   3064 HD21 LEU A 197      -8.949  -9.979   5.295  1.00  1.07           H  
ATOM   3065 HD22 LEU A 197      -8.585  -8.292   4.950  1.00  1.22           H  
ATOM   3066 HD23 LEU A 197      -9.923  -9.095   4.127  1.00  1.02           H  
ATOM   3067  N   GLU A 198      -6.438 -14.030   3.382  1.00  0.42           N  
ATOM   3068  CA  GLU A 198      -6.519 -15.519   3.210  1.00  0.44           C  
ATOM   3069  C   GLU A 198      -7.835 -15.894   2.525  1.00  0.42           C  
ATOM   3070  O   GLU A 198      -8.539 -16.781   2.965  1.00  0.43           O  
ATOM   3071  CB  GLU A 198      -6.430 -16.246   4.563  1.00  0.48           C  
ATOM   3072  CG  GLU A 198      -5.163 -15.821   5.311  1.00  0.54           C  
ATOM   3073  CD  GLU A 198      -5.101 -16.554   6.654  1.00  0.61           C  
ATOM   3074  OE1 GLU A 198      -5.936 -17.420   6.870  1.00  1.27           O  
ATOM   3075  OE2 GLU A 198      -4.227 -16.233   7.445  1.00  1.24           O  
ATOM   3076  H   GLU A 198      -5.779 -13.533   2.852  1.00  0.42           H  
ATOM   3077  HA  GLU A 198      -5.698 -15.839   2.584  1.00  0.45           H  
ATOM   3078  HB2 GLU A 198      -7.297 -16.026   5.161  1.00  0.49           H  
ATOM   3079  HB3 GLU A 198      -6.389 -17.311   4.384  1.00  0.51           H  
ATOM   3080  HG2 GLU A 198      -4.293 -16.071   4.721  1.00  0.58           H  
ATOM   3081  HG3 GLU A 198      -5.186 -14.757   5.486  1.00  0.56           H  
ATOM   3082  N   LEU A 199      -8.163 -15.231   1.438  1.00  0.40           N  
ATOM   3083  CA  LEU A 199      -9.431 -15.549   0.694  1.00  0.40           C  
ATOM   3084  C   LEU A 199      -9.097 -15.789  -0.801  1.00  0.40           C  
ATOM   3085  O   LEU A 199      -8.232 -15.134  -1.345  1.00  0.43           O  
ATOM   3086  CB  LEU A 199     -10.390 -14.354   0.796  1.00  0.40           C  
ATOM   3087  CG  LEU A 199     -10.689 -14.027   2.270  1.00  0.42           C  
ATOM   3088  CD1 LEU A 199     -11.333 -12.639   2.363  1.00  0.46           C  
ATOM   3089  CD2 LEU A 199     -11.650 -15.069   2.865  1.00  0.49           C  
ATOM   3090  H   LEU A 199      -7.565 -14.526   1.102  1.00  0.40           H  
ATOM   3091  HA  LEU A 199      -9.898 -16.422   1.120  1.00  0.43           H  
ATOM   3092  HB2 LEU A 199      -9.931 -13.496   0.327  1.00  0.39           H  
ATOM   3093  HB3 LEU A 199     -11.311 -14.588   0.284  1.00  0.44           H  
ATOM   3094  HG  LEU A 199      -9.765 -14.029   2.830  1.00  0.43           H  
ATOM   3095 HD11 LEU A 199     -10.718 -11.918   1.845  1.00  1.14           H  
ATOM   3096 HD12 LEU A 199     -12.313 -12.666   1.910  1.00  1.12           H  
ATOM   3097 HD13 LEU A 199     -11.424 -12.353   3.401  1.00  1.08           H  
ATOM   3098 HD21 LEU A 199     -12.446 -15.276   2.165  1.00  1.08           H  
ATOM   3099 HD22 LEU A 199     -11.109 -15.979   3.077  1.00  1.22           H  
ATOM   3100 HD23 LEU A 199     -12.074 -14.684   3.783  1.00  1.10           H  
ATOM   3101  N   PRO A 200      -9.784 -16.701  -1.471  1.00  0.41           N  
ATOM   3102  CA  PRO A 200      -9.547 -16.989  -2.929  1.00  0.44           C  
ATOM   3103  C   PRO A 200      -9.384 -15.710  -3.780  1.00  0.42           C  
ATOM   3104  O   PRO A 200     -10.185 -14.803  -3.677  1.00  0.41           O  
ATOM   3105  CB  PRO A 200     -10.832 -17.721  -3.358  1.00  0.55           C  
ATOM   3106  CG  PRO A 200     -11.395 -18.351  -2.117  1.00  0.57           C  
ATOM   3107  CD  PRO A 200     -10.846 -17.566  -0.913  1.00  0.45           C  
ATOM   3108  HA  PRO A 200      -8.698 -17.641  -3.054  1.00  0.48           H  
ATOM   3109  HB2 PRO A 200     -11.545 -17.014  -3.767  1.00  0.85           H  
ATOM   3110  HB3 PRO A 200     -10.601 -18.482  -4.091  1.00  0.76           H  
ATOM   3111  HG2 PRO A 200     -12.479 -18.300  -2.133  1.00  0.91           H  
ATOM   3112  HG3 PRO A 200     -11.087 -19.382  -2.051  1.00  0.80           H  
ATOM   3113  HD2 PRO A 200     -11.625 -16.966  -0.461  1.00  0.45           H  
ATOM   3114  HD3 PRO A 200     -10.424 -18.244  -0.183  1.00  0.49           H  
ATOM   3115  N   ALA A 201      -8.377 -15.616  -4.629  1.00  0.44           N  
ATOM   3116  CA  ALA A 201      -8.253 -14.369  -5.452  1.00  0.49           C  
ATOM   3117  C   ALA A 201      -7.234 -14.518  -6.609  1.00  0.45           C  
ATOM   3118  O   ALA A 201      -6.191 -15.125  -6.464  1.00  0.48           O  
ATOM   3119  CB  ALA A 201      -7.811 -13.219  -4.534  1.00  0.57           C  
ATOM   3120  H   ALA A 201      -7.723 -16.341  -4.725  1.00  0.46           H  
ATOM   3121  HA  ALA A 201      -9.220 -14.133  -5.868  1.00  0.55           H  
ATOM   3122  HB1 ALA A 201      -8.215 -13.379  -3.543  1.00  1.11           H  
ATOM   3123  HB2 ALA A 201      -6.728 -13.188  -4.478  1.00  1.24           H  
ATOM   3124  HB3 ALA A 201      -8.179 -12.279  -4.925  1.00  1.12           H  
ATOM   3125  N   ILE A 202      -7.528 -13.905  -7.744  1.00  0.42           N  
ATOM   3126  CA  ILE A 202      -6.593 -13.925  -8.923  1.00  0.42           C  
ATOM   3127  C   ILE A 202      -6.295 -12.468  -9.300  1.00  0.42           C  
ATOM   3128  O   ILE A 202      -7.144 -11.606  -9.171  1.00  0.41           O  
ATOM   3129  CB  ILE A 202      -7.231 -14.634 -10.139  1.00  0.44           C  
ATOM   3130  CG1 ILE A 202      -7.359 -16.141  -9.845  1.00  0.46           C  
ATOM   3131  CG2 ILE A 202      -6.328 -14.428 -11.377  1.00  0.47           C  
ATOM   3132  CD1 ILE A 202      -8.347 -16.811 -10.821  1.00  0.51           C  
ATOM   3133  H   ILE A 202      -8.361 -13.394  -7.808  1.00  0.41           H  
ATOM   3134  HA  ILE A 202      -5.670 -14.422  -8.654  1.00  0.45           H  
ATOM   3135  HB  ILE A 202      -8.206 -14.216 -10.326  1.00  0.43           H  
ATOM   3136 HG12 ILE A 202      -6.391 -16.607  -9.943  1.00  0.50           H  
ATOM   3137 HG13 ILE A 202      -7.717 -16.275  -8.835  1.00  0.45           H  
ATOM   3138 HG21 ILE A 202      -5.340 -14.809 -11.162  1.00  1.11           H  
ATOM   3139 HG22 ILE A 202      -6.737 -14.948 -12.223  1.00  1.11           H  
ATOM   3140 HG23 ILE A 202      -6.259 -13.381 -11.619  1.00  1.12           H  
ATOM   3141 HD11 ILE A 202      -8.021 -16.674 -11.837  1.00  1.05           H  
ATOM   3142 HD12 ILE A 202      -8.391 -17.869 -10.610  1.00  1.18           H  
ATOM   3143 HD13 ILE A 202      -9.329 -16.379 -10.697  1.00  1.16           H  
ATOM   3144  N   VAL A 203      -5.102 -12.189  -9.776  1.00  0.44           N  
ATOM   3145  CA  VAL A 203      -4.746 -10.786 -10.174  1.00  0.46           C  
ATOM   3146  C   VAL A 203      -4.138 -10.767 -11.585  1.00  0.48           C  
ATOM   3147  O   VAL A 203      -3.867  -9.711 -12.131  1.00  0.49           O  
ATOM   3148  CB  VAL A 203      -3.723 -10.223  -9.184  1.00  0.49           C  
ATOM   3149  CG1 VAL A 203      -4.384 -10.019  -7.820  1.00  0.49           C  
ATOM   3150  CG2 VAL A 203      -2.564 -11.209  -9.039  1.00  0.53           C  
ATOM   3151  H   VAL A 203      -4.442 -12.906  -9.876  1.00  0.46           H  
ATOM   3152  HA  VAL A 203      -5.624 -10.168 -10.163  1.00  0.45           H  
ATOM   3153  HB  VAL A 203      -3.352  -9.276  -9.549  1.00  0.52           H  
ATOM   3154 HG11 VAL A 203      -5.315  -9.482  -7.946  1.00  1.05           H  
ATOM   3155 HG12 VAL A 203      -4.580 -10.982  -7.370  1.00  1.11           H  
ATOM   3156 HG13 VAL A 203      -3.723  -9.449  -7.181  1.00  1.21           H  
ATOM   3157 HG21 VAL A 203      -2.132 -11.400 -10.010  1.00  1.20           H  
ATOM   3158 HG22 VAL A 203      -1.814 -10.789  -8.386  1.00  1.13           H  
ATOM   3159 HG23 VAL A 203      -2.931 -12.134  -8.619  1.00  1.12           H  
ATOM   3160  N   GLY A 204      -3.910 -11.922 -12.171  1.00  0.50           N  
ATOM   3161  CA  GLY A 204      -3.296 -11.988 -13.541  1.00  0.53           C  
ATOM   3162  C   GLY A 204      -4.299 -12.516 -14.575  1.00  0.52           C  
ATOM   3163  O   GLY A 204      -3.912 -13.019 -15.610  1.00  0.53           O  
ATOM   3164  H   GLY A 204      -4.133 -12.752 -11.705  1.00  0.50           H  
ATOM   3165  HA2 GLY A 204      -2.962 -11.005 -13.845  1.00  0.55           H  
ATOM   3166  HA3 GLY A 204      -2.445 -12.653 -13.511  1.00  0.56           H  
ATOM   3167  N   THR A 205      -5.576 -12.426 -14.311  1.00  0.50           N  
ATOM   3168  CA  THR A 205      -6.578 -12.944 -15.291  1.00  0.50           C  
ATOM   3169  C   THR A 205      -6.219 -12.476 -16.706  1.00  0.53           C  
ATOM   3170  O   THR A 205      -6.272 -13.236 -17.652  1.00  0.56           O  
ATOM   3171  CB  THR A 205      -7.966 -12.411 -14.920  1.00  0.48           C  
ATOM   3172  OG1 THR A 205      -7.859 -11.035 -14.581  1.00  0.49           O  
ATOM   3173  CG2 THR A 205      -8.543 -13.185 -13.728  1.00  0.47           C  
ATOM   3174  H   THR A 205      -5.879 -12.036 -13.466  1.00  0.50           H  
ATOM   3175  HA  THR A 205      -6.581 -14.022 -15.268  1.00  0.50           H  
ATOM   3176  HB  THR A 205      -8.624 -12.516 -15.761  1.00  0.50           H  
ATOM   3177  HG1 THR A 205      -7.724 -10.971 -13.633  1.00  0.99           H  
ATOM   3178 HG21 THR A 205      -8.311 -14.235 -13.819  1.00  1.08           H  
ATOM   3179 HG22 THR A 205      -8.123 -12.800 -12.815  1.00  1.18           H  
ATOM   3180 HG23 THR A 205      -9.614 -13.060 -13.709  1.00  1.08           H  
ATOM   3181  N   GLY A 206      -5.837 -11.239 -16.857  1.00  0.54           N  
ATOM   3182  CA  GLY A 206      -5.452 -10.733 -18.213  1.00  0.58           C  
ATOM   3183  C   GLY A 206      -6.655 -10.119 -18.951  1.00  0.57           C  
ATOM   3184  O   GLY A 206      -6.585  -9.000 -19.419  1.00  0.59           O  
ATOM   3185  H   GLY A 206      -5.785 -10.646 -16.076  1.00  0.54           H  
ATOM   3186  HA2 GLY A 206      -4.687  -9.978 -18.101  1.00  0.60           H  
ATOM   3187  HA3 GLY A 206      -5.056 -11.548 -18.803  1.00  0.59           H  
ATOM   3188  N   SER A 207      -7.752 -10.830 -19.086  1.00  0.55           N  
ATOM   3189  CA  SER A 207      -8.919 -10.241 -19.827  1.00  0.55           C  
ATOM   3190  C   SER A 207     -10.246 -10.883 -19.395  1.00  0.52           C  
ATOM   3191  O   SER A 207     -11.176 -10.978 -20.172  1.00  0.54           O  
ATOM   3192  CB  SER A 207      -8.718 -10.454 -21.329  1.00  0.59           C  
ATOM   3193  OG  SER A 207      -8.603 -11.846 -21.597  1.00  1.41           O  
ATOM   3194  H   SER A 207      -7.799 -11.737 -18.716  1.00  0.54           H  
ATOM   3195  HA  SER A 207      -8.966  -9.180 -19.630  1.00  0.56           H  
ATOM   3196  HB2 SER A 207      -9.562 -10.058 -21.868  1.00  1.14           H  
ATOM   3197  HB3 SER A 207      -7.819  -9.941 -21.645  1.00  0.98           H  
ATOM   3198  HG  SER A 207      -9.285 -12.084 -22.228  1.00  1.87           H  
ATOM   3199  N   VAL A 208     -10.358 -11.287 -18.164  1.00  0.49           N  
ATOM   3200  CA  VAL A 208     -11.650 -11.878 -17.699  1.00  0.47           C  
ATOM   3201  C   VAL A 208     -12.698 -10.760 -17.596  1.00  0.48           C  
ATOM   3202  O   VAL A 208     -13.851 -10.937 -17.934  1.00  0.49           O  
ATOM   3203  CB  VAL A 208     -11.454 -12.567 -16.341  1.00  0.46           C  
ATOM   3204  CG1 VAL A 208     -12.817 -12.872 -15.704  1.00  0.47           C  
ATOM   3205  CG2 VAL A 208     -10.692 -13.886 -16.552  1.00  0.46           C  
ATOM   3206  H   VAL A 208      -9.606 -11.156 -17.552  1.00  0.49           H  
ATOM   3207  HA  VAL A 208     -11.985 -12.607 -18.426  1.00  0.47           H  
ATOM   3208  HB  VAL A 208     -10.888 -11.922 -15.689  1.00  0.47           H  
ATOM   3209 HG11 VAL A 208     -13.479 -13.287 -16.452  1.00  1.15           H  
ATOM   3210 HG12 VAL A 208     -12.688 -13.584 -14.899  1.00  1.11           H  
ATOM   3211 HG13 VAL A 208     -13.243 -11.957 -15.312  1.00  1.08           H  
ATOM   3212 HG21 VAL A 208      -9.899 -13.738 -17.271  1.00  1.12           H  
ATOM   3213 HG22 VAL A 208     -10.270 -14.212 -15.614  1.00  1.10           H  
ATOM   3214 HG23 VAL A 208     -11.372 -14.641 -16.921  1.00  1.12           H  
ATOM   3215  N   THR A 209     -12.297  -9.614 -17.122  1.00  0.48           N  
ATOM   3216  CA  THR A 209     -13.254  -8.478 -16.974  1.00  0.51           C  
ATOM   3217  C   THR A 209     -13.956  -8.190 -18.307  1.00  0.52           C  
ATOM   3218  O   THR A 209     -15.077  -7.724 -18.335  1.00  0.54           O  
ATOM   3219  CB  THR A 209     -12.479  -7.220 -16.549  1.00  0.54           C  
ATOM   3220  OG1 THR A 209     -11.604  -6.839 -17.602  1.00  0.63           O  
ATOM   3221  CG2 THR A 209     -11.652  -7.481 -15.273  1.00  0.58           C  
ATOM   3222  H   THR A 209     -11.362  -9.507 -16.845  1.00  0.48           H  
ATOM   3223  HA  THR A 209     -13.989  -8.717 -16.221  1.00  0.51           H  
ATOM   3224  HB  THR A 209     -13.181  -6.418 -16.366  1.00  0.61           H  
ATOM   3225  HG1 THR A 209     -11.876  -7.303 -18.397  1.00  1.07           H  
ATOM   3226 HG21 THR A 209     -11.557  -8.545 -15.095  1.00  1.16           H  
ATOM   3227 HG22 THR A 209     -10.667  -7.054 -15.395  1.00  1.23           H  
ATOM   3228 HG23 THR A 209     -12.136  -7.019 -14.424  1.00  1.15           H  
ATOM   3229  N   SER A 210     -13.303  -8.441 -19.409  1.00  0.54           N  
ATOM   3230  CA  SER A 210     -13.931  -8.150 -20.731  1.00  0.57           C  
ATOM   3231  C   SER A 210     -14.842  -9.301 -21.161  1.00  0.57           C  
ATOM   3232  O   SER A 210     -15.647  -9.150 -22.060  1.00  0.61           O  
ATOM   3233  CB  SER A 210     -12.833  -7.955 -21.776  1.00  0.64           C  
ATOM   3234  OG  SER A 210     -12.120  -6.758 -21.489  1.00  1.44           O  
ATOM   3235  H   SER A 210     -12.395  -8.802 -19.369  1.00  0.55           H  
ATOM   3236  HA  SER A 210     -14.514  -7.243 -20.659  1.00  0.58           H  
ATOM   3237  HB2 SER A 210     -12.151  -8.789 -21.746  1.00  1.18           H  
ATOM   3238  HB3 SER A 210     -13.280  -7.892 -22.759  1.00  1.28           H  
ATOM   3239  HG  SER A 210     -11.462  -6.632 -22.176  1.00  1.93           H  
ATOM   3240  N   GLN A 211     -14.724 -10.449 -20.539  1.00  0.54           N  
ATOM   3241  CA  GLN A 211     -15.588 -11.609 -20.929  1.00  0.58           C  
ATOM   3242  C   GLN A 211     -16.744 -11.764 -19.935  1.00  0.59           C  
ATOM   3243  O   GLN A 211     -17.692 -12.482 -20.187  1.00  0.68           O  
ATOM   3244  CB  GLN A 211     -14.754 -12.891 -20.947  1.00  0.60           C  
ATOM   3245  CG  GLN A 211     -13.630 -12.749 -21.976  1.00  0.66           C  
ATOM   3246  CD  GLN A 211     -12.997 -14.119 -22.237  1.00  1.38           C  
ATOM   3247  OE1 GLN A 211     -12.540 -14.777 -21.324  1.00  2.20           O  
ATOM   3248  NE2 GLN A 211     -12.958 -14.579 -23.460  1.00  2.04           N  
ATOM   3249  H   GLN A 211     -14.066 -10.549 -19.821  1.00  0.52           H  
ATOM   3250  HA  GLN A 211     -15.994 -11.444 -21.916  1.00  0.64           H  
ATOM   3251  HB2 GLN A 211     -14.329 -13.057 -19.967  1.00  0.58           H  
ATOM   3252  HB3 GLN A 211     -15.381 -13.728 -21.215  1.00  0.63           H  
ATOM   3253  HG2 GLN A 211     -14.033 -12.355 -22.897  1.00  1.12           H  
ATOM   3254  HG3 GLN A 211     -12.877 -12.075 -21.593  1.00  1.06           H  
ATOM   3255 HE21 GLN A 211     -13.329 -14.048 -24.197  1.00  2.31           H  
ATOM   3256 HE22 GLN A 211     -12.559 -15.457 -23.641  1.00  2.69           H  
ATOM   3257  N   VAL A 212     -16.668 -11.103 -18.805  1.00  0.54           N  
ATOM   3258  CA  VAL A 212     -17.758 -11.212 -17.778  1.00  0.60           C  
ATOM   3259  C   VAL A 212     -18.580  -9.920 -17.749  1.00  0.55           C  
ATOM   3260  O   VAL A 212     -18.055  -8.828 -17.844  1.00  0.56           O  
ATOM   3261  CB  VAL A 212     -17.132 -11.432 -16.390  1.00  0.66           C  
ATOM   3262  CG1 VAL A 212     -18.222 -11.499 -15.306  1.00  0.88           C  
ATOM   3263  CG2 VAL A 212     -16.349 -12.747 -16.394  1.00  0.72           C  
ATOM   3264  H   VAL A 212     -15.885 -10.544 -18.624  1.00  0.49           H  
ATOM   3265  HA  VAL A 212     -18.407 -12.049 -18.009  1.00  0.70           H  
ATOM   3266  HB  VAL A 212     -16.463 -10.617 -16.164  1.00  0.62           H  
ATOM   3267 HG11 VAL A 212     -18.887 -10.658 -15.391  1.00  1.46           H  
ATOM   3268 HG12 VAL A 212     -18.786 -12.413 -15.414  1.00  1.34           H  
ATOM   3269 HG13 VAL A 212     -17.752 -11.477 -14.336  1.00  1.31           H  
ATOM   3270 HG21 VAL A 212     -15.695 -12.773 -17.253  1.00  1.16           H  
ATOM   3271 HG22 VAL A 212     -15.761 -12.818 -15.491  1.00  1.31           H  
ATOM   3272 HG23 VAL A 212     -17.038 -13.578 -16.441  1.00  1.27           H  
ATOM   3273  N   LYS A 213     -19.871 -10.052 -17.570  1.00  0.51           N  
ATOM   3274  CA  LYS A 213     -20.773  -8.867 -17.471  1.00  0.49           C  
ATOM   3275  C   LYS A 213     -21.237  -8.829 -16.014  1.00  0.47           C  
ATOM   3276  O   LYS A 213     -21.057  -9.790 -15.298  1.00  0.48           O  
ATOM   3277  CB  LYS A 213     -21.987  -9.053 -18.394  1.00  0.51           C  
ATOM   3278  CG  LYS A 213     -21.584  -8.878 -19.870  1.00  0.59           C  
ATOM   3279  CD  LYS A 213     -20.611  -9.994 -20.309  1.00  1.17           C  
ATOM   3280  CE  LYS A 213     -20.733 -10.238 -21.821  1.00  1.72           C  
ATOM   3281  NZ  LYS A 213     -20.358  -8.998 -22.561  1.00  2.33           N  
ATOM   3282  H   LYS A 213     -20.252 -10.948 -17.455  1.00  0.50           H  
ATOM   3283  HA  LYS A 213     -20.241  -7.957 -17.721  1.00  0.49           H  
ATOM   3284  HB2 LYS A 213     -22.396 -10.042 -18.249  1.00  0.54           H  
ATOM   3285  HB3 LYS A 213     -22.739  -8.318 -18.142  1.00  0.60           H  
ATOM   3286  HG2 LYS A 213     -22.474  -8.916 -20.482  1.00  1.27           H  
ATOM   3287  HG3 LYS A 213     -21.107  -7.916 -19.998  1.00  1.18           H  
ATOM   3288  HD2 LYS A 213     -19.599  -9.694 -20.085  1.00  1.65           H  
ATOM   3289  HD3 LYS A 213     -20.841 -10.909 -19.780  1.00  1.72           H  
ATOM   3290  HE2 LYS A 213     -20.071 -11.043 -22.112  1.00  2.26           H  
ATOM   3291  HE3 LYS A 213     -21.751 -10.507 -22.061  1.00  2.11           H  
ATOM   3292  HZ1 LYS A 213     -20.153  -8.238 -21.880  1.00  2.81           H  
ATOM   3293  HZ2 LYS A 213     -19.515  -9.180 -23.142  1.00  2.74           H  
ATOM   3294  HZ3 LYS A 213     -21.144  -8.709 -23.177  1.00  2.67           H  
ATOM   3295  N   ASN A 214     -21.808  -7.765 -15.535  1.00  0.46           N  
ATOM   3296  CA  ASN A 214     -22.224  -7.784 -14.105  1.00  0.46           C  
ATOM   3297  C   ASN A 214     -23.416  -8.733 -13.923  1.00  0.47           C  
ATOM   3298  O   ASN A 214     -24.237  -8.886 -14.807  1.00  0.48           O  
ATOM   3299  CB  ASN A 214     -22.599  -6.369 -13.644  1.00  0.47           C  
ATOM   3300  CG  ASN A 214     -23.995  -5.980 -14.161  1.00  1.34           C  
ATOM   3301  OD1 ASN A 214     -24.479  -6.531 -15.135  1.00  2.10           O  
ATOM   3302  ND2 ASN A 214     -24.667  -5.050 -13.535  1.00  2.07           N  
ATOM   3303  H   ASN A 214     -21.953  -6.971 -16.091  1.00  0.47           H  
ATOM   3304  HA  ASN A 214     -21.398  -8.141 -13.507  1.00  0.46           H  
ATOM   3305  HB2 ASN A 214     -22.595  -6.334 -12.561  1.00  1.07           H  
ATOM   3306  HB3 ASN A 214     -21.870  -5.669 -14.024  1.00  0.99           H  
ATOM   3307 HD21 ASN A 214     -24.277  -4.610 -12.748  1.00  2.23           H  
ATOM   3308 HD22 ASN A 214     -25.560  -4.794 -13.850  1.00  2.80           H  
ATOM   3309  N   ASP A 215     -23.517  -9.357 -12.775  1.00  0.47           N  
ATOM   3310  CA  ASP A 215     -24.660 -10.289 -12.486  1.00  0.48           C  
ATOM   3311  C   ASP A 215     -24.402 -11.665 -13.120  1.00  0.47           C  
ATOM   3312  O   ASP A 215     -25.250 -12.535 -13.092  1.00  0.49           O  
ATOM   3313  CB  ASP A 215     -25.992  -9.681 -13.009  1.00  0.53           C  
ATOM   3314  CG  ASP A 215     -27.119  -9.907 -11.981  1.00  1.30           C  
ATOM   3315  OD1 ASP A 215     -27.079 -10.920 -11.292  1.00  2.05           O  
ATOM   3316  OD2 ASP A 215     -27.993  -9.054 -11.894  1.00  1.99           O  
ATOM   3317  H   ASP A 215     -22.838  -9.214 -12.085  1.00  0.46           H  
ATOM   3318  HA  ASP A 215     -24.725 -10.422 -11.413  1.00  0.48           H  
ATOM   3319  HB2 ASP A 215     -25.869  -8.614 -13.160  1.00  1.07           H  
ATOM   3320  HB3 ASP A 215     -26.269 -10.145 -13.952  1.00  1.01           H  
ATOM   3321  N   ASP A 216     -23.234 -11.882 -13.667  1.00  0.45           N  
ATOM   3322  CA  ASP A 216     -22.934 -13.216 -14.271  1.00  0.45           C  
ATOM   3323  C   ASP A 216     -22.612 -14.199 -13.131  1.00  0.42           C  
ATOM   3324  O   ASP A 216     -22.063 -13.818 -12.117  1.00  0.43           O  
ATOM   3325  CB  ASP A 216     -21.728 -13.089 -15.238  1.00  0.47           C  
ATOM   3326  CG  ASP A 216     -21.977 -13.889 -16.528  1.00  1.19           C  
ATOM   3327  OD1 ASP A 216     -23.091 -13.844 -17.025  1.00  1.99           O  
ATOM   3328  OD2 ASP A 216     -21.046 -14.524 -16.999  1.00  1.84           O  
ATOM   3329  H   ASP A 216     -22.554 -11.176 -13.667  1.00  0.44           H  
ATOM   3330  HA  ASP A 216     -23.807 -13.564 -14.806  1.00  0.49           H  
ATOM   3331  HB2 ASP A 216     -21.588 -12.050 -15.493  1.00  0.90           H  
ATOM   3332  HB3 ASP A 216     -20.829 -13.458 -14.761  1.00  1.02           H  
ATOM   3333  N   TYR A 217     -22.936 -15.458 -13.290  1.00  0.43           N  
ATOM   3334  CA  TYR A 217     -22.631 -16.453 -12.212  1.00  0.42           C  
ATOM   3335  C   TYR A 217     -21.292 -17.120 -12.526  1.00  0.41           C  
ATOM   3336  O   TYR A 217     -21.128 -17.725 -13.568  1.00  0.45           O  
ATOM   3337  CB  TYR A 217     -23.728 -17.521 -12.163  1.00  0.46           C  
ATOM   3338  CG  TYR A 217     -23.544 -18.388 -10.936  1.00  0.46           C  
ATOM   3339  CD1 TYR A 217     -22.699 -19.516 -10.984  1.00  0.45           C  
ATOM   3340  CD2 TYR A 217     -24.221 -18.069  -9.741  1.00  0.48           C  
ATOM   3341  CE1 TYR A 217     -22.533 -20.321  -9.840  1.00  0.46           C  
ATOM   3342  CE2 TYR A 217     -24.055 -18.876  -8.599  1.00  0.50           C  
ATOM   3343  CZ  TYR A 217     -23.212 -20.002  -8.649  1.00  0.48           C  
ATOM   3344  OH  TYR A 217     -23.050 -20.795  -7.529  1.00  0.51           O  
ATOM   3345  H   TYR A 217     -23.365 -15.745 -14.123  1.00  0.46           H  
ATOM   3346  HA  TYR A 217     -22.567 -15.950 -11.255  1.00  0.39           H  
ATOM   3347  HB2 TYR A 217     -24.694 -17.040 -12.122  1.00  0.49           H  
ATOM   3348  HB3 TYR A 217     -23.671 -18.136 -13.049  1.00  0.49           H  
ATOM   3349  HD1 TYR A 217     -22.175 -19.762 -11.897  1.00  0.46           H  
ATOM   3350  HD2 TYR A 217     -24.869 -17.205  -9.702  1.00  0.51           H  
ATOM   3351  HE1 TYR A 217     -21.887 -21.185  -9.877  1.00  0.48           H  
ATOM   3352  HE2 TYR A 217     -24.575 -18.632  -7.684  1.00  0.53           H  
ATOM   3353  HH  TYR A 217     -23.651 -20.477  -6.852  1.00  0.99           H  
ATOM   3354  N   LEU A 218     -20.328 -17.003 -11.643  1.00  0.37           N  
ATOM   3355  CA  LEU A 218     -18.983 -17.617 -11.903  1.00  0.38           C  
ATOM   3356  C   LEU A 218     -18.543 -18.479 -10.728  1.00  0.36           C  
ATOM   3357  O   LEU A 218     -18.769 -18.139  -9.581  1.00  0.37           O  
ATOM   3358  CB  LEU A 218     -17.934 -16.513 -12.034  1.00  0.38           C  
ATOM   3359  CG  LEU A 218     -18.285 -15.554 -13.167  1.00  0.42           C  
ATOM   3360  CD1 LEU A 218     -17.216 -14.462 -13.222  1.00  0.45           C  
ATOM   3361  CD2 LEU A 218     -18.330 -16.305 -14.509  1.00  0.54           C  
ATOM   3362  H   LEU A 218     -20.484 -16.502 -10.814  1.00  0.36           H  
ATOM   3363  HA  LEU A 218     -18.998 -18.210 -12.806  1.00  0.41           H  
ATOM   3364  HB2 LEU A 218     -17.883 -15.963 -11.106  1.00  0.35           H  
ATOM   3365  HB3 LEU A 218     -16.972 -16.962 -12.232  1.00  0.42           H  
ATOM   3366  HG  LEU A 218     -19.248 -15.105 -12.969  1.00  0.40           H  
ATOM   3367 HD11 LEU A 218     -17.133 -13.991 -12.252  1.00  1.05           H  
ATOM   3368 HD12 LEU A 218     -16.267 -14.902 -13.491  1.00  1.10           H  
ATOM   3369 HD13 LEU A 218     -17.494 -13.728 -13.958  1.00  1.11           H  
ATOM   3370 HD21 LEU A 218     -17.607 -17.109 -14.506  1.00  1.06           H  
ATOM   3371 HD22 LEU A 218     -19.318 -16.710 -14.653  1.00  1.25           H  
ATOM   3372 HD23 LEU A 218     -18.105 -15.623 -15.320  1.00  1.17           H  
ATOM   3373  N   ILE A 219     -17.859 -19.559 -11.004  1.00  0.36           N  
ATOM   3374  CA  ILE A 219     -17.318 -20.421  -9.909  1.00  0.36           C  
ATOM   3375  C   ILE A 219     -15.800 -20.346  -9.991  1.00  0.35           C  
ATOM   3376  O   ILE A 219     -15.224 -20.502 -11.052  1.00  0.36           O  
ATOM   3377  CB  ILE A 219     -17.788 -21.861 -10.071  1.00  0.37           C  
ATOM   3378  CG1 ILE A 219     -19.320 -21.885 -10.026  1.00  0.39           C  
ATOM   3379  CG2 ILE A 219     -17.208 -22.698  -8.935  1.00  0.37           C  
ATOM   3380  CD1 ILE A 219     -19.862 -23.267 -10.410  1.00  0.43           C  
ATOM   3381  H   ILE A 219     -17.653 -19.781 -11.945  1.00  0.37           H  
ATOM   3382  HA  ILE A 219     -17.638 -20.047  -8.940  1.00  0.36           H  
ATOM   3383  HB  ILE A 219     -17.439 -22.244 -11.017  1.00  0.38           H  
ATOM   3384 HG12 ILE A 219     -19.649 -21.635  -9.029  1.00  0.40           H  
ATOM   3385 HG13 ILE A 219     -19.701 -21.149 -10.719  1.00  0.40           H  
ATOM   3386 HG21 ILE A 219     -17.461 -22.232  -7.989  1.00  1.10           H  
ATOM   3387 HG22 ILE A 219     -17.622 -23.699  -8.970  1.00  1.00           H  
ATOM   3388 HG23 ILE A 219     -16.130 -22.747  -9.039  1.00  1.11           H  
ATOM   3389 HD11 ILE A 219     -19.227 -23.716 -11.168  1.00  1.17           H  
ATOM   3390 HD12 ILE A 219     -19.885 -23.902  -9.531  1.00  1.02           H  
ATOM   3391 HD13 ILE A 219     -20.867 -23.156 -10.799  1.00  1.12           H  
ATOM   3392  N   LEU A 220     -15.140 -20.075  -8.895  1.00  0.35           N  
ATOM   3393  CA  LEU A 220     -13.650 -19.945  -8.907  1.00  0.35           C  
ATOM   3394  C   LEU A 220     -13.029 -21.200  -8.286  1.00  0.36           C  
ATOM   3395  O   LEU A 220     -13.255 -21.515  -7.135  1.00  0.36           O  
ATOM   3396  CB  LEU A 220     -13.292 -18.691  -8.088  1.00  0.36           C  
ATOM   3397  CG  LEU A 220     -11.772 -18.512  -7.915  1.00  0.38           C  
ATOM   3398  CD1 LEU A 220     -11.121 -18.063  -9.224  1.00  0.53           C  
ATOM   3399  CD2 LEU A 220     -11.535 -17.431  -6.863  1.00  0.42           C  
ATOM   3400  H   LEU A 220     -15.621 -19.928  -8.053  1.00  0.35           H  
ATOM   3401  HA  LEU A 220     -13.294 -19.829  -9.920  1.00  0.36           H  
ATOM   3402  HB2 LEU A 220     -13.686 -17.823  -8.595  1.00  0.41           H  
ATOM   3403  HB3 LEU A 220     -13.753 -18.767  -7.114  1.00  0.40           H  
ATOM   3404  HG  LEU A 220     -11.323 -19.435  -7.585  1.00  0.46           H  
ATOM   3405 HD11 LEU A 220     -11.613 -17.165  -9.582  1.00  1.13           H  
ATOM   3406 HD12 LEU A 220     -10.076 -17.851  -9.038  1.00  1.18           H  
ATOM   3407 HD13 LEU A 220     -11.204 -18.846  -9.966  1.00  1.18           H  
ATOM   3408 HD21 LEU A 220     -12.074 -16.534  -7.141  1.00  1.07           H  
ATOM   3409 HD22 LEU A 220     -11.891 -17.782  -5.908  1.00  1.06           H  
ATOM   3410 HD23 LEU A 220     -10.478 -17.212  -6.799  1.00  1.09           H  
ATOM   3411  N   ASP A 221     -12.220 -21.901  -9.037  1.00  0.39           N  
ATOM   3412  CA  ASP A 221     -11.555 -23.114  -8.482  1.00  0.41           C  
ATOM   3413  C   ASP A 221     -10.380 -22.670  -7.619  1.00  0.43           C  
ATOM   3414  O   ASP A 221     -10.099 -23.251  -6.593  1.00  0.46           O  
ATOM   3415  CB  ASP A 221     -11.045 -24.012  -9.622  1.00  0.44           C  
ATOM   3416  CG  ASP A 221     -12.189 -24.873 -10.176  1.00  1.18           C  
ATOM   3417  OD1 ASP A 221     -13.254 -24.893  -9.570  1.00  1.89           O  
ATOM   3418  OD2 ASP A 221     -11.975 -25.507 -11.195  1.00  1.89           O  
ATOM   3419  H   ASP A 221     -12.022 -21.602  -9.948  1.00  0.40           H  
ATOM   3420  HA  ASP A 221     -12.254 -23.662  -7.869  1.00  0.43           H  
ATOM   3421  HB2 ASP A 221     -10.650 -23.390 -10.417  1.00  0.95           H  
ATOM   3422  HB3 ASP A 221     -10.259 -24.661  -9.253  1.00  0.87           H  
ATOM   3423  N   ALA A 222      -9.673 -21.659  -8.046  1.00  0.43           N  
ATOM   3424  CA  ALA A 222      -8.494 -21.178  -7.268  1.00  0.48           C  
ATOM   3425  C   ALA A 222      -7.635 -22.391  -6.874  1.00  0.50           C  
ATOM   3426  O   ALA A 222      -6.772 -22.313  -6.022  1.00  0.52           O  
ATOM   3427  CB  ALA A 222      -8.987 -20.412  -6.021  1.00  0.51           C  
ATOM   3428  H   ALA A 222      -9.907 -21.229  -8.895  1.00  0.42           H  
ATOM   3429  HA  ALA A 222      -7.905 -20.518  -7.893  1.00  0.50           H  
ATOM   3430  HB1 ALA A 222     -10.055 -20.549  -5.919  1.00  1.21           H  
ATOM   3431  HB2 ALA A 222      -8.494 -20.782  -5.132  1.00  1.08           H  
ATOM   3432  HB3 ALA A 222      -8.774 -19.357  -6.134  1.00  1.11           H  
ATOM   3433  N   VAL A 223      -7.872 -23.506  -7.515  1.00  0.50           N  
ATOM   3434  CA  VAL A 223      -7.094 -24.748  -7.236  1.00  0.53           C  
ATOM   3435  C   VAL A 223      -6.652 -25.319  -8.582  1.00  0.55           C  
ATOM   3436  O   VAL A 223      -5.512 -25.698  -8.770  1.00  0.58           O  
ATOM   3437  CB  VAL A 223      -7.984 -25.750  -6.491  1.00  0.55           C  
ATOM   3438  CG1 VAL A 223      -7.298 -27.124  -6.428  1.00  0.61           C  
ATOM   3439  CG2 VAL A 223      -8.230 -25.231  -5.070  1.00  0.57           C  
ATOM   3440  H   VAL A 223      -8.572 -23.524  -8.202  1.00  0.49           H  
ATOM   3441  HA  VAL A 223      -6.222 -24.516  -6.637  1.00  0.56           H  
ATOM   3442  HB  VAL A 223      -8.929 -25.844  -7.008  1.00  0.53           H  
ATOM   3443 HG11 VAL A 223      -6.231 -26.992  -6.280  1.00  1.13           H  
ATOM   3444 HG12 VAL A 223      -7.708 -27.699  -5.603  1.00  1.21           H  
ATOM   3445 HG13 VAL A 223      -7.471 -27.654  -7.358  1.00  1.23           H  
ATOM   3446 HG21 VAL A 223      -8.496 -24.185  -5.109  1.00  1.06           H  
ATOM   3447 HG22 VAL A 223      -9.035 -25.790  -4.616  1.00  1.23           H  
ATOM   3448 HG23 VAL A 223      -7.332 -25.352  -4.483  1.00  1.17           H  
ATOM   3449  N   ASN A 224      -7.546 -25.329  -9.538  1.00  0.56           N  
ATOM   3450  CA  ASN A 224      -7.199 -25.809 -10.908  1.00  0.61           C  
ATOM   3451  C   ASN A 224      -6.949 -24.575 -11.775  1.00  0.59           C  
ATOM   3452  O   ASN A 224      -6.642 -24.669 -12.947  1.00  0.63           O  
ATOM   3453  CB  ASN A 224      -8.349 -26.643 -11.489  1.00  0.64           C  
ATOM   3454  CG  ASN A 224      -8.295 -28.066 -10.916  1.00  1.37           C  
ATOM   3455  OD1 ASN A 224      -7.240 -28.545 -10.547  1.00  2.11           O  
ATOM   3456  ND2 ASN A 224      -9.392 -28.768 -10.833  1.00  2.10           N  
ATOM   3457  H   ASN A 224      -8.443 -24.974  -9.360  1.00  0.55           H  
ATOM   3458  HA  ASN A 224      -6.296 -26.407 -10.873  1.00  0.65           H  
ATOM   3459  HB2 ASN A 224      -9.293 -26.185 -11.227  1.00  1.11           H  
ATOM   3460  HB3 ASN A 224      -8.257 -26.688 -12.566  1.00  1.01           H  
ATOM   3461 HD21 ASN A 224     -10.243 -28.386 -11.134  1.00  2.40           H  
ATOM   3462 HD22 ASN A 224      -9.363 -29.679 -10.471  1.00  2.74           H  
ATOM   3463  N   ASN A 225      -7.079 -23.414 -11.189  1.00  0.56           N  
ATOM   3464  CA  ASN A 225      -6.853 -22.152 -11.946  1.00  0.58           C  
ATOM   3465  C   ASN A 225      -7.841 -22.067 -13.113  1.00  0.56           C  
ATOM   3466  O   ASN A 225      -7.488 -21.665 -14.204  1.00  0.61           O  
ATOM   3467  CB  ASN A 225      -5.415 -22.129 -12.480  1.00  0.65           C  
ATOM   3468  CG  ASN A 225      -5.023 -20.696 -12.853  1.00  0.69           C  
ATOM   3469  OD1 ASN A 225      -5.874 -19.847 -13.034  1.00  1.30           O  
ATOM   3470  ND2 ASN A 225      -3.759 -20.389 -12.973  1.00  1.29           N  
ATOM   3471  H   ASN A 225      -7.326 -23.373 -10.241  1.00  0.55           H  
ATOM   3472  HA  ASN A 225      -7.004 -21.311 -11.287  1.00  0.56           H  
ATOM   3473  HB2 ASN A 225      -4.744 -22.498 -11.718  1.00  0.68           H  
ATOM   3474  HB3 ASN A 225      -5.343 -22.757 -13.356  1.00  0.67           H  
ATOM   3475 HD21 ASN A 225      -3.073 -21.074 -12.825  1.00  2.03           H  
ATOM   3476 HD22 ASN A 225      -3.496 -19.475 -13.210  1.00  1.31           H  
ATOM   3477  N   GLN A 226      -9.082 -22.441 -12.886  1.00  0.52           N  
ATOM   3478  CA  GLN A 226     -10.107 -22.382 -13.980  1.00  0.52           C  
ATOM   3479  C   GLN A 226     -11.372 -21.694 -13.469  1.00  0.48           C  
ATOM   3480  O   GLN A 226     -11.729 -21.799 -12.311  1.00  0.46           O  
ATOM   3481  CB  GLN A 226     -10.469 -23.801 -14.422  1.00  0.54           C  
ATOM   3482  CG  GLN A 226      -9.286 -24.429 -15.162  1.00  0.73           C  
ATOM   3483  CD  GLN A 226      -9.615 -25.883 -15.504  1.00  0.77           C  
ATOM   3484  OE1 GLN A 226     -10.491 -26.477 -14.907  1.00  1.44           O  
ATOM   3485  NE2 GLN A 226      -8.945 -26.487 -16.448  1.00  1.20           N  
ATOM   3486  H   GLN A 226      -9.338 -22.759 -11.993  1.00  0.49           H  
ATOM   3487  HA  GLN A 226      -9.722 -21.830 -14.824  1.00  0.56           H  
ATOM   3488  HB2 GLN A 226     -10.709 -24.397 -13.556  1.00  0.62           H  
ATOM   3489  HB3 GLN A 226     -11.328 -23.763 -15.082  1.00  0.59           H  
ATOM   3490  HG2 GLN A 226      -9.097 -23.878 -16.072  1.00  0.87           H  
ATOM   3491  HG3 GLN A 226      -8.410 -24.397 -14.533  1.00  0.88           H  
ATOM   3492 HE21 GLN A 226      -8.239 -26.009 -16.932  1.00  1.93           H  
ATOM   3493 HE22 GLN A 226      -9.152 -27.417 -16.677  1.00  1.21           H  
ATOM   3494  N   VAL A 227     -12.060 -21.006 -14.344  1.00  0.49           N  
ATOM   3495  CA  VAL A 227     -13.327 -20.310 -13.962  1.00  0.47           C  
ATOM   3496  C   VAL A 227     -14.455 -20.873 -14.822  1.00  0.47           C  
ATOM   3497  O   VAL A 227     -14.346 -20.938 -16.031  1.00  0.52           O  
ATOM   3498  CB  VAL A 227     -13.203 -18.801 -14.223  1.00  0.50           C  
ATOM   3499  CG1 VAL A 227     -14.519 -18.117 -13.819  1.00  0.49           C  
ATOM   3500  CG2 VAL A 227     -12.022 -18.218 -13.408  1.00  0.53           C  
ATOM   3501  H   VAL A 227     -11.747 -20.958 -15.272  1.00  0.53           H  
ATOM   3502  HA  VAL A 227     -13.552 -20.480 -12.915  1.00  0.45           H  
ATOM   3503  HB  VAL A 227     -13.031 -18.637 -15.278  1.00  0.53           H  
ATOM   3504 HG11 VAL A 227     -14.757 -18.371 -12.798  1.00  1.10           H  
ATOM   3505 HG12 VAL A 227     -14.415 -17.047 -13.910  1.00  1.11           H  
ATOM   3506 HG13 VAL A 227     -15.317 -18.453 -14.469  1.00  1.13           H  
ATOM   3507 HG21 VAL A 227     -11.877 -18.796 -12.501  1.00  1.14           H  
ATOM   3508 HG22 VAL A 227     -11.119 -18.260 -14.008  1.00  1.19           H  
ATOM   3509 HG23 VAL A 227     -12.226 -17.185 -13.145  1.00  1.10           H  
ATOM   3510  N   TYR A 228     -15.543 -21.268 -14.215  1.00  0.44           N  
ATOM   3511  CA  TYR A 228     -16.689 -21.815 -15.006  1.00  0.45           C  
ATOM   3512  C   TYR A 228     -17.754 -20.729 -15.168  1.00  0.45           C  
ATOM   3513  O   TYR A 228     -18.266 -20.195 -14.204  1.00  0.46           O  
ATOM   3514  CB  TYR A 228     -17.290 -23.017 -14.285  1.00  0.46           C  
ATOM   3515  CG  TYR A 228     -16.347 -24.195 -14.370  1.00  0.49           C  
ATOM   3516  CD1 TYR A 228     -15.371 -24.392 -13.375  1.00  0.54           C  
ATOM   3517  CD2 TYR A 228     -16.451 -25.103 -15.443  1.00  0.57           C  
ATOM   3518  CE1 TYR A 228     -14.499 -25.495 -13.454  1.00  0.61           C  
ATOM   3519  CE2 TYR A 228     -15.577 -26.205 -15.522  1.00  0.64           C  
ATOM   3520  CZ  TYR A 228     -14.602 -26.401 -14.526  1.00  0.65           C  
ATOM   3521  OH  TYR A 228     -13.748 -27.484 -14.600  1.00  0.75           O  
ATOM   3522  H   TYR A 228     -15.612 -21.181 -13.241  1.00  0.44           H  
ATOM   3523  HA  TYR A 228     -16.344 -22.127 -15.984  1.00  0.47           H  
ATOM   3524  HB2 TYR A 228     -17.461 -22.767 -13.253  1.00  0.47           H  
ATOM   3525  HB3 TYR A 228     -18.225 -23.275 -14.749  1.00  0.49           H  
ATOM   3526  HD1 TYR A 228     -15.290 -23.696 -12.552  1.00  0.56           H  
ATOM   3527  HD2 TYR A 228     -17.200 -24.952 -16.207  1.00  0.61           H  
ATOM   3528  HE1 TYR A 228     -13.753 -25.647 -12.692  1.00  0.69           H  
ATOM   3529  HE2 TYR A 228     -15.658 -26.901 -16.344  1.00  0.72           H  
ATOM   3530  HH  TYR A 228     -13.168 -27.354 -15.353  1.00  1.30           H  
ATOM   3531  N   VAL A 229     -18.075 -20.387 -16.387  1.00  0.47           N  
ATOM   3532  CA  VAL A 229     -19.092 -19.318 -16.645  1.00  0.50           C  
ATOM   3533  C   VAL A 229     -20.450 -19.944 -16.995  1.00  0.55           C  
ATOM   3534  O   VAL A 229     -20.598 -20.594 -18.011  1.00  0.59           O  
ATOM   3535  CB  VAL A 229     -18.625 -18.454 -17.827  1.00  0.53           C  
ATOM   3536  CG1 VAL A 229     -19.513 -17.211 -17.945  1.00  0.56           C  
ATOM   3537  CG2 VAL A 229     -17.172 -18.014 -17.616  1.00  0.52           C  
ATOM   3538  H   VAL A 229     -17.634 -20.824 -17.135  1.00  0.48           H  
ATOM   3539  HA  VAL A 229     -19.199 -18.699 -15.771  1.00  0.47           H  
ATOM   3540  HB  VAL A 229     -18.697 -19.029 -18.739  1.00  0.58           H  
ATOM   3541 HG11 VAL A 229     -19.596 -16.733 -16.980  1.00  1.13           H  
ATOM   3542 HG12 VAL A 229     -19.074 -16.519 -18.651  1.00  1.18           H  
ATOM   3543 HG13 VAL A 229     -20.495 -17.500 -18.289  1.00  1.17           H  
ATOM   3544 HG21 VAL A 229     -16.555 -18.878 -17.420  1.00  1.09           H  
ATOM   3545 HG22 VAL A 229     -16.816 -17.514 -18.504  1.00  1.16           H  
ATOM   3546 HG23 VAL A 229     -17.120 -17.337 -16.778  1.00  1.12           H  
ATOM   3547  N   ASN A 230     -21.443 -19.749 -16.162  1.00  0.59           N  
ATOM   3548  CA  ASN A 230     -22.799 -20.321 -16.438  1.00  0.67           C  
ATOM   3549  C   ASN A 230     -22.719 -21.832 -16.674  1.00  0.60           C  
ATOM   3550  O   ASN A 230     -22.967 -22.307 -17.764  1.00  0.65           O  
ATOM   3551  CB  ASN A 230     -23.394 -19.652 -17.680  1.00  0.81           C  
ATOM   3552  CG  ASN A 230     -24.771 -20.253 -17.968  1.00  0.91           C  
ATOM   3553  OD1 ASN A 230     -24.883 -21.226 -18.688  1.00  1.43           O  
ATOM   3554  ND2 ASN A 230     -25.831 -19.712 -17.434  1.00  1.48           N  
ATOM   3555  H   ASN A 230     -21.303 -19.232 -15.341  1.00  0.59           H  
ATOM   3556  HA  ASN A 230     -23.442 -20.129 -15.593  1.00  0.75           H  
ATOM   3557  HB2 ASN A 230     -23.492 -18.590 -17.505  1.00  0.94           H  
ATOM   3558  HB3 ASN A 230     -22.747 -19.820 -18.527  1.00  0.83           H  
ATOM   3559 HD21 ASN A 230     -25.742 -18.928 -16.854  1.00  2.18           H  
ATOM   3560 HD22 ASN A 230     -26.718 -20.091 -17.613  1.00  1.55           H  
ATOM   3561  N   PRO A 231     -22.386 -22.585 -15.656  1.00  0.59           N  
ATOM   3562  CA  PRO A 231     -22.284 -24.061 -15.742  1.00  0.64           C  
ATOM   3563  C   PRO A 231     -23.598 -24.755 -15.358  1.00  0.70           C  
ATOM   3564  O   PRO A 231     -24.314 -24.306 -14.485  1.00  0.69           O  
ATOM   3565  CB  PRO A 231     -21.181 -24.371 -14.734  1.00  0.73           C  
ATOM   3566  CG  PRO A 231     -21.321 -23.317 -13.662  1.00  0.76           C  
ATOM   3567  CD  PRO A 231     -22.070 -22.121 -14.296  1.00  0.67           C  
ATOM   3568  HA  PRO A 231     -21.973 -24.362 -16.729  1.00  0.65           H  
ATOM   3569  HB2 PRO A 231     -21.313 -25.361 -14.320  1.00  0.83           H  
ATOM   3570  HB3 PRO A 231     -20.217 -24.293 -15.209  1.00  0.73           H  
ATOM   3571  HG2 PRO A 231     -21.891 -23.715 -12.827  1.00  0.86           H  
ATOM   3572  HG3 PRO A 231     -20.345 -22.998 -13.318  1.00  0.82           H  
ATOM   3573  HD2 PRO A 231     -22.980 -21.906 -13.749  1.00  0.75           H  
ATOM   3574  HD3 PRO A 231     -21.437 -21.250 -14.335  1.00  0.64           H  
ATOM   3575  N   THR A 232     -23.921 -25.838 -16.007  1.00  0.77           N  
ATOM   3576  CA  THR A 232     -25.191 -26.550 -15.684  1.00  0.86           C  
ATOM   3577  C   THR A 232     -25.084 -27.236 -14.318  1.00  0.84           C  
ATOM   3578  O   THR A 232     -24.024 -27.324 -13.731  1.00  0.82           O  
ATOM   3579  CB  THR A 232     -25.476 -27.600 -16.759  1.00  0.95           C  
ATOM   3580  OG1 THR A 232     -24.310 -28.382 -16.978  1.00  1.53           O  
ATOM   3581  CG2 THR A 232     -25.884 -26.906 -18.060  1.00  1.59           C  
ATOM   3582  H   THR A 232     -23.337 -26.175 -16.718  1.00  0.78           H  
ATOM   3583  HA  THR A 232     -26.002 -25.837 -15.660  1.00  0.89           H  
ATOM   3584  HB  THR A 232     -26.281 -28.240 -16.431  1.00  1.44           H  
ATOM   3585  HG1 THR A 232     -24.323 -28.685 -17.888  1.00  1.96           H  
ATOM   3586 HG21 THR A 232     -25.228 -26.068 -18.244  1.00  2.08           H  
ATOM   3587 HG22 THR A 232     -25.812 -27.606 -18.879  1.00  2.19           H  
ATOM   3588 HG23 THR A 232     -26.902 -26.555 -17.975  1.00  2.04           H  
ATOM   3589  N   ASN A 233     -26.189 -27.711 -13.811  1.00  0.88           N  
ATOM   3590  CA  ASN A 233     -26.194 -28.387 -12.482  1.00  0.89           C  
ATOM   3591  C   ASN A 233     -25.266 -29.604 -12.515  1.00  0.90           C  
ATOM   3592  O   ASN A 233     -24.571 -29.894 -11.561  1.00  0.89           O  
ATOM   3593  CB  ASN A 233     -27.616 -28.851 -12.162  1.00  0.97           C  
ATOM   3594  CG  ASN A 233     -28.587 -27.684 -12.350  1.00  1.71           C  
ATOM   3595  OD1 ASN A 233     -28.915 -27.329 -13.466  1.00  2.49           O  
ATOM   3596  ND2 ASN A 233     -29.068 -27.072 -11.304  1.00  2.41           N  
ATOM   3597  H   ASN A 233     -27.029 -27.617 -14.308  1.00  0.91           H  
ATOM   3598  HA  ASN A 233     -25.859 -27.697 -11.723  1.00  0.87           H  
ATOM   3599  HB2 ASN A 233     -27.889 -29.660 -12.822  1.00  1.38           H  
ATOM   3600  HB3 ASN A 233     -27.661 -29.189 -11.137  1.00  1.38           H  
ATOM   3601 HD21 ASN A 233     -28.807 -27.361 -10.405  1.00  2.58           H  
ATOM   3602 HD22 ASN A 233     -29.691 -26.325 -11.418  1.00  3.16           H  
ATOM   3603  N   GLU A 234     -25.269 -30.333 -13.597  1.00  0.94           N  
ATOM   3604  CA  GLU A 234     -24.405 -31.545 -13.684  1.00  0.97           C  
ATOM   3605  C   GLU A 234     -22.939 -31.152 -13.513  1.00  0.94           C  
ATOM   3606  O   GLU A 234     -22.170 -31.857 -12.890  1.00  0.94           O  
ATOM   3607  CB  GLU A 234     -24.596 -32.221 -15.044  1.00  1.03           C  
ATOM   3608  CG  GLU A 234     -26.013 -32.793 -15.137  1.00  1.58           C  
ATOM   3609  CD  GLU A 234     -26.103 -33.729 -16.343  1.00  2.01           C  
ATOM   3610  OE1 GLU A 234     -25.124 -34.407 -16.618  1.00  2.53           O  
ATOM   3611  OE2 GLU A 234     -27.153 -33.759 -16.966  1.00  2.56           O  
ATOM   3612  H   GLU A 234     -25.849 -30.090 -14.348  1.00  0.96           H  
ATOM   3613  HA  GLU A 234     -24.681 -32.236 -12.899  1.00  1.00           H  
ATOM   3614  HB2 GLU A 234     -24.446 -31.495 -15.832  1.00  1.46           H  
ATOM   3615  HB3 GLU A 234     -23.880 -33.022 -15.152  1.00  1.32           H  
ATOM   3616  HG2 GLU A 234     -26.242 -33.342 -14.235  1.00  2.07           H  
ATOM   3617  HG3 GLU A 234     -26.720 -31.984 -15.257  1.00  2.19           H  
ATOM   3618  N   VAL A 235     -22.543 -30.028 -14.042  1.00  0.91           N  
ATOM   3619  CA  VAL A 235     -21.127 -29.604 -13.880  1.00  0.89           C  
ATOM   3620  C   VAL A 235     -20.899 -29.231 -12.413  1.00  0.82           C  
ATOM   3621  O   VAL A 235     -19.879 -29.543 -11.831  1.00  0.81           O  
ATOM   3622  CB  VAL A 235     -20.852 -28.392 -14.775  1.00  0.90           C  
ATOM   3623  CG1 VAL A 235     -19.455 -27.836 -14.479  1.00  0.88           C  
ATOM   3624  CG2 VAL A 235     -20.939 -28.815 -16.245  1.00  0.98           C  
ATOM   3625  H   VAL A 235     -23.177 -29.453 -14.517  1.00  0.91           H  
ATOM   3626  HA  VAL A 235     -20.470 -30.417 -14.153  1.00  0.92           H  
ATOM   3627  HB  VAL A 235     -21.591 -27.632 -14.577  1.00  0.88           H  
ATOM   3628 HG11 VAL A 235     -18.735 -28.641 -14.500  1.00  1.23           H  
ATOM   3629 HG12 VAL A 235     -19.192 -27.099 -15.225  1.00  1.36           H  
ATOM   3630 HG13 VAL A 235     -19.451 -27.373 -13.503  1.00  1.37           H  
ATOM   3631 HG21 VAL A 235     -20.364 -29.720 -16.394  1.00  1.39           H  
ATOM   3632 HG22 VAL A 235     -21.974 -28.997 -16.507  1.00  1.50           H  
ATOM   3633 HG23 VAL A 235     -20.542 -28.026 -16.872  1.00  1.36           H  
ATOM   3634  N   ILE A 236     -21.855 -28.576 -11.808  1.00  0.79           N  
ATOM   3635  CA  ILE A 236     -21.709 -28.193 -10.376  1.00  0.74           C  
ATOM   3636  C   ILE A 236     -21.718 -29.454  -9.510  1.00  0.77           C  
ATOM   3637  O   ILE A 236     -20.873 -29.637  -8.659  1.00  0.76           O  
ATOM   3638  CB  ILE A 236     -22.863 -27.269  -9.978  1.00  0.74           C  
ATOM   3639  CG1 ILE A 236     -22.796 -25.994 -10.834  1.00  0.74           C  
ATOM   3640  CG2 ILE A 236     -22.750 -26.905  -8.493  1.00  0.72           C  
ATOM   3641  CD1 ILE A 236     -24.069 -25.140 -10.650  1.00  0.76           C  
ATOM   3642  H   ILE A 236     -22.674 -28.346 -12.294  1.00  0.80           H  
ATOM   3643  HA  ILE A 236     -20.773 -27.676 -10.236  1.00  0.72           H  
ATOM   3644  HB  ILE A 236     -23.800 -27.777 -10.153  1.00  0.77           H  
ATOM   3645 HG12 ILE A 236     -21.930 -25.417 -10.539  1.00  0.72           H  
ATOM   3646 HG13 ILE A 236     -22.698 -26.272 -11.874  1.00  0.76           H  
ATOM   3647 HG21 ILE A 236     -21.715 -26.718  -8.242  1.00  1.09           H  
ATOM   3648 HG22 ILE A 236     -23.334 -26.020  -8.290  1.00  1.33           H  
ATOM   3649 HG23 ILE A 236     -23.125 -27.721  -7.898  1.00  1.30           H  
ATOM   3650 HD11 ILE A 236     -24.910 -25.773 -10.401  1.00  1.24           H  
ATOM   3651 HD12 ILE A 236     -23.914 -24.424  -9.856  1.00  1.30           H  
ATOM   3652 HD13 ILE A 236     -24.283 -24.610 -11.567  1.00  1.25           H  
ATOM   3653  N   ASP A 237     -22.652 -30.339  -9.730  1.00  0.83           N  
ATOM   3654  CA  ASP A 237     -22.685 -31.585  -8.917  1.00  0.88           C  
ATOM   3655  C   ASP A 237     -21.311 -32.266  -9.013  1.00  0.91           C  
ATOM   3656  O   ASP A 237     -20.813 -32.811  -8.051  1.00  0.93           O  
ATOM   3657  CB  ASP A 237     -23.795 -32.522  -9.459  1.00  0.96           C  
ATOM   3658  CG  ASP A 237     -25.037 -32.475  -8.554  1.00  1.75           C  
ATOM   3659  OD1 ASP A 237     -25.898 -31.647  -8.804  1.00  2.36           O  
ATOM   3660  OD2 ASP A 237     -25.106 -33.273  -7.632  1.00  2.44           O  
ATOM   3661  H   ASP A 237     -23.321 -30.188 -10.430  1.00  0.85           H  
ATOM   3662  HA  ASP A 237     -22.882 -31.332  -7.884  1.00  0.87           H  
ATOM   3663  HB2 ASP A 237     -24.072 -32.201 -10.452  1.00  1.20           H  
ATOM   3664  HB3 ASP A 237     -23.432 -33.541  -9.505  1.00  1.22           H  
ATOM   3665  N   LYS A 238     -20.696 -32.229 -10.164  1.00  0.92           N  
ATOM   3666  CA  LYS A 238     -19.357 -32.869 -10.308  1.00  0.96           C  
ATOM   3667  C   LYS A 238     -18.328 -32.060  -9.508  1.00  0.90           C  
ATOM   3668  O   LYS A 238     -17.454 -32.607  -8.863  1.00  0.94           O  
ATOM   3669  CB  LYS A 238     -18.949 -32.885 -11.788  1.00  1.00           C  
ATOM   3670  CG  LYS A 238     -17.787 -33.869 -11.994  1.00  1.07           C  
ATOM   3671  CD  LYS A 238     -17.371 -33.882 -13.480  1.00  1.12           C  
ATOM   3672  CE  LYS A 238     -16.536 -35.148 -13.820  1.00  1.57           C  
ATOM   3673  NZ  LYS A 238     -15.230 -34.738 -14.418  1.00  2.29           N  
ATOM   3674  H   LYS A 238     -21.113 -31.779 -10.928  1.00  0.92           H  
ATOM   3675  HA  LYS A 238     -19.398 -33.878  -9.933  1.00  1.03           H  
ATOM   3676  HB2 LYS A 238     -19.793 -33.194 -12.388  1.00  1.05           H  
ATOM   3677  HB3 LYS A 238     -18.638 -31.895 -12.083  1.00  0.94           H  
ATOM   3678  HG2 LYS A 238     -16.944 -33.567 -11.387  1.00  1.05           H  
ATOM   3679  HG3 LYS A 238     -18.105 -34.858 -11.702  1.00  1.13           H  
ATOM   3680  HD2 LYS A 238     -18.258 -33.854 -14.098  1.00  1.42           H  
ATOM   3681  HD3 LYS A 238     -16.774 -33.003 -13.685  1.00  1.43           H  
ATOM   3682  HE2 LYS A 238     -16.346 -35.731 -12.928  1.00  2.03           H  
ATOM   3683  HE3 LYS A 238     -17.077 -35.760 -14.533  1.00  2.05           H  
ATOM   3684  HZ1 LYS A 238     -14.959 -33.805 -14.052  1.00  2.64           H  
ATOM   3685  HZ2 LYS A 238     -14.498 -35.437 -14.167  1.00  2.75           H  
ATOM   3686  HZ3 LYS A 238     -15.322 -34.688 -15.453  1.00  2.76           H  
ATOM   3687  N   MET A 239     -18.437 -30.756  -9.545  1.00  0.81           N  
ATOM   3688  CA  MET A 239     -17.476 -29.894  -8.792  1.00  0.78           C  
ATOM   3689  C   MET A 239     -17.805 -29.952  -7.298  1.00  0.82           C  
ATOM   3690  O   MET A 239     -16.940 -29.811  -6.460  1.00  0.93           O  
ATOM   3691  CB  MET A 239     -17.577 -28.444  -9.270  1.00  0.69           C  
ATOM   3692  CG  MET A 239     -17.021 -28.335 -10.692  1.00  0.70           C  
ATOM   3693  SD  MET A 239     -17.056 -26.604 -11.235  1.00  0.66           S  
ATOM   3694  CE  MET A 239     -15.689 -25.988 -10.214  1.00  0.70           C  
ATOM   3695  H   MET A 239     -19.155 -30.345 -10.068  1.00  0.79           H  
ATOM   3696  HA  MET A 239     -16.470 -30.256  -8.949  1.00  0.82           H  
ATOM   3697  HB2 MET A 239     -18.612 -28.132  -9.259  1.00  0.67           H  
ATOM   3698  HB3 MET A 239     -17.004 -27.811  -8.611  1.00  0.68           H  
ATOM   3699  HG2 MET A 239     -16.006 -28.699 -10.710  1.00  0.75           H  
ATOM   3700  HG3 MET A 239     -17.627 -28.932 -11.358  1.00  0.73           H  
ATOM   3701  HE1 MET A 239     -14.905 -26.728 -10.167  1.00  1.23           H  
ATOM   3702  HE2 MET A 239     -15.296 -25.082 -10.656  1.00  1.22           H  
ATOM   3703  HE3 MET A 239     -16.047 -25.780  -9.215  1.00  1.29           H  
ATOM   3704  N   ARG A 240     -19.051 -30.160  -6.960  1.00  0.80           N  
ATOM   3705  CA  ARG A 240     -19.430 -30.240  -5.522  1.00  0.85           C  
ATOM   3706  C   ARG A 240     -18.864 -31.520  -4.916  1.00  0.94           C  
ATOM   3707  O   ARG A 240     -18.389 -31.534  -3.796  1.00  0.98           O  
ATOM   3708  CB  ARG A 240     -20.957 -30.263  -5.416  1.00  0.87           C  
ATOM   3709  CG  ARG A 240     -21.537 -28.889  -5.791  1.00  0.83           C  
ATOM   3710  CD  ARG A 240     -21.434 -27.886  -4.617  1.00  0.91           C  
ATOM   3711  NE  ARG A 240     -22.816 -27.542  -4.174  1.00  1.53           N  
ATOM   3712  CZ  ARG A 240     -23.011 -26.852  -3.085  1.00  2.02           C  
ATOM   3713  NH1 ARG A 240     -21.997 -26.421  -2.388  1.00  2.35           N  
ATOM   3714  NH2 ARG A 240     -24.227 -26.581  -2.702  1.00  2.82           N  
ATOM   3715  H   ARG A 240     -19.742 -30.298  -7.643  1.00  0.81           H  
ATOM   3716  HA  ARG A 240     -19.041 -29.376  -4.995  1.00  0.84           H  
ATOM   3717  HB2 ARG A 240     -21.340 -31.004  -6.104  1.00  0.88           H  
ATOM   3718  HB3 ARG A 240     -21.249 -30.522  -4.411  1.00  0.94           H  
ATOM   3719  HG2 ARG A 240     -21.003 -28.499  -6.643  1.00  0.76           H  
ATOM   3720  HG3 ARG A 240     -22.576 -29.014  -6.056  1.00  0.85           H  
ATOM   3721  HD2 ARG A 240     -20.894 -28.315  -3.789  1.00  1.10           H  
ATOM   3722  HD3 ARG A 240     -20.921 -26.989  -4.945  1.00  1.25           H  
ATOM   3723  HE  ARG A 240     -23.585 -27.845  -4.700  1.00  2.13           H  
ATOM   3724 HH11 ARG A 240     -21.063 -26.620  -2.686  1.00  2.24           H  
ATOM   3725 HH12 ARG A 240     -22.154 -25.887  -1.556  1.00  3.09           H  
ATOM   3726 HH21 ARG A 240     -25.004 -26.903  -3.242  1.00  3.17           H  
ATOM   3727 HH22 ARG A 240     -24.382 -26.048  -1.871  1.00  3.32           H  
ATOM   3728  N   ALA A 241     -18.909 -32.599  -5.650  1.00  1.00           N  
ATOM   3729  CA  ALA A 241     -18.377 -33.884  -5.122  1.00  1.11           C  
ATOM   3730  C   ALA A 241     -16.890 -33.716  -4.800  1.00  1.11           C  
ATOM   3731  O   ALA A 241     -16.407 -34.183  -3.789  1.00  1.17           O  
ATOM   3732  CB  ALA A 241     -18.566 -34.986  -6.173  1.00  1.19           C  
ATOM   3733  H   ALA A 241     -19.293 -32.562  -6.551  1.00  0.98           H  
ATOM   3734  HA  ALA A 241     -18.911 -34.151  -4.219  1.00  1.14           H  
ATOM   3735  HB1 ALA A 241     -19.517 -34.850  -6.669  1.00  1.59           H  
ATOM   3736  HB2 ALA A 241     -17.770 -34.933  -6.904  1.00  1.60           H  
ATOM   3737  HB3 ALA A 241     -18.548 -35.953  -5.689  1.00  1.57           H  
ATOM   3738  N   VAL A 242     -16.161 -33.037  -5.647  1.00  1.08           N  
ATOM   3739  CA  VAL A 242     -14.711 -32.830  -5.373  1.00  1.12           C  
ATOM   3740  C   VAL A 242     -14.564 -32.003  -4.088  1.00  1.09           C  
ATOM   3741  O   VAL A 242     -13.739 -32.293  -3.244  1.00  1.17           O  
ATOM   3742  CB  VAL A 242     -14.066 -32.082  -6.548  1.00  1.11           C  
ATOM   3743  CG1 VAL A 242     -12.621 -31.702  -6.195  1.00  1.17           C  
ATOM   3744  CG2 VAL A 242     -14.080 -32.980  -7.793  1.00  1.20           C  
ATOM   3745  H   VAL A 242     -16.570 -32.656  -6.455  1.00  1.05           H  
ATOM   3746  HA  VAL A 242     -14.226 -33.786  -5.241  1.00  1.22           H  
ATOM   3747  HB  VAL A 242     -14.629 -31.180  -6.748  1.00  1.02           H  
ATOM   3748 HG11 VAL A 242     -12.088 -32.578  -5.854  1.00  1.58           H  
ATOM   3749 HG12 VAL A 242     -12.129 -31.300  -7.068  1.00  1.56           H  
ATOM   3750 HG13 VAL A 242     -12.623 -30.957  -5.413  1.00  1.54           H  
ATOM   3751 HG21 VAL A 242     -13.749 -33.977  -7.524  1.00  1.69           H  
ATOM   3752 HG22 VAL A 242     -15.087 -33.029  -8.192  1.00  1.46           H  
ATOM   3753 HG23 VAL A 242     -13.415 -32.568  -8.543  1.00  1.59           H  
ATOM   3754  N   GLN A 243     -15.355 -30.972  -3.934  1.00  1.00           N  
ATOM   3755  CA  GLN A 243     -15.250 -30.134  -2.704  1.00  1.02           C  
ATOM   3756  C   GLN A 243     -15.529 -31.000  -1.475  1.00  1.13           C  
ATOM   3757  O   GLN A 243     -14.885 -30.865  -0.453  1.00  1.22           O  
ATOM   3758  CB  GLN A 243     -16.263 -28.985  -2.768  1.00  0.96           C  
ATOM   3759  CG  GLN A 243     -16.144 -28.129  -1.501  1.00  1.05           C  
ATOM   3760  CD  GLN A 243     -17.054 -26.903  -1.611  1.00  1.38           C  
ATOM   3761  OE1 GLN A 243     -17.729 -26.717  -2.604  1.00  2.07           O  
ATOM   3762  NE2 GLN A 243     -17.096 -26.048  -0.623  1.00  2.06           N  
ATOM   3763  H   GLN A 243     -16.013 -30.752  -4.626  1.00  0.95           H  
ATOM   3764  HA  GLN A 243     -14.253 -29.727  -2.634  1.00  1.05           H  
ATOM   3765  HB2 GLN A 243     -16.059 -28.376  -3.638  1.00  0.92           H  
ATOM   3766  HB3 GLN A 243     -17.261 -29.389  -2.838  1.00  0.96           H  
ATOM   3767  HG2 GLN A 243     -16.440 -28.715  -0.642  1.00  1.70           H  
ATOM   3768  HG3 GLN A 243     -15.122 -27.806  -1.380  1.00  1.44           H  
ATOM   3769 HE21 GLN A 243     -16.549 -26.196   0.177  1.00  2.32           H  
ATOM   3770 HE22 GLN A 243     -17.674 -25.258  -0.682  1.00  2.71           H  
ATOM   3771  N   GLU A 244     -16.482 -31.887  -1.560  1.00  1.16           N  
ATOM   3772  CA  GLU A 244     -16.788 -32.755  -0.390  1.00  1.30           C  
ATOM   3773  C   GLU A 244     -15.537 -33.559  -0.051  1.00  1.39           C  
ATOM   3774  O   GLU A 244     -15.199 -33.758   1.100  1.00  1.51           O  
ATOM   3775  CB  GLU A 244     -17.933 -33.706  -0.748  1.00  1.35           C  
ATOM   3776  CG  GLU A 244     -19.237 -32.913  -0.875  1.00  1.33           C  
ATOM   3777  CD  GLU A 244     -20.385 -33.864  -1.229  1.00  1.43           C  
ATOM   3778  OE1 GLU A 244     -20.227 -34.635  -2.160  1.00  1.68           O  
ATOM   3779  OE2 GLU A 244     -21.406 -33.798  -0.562  1.00  1.95           O  
ATOM   3780  H   GLU A 244     -16.994 -31.982  -2.390  1.00  1.11           H  
ATOM   3781  HA  GLU A 244     -17.072 -32.146   0.457  1.00  1.34           H  
ATOM   3782  HB2 GLU A 244     -17.714 -34.194  -1.688  1.00  1.33           H  
ATOM   3783  HB3 GLU A 244     -18.041 -34.448   0.027  1.00  1.46           H  
ATOM   3784  HG2 GLU A 244     -19.452 -32.420   0.063  1.00  1.39           H  
ATOM   3785  HG3 GLU A 244     -19.132 -32.175  -1.654  1.00  1.24           H  
ATOM   3786  N   GLN A 245     -14.842 -34.018  -1.051  1.00  1.37           N  
ATOM   3787  CA  GLN A 245     -13.603 -34.807  -0.810  1.00  1.50           C  
ATOM   3788  C   GLN A 245     -12.608 -33.933  -0.027  1.00  1.54           C  
ATOM   3789  O   GLN A 245     -11.922 -34.395   0.864  1.00  1.68           O  
ATOM   3790  CB  GLN A 245     -13.016 -35.223  -2.181  1.00  1.50           C  
ATOM   3791  CG  GLN A 245     -12.611 -36.705  -2.183  1.00  1.97           C  
ATOM   3792  CD  GLN A 245     -12.155 -37.097  -3.591  1.00  2.03           C  
ATOM   3793  OE1 GLN A 245     -12.607 -36.529  -4.565  1.00  2.09           O  
ATOM   3794  NE2 GLN A 245     -11.274 -38.048  -3.743  1.00  2.48           N  
ATOM   3795  H   GLN A 245     -15.134 -33.843  -1.971  1.00  1.30           H  
ATOM   3796  HA  GLN A 245     -13.847 -35.686  -0.223  1.00  1.60           H  
ATOM   3797  HB2 GLN A 245     -13.765 -35.065  -2.944  1.00  1.61           H  
ATOM   3798  HB3 GLN A 245     -12.148 -34.618  -2.414  1.00  1.76           H  
ATOM   3799  HG2 GLN A 245     -11.804 -36.863  -1.481  1.00  2.40           H  
ATOM   3800  HG3 GLN A 245     -13.459 -37.310  -1.900  1.00  2.30           H  
ATOM   3801 HE21 GLN A 245     -10.908 -38.507  -2.959  1.00  2.97           H  
ATOM   3802 HE22 GLN A 245     -10.977 -38.301  -4.642  1.00  2.54           H  
ATOM   3803  N   VAL A 246     -12.528 -32.669  -0.361  1.00  1.45           N  
ATOM   3804  CA  VAL A 246     -11.588 -31.760   0.358  1.00  1.54           C  
ATOM   3805  C   VAL A 246     -12.054 -31.604   1.805  1.00  1.65           C  
ATOM   3806  O   VAL A 246     -11.267 -31.641   2.731  1.00  1.82           O  
ATOM   3807  CB  VAL A 246     -11.581 -30.383  -0.328  1.00  1.45           C  
ATOM   3808  CG1 VAL A 246     -10.629 -29.394   0.413  1.00  1.58           C  
ATOM   3809  CG2 VAL A 246     -11.137 -30.563  -1.788  1.00  1.40           C  
ATOM   3810  H   VAL A 246     -13.096 -32.318  -1.077  1.00  1.34           H  
ATOM   3811  HA  VAL A 246     -10.595 -32.180   0.340  1.00  1.63           H  
ATOM   3812  HB  VAL A 246     -12.588 -29.984  -0.315  1.00  1.37           H  
ATOM   3813 HG11 VAL A 246     -10.216 -29.859   1.297  1.00  1.96           H  
ATOM   3814 HG12 VAL A 246      -9.817 -29.098  -0.237  1.00  1.79           H  
ATOM   3815 HG13 VAL A 246     -11.182 -28.509   0.707  1.00  1.97           H  
ATOM   3816 HG21 VAL A 246     -10.224 -31.140  -1.820  1.00  1.73           H  
ATOM   3817 HG22 VAL A 246     -11.910 -31.081  -2.338  1.00  1.76           H  
ATOM   3818 HG23 VAL A 246     -10.966 -29.595  -2.234  1.00  1.70           H  
ATOM   3819  N   ALA A 247     -13.331 -31.438   2.004  1.00  1.61           N  
ATOM   3820  CA  ALA A 247     -13.854 -31.282   3.388  1.00  1.77           C  
ATOM   3821  C   ALA A 247     -13.503 -32.539   4.194  1.00  1.92           C  
ATOM   3822  O   ALA A 247     -13.135 -32.465   5.350  1.00  2.10           O  
ATOM   3823  CB  ALA A 247     -15.381 -31.079   3.339  1.00  1.73           C  
ATOM   3824  H   ALA A 247     -13.944 -31.414   1.240  1.00  1.49           H  
ATOM   3825  HA  ALA A 247     -13.389 -30.422   3.849  1.00  1.84           H  
ATOM   3826  HB1 ALA A 247     -15.651 -30.621   2.397  1.00  1.99           H  
ATOM   3827  HB2 ALA A 247     -15.886 -32.032   3.430  1.00  1.99           H  
ATOM   3828  HB3 ALA A 247     -15.686 -30.431   4.151  1.00  2.03           H  
ATOM   3829  N   SER A 248     -13.611 -33.689   3.587  1.00  1.88           N  
ATOM   3830  CA  SER A 248     -13.281 -34.949   4.309  1.00  2.06           C  
ATOM   3831  C   SER A 248     -11.816 -34.897   4.765  1.00  2.19           C  
ATOM   3832  O   SER A 248     -11.482 -35.310   5.859  1.00  2.38           O  
ATOM   3833  CB  SER A 248     -13.537 -36.150   3.379  1.00  2.03           C  
ATOM   3834  OG  SER A 248     -14.349 -37.097   4.064  1.00  2.54           O  
ATOM   3835  H   SER A 248     -13.904 -33.724   2.653  1.00  1.76           H  
ATOM   3836  HA  SER A 248     -13.915 -35.033   5.177  1.00  2.17           H  
ATOM   3837  HB2 SER A 248     -14.057 -35.816   2.496  1.00  2.17           H  
ATOM   3838  HB3 SER A 248     -12.599 -36.610   3.086  1.00  2.23           H  
ATOM   3839  HG  SER A 248     -14.245 -37.948   3.631  1.00  2.84           H  
ATOM   3840  N   GLU A 249     -10.944 -34.387   3.935  1.00  2.11           N  
ATOM   3841  CA  GLU A 249      -9.504 -34.298   4.326  1.00  2.28           C  
ATOM   3842  C   GLU A 249      -9.367 -33.302   5.486  1.00  2.43           C  
ATOM   3843  O   GLU A 249      -9.915 -33.499   6.552  1.00  2.72           O  
ATOM   3844  CB  GLU A 249      -8.663 -33.828   3.109  1.00  2.21           C  
ATOM   3845  CG  GLU A 249      -7.939 -35.018   2.462  1.00  2.67           C  
ATOM   3846  CD  GLU A 249      -7.113 -34.523   1.273  1.00  2.91           C  
ATOM   3847  OE1 GLU A 249      -6.626 -33.406   1.341  1.00  3.22           O  
ATOM   3848  OE2 GLU A 249      -6.983 -35.268   0.314  1.00  3.29           O  
ATOM   3849  H   GLU A 249     -11.238 -34.055   3.063  1.00  1.97           H  
ATOM   3850  HA  GLU A 249      -9.167 -35.271   4.656  1.00  2.39           H  
ATOM   3851  HB2 GLU A 249      -9.318 -33.374   2.378  1.00  2.25           H  
ATOM   3852  HB3 GLU A 249      -7.927 -33.099   3.425  1.00  2.37           H  
ATOM   3853  HG2 GLU A 249      -7.283 -35.478   3.189  1.00  3.11           H  
ATOM   3854  HG3 GLU A 249      -8.663 -35.743   2.121  1.00  3.01           H  
TER    3855      GLU A 249                                                      
ATOM   3856  N   MET B 301      23.643  23.186  13.455  1.00  0.78           N  
ATOM   3857  CA  MET B 301      22.922  22.064  12.790  1.00  0.73           C  
ATOM   3858  C   MET B 301      23.131  20.785  13.601  1.00  0.69           C  
ATOM   3859  O   MET B 301      23.943  20.737  14.504  1.00  0.70           O  
ATOM   3860  CB  MET B 301      23.469  21.884  11.367  1.00  0.72           C  
ATOM   3861  CG  MET B 301      22.650  20.831  10.606  1.00  0.68           C  
ATOM   3862  SD  MET B 301      22.841  21.102   8.827  1.00  0.84           S  
ATOM   3863  CE  MET B 301      24.296  20.055   8.591  1.00  1.59           C  
ATOM   3864  H1  MET B 301      24.643  22.930  13.578  1.00  1.29           H  
ATOM   3865  H2  MET B 301      23.576  24.041  12.868  1.00  1.22           H  
ATOM   3866  H3  MET B 301      23.215  23.369  14.386  1.00  1.27           H  
ATOM   3867  HA  MET B 301      21.867  22.291  12.744  1.00  0.74           H  
ATOM   3868  HB2 MET B 301      23.413  22.827  10.843  1.00  0.76           H  
ATOM   3869  HB3 MET B 301      24.498  21.565  11.419  1.00  0.73           H  
ATOM   3870  HG2 MET B 301      23.006  19.842  10.857  1.00  0.71           H  
ATOM   3871  HG3 MET B 301      21.606  20.915  10.871  1.00  0.74           H  
ATOM   3872  HE1 MET B 301      24.069  19.047   8.912  1.00  2.16           H  
ATOM   3873  HE2 MET B 301      24.571  20.052   7.545  1.00  2.09           H  
ATOM   3874  HE3 MET B 301      25.116  20.440   9.175  1.00  2.07           H  
ATOM   3875  N   PHE B 302      22.411  19.747  13.284  1.00  0.66           N  
ATOM   3876  CA  PHE B 302      22.577  18.467  14.037  1.00  0.64           C  
ATOM   3877  C   PHE B 302      22.206  17.300  13.123  1.00  0.61           C  
ATOM   3878  O   PHE B 302      21.391  17.439  12.232  1.00  0.60           O  
ATOM   3879  CB  PHE B 302      21.668  18.480  15.269  1.00  0.67           C  
ATOM   3880  CG  PHE B 302      22.050  17.346  16.192  1.00  0.68           C  
ATOM   3881  CD1 PHE B 302      23.040  17.546  17.173  1.00  0.75           C  
ATOM   3882  CD2 PHE B 302      21.416  16.095  16.076  1.00  0.74           C  
ATOM   3883  CE1 PHE B 302      23.397  16.494  18.038  1.00  0.79           C  
ATOM   3884  CE2 PHE B 302      21.773  15.042  16.942  1.00  0.78           C  
ATOM   3885  CZ  PHE B 302      22.764  15.242  17.922  1.00  0.77           C  
ATOM   3886  H   PHE B 302      21.774  19.812  12.540  1.00  0.66           H  
ATOM   3887  HA  PHE B 302      23.606  18.360  14.350  1.00  0.65           H  
ATOM   3888  HB2 PHE B 302      21.779  19.420  15.788  1.00  0.70           H  
ATOM   3889  HB3 PHE B 302      20.640  18.359  14.959  1.00  0.68           H  
ATOM   3890  HD1 PHE B 302      23.527  18.506  17.262  1.00  0.83           H  
ATOM   3891  HD2 PHE B 302      20.656  15.943  15.325  1.00  0.82           H  
ATOM   3892  HE1 PHE B 302      24.157  16.647  18.791  1.00  0.89           H  
ATOM   3893  HE2 PHE B 302      21.287  14.082  16.853  1.00  0.89           H  
ATOM   3894  HZ  PHE B 302      23.037  14.435  18.586  1.00  0.83           H  
ATOM   3895  N   GLN B 303      22.806  16.152  13.314  1.00  0.59           N  
ATOM   3896  CA  GLN B 303      22.485  14.996  12.423  1.00  0.56           C  
ATOM   3897  C   GLN B 303      22.640  13.668  13.176  1.00  0.53           C  
ATOM   3898  O   GLN B 303      23.308  13.581  14.186  1.00  0.54           O  
ATOM   3899  CB  GLN B 303      23.420  15.035  11.210  1.00  0.58           C  
ATOM   3900  CG  GLN B 303      24.877  14.986  11.675  1.00  0.61           C  
ATOM   3901  CD  GLN B 303      25.797  15.296  10.491  1.00  0.96           C  
ATOM   3902  OE1 GLN B 303      25.430  16.037   9.600  1.00  1.53           O  
ATOM   3903  NE2 GLN B 303      26.987  14.763  10.445  1.00  1.66           N  
ATOM   3904  H   GLN B 303      23.481  16.063  14.020  1.00  0.59           H  
ATOM   3905  HA  GLN B 303      21.466  15.083  12.082  1.00  0.56           H  
ATOM   3906  HB2 GLN B 303      23.216  14.189  10.570  1.00  0.57           H  
ATOM   3907  HB3 GLN B 303      23.252  15.950  10.661  1.00  0.61           H  
ATOM   3908  HG2 GLN B 303      25.033  15.717  12.455  1.00  1.02           H  
ATOM   3909  HG3 GLN B 303      25.101  14.000  12.053  1.00  0.96           H  
ATOM   3910 HE21 GLN B 303      27.286  14.169  11.164  1.00  2.02           H  
ATOM   3911 HE22 GLN B 303      27.582  14.957   9.690  1.00  2.16           H  
ATOM   3912  N   GLN B 304      22.001  12.634  12.681  1.00  0.50           N  
ATOM   3913  CA  GLN B 304      22.070  11.297  13.346  1.00  0.49           C  
ATOM   3914  C   GLN B 304      21.867  10.198  12.286  1.00  0.46           C  
ATOM   3915  O   GLN B 304      21.159  10.398  11.320  1.00  0.46           O  
ATOM   3916  CB  GLN B 304      20.942  11.208  14.381  1.00  0.49           C  
ATOM   3917  CG  GLN B 304      21.133   9.969  15.276  1.00  0.51           C  
ATOM   3918  CD  GLN B 304      22.071  10.296  16.447  1.00  1.13           C  
ATOM   3919  OE1 GLN B 304      22.251  11.445  16.801  1.00  1.83           O  
ATOM   3920  NE2 GLN B 304      22.672   9.324  17.072  1.00  1.91           N  
ATOM   3921  H   GLN B 304      21.468  12.746  11.866  1.00  0.50           H  
ATOM   3922  HA  GLN B 304      23.025  11.176  13.834  1.00  0.51           H  
ATOM   3923  HB2 GLN B 304      20.941  12.103  14.989  1.00  0.52           H  
ATOM   3924  HB3 GLN B 304      19.996  11.132  13.865  1.00  0.47           H  
ATOM   3925  HG2 GLN B 304      20.175   9.659  15.662  1.00  0.96           H  
ATOM   3926  HG3 GLN B 304      21.558   9.163  14.693  1.00  1.05           H  
ATOM   3927 HE21 GLN B 304      22.522   8.396  16.793  1.00  2.28           H  
ATOM   3928 HE22 GLN B 304      23.271   9.521  17.822  1.00  2.51           H  
ATOM   3929  N   GLU B 305      22.471   9.040  12.458  1.00  0.46           N  
ATOM   3930  CA  GLU B 305      22.299   7.929  11.463  1.00  0.45           C  
ATOM   3931  C   GLU B 305      21.468   6.809  12.087  1.00  0.43           C  
ATOM   3932  O   GLU B 305      21.734   6.386  13.196  1.00  0.45           O  
ATOM   3933  CB  GLU B 305      23.655   7.338  11.087  1.00  0.50           C  
ATOM   3934  CG  GLU B 305      24.547   8.406  10.450  1.00  1.22           C  
ATOM   3935  CD  GLU B 305      25.969   7.856  10.311  1.00  1.48           C  
ATOM   3936  OE1 GLU B 305      26.605   7.651  11.335  1.00  2.08           O  
ATOM   3937  OE2 GLU B 305      26.399   7.647   9.188  1.00  1.91           O  
ATOM   3938  H   GLU B 305      23.030   8.901  13.240  1.00  0.47           H  
ATOM   3939  HA  GLU B 305      21.808   8.299  10.584  1.00  0.44           H  
ATOM   3940  HB2 GLU B 305      24.134   6.947  11.974  1.00  1.10           H  
ATOM   3941  HB3 GLU B 305      23.497   6.534  10.380  1.00  1.09           H  
ATOM   3942  HG2 GLU B 305      24.160   8.661   9.472  1.00  1.85           H  
ATOM   3943  HG3 GLU B 305      24.564   9.288  11.076  1.00  1.91           H  
ATOM   3944  N   VAL B 306      20.440   6.352  11.406  1.00  0.41           N  
ATOM   3945  CA  VAL B 306      19.567   5.275  12.004  1.00  0.42           C  
ATOM   3946  C   VAL B 306      19.326   4.102  11.031  1.00  0.41           C  
ATOM   3947  O   VAL B 306      18.870   4.266   9.916  1.00  0.40           O  
ATOM   3948  CB  VAL B 306      18.230   5.906  12.429  1.00  0.42           C  
ATOM   3949  CG1 VAL B 306      17.622   6.699  11.271  1.00  0.42           C  
ATOM   3950  CG2 VAL B 306      17.249   4.815  12.874  1.00  0.43           C  
ATOM   3951  H   VAL B 306      20.223   6.767  10.535  1.00  0.41           H  
ATOM   3952  HA  VAL B 306      20.042   4.874  12.887  1.00  0.45           H  
ATOM   3953  HB  VAL B 306      18.408   6.579  13.255  1.00  0.46           H  
ATOM   3954 HG11 VAL B 306      17.452   6.042  10.433  1.00  1.07           H  
ATOM   3955 HG12 VAL B 306      16.682   7.130  11.585  1.00  1.10           H  
ATOM   3956 HG13 VAL B 306      18.299   7.488  10.981  1.00  1.09           H  
ATOM   3957 HG21 VAL B 306      17.740   4.153  13.572  1.00  1.11           H  
ATOM   3958 HG22 VAL B 306      16.396   5.274  13.355  1.00  1.03           H  
ATOM   3959 HG23 VAL B 306      16.917   4.251  12.015  1.00  1.08           H  
ATOM   3960  N   THR B 307      19.693   2.917  11.465  1.00  0.44           N  
ATOM   3961  CA  THR B 307      19.560   1.693  10.609  1.00  0.46           C  
ATOM   3962  C   THR B 307      18.107   1.211  10.566  1.00  0.44           C  
ATOM   3963  O   THR B 307      17.587   0.662  11.517  1.00  0.45           O  
ATOM   3964  CB  THR B 307      20.427   0.576  11.204  1.00  0.50           C  
ATOM   3965  OG1 THR B 307      21.761   1.035  11.344  1.00  0.53           O  
ATOM   3966  CG2 THR B 307      20.403  -0.653  10.289  1.00  0.52           C  
ATOM   3967  H   THR B 307      20.136   2.862  12.336  1.00  0.46           H  
ATOM   3968  HA  THR B 307      19.896   1.910   9.613  1.00  0.46           H  
ATOM   3969  HB  THR B 307      20.041   0.301  12.172  1.00  0.53           H  
ATOM   3970  HG1 THR B 307      22.037   0.879  12.249  1.00  0.98           H  
ATOM   3971 HG21 THR B 307      20.462  -0.340   9.256  1.00  1.16           H  
ATOM   3972 HG22 THR B 307      21.245  -1.290  10.520  1.00  1.13           H  
ATOM   3973 HG23 THR B 307      19.484  -1.201  10.447  1.00  1.10           H  
ATOM   3974  N   ILE B 308      17.444   1.461   9.470  1.00  0.44           N  
ATOM   3975  CA  ILE B 308      16.005   1.072   9.356  1.00  0.44           C  
ATOM   3976  C   ILE B 308      15.809  -0.414   9.704  1.00  0.46           C  
ATOM   3977  O   ILE B 308      16.405  -1.303   9.130  1.00  0.48           O  
ATOM   3978  CB  ILE B 308      15.501   1.382   7.940  1.00  0.44           C  
ATOM   3979  CG1 ILE B 308      15.417   2.917   7.770  1.00  0.42           C  
ATOM   3980  CG2 ILE B 308      14.108   0.757   7.753  1.00  0.46           C  
ATOM   3981  CD1 ILE B 308      15.500   3.302   6.283  1.00  0.43           C  
ATOM   3982  H   ILE B 308      17.893   1.972   8.758  1.00  0.44           H  
ATOM   3983  HA  ILE B 308      15.434   1.660  10.060  1.00  0.42           H  
ATOM   3984  HB  ILE B 308      16.188   0.969   7.211  1.00  0.47           H  
ATOM   3985 HG12 ILE B 308      14.482   3.274   8.183  1.00  0.42           H  
ATOM   3986 HG13 ILE B 308      16.237   3.385   8.301  1.00  0.43           H  
ATOM   3987 HG21 ILE B 308      13.513   0.929   8.641  1.00  1.18           H  
ATOM   3988 HG22 ILE B 308      13.616   1.199   6.901  1.00  1.13           H  
ATOM   3989 HG23 ILE B 308      14.212  -0.305   7.598  1.00  1.05           H  
ATOM   3990 HD11 ILE B 308      15.027   2.544   5.677  1.00  1.06           H  
ATOM   3991 HD12 ILE B 308      15.000   4.248   6.129  1.00  1.15           H  
ATOM   3992 HD13 ILE B 308      16.537   3.395   5.992  1.00  1.04           H  
ATOM   3993  N   THR B 309      14.974  -0.646  10.689  1.00  0.46           N  
ATOM   3994  CA  THR B 309      14.692  -2.033  11.179  1.00  0.49           C  
ATOM   3995  C   THR B 309      13.279  -2.462  10.774  1.00  0.49           C  
ATOM   3996  O   THR B 309      12.721  -3.387  11.326  1.00  0.51           O  
ATOM   3997  CB  THR B 309      14.804  -2.054  12.710  1.00  0.52           C  
ATOM   3998  OG1 THR B 309      13.860  -1.141  13.255  1.00  0.54           O  
ATOM   3999  CG2 THR B 309      16.221  -1.643  13.150  1.00  0.59           C  
ATOM   4000  H   THR B 309      14.561   0.132  11.120  1.00  0.46           H  
ATOM   4001  HA  THR B 309      15.410  -2.722  10.758  1.00  0.51           H  
ATOM   4002  HB  THR B 309      14.589  -3.048  13.073  1.00  0.59           H  
ATOM   4003  HG1 THR B 309      12.992  -1.538  13.194  1.00  1.12           H  
ATOM   4004 HG21 THR B 309      16.938  -1.902  12.381  1.00  1.14           H  
ATOM   4005 HG22 THR B 309      16.248  -0.574  13.319  1.00  1.14           H  
ATOM   4006 HG23 THR B 309      16.480  -2.157  14.067  1.00  1.27           H  
ATOM   4007  N   ALA B 310      12.703  -1.816   9.799  1.00  0.51           N  
ATOM   4008  CA  ALA B 310      11.337  -2.214   9.349  1.00  0.57           C  
ATOM   4009  C   ALA B 310      11.469  -3.522   8.531  1.00  0.62           C  
ATOM   4010  O   ALA B 310      12.125  -3.517   7.513  1.00  0.68           O  
ATOM   4011  CB  ALA B 310      10.778  -1.108   8.453  1.00  0.59           C  
ATOM   4012  H   ALA B 310      13.174  -1.083   9.349  1.00  0.52           H  
ATOM   4013  HA  ALA B 310      10.703  -2.343  10.208  1.00  0.59           H  
ATOM   4014  HB1 ALA B 310      10.924  -0.150   8.931  1.00  1.18           H  
ATOM   4015  HB2 ALA B 310      11.295  -1.120   7.505  1.00  1.12           H  
ATOM   4016  HB3 ALA B 310       9.725  -1.274   8.292  1.00  1.22           H  
ATOM   4017  N   PRO B 311      10.899  -4.646   8.952  1.00  0.68           N  
ATOM   4018  CA  PRO B 311      11.082  -5.915   8.181  1.00  0.74           C  
ATOM   4019  C   PRO B 311      10.691  -5.805   6.695  1.00  0.65           C  
ATOM   4020  O   PRO B 311      11.027  -6.668   5.905  1.00  0.70           O  
ATOM   4021  CB  PRO B 311      10.185  -6.920   8.938  1.00  0.90           C  
ATOM   4022  CG  PRO B 311       9.551  -6.205  10.150  1.00  0.98           C  
ATOM   4023  CD  PRO B 311      10.045  -4.742  10.176  1.00  0.79           C  
ATOM   4024  HA  PRO B 311      12.110  -6.232   8.255  1.00  0.81           H  
ATOM   4025  HB2 PRO B 311       9.407  -7.293   8.281  1.00  0.97           H  
ATOM   4026  HB3 PRO B 311      10.784  -7.755   9.286  1.00  1.05           H  
ATOM   4027  HG2 PRO B 311       8.468  -6.227  10.061  1.00  1.14           H  
ATOM   4028  HG3 PRO B 311       9.842  -6.703  11.067  1.00  1.19           H  
ATOM   4029  HD2 PRO B 311       9.205  -4.063  10.113  1.00  0.79           H  
ATOM   4030  HD3 PRO B 311      10.633  -4.545  11.061  1.00  0.82           H  
ATOM   4031  N   ASN B 312       9.996  -4.763   6.307  1.00  0.60           N  
ATOM   4032  CA  ASN B 312       9.591  -4.603   4.869  1.00  0.59           C  
ATOM   4033  C   ASN B 312      10.169  -3.298   4.323  1.00  0.53           C  
ATOM   4034  O   ASN B 312       9.763  -2.812   3.285  1.00  0.53           O  
ATOM   4035  CB  ASN B 312       8.064  -4.573   4.770  1.00  0.67           C  
ATOM   4036  CG  ASN B 312       7.513  -5.966   5.082  1.00  0.74           C  
ATOM   4037  OD1 ASN B 312       8.210  -6.953   4.945  1.00  0.74           O  
ATOM   4038  ND2 ASN B 312       6.284  -6.090   5.501  1.00  0.85           N  
ATOM   4039  H   ASN B 312       9.745  -4.079   6.959  1.00  0.64           H  
ATOM   4040  HA  ASN B 312       9.968  -5.429   4.277  1.00  0.63           H  
ATOM   4041  HB2 ASN B 312       7.670  -3.859   5.478  1.00  0.69           H  
ATOM   4042  HB3 ASN B 312       7.773  -4.289   3.770  1.00  0.71           H  
ATOM   4043 HD21 ASN B 312       5.722  -5.296   5.613  1.00  0.89           H  
ATOM   4044 HD22 ASN B 312       5.923  -6.979   5.705  1.00  0.91           H  
ATOM   4045  N   GLY B 313      11.109  -2.723   5.020  1.00  0.52           N  
ATOM   4046  CA  GLY B 313      11.708  -1.443   4.551  1.00  0.50           C  
ATOM   4047  C   GLY B 313      10.733  -0.304   4.856  1.00  0.45           C  
ATOM   4048  O   GLY B 313       9.661  -0.524   5.381  1.00  0.45           O  
ATOM   4049  H   GLY B 313      11.418  -3.133   5.852  1.00  0.53           H  
ATOM   4050  HA2 GLY B 313      12.644  -1.272   5.063  1.00  0.53           H  
ATOM   4051  HA3 GLY B 313      11.879  -1.491   3.486  1.00  0.51           H  
ATOM   4052  N   LEU B 314      11.096   0.913   4.558  1.00  0.43           N  
ATOM   4053  CA  LEU B 314      10.193   2.058   4.858  1.00  0.40           C  
ATOM   4054  C   LEU B 314       9.136   2.159   3.742  1.00  0.38           C  
ATOM   4055  O   LEU B 314       9.308   2.884   2.789  1.00  0.39           O  
ATOM   4056  CB  LEU B 314      11.060   3.335   4.888  1.00  0.41           C  
ATOM   4057  CG  LEU B 314      10.364   4.457   5.689  1.00  0.41           C  
ATOM   4058  CD1 LEU B 314      10.757   4.354   7.169  1.00  0.45           C  
ATOM   4059  CD2 LEU B 314      10.808   5.830   5.162  1.00  0.44           C  
ATOM   4060  H   LEU B 314      11.980   1.091   4.169  1.00  0.45           H  
ATOM   4061  HA  LEU B 314       9.714   1.914   5.815  1.00  0.41           H  
ATOM   4062  HB2 LEU B 314      12.018   3.104   5.341  1.00  0.44           H  
ATOM   4063  HB3 LEU B 314      11.230   3.673   3.875  1.00  0.41           H  
ATOM   4064  HG  LEU B 314       9.292   4.366   5.591  1.00  0.40           H  
ATOM   4065 HD11 LEU B 314      11.839   4.418   7.259  1.00  1.14           H  
ATOM   4066 HD12 LEU B 314      10.299   5.168   7.720  1.00  1.06           H  
ATOM   4067 HD13 LEU B 314      10.416   3.406   7.568  1.00  1.13           H  
ATOM   4068 HD21 LEU B 314      11.887   5.856   5.085  1.00  1.14           H  
ATOM   4069 HD22 LEU B 314      10.372   6.003   4.187  1.00  1.08           H  
ATOM   4070 HD23 LEU B 314      10.479   6.600   5.845  1.00  1.06           H  
ATOM   4071  N   HIS B 315       8.030   1.445   3.856  1.00  0.36           N  
ATOM   4072  CA  HIS B 315       6.981   1.521   2.777  1.00  0.35           C  
ATOM   4073  C   HIS B 315       6.037   2.703   3.026  1.00  0.32           C  
ATOM   4074  O   HIS B 315       6.322   3.580   3.817  1.00  0.32           O  
ATOM   4075  CB  HIS B 315       6.195   0.190   2.609  1.00  0.35           C  
ATOM   4076  CG  HIS B 315       5.582  -0.330   3.892  1.00  0.34           C  
ATOM   4077  ND1 HIS B 315       4.246  -0.738   3.961  1.00  0.34           N  
ATOM   4078  CD2 HIS B 315       6.110  -0.601   5.137  1.00  0.36           C  
ATOM   4079  CE1 HIS B 315       4.033  -1.228   5.196  1.00  0.35           C  
ATOM   4080  NE2 HIS B 315       5.132  -1.166   5.951  1.00  0.36           N  
ATOM   4081  H   HIS B 315       7.899   0.887   4.646  1.00  0.37           H  
ATOM   4082  HA  HIS B 315       7.491   1.715   1.839  1.00  0.36           H  
ATOM   4083  HB2 HIS B 315       5.403   0.346   1.894  1.00  0.35           H  
ATOM   4084  HB3 HIS B 315       6.869  -0.558   2.216  1.00  0.38           H  
ATOM   4085  HD2 HIS B 315       7.129  -0.419   5.439  1.00  0.38           H  
ATOM   4086  HE1 HIS B 315       3.090  -1.633   5.532  1.00  0.36           H  
ATOM   4087  N   THR B 316       4.943   2.761   2.316  1.00  0.32           N  
ATOM   4088  CA  THR B 316       4.003   3.917   2.457  1.00  0.33           C  
ATOM   4089  C   THR B 316       3.547   4.091   3.916  1.00  0.33           C  
ATOM   4090  O   THR B 316       3.461   5.197   4.413  1.00  0.35           O  
ATOM   4091  CB  THR B 316       2.786   3.669   1.558  1.00  0.35           C  
ATOM   4092  OG1 THR B 316       3.229   3.158   0.307  1.00  0.38           O  
ATOM   4093  CG2 THR B 316       2.028   4.980   1.319  1.00  0.36           C  
ATOM   4094  H   THR B 316       4.757   2.062   1.656  1.00  0.33           H  
ATOM   4095  HA  THR B 316       4.502   4.820   2.132  1.00  0.34           H  
ATOM   4096  HB  THR B 316       2.127   2.956   2.028  1.00  0.36           H  
ATOM   4097  HG1 THR B 316       2.458   2.998  -0.240  1.00  0.97           H  
ATOM   4098 HG21 THR B 316       1.998   5.556   2.233  1.00  1.03           H  
ATOM   4099 HG22 THR B 316       2.528   5.551   0.548  1.00  1.03           H  
ATOM   4100 HG23 THR B 316       1.019   4.758   1.001  1.00  1.06           H  
ATOM   4101  N   ARG B 317       3.247   3.025   4.605  1.00  0.33           N  
ATOM   4102  CA  ARG B 317       2.794   3.148   6.029  1.00  0.35           C  
ATOM   4103  C   ARG B 317       3.794   3.968   6.863  1.00  0.35           C  
ATOM   4104  O   ARG B 317       3.437   5.015   7.363  1.00  0.36           O  
ATOM   4105  CB  ARG B 317       2.555   1.717   6.578  1.00  0.38           C  
ATOM   4106  CG  ARG B 317       2.695   1.592   8.115  1.00  0.42           C  
ATOM   4107  CD  ARG B 317       1.451   2.103   8.832  1.00  0.47           C  
ATOM   4108  NE  ARG B 317       1.785   2.248  10.283  1.00  0.68           N  
ATOM   4109  CZ  ARG B 317       0.951   2.814  11.114  1.00  0.73           C  
ATOM   4110  NH1 ARG B 317      -0.227   3.196  10.707  1.00  1.73           N  
ATOM   4111  NH2 ARG B 317       1.292   2.974  12.367  1.00  0.86           N  
ATOM   4112  H   ARG B 317       3.312   2.139   4.192  1.00  0.33           H  
ATOM   4113  HA  ARG B 317       1.858   3.688   6.030  1.00  0.37           H  
ATOM   4114  HB2 ARG B 317       1.555   1.413   6.307  1.00  0.40           H  
ATOM   4115  HB3 ARG B 317       3.247   1.046   6.104  1.00  0.37           H  
ATOM   4116  HG2 ARG B 317       2.819   0.547   8.358  1.00  0.47           H  
ATOM   4117  HG3 ARG B 317       3.558   2.129   8.469  1.00  0.42           H  
ATOM   4118  HD2 ARG B 317       1.159   3.054   8.429  1.00  0.67           H  
ATOM   4119  HD3 ARG B 317       0.649   1.393   8.703  1.00  0.42           H  
ATOM   4120  HE  ARG B 317       2.652   1.930  10.612  1.00  1.50           H  
ATOM   4121 HH11 ARG B 317      -0.496   3.057   9.755  1.00  1.95           H  
ATOM   4122 HH12 ARG B 317      -0.863   3.626  11.350  1.00  2.44           H  
ATOM   4123 HH21 ARG B 317       2.188   2.663  12.685  1.00  1.24           H  
ATOM   4124 HH22 ARG B 317       0.656   3.404  13.008  1.00  1.30           H  
ATOM   4125  N   PRO B 318       5.027   3.542   7.024  1.00  0.35           N  
ATOM   4126  CA  PRO B 318       5.991   4.349   7.818  1.00  0.36           C  
ATOM   4127  C   PRO B 318       6.198   5.731   7.186  1.00  0.35           C  
ATOM   4128  O   PRO B 318       6.369   6.717   7.876  1.00  0.35           O  
ATOM   4129  CB  PRO B 318       7.264   3.486   7.760  1.00  0.39           C  
ATOM   4130  CG  PRO B 318       7.076   2.487   6.613  1.00  0.39           C  
ATOM   4131  CD  PRO B 318       5.566   2.270   6.458  1.00  0.36           C  
ATOM   4132  HA  PRO B 318       5.651   4.447   8.837  1.00  0.38           H  
ATOM   4133  HB2 PRO B 318       8.135   4.104   7.586  1.00  0.40           H  
ATOM   4134  HB3 PRO B 318       7.381   2.947   8.690  1.00  0.41           H  
ATOM   4135  HG2 PRO B 318       7.490   2.894   5.700  1.00  0.39           H  
ATOM   4136  HG3 PRO B 318       7.560   1.549   6.849  1.00  0.42           H  
ATOM   4137  HD2 PRO B 318       5.295   2.145   5.422  1.00  0.34           H  
ATOM   4138  HD3 PRO B 318       5.251   1.432   7.052  1.00  0.38           H  
ATOM   4139  N   ALA B 319       6.182   5.817   5.878  1.00  0.34           N  
ATOM   4140  CA  ALA B 319       6.376   7.142   5.228  1.00  0.33           C  
ATOM   4141  C   ALA B 319       5.270   8.095   5.698  1.00  0.31           C  
ATOM   4142  O   ALA B 319       5.535   9.186   6.162  1.00  0.42           O  
ATOM   4143  CB  ALA B 319       6.314   6.976   3.700  1.00  0.36           C  
ATOM   4144  H   ALA B 319       6.054   5.021   5.320  1.00  0.35           H  
ATOM   4145  HA  ALA B 319       7.339   7.539   5.508  1.00  0.35           H  
ATOM   4146  HB1 ALA B 319       6.729   6.015   3.427  1.00  1.07           H  
ATOM   4147  HB2 ALA B 319       5.286   7.031   3.363  1.00  1.10           H  
ATOM   4148  HB3 ALA B 319       6.889   7.761   3.227  1.00  1.05           H  
ATOM   4149  N   ALA B 320       4.032   7.696   5.565  1.00  0.30           N  
ATOM   4150  CA  ALA B 320       2.920   8.594   5.991  1.00  0.29           C  
ATOM   4151  C   ALA B 320       3.134   9.007   7.440  1.00  0.31           C  
ATOM   4152  O   ALA B 320       2.984  10.160   7.790  1.00  0.31           O  
ATOM   4153  CB  ALA B 320       1.581   7.862   5.860  1.00  0.31           C  
ATOM   4154  H   ALA B 320       3.845   6.818   5.154  1.00  0.41           H  
ATOM   4155  HA  ALA B 320       2.913   9.483   5.376  1.00  0.29           H  
ATOM   4156  HB1 ALA B 320       1.489   7.459   4.862  1.00  1.08           H  
ATOM   4157  HB2 ALA B 320       1.539   7.056   6.580  1.00  1.03           H  
ATOM   4158  HB3 ALA B 320       0.771   8.553   6.047  1.00  1.03           H  
ATOM   4159  N   GLN B 321       3.505   8.092   8.287  1.00  0.34           N  
ATOM   4160  CA  GLN B 321       3.742   8.479   9.698  1.00  0.38           C  
ATOM   4161  C   GLN B 321       5.031   9.314   9.768  1.00  0.36           C  
ATOM   4162  O   GLN B 321       5.112  10.287  10.492  1.00  0.37           O  
ATOM   4163  CB  GLN B 321       3.846   7.214  10.571  1.00  0.45           C  
ATOM   4164  CG  GLN B 321       3.672   7.573  12.059  1.00  1.05           C  
ATOM   4165  CD  GLN B 321       3.328   6.311  12.862  1.00  1.36           C  
ATOM   4166  OE1 GLN B 321       4.024   5.322  12.796  1.00  1.88           O  
ATOM   4167  NE2 GLN B 321       2.268   6.303  13.625  1.00  2.14           N  
ATOM   4168  H   GLN B 321       3.649   7.171   7.987  1.00  0.34           H  
ATOM   4169  HA  GLN B 321       2.914   9.083  10.033  1.00  0.39           H  
ATOM   4170  HB2 GLN B 321       3.076   6.516  10.277  1.00  1.07           H  
ATOM   4171  HB3 GLN B 321       4.814   6.761  10.425  1.00  0.96           H  
ATOM   4172  HG2 GLN B 321       4.590   7.998  12.434  1.00  1.76           H  
ATOM   4173  HG3 GLN B 321       2.873   8.291  12.173  1.00  1.79           H  
ATOM   4174 HE21 GLN B 321       1.698   7.097  13.683  1.00  2.57           H  
ATOM   4175 HE22 GLN B 321       2.043   5.500  14.142  1.00  2.66           H  
ATOM   4176  N   PHE B 322       6.038   8.938   9.020  1.00  0.35           N  
ATOM   4177  CA  PHE B 322       7.326   9.704   9.043  1.00  0.34           C  
ATOM   4178  C   PHE B 322       7.103  11.157   8.594  1.00  0.30           C  
ATOM   4179  O   PHE B 322       7.520  12.082   9.263  1.00  0.32           O  
ATOM   4180  CB  PHE B 322       8.336   9.026   8.112  1.00  0.35           C  
ATOM   4181  CG  PHE B 322       9.680   9.712   8.216  1.00  0.39           C  
ATOM   4182  CD1 PHE B 322      10.571   9.364   9.251  1.00  0.46           C  
ATOM   4183  CD2 PHE B 322      10.049  10.686   7.269  1.00  0.42           C  
ATOM   4184  CE1 PHE B 322      11.829   9.993   9.339  1.00  0.53           C  
ATOM   4185  CE2 PHE B 322      11.306  11.315   7.358  1.00  0.48           C  
ATOM   4186  CZ  PHE B 322      12.196  10.969   8.392  1.00  0.53           C  
ATOM   4187  H   PHE B 322       5.948   8.141   8.454  1.00  0.35           H  
ATOM   4188  HA  PHE B 322       7.720   9.703  10.050  1.00  0.38           H  
ATOM   4189  HB2 PHE B 322       8.440   7.988   8.390  1.00  0.38           H  
ATOM   4190  HB3 PHE B 322       7.981   9.092   7.096  1.00  0.33           H  
ATOM   4191  HD1 PHE B 322      10.289   8.617   9.979  1.00  0.50           H  
ATOM   4192  HD2 PHE B 322       9.367  10.953   6.474  1.00  0.43           H  
ATOM   4193  HE1 PHE B 322      12.512   9.726  10.132  1.00  0.61           H  
ATOM   4194  HE2 PHE B 322      11.588  12.063   6.631  1.00  0.54           H  
ATOM   4195  HZ  PHE B 322      13.160  11.451   8.460  1.00  0.59           H  
ATOM   4196  N   VAL B 323       6.475  11.382   7.462  1.00  0.27           N  
ATOM   4197  CA  VAL B 323       6.268  12.789   6.994  1.00  0.26           C  
ATOM   4198  C   VAL B 323       5.338  13.516   7.970  1.00  0.28           C  
ATOM   4199  O   VAL B 323       5.427  14.715   8.154  1.00  0.32           O  
ATOM   4200  CB  VAL B 323       5.663  12.764   5.575  1.00  0.25           C  
ATOM   4201  CG1 VAL B 323       5.465  14.197   5.009  1.00  0.26           C  
ATOM   4202  CG2 VAL B 323       6.609  11.977   4.662  1.00  0.29           C  
ATOM   4203  H   VAL B 323       6.165  10.638   6.894  1.00  0.27           H  
ATOM   4204  HA  VAL B 323       7.224  13.298   6.966  1.00  0.27           H  
ATOM   4205  HB  VAL B 323       4.710  12.259   5.609  1.00  0.27           H  
ATOM   4206 HG11 VAL B 323       5.307  14.895   5.815  1.00  1.07           H  
ATOM   4207 HG12 VAL B 323       6.339  14.501   4.439  1.00  1.05           H  
ATOM   4208 HG13 VAL B 323       4.600  14.210   4.357  1.00  0.99           H  
ATOM   4209 HG21 VAL B 323       7.577  12.450   4.668  1.00  1.03           H  
ATOM   4210 HG22 VAL B 323       6.703  10.962   5.023  1.00  0.96           H  
ATOM   4211 HG23 VAL B 323       6.219  11.969   3.654  1.00  1.06           H  
ATOM   4212  N   LYS B 324       4.456  12.798   8.598  1.00  0.29           N  
ATOM   4213  CA  LYS B 324       3.533  13.453   9.564  1.00  0.34           C  
ATOM   4214  C   LYS B 324       4.346  14.093  10.696  1.00  0.35           C  
ATOM   4215  O   LYS B 324       4.096  15.213  11.096  1.00  0.37           O  
ATOM   4216  CB  LYS B 324       2.573  12.415  10.153  1.00  0.40           C  
ATOM   4217  CG  LYS B 324       1.417  13.136  10.860  1.00  0.46           C  
ATOM   4218  CD  LYS B 324       0.700  12.176  11.819  1.00  0.71           C  
ATOM   4219  CE  LYS B 324       0.357  10.868  11.098  1.00  0.75           C  
ATOM   4220  NZ  LYS B 324      -0.762  10.187  11.809  1.00  1.57           N  
ATOM   4221  H   LYS B 324       4.431  11.830   8.442  1.00  0.29           H  
ATOM   4222  HA  LYS B 324       2.965  14.218   9.056  1.00  0.37           H  
ATOM   4223  HB2 LYS B 324       2.182  11.799   9.356  1.00  0.45           H  
ATOM   4224  HB3 LYS B 324       3.100  11.796  10.864  1.00  0.42           H  
ATOM   4225  HG2 LYS B 324       1.803  13.976  11.421  1.00  0.52           H  
ATOM   4226  HG3 LYS B 324       0.714  13.491  10.122  1.00  0.66           H  
ATOM   4227  HD2 LYS B 324       1.342  11.965  12.661  1.00  1.24           H  
ATOM   4228  HD3 LYS B 324      -0.212  12.638  12.171  1.00  1.30           H  
ATOM   4229  HE2 LYS B 324       0.067  11.077  10.079  1.00  1.19           H  
ATOM   4230  HE3 LYS B 324       1.222  10.226  11.098  1.00  1.23           H  
ATOM   4231  HZ1 LYS B 324      -0.764  10.474  12.808  1.00  1.89           H  
ATOM   4232  HZ2 LYS B 324      -1.666  10.454  11.373  1.00  2.14           H  
ATOM   4233  HZ3 LYS B 324      -0.636   9.156  11.744  1.00  2.15           H  
ATOM   4234  N   GLU B 325       5.309  13.384  11.227  1.00  0.36           N  
ATOM   4235  CA  GLU B 325       6.127  13.943  12.344  1.00  0.42           C  
ATOM   4236  C   GLU B 325       6.909  15.173  11.861  1.00  0.43           C  
ATOM   4237  O   GLU B 325       6.906  16.208  12.496  1.00  0.51           O  
ATOM   4238  CB  GLU B 325       7.121  12.879  12.823  1.00  0.46           C  
ATOM   4239  CG  GLU B 325       7.786  13.328  14.139  1.00  0.54           C  
ATOM   4240  CD  GLU B 325       6.873  12.989  15.326  1.00  1.15           C  
ATOM   4241  OE1 GLU B 325       6.288  11.917  15.312  1.00  1.88           O  
ATOM   4242  OE2 GLU B 325       6.778  13.803  16.232  1.00  1.84           O  
ATOM   4243  H   GLU B 325       5.489  12.480  10.895  1.00  0.36           H  
ATOM   4244  HA  GLU B 325       5.480  14.224  13.161  1.00  0.44           H  
ATOM   4245  HB2 GLU B 325       6.603  11.943  12.974  1.00  0.48           H  
ATOM   4246  HB3 GLU B 325       7.881  12.747  12.068  1.00  0.45           H  
ATOM   4247  HG2 GLU B 325       8.732  12.815  14.256  1.00  1.00           H  
ATOM   4248  HG3 GLU B 325       7.961  14.395  14.116  1.00  1.06           H  
ATOM   4249  N   ALA B 326       7.602  15.063  10.753  1.00  0.39           N  
ATOM   4250  CA  ALA B 326       8.406  16.222  10.252  1.00  0.41           C  
ATOM   4251  C   ALA B 326       7.504  17.435   9.966  1.00  0.44           C  
ATOM   4252  O   ALA B 326       7.755  18.522  10.449  1.00  0.59           O  
ATOM   4253  CB  ALA B 326       9.154  15.801   8.974  1.00  0.45           C  
ATOM   4254  H   ALA B 326       7.619  14.216  10.255  1.00  0.39           H  
ATOM   4255  HA  ALA B 326       9.127  16.499  11.006  1.00  0.46           H  
ATOM   4256  HB1 ALA B 326       8.562  15.073   8.436  1.00  1.10           H  
ATOM   4257  HB2 ALA B 326       9.324  16.665   8.342  1.00  1.15           H  
ATOM   4258  HB3 ALA B 326      10.107  15.362   9.241  1.00  1.08           H  
ATOM   4259  N   LYS B 327       6.467  17.274   9.189  1.00  0.46           N  
ATOM   4260  CA  LYS B 327       5.589  18.449   8.897  1.00  0.56           C  
ATOM   4261  C   LYS B 327       5.148  19.099  10.213  1.00  0.61           C  
ATOM   4262  O   LYS B 327       4.655  20.210  10.230  1.00  0.71           O  
ATOM   4263  CB  LYS B 327       4.352  18.025   8.080  1.00  0.63           C  
ATOM   4264  CG  LYS B 327       4.721  17.889   6.590  1.00  0.73           C  
ATOM   4265  CD  LYS B 327       3.474  17.486   5.793  1.00  0.74           C  
ATOM   4266  CE  LYS B 327       3.801  17.414   4.297  1.00  0.78           C  
ATOM   4267  NZ  LYS B 327       4.074  18.783   3.769  1.00  1.37           N  
ATOM   4268  H   LYS B 327       6.276  16.398   8.795  1.00  0.53           H  
ATOM   4269  HA  LYS B 327       6.157  19.173   8.330  1.00  0.62           H  
ATOM   4270  HB2 LYS B 327       3.992  17.074   8.447  1.00  1.11           H  
ATOM   4271  HB3 LYS B 327       3.573  18.769   8.187  1.00  1.11           H  
ATOM   4272  HG2 LYS B 327       5.092  18.836   6.221  1.00  1.31           H  
ATOM   4273  HG3 LYS B 327       5.483  17.131   6.473  1.00  1.35           H  
ATOM   4274  HD2 LYS B 327       3.133  16.520   6.130  1.00  1.34           H  
ATOM   4275  HD3 LYS B 327       2.695  18.216   5.953  1.00  1.25           H  
ATOM   4276  HE2 LYS B 327       4.670  16.794   4.147  1.00  1.10           H  
ATOM   4277  HE3 LYS B 327       2.961  16.989   3.767  1.00  1.13           H  
ATOM   4278  HZ1 LYS B 327       3.371  19.450   4.146  1.00  1.81           H  
ATOM   4279  HZ2 LYS B 327       5.028  19.082   4.057  1.00  1.87           H  
ATOM   4280  HZ3 LYS B 327       4.013  18.772   2.730  1.00  1.82           H  
ATOM   4281  N   GLY B 328       5.330  18.428  11.317  1.00  0.61           N  
ATOM   4282  CA  GLY B 328       4.926  19.028  12.620  1.00  0.74           C  
ATOM   4283  C   GLY B 328       5.946  20.099  13.024  1.00  0.72           C  
ATOM   4284  O   GLY B 328       5.648  20.996  13.788  1.00  0.79           O  
ATOM   4285  H   GLY B 328       5.739  17.537  11.290  1.00  0.56           H  
ATOM   4286  HA2 GLY B 328       3.948  19.476  12.523  1.00  0.85           H  
ATOM   4287  HA3 GLY B 328       4.899  18.260  13.378  1.00  0.79           H  
ATOM   4288  N   PHE B 329       7.149  20.006  12.511  1.00  0.66           N  
ATOM   4289  CA  PHE B 329       8.213  21.008  12.847  1.00  0.66           C  
ATOM   4290  C   PHE B 329       8.428  21.935  11.648  1.00  0.64           C  
ATOM   4291  O   PHE B 329       8.382  21.511  10.511  1.00  0.62           O  
ATOM   4292  CB  PHE B 329       9.515  20.274  13.173  1.00  0.64           C  
ATOM   4293  CG  PHE B 329       9.314  19.431  14.414  1.00  0.67           C  
ATOM   4294  CD1 PHE B 329       9.196  20.050  15.674  1.00  0.76           C  
ATOM   4295  CD2 PHE B 329       9.237  18.026  14.312  1.00  0.67           C  
ATOM   4296  CE1 PHE B 329       9.003  19.268  16.830  1.00  0.81           C  
ATOM   4297  CE2 PHE B 329       9.043  17.245  15.469  1.00  0.73           C  
ATOM   4298  CZ  PHE B 329       8.926  17.866  16.727  1.00  0.79           C  
ATOM   4299  H   PHE B 329       7.355  19.271  11.896  1.00  0.62           H  
ATOM   4300  HA  PHE B 329       7.911  21.597  13.702  1.00  0.71           H  
ATOM   4301  HB2 PHE B 329       9.788  19.639  12.342  1.00  0.60           H  
ATOM   4302  HB3 PHE B 329      10.299  20.994  13.351  1.00  0.67           H  
ATOM   4303  HD1 PHE B 329       9.253  21.126  15.755  1.00  0.82           H  
ATOM   4304  HD2 PHE B 329       9.327  17.549  13.347  1.00  0.66           H  
ATOM   4305  HE1 PHE B 329       8.912  19.744  17.796  1.00  0.91           H  
ATOM   4306  HE2 PHE B 329       8.984  16.169  15.390  1.00  0.77           H  
ATOM   4307  HZ  PHE B 329       8.777  17.267  17.613  1.00  0.85           H  
ATOM   4308  N   THR B 330       8.653  23.203  11.889  1.00  0.66           N  
ATOM   4309  CA  THR B 330       8.859  24.165  10.762  1.00  0.66           C  
ATOM   4310  C   THR B 330      10.354  24.241  10.413  1.00  0.63           C  
ATOM   4311  O   THR B 330      10.739  24.814   9.409  1.00  0.64           O  
ATOM   4312  CB  THR B 330       8.347  25.550  11.204  1.00  0.70           C  
ATOM   4313  OG1 THR B 330       7.176  25.379  11.992  1.00  1.44           O  
ATOM   4314  CG2 THR B 330       8.016  26.431   9.987  1.00  1.59           C  
ATOM   4315  H   THR B 330       8.686  23.532  12.812  1.00  0.68           H  
ATOM   4316  HA  THR B 330       8.306  23.829   9.898  1.00  0.66           H  
ATOM   4317  HB  THR B 330       9.104  26.041  11.798  1.00  1.10           H  
ATOM   4318  HG1 THR B 330       7.101  26.134  12.582  1.00  1.93           H  
ATOM   4319 HG21 THR B 330       7.477  25.851   9.249  1.00  2.08           H  
ATOM   4320 HG22 THR B 330       7.402  27.266  10.305  1.00  2.13           H  
ATOM   4321 HG23 THR B 330       8.936  26.807   9.555  1.00  2.17           H  
ATOM   4322  N   SER B 331      11.196  23.675  11.238  1.00  0.62           N  
ATOM   4323  CA  SER B 331      12.666  23.714  10.970  1.00  0.62           C  
ATOM   4324  C   SER B 331      12.986  22.953   9.681  1.00  0.60           C  
ATOM   4325  O   SER B 331      12.278  22.042   9.297  1.00  0.58           O  
ATOM   4326  CB  SER B 331      13.400  23.042  12.131  1.00  0.64           C  
ATOM   4327  OG  SER B 331      13.119  21.646  12.117  1.00  1.38           O  
ATOM   4328  H   SER B 331      10.860  23.228  12.042  1.00  0.63           H  
ATOM   4329  HA  SER B 331      12.994  24.738  10.880  1.00  0.65           H  
ATOM   4330  HB2 SER B 331      14.462  23.189  12.025  1.00  1.16           H  
ATOM   4331  HB3 SER B 331      13.070  23.475  13.064  1.00  1.12           H  
ATOM   4332  HG  SER B 331      13.761  21.209  12.682  1.00  1.84           H  
ATOM   4333  N   GLU B 332      14.059  23.304   9.019  1.00  0.60           N  
ATOM   4334  CA  GLU B 332      14.426  22.577   7.769  1.00  0.59           C  
ATOM   4335  C   GLU B 332      14.881  21.161   8.137  1.00  0.55           C  
ATOM   4336  O   GLU B 332      15.680  20.971   9.033  1.00  0.55           O  
ATOM   4337  CB  GLU B 332      15.568  23.322   7.048  1.00  0.62           C  
ATOM   4338  CG  GLU B 332      14.993  24.380   6.096  1.00  1.29           C  
ATOM   4339  CD  GLU B 332      16.139  25.108   5.390  1.00  1.95           C  
ATOM   4340  OE1 GLU B 332      17.278  24.915   5.793  1.00  2.60           O  
ATOM   4341  OE2 GLU B 332      15.859  25.849   4.460  1.00  2.53           O  
ATOM   4342  H   GLU B 332      14.627  24.031   9.353  1.00  0.63           H  
ATOM   4343  HA  GLU B 332      13.562  22.516   7.123  1.00  0.59           H  
ATOM   4344  HB2 GLU B 332      16.195  23.810   7.783  1.00  0.97           H  
ATOM   4345  HB3 GLU B 332      16.165  22.619   6.480  1.00  0.99           H  
ATOM   4346  HG2 GLU B 332      14.366  23.896   5.358  1.00  1.67           H  
ATOM   4347  HG3 GLU B 332      14.406  25.092   6.657  1.00  1.92           H  
ATOM   4348  N   ILE B 333      14.377  20.170   7.446  1.00  0.53           N  
ATOM   4349  CA  ILE B 333      14.770  18.756   7.735  1.00  0.50           C  
ATOM   4350  C   ILE B 333      15.138  18.063   6.422  1.00  0.48           C  
ATOM   4351  O   ILE B 333      14.404  18.124   5.454  1.00  0.48           O  
ATOM   4352  CB  ILE B 333      13.593  18.022   8.376  1.00  0.48           C  
ATOM   4353  CG1 ILE B 333      13.166  18.762   9.651  1.00  0.51           C  
ATOM   4354  CG2 ILE B 333      14.020  16.599   8.742  1.00  0.46           C  
ATOM   4355  CD1 ILE B 333      11.838  18.183  10.205  1.00  0.50           C  
ATOM   4356  H   ILE B 333      13.738  20.356   6.730  1.00  0.54           H  
ATOM   4357  HA  ILE B 333      15.616  18.729   8.404  1.00  0.50           H  
ATOM   4358  HB  ILE B 333      12.769  17.987   7.678  1.00  0.48           H  
ATOM   4359 HG12 ILE B 333      13.945  18.661  10.395  1.00  0.51           H  
ATOM   4360 HG13 ILE B 333      13.033  19.810   9.420  1.00  0.53           H  
ATOM   4361 HG21 ILE B 333      14.878  16.641   9.401  1.00  1.08           H  
ATOM   4362 HG22 ILE B 333      13.205  16.097   9.244  1.00  1.14           H  
ATOM   4363 HG23 ILE B 333      14.281  16.056   7.845  1.00  1.11           H  
ATOM   4364 HD11 ILE B 333      11.340  17.590   9.449  1.00  1.16           H  
ATOM   4365 HD12 ILE B 333      12.045  17.561  11.065  1.00  1.07           H  
ATOM   4366 HD13 ILE B 333      11.186  18.993  10.503  1.00  1.13           H  
ATOM   4367  N   THR B 334      16.260  17.390   6.390  1.00  0.46           N  
ATOM   4368  CA  THR B 334      16.688  16.664   5.153  1.00  0.45           C  
ATOM   4369  C   THR B 334      17.048  15.226   5.525  1.00  0.43           C  
ATOM   4370  O   THR B 334      17.546  14.960   6.601  1.00  0.43           O  
ATOM   4371  CB  THR B 334      17.908  17.360   4.529  1.00  0.48           C  
ATOM   4372  OG1 THR B 334      17.551  18.691   4.178  1.00  0.51           O  
ATOM   4373  CG2 THR B 334      18.371  16.605   3.264  1.00  0.51           C  
ATOM   4374  H   THR B 334      16.818  17.346   7.194  1.00  0.46           H  
ATOM   4375  HA  THR B 334      15.882  16.648   4.432  1.00  0.45           H  
ATOM   4376  HB  THR B 334      18.713  17.384   5.248  1.00  0.49           H  
ATOM   4377  HG1 THR B 334      18.318  19.253   4.319  1.00  0.98           H  
ATOM   4378 HG21 THR B 334      17.549  16.033   2.848  1.00  1.15           H  
ATOM   4379 HG22 THR B 334      18.715  17.319   2.527  1.00  1.05           H  
ATOM   4380 HG23 THR B 334      19.181  15.933   3.514  1.00  1.14           H  
ATOM   4381  N   VAL B 335      16.833  14.304   4.625  1.00  0.42           N  
ATOM   4382  CA  VAL B 335      17.184  12.873   4.878  1.00  0.42           C  
ATOM   4383  C   VAL B 335      18.197  12.468   3.812  1.00  0.43           C  
ATOM   4384  O   VAL B 335      17.880  12.477   2.644  1.00  0.59           O  
ATOM   4385  CB  VAL B 335      15.921  12.018   4.728  1.00  0.45           C  
ATOM   4386  CG1 VAL B 335      16.272  10.540   4.898  1.00  0.45           C  
ATOM   4387  CG2 VAL B 335      14.896  12.422   5.791  1.00  0.49           C  
ATOM   4388  H   VAL B 335      16.477  14.559   3.748  1.00  0.43           H  
ATOM   4389  HA  VAL B 335      17.609  12.745   5.865  1.00  0.42           H  
ATOM   4390  HB  VAL B 335      15.500  12.174   3.745  1.00  0.47           H  
ATOM   4391 HG11 VAL B 335      16.853  10.409   5.799  1.00  1.09           H  
ATOM   4392 HG12 VAL B 335      15.363   9.961   4.968  1.00  1.14           H  
ATOM   4393 HG13 VAL B 335      16.846  10.206   4.045  1.00  1.11           H  
ATOM   4394 HG21 VAL B 335      14.816  13.498   5.824  1.00  1.21           H  
ATOM   4395 HG22 VAL B 335      13.933  11.998   5.542  1.00  1.10           H  
ATOM   4396 HG23 VAL B 335      15.212  12.054   6.756  1.00  1.10           H  
ATOM   4397  N   THR B 336      19.418  12.145   4.176  1.00  0.42           N  
ATOM   4398  CA  THR B 336      20.437  11.787   3.139  1.00  0.44           C  
ATOM   4399  C   THR B 336      20.637  10.279   3.111  1.00  0.44           C  
ATOM   4400  O   THR B 336      20.919   9.664   4.121  1.00  0.45           O  
ATOM   4401  CB  THR B 336      21.766  12.465   3.486  1.00  0.48           C  
ATOM   4402  OG1 THR B 336      21.579  13.873   3.530  1.00  0.51           O  
ATOM   4403  CG2 THR B 336      22.810  12.120   2.422  1.00  0.56           C  
ATOM   4404  H   THR B 336      19.683  12.169   5.119  1.00  0.51           H  
ATOM   4405  HA  THR B 336      20.110  12.125   2.165  1.00  0.44           H  
ATOM   4406  HB  THR B 336      22.110  12.116   4.447  1.00  0.49           H  
ATOM   4407  HG1 THR B 336      22.443  14.289   3.521  1.00  1.05           H  
ATOM   4408 HG21 THR B 336      22.416  12.350   1.443  1.00  1.18           H  
ATOM   4409 HG22 THR B 336      23.706  12.699   2.595  1.00  1.11           H  
ATOM   4410 HG23 THR B 336      23.046  11.067   2.476  1.00  1.21           H  
ATOM   4411  N   SER B 337      20.486   9.675   1.960  1.00  0.45           N  
ATOM   4412  CA  SER B 337      20.657   8.199   1.848  1.00  0.48           C  
ATOM   4413  C   SER B 337      21.489   7.860   0.603  1.00  0.55           C  
ATOM   4414  O   SER B 337      21.106   8.157  -0.511  1.00  0.56           O  
ATOM   4415  CB  SER B 337      19.280   7.554   1.715  1.00  0.48           C  
ATOM   4416  OG  SER B 337      19.430   6.219   1.248  1.00  1.36           O  
ATOM   4417  H   SER B 337      20.251  10.184   1.161  1.00  0.46           H  
ATOM   4418  HA  SER B 337      21.150   7.815   2.730  1.00  0.49           H  
ATOM   4419  HB2 SER B 337      18.795   7.543   2.676  1.00  1.04           H  
ATOM   4420  HB3 SER B 337      18.680   8.127   1.018  1.00  1.06           H  
ATOM   4421  HG  SER B 337      19.768   6.256   0.348  1.00  1.84           H  
ATOM   4422  N   ASN B 338      22.606   7.213   0.793  1.00  0.63           N  
ATOM   4423  CA  ASN B 338      23.462   6.815  -0.369  1.00  0.72           C  
ATOM   4424  C   ASN B 338      23.544   7.952  -1.416  1.00  0.77           C  
ATOM   4425  O   ASN B 338      23.028   7.835  -2.511  1.00  0.94           O  
ATOM   4426  CB  ASN B 338      22.871   5.535  -1.016  1.00  0.78           C  
ATOM   4427  CG  ASN B 338      23.543   4.273  -0.447  1.00  1.52           C  
ATOM   4428  OD1 ASN B 338      24.246   4.329   0.546  1.00  2.35           O  
ATOM   4429  ND2 ASN B 338      23.358   3.129  -1.052  1.00  2.18           N  
ATOM   4430  H   ASN B 338      22.865   6.973   1.708  1.00  0.65           H  
ATOM   4431  HA  ASN B 338      24.461   6.606  -0.011  1.00  0.78           H  
ATOM   4432  HB2 ASN B 338      21.811   5.491  -0.807  1.00  1.29           H  
ATOM   4433  HB3 ASN B 338      23.020   5.557  -2.088  1.00  1.24           H  
ATOM   4434 HD21 ASN B 338      22.796   3.086  -1.855  1.00  2.35           H  
ATOM   4435 HD22 ASN B 338      23.783   2.315  -0.707  1.00  2.92           H  
ATOM   4436  N   GLY B 339      24.227   9.027  -1.114  1.00  0.76           N  
ATOM   4437  CA  GLY B 339      24.386  10.128  -2.118  1.00  0.86           C  
ATOM   4438  C   GLY B 339      23.041  10.724  -2.563  1.00  0.75           C  
ATOM   4439  O   GLY B 339      23.015  11.718  -3.261  1.00  0.76           O  
ATOM   4440  H   GLY B 339      24.683   9.104  -0.249  1.00  0.80           H  
ATOM   4441  HA2 GLY B 339      24.986  10.912  -1.683  1.00  0.96           H  
ATOM   4442  HA3 GLY B 339      24.898   9.737  -2.984  1.00  0.97           H  
ATOM   4443  N   LYS B 340      21.931  10.137  -2.186  1.00  0.68           N  
ATOM   4444  CA  LYS B 340      20.596  10.687  -2.609  1.00  0.62           C  
ATOM   4445  C   LYS B 340      19.882  11.293  -1.396  1.00  0.56           C  
ATOM   4446  O   LYS B 340      19.659  10.616  -0.412  1.00  0.58           O  
ATOM   4447  CB  LYS B 340      19.743   9.545  -3.169  1.00  0.65           C  
ATOM   4448  CG  LYS B 340      20.234   9.164  -4.572  1.00  1.04           C  
ATOM   4449  CD  LYS B 340      19.366   8.004  -5.150  1.00  1.17           C  
ATOM   4450  CE  LYS B 340      18.840   8.355  -6.554  1.00  1.63           C  
ATOM   4451  NZ  LYS B 340      19.914   9.010  -7.353  1.00  2.43           N  
ATOM   4452  H   LYS B 340      21.969   9.331  -1.628  1.00  0.69           H  
ATOM   4453  HA  LYS B 340      20.720  11.445  -3.370  1.00  0.65           H  
ATOM   4454  HB2 LYS B 340      19.822   8.688  -2.516  1.00  0.99           H  
ATOM   4455  HB3 LYS B 340      18.715   9.859  -3.228  1.00  0.91           H  
ATOM   4456  HG2 LYS B 340      20.172  10.034  -5.208  1.00  1.37           H  
ATOM   4457  HG3 LYS B 340      21.267   8.844  -4.509  1.00  1.57           H  
ATOM   4458  HD2 LYS B 340      19.962   7.105  -5.218  1.00  1.70           H  
ATOM   4459  HD3 LYS B 340      18.521   7.814  -4.502  1.00  1.51           H  
ATOM   4460  HE2 LYS B 340      18.525   7.450  -7.053  1.00  2.05           H  
ATOM   4461  HE3 LYS B 340      17.998   9.025  -6.464  1.00  2.05           H  
ATOM   4462  HZ1 LYS B 340      20.817   8.942  -6.845  1.00  2.84           H  
ATOM   4463  HZ2 LYS B 340      20.000   8.534  -8.274  1.00  2.96           H  
ATOM   4464  HZ3 LYS B 340      19.672  10.012  -7.502  1.00  2.80           H  
ATOM   4465  N   SER B 341      19.536  12.567  -1.445  1.00  0.52           N  
ATOM   4466  CA  SER B 341      18.851  13.218  -0.274  1.00  0.50           C  
ATOM   4467  C   SER B 341      17.524  13.853  -0.704  1.00  0.48           C  
ATOM   4468  O   SER B 341      17.367  14.316  -1.817  1.00  0.57           O  
ATOM   4469  CB  SER B 341      19.776  14.298   0.322  1.00  0.59           C  
ATOM   4470  OG  SER B 341      21.130  13.952   0.056  1.00  1.29           O  
ATOM   4471  H   SER B 341      19.748  13.109  -2.236  1.00  0.52           H  
ATOM   4472  HA  SER B 341      18.638  12.479   0.477  1.00  0.49           H  
ATOM   4473  HB2 SER B 341      19.566  15.259  -0.124  1.00  1.20           H  
ATOM   4474  HB3 SER B 341      19.616  14.361   1.394  1.00  1.02           H  
ATOM   4475  HG  SER B 341      21.521  14.663  -0.460  1.00  1.74           H  
ATOM   4476  N   ALA B 342      16.558  13.857   0.185  1.00  0.41           N  
ATOM   4477  CA  ALA B 342      15.214  14.441  -0.150  1.00  0.41           C  
ATOM   4478  C   ALA B 342      14.611  15.143   1.082  1.00  0.39           C  
ATOM   4479  O   ALA B 342      15.080  14.985   2.192  1.00  0.40           O  
ATOM   4480  CB  ALA B 342      14.282  13.317  -0.610  1.00  0.43           C  
ATOM   4481  H   ALA B 342      16.717  13.451   1.067  1.00  0.41           H  
ATOM   4482  HA  ALA B 342      15.321  15.163  -0.949  1.00  0.45           H  
ATOM   4483  HB1 ALA B 342      14.791  12.704  -1.340  1.00  1.03           H  
ATOM   4484  HB2 ALA B 342      14.006  12.713   0.232  1.00  1.15           H  
ATOM   4485  HB3 ALA B 342      13.396  13.740  -1.050  1.00  1.12           H  
ATOM   4486  N   SER B 343      13.587  15.940   0.877  1.00  0.38           N  
ATOM   4487  CA  SER B 343      12.951  16.690   2.011  1.00  0.37           C  
ATOM   4488  C   SER B 343      11.878  15.832   2.710  1.00  0.34           C  
ATOM   4489  O   SER B 343      11.036  15.231   2.073  1.00  0.34           O  
ATOM   4490  CB  SER B 343      12.324  17.979   1.446  1.00  0.40           C  
ATOM   4491  OG  SER B 343      13.134  19.089   1.816  1.00  1.19           O  
ATOM   4492  H   SER B 343      13.243  16.060  -0.033  1.00  0.38           H  
ATOM   4493  HA  SER B 343      13.711  16.955   2.730  1.00  0.39           H  
ATOM   4494  HB2 SER B 343      12.287  17.915   0.368  1.00  0.87           H  
ATOM   4495  HB3 SER B 343      11.316  18.113   1.827  1.00  0.91           H  
ATOM   4496  HG  SER B 343      13.756  18.789   2.484  1.00  1.66           H  
ATOM   4497  N   ALA B 344      11.918  15.757   4.023  1.00  0.35           N  
ATOM   4498  CA  ALA B 344      10.927  14.930   4.776  1.00  0.33           C  
ATOM   4499  C   ALA B 344       9.529  15.562   4.725  1.00  0.33           C  
ATOM   4500  O   ALA B 344       8.542  14.914   5.010  1.00  0.34           O  
ATOM   4501  CB  ALA B 344      11.376  14.823   6.234  1.00  0.34           C  
ATOM   4502  H   ALA B 344      12.611  16.214   4.532  1.00  0.38           H  
ATOM   4503  HA  ALA B 344      10.891  13.943   4.345  1.00  0.32           H  
ATOM   4504  HB1 ALA B 344      11.528  15.815   6.636  1.00  1.08           H  
ATOM   4505  HB2 ALA B 344      10.617  14.314   6.809  1.00  1.05           H  
ATOM   4506  HB3 ALA B 344      12.303  14.269   6.285  1.00  1.08           H  
ATOM   4507  N   LYS B 345       9.429  16.808   4.332  1.00  0.33           N  
ATOM   4508  CA  LYS B 345       8.084  17.459   4.228  1.00  0.35           C  
ATOM   4509  C   LYS B 345       7.652  17.347   2.772  1.00  0.32           C  
ATOM   4510  O   LYS B 345       6.821  18.084   2.278  1.00  0.34           O  
ATOM   4511  CB  LYS B 345       8.150  18.924   4.681  1.00  0.40           C  
ATOM   4512  CG  LYS B 345       9.157  19.711   3.843  1.00  1.33           C  
ATOM   4513  CD  LYS B 345       9.197  21.157   4.358  1.00  1.36           C  
ATOM   4514  CE  LYS B 345      10.164  22.000   3.516  1.00  2.03           C  
ATOM   4515  NZ  LYS B 345       9.458  22.492   2.300  1.00  2.52           N  
ATOM   4516  H   LYS B 345      10.236  17.302   4.070  1.00  0.34           H  
ATOM   4517  HA  LYS B 345       7.370  16.926   4.848  1.00  0.35           H  
ATOM   4518  HB2 LYS B 345       7.173  19.372   4.575  1.00  1.03           H  
ATOM   4519  HB3 LYS B 345       8.446  18.962   5.720  1.00  0.95           H  
ATOM   4520  HG2 LYS B 345      10.137  19.263   3.938  1.00  1.92           H  
ATOM   4521  HG3 LYS B 345       8.854  19.705   2.808  1.00  1.95           H  
ATOM   4522  HD2 LYS B 345       8.206  21.584   4.298  1.00  1.60           H  
ATOM   4523  HD3 LYS B 345       9.524  21.159   5.387  1.00  1.64           H  
ATOM   4524  HE2 LYS B 345      10.503  22.844   4.099  1.00  2.52           H  
ATOM   4525  HE3 LYS B 345      11.014  21.401   3.224  1.00  2.55           H  
ATOM   4526  HZ1 LYS B 345       8.448  22.623   2.518  1.00  2.84           H  
ATOM   4527  HZ2 LYS B 345       9.869  23.399   2.002  1.00  2.98           H  
ATOM   4528  HZ3 LYS B 345       9.560  21.798   1.534  1.00  2.82           H  
ATOM   4529  N   SER B 346       8.246  16.399   2.098  1.00  0.29           N  
ATOM   4530  CA  SER B 346       7.926  16.173   0.653  1.00  0.29           C  
ATOM   4531  C   SER B 346       7.879  14.677   0.320  1.00  0.26           C  
ATOM   4532  O   SER B 346       8.874  14.071  -0.027  1.00  0.27           O  
ATOM   4533  CB  SER B 346       8.985  16.869  -0.209  1.00  0.34           C  
ATOM   4534  OG  SER B 346       8.408  17.236  -1.458  1.00  1.34           O  
ATOM   4535  H   SER B 346       8.907  15.860   2.591  1.00  0.29           H  
ATOM   4536  HA  SER B 346       6.958  16.602   0.434  1.00  0.29           H  
ATOM   4537  HB2 SER B 346       9.331  17.757   0.295  1.00  1.05           H  
ATOM   4538  HB3 SER B 346       9.825  16.201  -0.370  1.00  1.00           H  
ATOM   4539  HG  SER B 346       7.693  16.621  -1.648  1.00  1.87           H  
ATOM   4540  N   LEU B 347       6.716  14.088   0.411  1.00  0.24           N  
ATOM   4541  CA  LEU B 347       6.569  12.640   0.100  1.00  0.24           C  
ATOM   4542  C   LEU B 347       6.986  12.398  -1.356  1.00  0.25           C  
ATOM   4543  O   LEU B 347       7.569  11.382  -1.681  1.00  0.25           O  
ATOM   4544  CB  LEU B 347       5.104  12.235   0.337  1.00  0.25           C  
ATOM   4545  CG  LEU B 347       4.861  10.731   0.095  1.00  0.27           C  
ATOM   4546  CD1 LEU B 347       5.762   9.888   1.024  1.00  0.38           C  
ATOM   4547  CD2 LEU B 347       3.361  10.426   0.371  1.00  0.31           C  
ATOM   4548  H   LEU B 347       5.933  14.598   0.703  1.00  0.25           H  
ATOM   4549  HA  LEU B 347       7.201  12.078   0.743  1.00  0.24           H  
ATOM   4550  HB2 LEU B 347       4.836  12.475   1.353  1.00  0.27           H  
ATOM   4551  HB3 LEU B 347       4.482  12.796  -0.330  1.00  0.31           H  
ATOM   4552  HG  LEU B 347       5.091  10.492  -0.933  1.00  0.38           H  
ATOM   4553 HD11 LEU B 347       5.809  10.348   2.001  1.00  1.03           H  
ATOM   4554 HD12 LEU B 347       5.368   8.886   1.119  1.00  1.10           H  
ATOM   4555 HD13 LEU B 347       6.755   9.831   0.605  1.00  1.18           H  
ATOM   4556 HD21 LEU B 347       2.990  11.067   1.166  1.00  1.04           H  
ATOM   4557 HD22 LEU B 347       2.787  10.608  -0.521  1.00  1.03           H  
ATOM   4558 HD23 LEU B 347       3.233   9.394   0.660  1.00  1.06           H  
ATOM   4559  N   PHE B 348       6.694  13.314  -2.239  1.00  0.27           N  
ATOM   4560  CA  PHE B 348       7.079  13.106  -3.667  1.00  0.29           C  
ATOM   4561  C   PHE B 348       8.589  12.853  -3.782  1.00  0.30           C  
ATOM   4562  O   PHE B 348       9.015  11.906  -4.413  1.00  0.33           O  
ATOM   4563  CB  PHE B 348       6.777  14.356  -4.501  1.00  0.30           C  
ATOM   4564  CG  PHE B 348       5.291  14.663  -4.547  1.00  0.29           C  
ATOM   4565  CD1 PHE B 348       4.395  13.765  -5.163  1.00  0.31           C  
ATOM   4566  CD2 PHE B 348       4.807  15.872  -4.001  1.00  0.30           C  
ATOM   4567  CE1 PHE B 348       3.020  14.078  -5.227  1.00  0.32           C  
ATOM   4568  CE2 PHE B 348       3.434  16.178  -4.065  1.00  0.31           C  
ATOM   4569  CZ  PHE B 348       2.542  15.280  -4.677  1.00  0.32           C  
ATOM   4570  H   PHE B 348       6.216  14.126  -1.969  1.00  0.27           H  
ATOM   4571  HA  PHE B 348       6.537  12.264  -4.072  1.00  0.31           H  
ATOM   4572  HB2 PHE B 348       7.304  15.196  -4.078  1.00  0.30           H  
ATOM   4573  HB3 PHE B 348       7.135  14.192  -5.509  1.00  0.31           H  
ATOM   4574  HD1 PHE B 348       4.760  12.837  -5.583  1.00  0.34           H  
ATOM   4575  HD2 PHE B 348       5.491  16.563  -3.531  1.00  0.32           H  
ATOM   4576  HE1 PHE B 348       2.330  13.396  -5.698  1.00  0.36           H  
ATOM   4577  HE2 PHE B 348       3.067  17.101  -3.641  1.00  0.34           H  
ATOM   4578  HZ  PHE B 348       1.490  15.513  -4.724  1.00  0.34           H  
ATOM   4579  N   LYS B 349       9.412  13.706  -3.214  1.00  0.31           N  
ATOM   4580  CA  LYS B 349      10.881  13.499  -3.358  1.00  0.35           C  
ATOM   4581  C   LYS B 349      11.339  12.269  -2.555  1.00  0.37           C  
ATOM   4582  O   LYS B 349      12.153  11.496  -3.025  1.00  0.50           O  
ATOM   4583  CB  LYS B 349      11.628  14.767  -2.914  1.00  0.40           C  
ATOM   4584  CG  LYS B 349      11.177  15.946  -3.791  1.00  0.45           C  
ATOM   4585  CD  LYS B 349      12.186  17.101  -3.688  1.00  0.78           C  
ATOM   4586  CE  LYS B 349      12.236  17.660  -2.251  1.00  0.65           C  
ATOM   4587  NZ  LYS B 349      12.303  19.149  -2.309  1.00  1.28           N  
ATOM   4588  H   LYS B 349       9.068  14.490  -2.728  1.00  0.31           H  
ATOM   4589  HA  LYS B 349      11.100  13.321  -4.400  1.00  0.37           H  
ATOM   4590  HB2 LYS B 349      11.409  14.976  -1.878  1.00  0.40           H  
ATOM   4591  HB3 LYS B 349      12.688  14.620  -3.041  1.00  0.46           H  
ATOM   4592  HG2 LYS B 349      11.111  15.623  -4.822  1.00  0.55           H  
ATOM   4593  HG3 LYS B 349      10.208  16.288  -3.462  1.00  0.46           H  
ATOM   4594  HD2 LYS B 349      13.167  16.744  -3.975  1.00  1.54           H  
ATOM   4595  HD3 LYS B 349      11.888  17.891  -4.364  1.00  1.53           H  
ATOM   4596  HE2 LYS B 349      11.350  17.367  -1.704  1.00  1.17           H  
ATOM   4597  HE3 LYS B 349      13.111  17.281  -1.741  1.00  1.21           H  
ATOM   4598  HZ1 LYS B 349      13.041  19.437  -2.983  1.00  1.67           H  
ATOM   4599  HZ2 LYS B 349      11.386  19.524  -2.624  1.00  1.77           H  
ATOM   4600  HZ3 LYS B 349      12.527  19.525  -1.365  1.00  1.85           H  
ATOM   4601  N   LEU B 350      10.835  12.069  -1.358  1.00  0.32           N  
ATOM   4602  CA  LEU B 350      11.274  10.867  -0.566  1.00  0.32           C  
ATOM   4603  C   LEU B 350      11.196   9.633  -1.479  1.00  0.33           C  
ATOM   4604  O   LEU B 350      12.155   8.906  -1.635  1.00  0.37           O  
ATOM   4605  CB  LEU B 350      10.354  10.638   0.644  1.00  0.31           C  
ATOM   4606  CG  LEU B 350      10.583  11.704   1.737  1.00  0.32           C  
ATOM   4607  CD1 LEU B 350       9.505  11.555   2.833  1.00  0.34           C  
ATOM   4608  CD2 LEU B 350      12.003  11.554   2.362  1.00  0.42           C  
ATOM   4609  H   LEU B 350      10.195  12.716  -0.993  1.00  0.38           H  
ATOM   4610  HA  LEU B 350      12.292  11.005  -0.225  1.00  0.34           H  
ATOM   4611  HB2 LEU B 350       9.329  10.682   0.314  1.00  0.33           H  
ATOM   4612  HB3 LEU B 350      10.555   9.661   1.057  1.00  0.34           H  
ATOM   4613  HG  LEU B 350      10.486  12.687   1.292  1.00  0.39           H  
ATOM   4614 HD11 LEU B 350       8.555  11.309   2.389  1.00  1.07           H  
ATOM   4615 HD12 LEU B 350       9.786  10.771   3.521  1.00  1.02           H  
ATOM   4616 HD13 LEU B 350       9.417  12.486   3.367  1.00  1.08           H  
ATOM   4617 HD21 LEU B 350      12.421  10.586   2.116  1.00  1.12           H  
ATOM   4618 HD22 LEU B 350      12.647  12.328   1.974  1.00  1.09           H  
ATOM   4619 HD23 LEU B 350      11.952  11.654   3.442  1.00  1.12           H  
ATOM   4620  N   GLN B 351      10.042   9.391  -2.051  1.00  0.35           N  
ATOM   4621  CA  GLN B 351       9.834   8.202  -2.944  1.00  0.39           C  
ATOM   4622  C   GLN B 351      11.079   7.927  -3.805  1.00  0.40           C  
ATOM   4623  O   GLN B 351      11.248   6.837  -4.317  1.00  0.45           O  
ATOM   4624  CB  GLN B 351       8.628   8.494  -3.873  1.00  0.46           C  
ATOM   4625  CG  GLN B 351       7.355   7.799  -3.379  1.00  0.58           C  
ATOM   4626  CD  GLN B 351       7.065   8.209  -1.942  1.00  1.14           C  
ATOM   4627  OE1 GLN B 351       7.725   9.065  -1.393  1.00  2.08           O  
ATOM   4628  NE2 GLN B 351       6.093   7.627  -1.308  1.00  1.61           N  
ATOM   4629  H   GLN B 351       9.278   9.967  -1.850  1.00  0.37           H  
ATOM   4630  HA  GLN B 351       9.625   7.330  -2.339  1.00  0.40           H  
ATOM   4631  HB2 GLN B 351       8.455   9.560  -3.902  1.00  0.64           H  
ATOM   4632  HB3 GLN B 351       8.841   8.146  -4.869  1.00  0.70           H  
ATOM   4633  HG2 GLN B 351       6.523   8.088  -4.009  1.00  1.31           H  
ATOM   4634  HG3 GLN B 351       7.486   6.726  -3.430  1.00  1.31           H  
ATOM   4635 HE21 GLN B 351       5.564   6.937  -1.758  1.00  1.82           H  
ATOM   4636 HE22 GLN B 351       5.889   7.880  -0.385  1.00  2.25           H  
ATOM   4637  N   THR B 352      11.932   8.895  -3.999  1.00  0.38           N  
ATOM   4638  CA  THR B 352      13.132   8.663  -4.856  1.00  0.40           C  
ATOM   4639  C   THR B 352      14.273   8.074  -4.025  1.00  0.40           C  
ATOM   4640  O   THR B 352      15.267   7.625  -4.561  1.00  0.43           O  
ATOM   4641  CB  THR B 352      13.555   9.987  -5.493  1.00  0.40           C  
ATOM   4642  OG1 THR B 352      13.964  10.898  -4.483  1.00  0.39           O  
ATOM   4643  CG2 THR B 352      12.366  10.567  -6.265  1.00  0.41           C  
ATOM   4644  H   THR B 352      11.778   9.775  -3.595  1.00  0.38           H  
ATOM   4645  HA  THR B 352      12.881   7.964  -5.636  1.00  0.42           H  
ATOM   4646  HB  THR B 352      14.370   9.817  -6.179  1.00  0.43           H  
ATOM   4647  HG1 THR B 352      14.885  11.119  -4.638  1.00  1.00           H  
ATOM   4648 HG21 THR B 352      11.493  10.592  -5.622  1.00  1.15           H  
ATOM   4649 HG22 THR B 352      12.600  11.568  -6.592  1.00  1.01           H  
ATOM   4650 HG23 THR B 352      12.162   9.944  -7.126  1.00  1.14           H  
ATOM   4651  N   LEU B 353      14.139   8.052  -2.724  1.00  0.37           N  
ATOM   4652  CA  LEU B 353      15.222   7.468  -1.874  1.00  0.38           C  
ATOM   4653  C   LEU B 353      14.923   5.994  -1.614  1.00  0.40           C  
ATOM   4654  O   LEU B 353      13.942   5.653  -0.985  1.00  0.39           O  
ATOM   4655  CB  LEU B 353      15.277   8.189  -0.525  1.00  0.37           C  
ATOM   4656  CG  LEU B 353      15.445   9.691  -0.733  1.00  0.38           C  
ATOM   4657  CD1 LEU B 353      15.559  10.362   0.641  1.00  0.38           C  
ATOM   4658  CD2 LEU B 353      16.703   9.973  -1.572  1.00  0.45           C  
ATOM   4659  H   LEU B 353      13.325   8.408  -2.309  1.00  0.36           H  
ATOM   4660  HA  LEU B 353      16.177   7.558  -2.374  1.00  0.41           H  
ATOM   4661  HB2 LEU B 353      14.360   8.005   0.015  1.00  0.36           H  
ATOM   4662  HB3 LEU B 353      16.111   7.814   0.050  1.00  0.38           H  
ATOM   4663  HG  LEU B 353      14.577  10.069  -1.248  1.00  0.40           H  
ATOM   4664 HD11 LEU B 353      16.294   9.839   1.235  1.00  1.07           H  
ATOM   4665 HD12 LEU B 353      15.860  11.391   0.525  1.00  1.05           H  
ATOM   4666 HD13 LEU B 353      14.602  10.321   1.140  1.00  1.10           H  
ATOM   4667 HD21 LEU B 353      17.488   9.282  -1.299  1.00  1.14           H  
ATOM   4668 HD22 LEU B 353      16.463   9.852  -2.619  1.00  1.07           H  
ATOM   4669 HD23 LEU B 353      17.041  10.984  -1.400  1.00  1.12           H  
ATOM   4670  N   GLY B 354      15.758   5.116  -2.087  1.00  0.43           N  
ATOM   4671  CA  GLY B 354      15.518   3.660  -1.851  1.00  0.46           C  
ATOM   4672  C   GLY B 354      15.861   3.322  -0.399  1.00  0.45           C  
ATOM   4673  O   GLY B 354      16.995   3.032  -0.074  1.00  0.48           O
[truncated: 39,286 more chars]
