# Supplementary material for: Epitope Prediction Based on Random Peptide Library Screening: Benchmark Dataset and Prediction Tools Evaluation
Source: Molecules. 2011 Jun 16;16(6):4971–93. doi: 10.3390/molecules16064971 (PMC6264216; doi:10.3390/molecules16064971)
Supplement: Supplementary file 1 [file molecules-16-04971-s001.zip › supplementary materials/datasets/MS01036/3EZE_B.pdb]

HEADER    TRANSFERASE                             04-NOV-98   3EZE              
TITLE     COMPLEX OF THE AMINO TERMINAL DOMAIN OF ENZYME I AND THE              
TITLE    2 HISTIDINE-CONTAINING PHOSPHOCARRIER PROTEIN HPR FROM                 
TITLE    3 ESCHERICHIA COLI NMR, RESTRAINED REGULARIZED MEAN STRUCTURE          
ATOM   3856  N   MET B 301      23.643  23.186  13.455  1.00  0.78           N  
ATOM   3857  CA  MET B 301      22.922  22.064  12.790  1.00  0.73           C  
ATOM   3858  C   MET B 301      23.131  20.785  13.601  1.00  0.69           C  
ATOM   3859  O   MET B 301      23.943  20.737  14.504  1.00  0.70           O  
ATOM   3860  CB  MET B 301      23.469  21.884  11.367  1.00  0.72           C  
ATOM   3861  CG  MET B 301      22.650  20.831  10.606  1.00  0.68           C  
ATOM   3862  SD  MET B 301      22.841  21.102   8.827  1.00  0.84           S  
ATOM   3863  CE  MET B 301      24.296  20.055   8.591  1.00  1.59           C  
ATOM   3864  H1  MET B 301      24.643  22.930  13.578  1.00  1.29           H  
ATOM   3865  H2  MET B 301      23.576  24.041  12.868  1.00  1.22           H  
ATOM   3866  H3  MET B 301      23.215  23.369  14.386  1.00  1.27           H  
ATOM   3867  HA  MET B 301      21.867  22.291  12.744  1.00  0.74           H  
ATOM   3868  HB2 MET B 301      23.413  22.827  10.843  1.00  0.76           H  
ATOM   3869  HB3 MET B 301      24.498  21.565  11.419  1.00  0.73           H  
ATOM   3870  HG2 MET B 301      23.006  19.842  10.857  1.00  0.71           H  
ATOM   3871  HG3 MET B 301      21.606  20.915  10.871  1.00  0.74           H  
ATOM   3872  HE1 MET B 301      24.069  19.047   8.912  1.00  2.16           H  
ATOM   3873  HE2 MET B 301      24.571  20.052   7.545  1.00  2.09           H  
ATOM   3874  HE3 MET B 301      25.116  20.440   9.175  1.00  2.07           H  
ATOM   3875  N   PHE B 302      22.411  19.747  13.284  1.00  0.66           N  
ATOM   3876  CA  PHE B 302      22.577  18.467  14.037  1.00  0.64           C  
ATOM   3877  C   PHE B 302      22.206  17.300  13.123  1.00  0.61           C  
ATOM   3878  O   PHE B 302      21.391  17.439  12.232  1.00  0.60           O  
ATOM   3879  CB  PHE B 302      21.668  18.480  15.269  1.00  0.67           C  
ATOM   3880  CG  PHE B 302      22.050  17.346  16.192  1.00  0.68           C  
ATOM   3881  CD1 PHE B 302      23.040  17.546  17.173  1.00  0.75           C  
ATOM   3882  CD2 PHE B 302      21.416  16.095  16.076  1.00  0.74           C  
ATOM   3883  CE1 PHE B 302      23.397  16.494  18.038  1.00  0.79           C  
ATOM   3884  CE2 PHE B 302      21.773  15.042  16.942  1.00  0.78           C  
ATOM   3885  CZ  PHE B 302      22.764  15.242  17.922  1.00  0.77           C  
ATOM   3886  H   PHE B 302      21.774  19.812  12.540  1.00  0.66           H  
ATOM   3887  HA  PHE B 302      23.606  18.360  14.350  1.00  0.65           H  
ATOM   3888  HB2 PHE B 302      21.779  19.420  15.788  1.00  0.70           H  
ATOM   3889  HB3 PHE B 302      20.640  18.359  14.959  1.00  0.68           H  
ATOM   3890  HD1 PHE B 302      23.527  18.506  17.262  1.00  0.83           H  
ATOM   3891  HD2 PHE B 302      20.656  15.943  15.325  1.00  0.82           H  
ATOM   3892  HE1 PHE B 302      24.157  16.647  18.791  1.00  0.89           H  
ATOM   3893  HE2 PHE B 302      21.287  14.082  16.853  1.00  0.89           H  
ATOM   3894  HZ  PHE B 302      23.037  14.435  18.586  1.00  0.83           H  
ATOM   3895  N   GLN B 303      22.806  16.152  13.314  1.00  0.59           N  
ATOM   3896  CA  GLN B 303      22.485  14.996  12.423  1.00  0.56           C  
ATOM   3897  C   GLN B 303      22.640  13.668  13.176  1.00  0.53           C  
ATOM   3898  O   GLN B 303      23.308  13.581  14.186  1.00  0.54           O  
ATOM   3899  CB  GLN B 303      23.420  15.035  11.210  1.00  0.58           C  
ATOM   3900  CG  GLN B 303      24.877  14.986  11.675  1.00  0.61           C  
ATOM   3901  CD  GLN B 303      25.797  15.296  10.491  1.00  0.96           C  
ATOM   3902  OE1 GLN B 303      25.430  16.037   9.600  1.00  1.53           O  
ATOM   3903  NE2 GLN B 303      26.987  14.763  10.445  1.00  1.66           N  
ATOM   3904  H   GLN B 303      23.481  16.063  14.020  1.00  0.59           H  
ATOM   3905  HA  GLN B 303      21.466  15.083  12.082  1.00  0.56           H  
ATOM   3906  HB2 GLN B 303      23.216  14.189  10.570  1.00  0.57           H  
ATOM   3907  HB3 GLN B 303      23.252  15.950  10.661  1.00  0.61           H  
ATOM   3908  HG2 GLN B 303      25.033  15.717  12.455  1.00  1.02           H  
ATOM   3909  HG3 GLN B 303      25.101  14.000  12.053  1.00  0.96           H  
ATOM   3910 HE21 GLN B 303      27.286  14.169  11.164  1.00  2.02           H  
ATOM   3911 HE22 GLN B 303      27.582  14.957   9.690  1.00  2.16           H  
ATOM   3912  N   GLN B 304      22.001  12.634  12.681  1.00  0.50           N  
ATOM   3913  CA  GLN B 304      22.070  11.297  13.346  1.00  0.49           C  
ATOM   3914  C   GLN B 304      21.867  10.198  12.286  1.00  0.46           C  
ATOM   3915  O   GLN B 304      21.159  10.398  11.320  1.00  0.46           O  
ATOM   3916  CB  GLN B 304      20.942  11.208  14.381  1.00  0.49           C  
ATOM   3917  CG  GLN B 304      21.133   9.969  15.276  1.00  0.51           C  
ATOM   3918  CD  GLN B 304      22.071  10.296  16.447  1.00  1.13           C  
ATOM   3919  OE1 GLN B 304      22.251  11.445  16.801  1.00  1.83           O  
ATOM   3920  NE2 GLN B 304      22.672   9.324  17.072  1.00  1.91           N  
ATOM   3921  H   GLN B 304      21.468  12.746  11.866  1.00  0.50           H  
ATOM   3922  HA  GLN B 304      23.025  11.176  13.834  1.00  0.51           H  
ATOM   3923  HB2 GLN B 304      20.941  12.103  14.989  1.00  0.52           H  
ATOM   3924  HB3 GLN B 304      19.996  11.132  13.865  1.00  0.47           H  
ATOM   3925  HG2 GLN B 304      20.175   9.659  15.662  1.00  0.96           H  
ATOM   3926  HG3 GLN B 304      21.558   9.163  14.693  1.00  1.05           H  
ATOM   3927 HE21 GLN B 304      22.522   8.396  16.793  1.00  2.28           H  
ATOM   3928 HE22 GLN B 304      23.271   9.521  17.822  1.00  2.51           H  
ATOM   3929  N   GLU B 305      22.471   9.040  12.458  1.00  0.46           N  
ATOM   3930  CA  GLU B 305      22.299   7.929  11.463  1.00  0.45           C  
ATOM   3931  C   GLU B 305      21.468   6.809  12.087  1.00  0.43           C  
ATOM   3932  O   GLU B 305      21.734   6.386  13.196  1.00  0.45           O  
ATOM   3933  CB  GLU B 305      23.655   7.338  11.087  1.00  0.50           C  
ATOM   3934  CG  GLU B 305      24.547   8.406  10.450  1.00  1.22           C  
ATOM   3935  CD  GLU B 305      25.969   7.856  10.311  1.00  1.48           C  
ATOM   3936  OE1 GLU B 305      26.605   7.651  11.335  1.00  2.08           O  
ATOM   3937  OE2 GLU B 305      26.399   7.647   9.188  1.00  1.91           O  
ATOM   3938  H   GLU B 305      23.030   8.901  13.240  1.00  0.47           H  
ATOM   3939  HA  GLU B 305      21.808   8.299  10.584  1.00  0.44           H  
ATOM   3940  HB2 GLU B 305      24.134   6.947  11.974  1.00  1.10           H  
ATOM   3941  HB3 GLU B 305      23.497   6.534  10.380  1.00  1.09           H  
ATOM   3942  HG2 GLU B 305      24.160   8.661   9.472  1.00  1.85           H  
ATOM   3943  HG3 GLU B 305      24.564   9.288  11.076  1.00  1.91           H  
ATOM   3944  N   VAL B 306      20.440   6.352  11.406  1.00  0.41           N  
ATOM   3945  CA  VAL B 306      19.567   5.275  12.004  1.00  0.42           C  
ATOM   3946  C   VAL B 306      19.326   4.102  11.031  1.00  0.41           C  
ATOM   3947  O   VAL B 306      18.870   4.266   9.916  1.00  0.40           O  
ATOM   3948  CB  VAL B 306      18.230   5.906  12.429  1.00  0.42           C  
ATOM   3949  CG1 VAL B 306      17.622   6.699  11.271  1.00  0.42           C  
ATOM   3950  CG2 VAL B 306      17.249   4.815  12.874  1.00  0.43           C  
ATOM   3951  H   VAL B 306      20.223   6.767  10.535  1.00  0.41           H  
ATOM   3952  HA  VAL B 306      20.042   4.874  12.887  1.00  0.45           H  
ATOM   3953  HB  VAL B 306      18.408   6.579  13.255  1.00  0.46           H  
ATOM   3954 HG11 VAL B 306      17.452   6.042  10.433  1.00  1.07           H  
ATOM   3955 HG12 VAL B 306      16.682   7.130  11.585  1.00  1.10           H  
ATOM   3956 HG13 VAL B 306      18.299   7.488  10.981  1.00  1.09           H  
ATOM   3957 HG21 VAL B 306      17.740   4.153  13.572  1.00  1.11           H  
ATOM   3958 HG22 VAL B 306      16.396   5.274  13.355  1.00  1.03           H  
ATOM   3959 HG23 VAL B 306      16.917   4.251  12.015  1.00  1.08           H  
ATOM   3960  N   THR B 307      19.693   2.917  11.465  1.00  0.44           N  
ATOM   3961  CA  THR B 307      19.560   1.693  10.609  1.00  0.46           C  
ATOM   3962  C   THR B 307      18.107   1.211  10.566  1.00  0.44           C  
ATOM   3963  O   THR B 307      17.587   0.662  11.517  1.00  0.45           O  
ATOM   3964  CB  THR B 307      20.427   0.576  11.204  1.00  0.50           C  
ATOM   3965  OG1 THR B 307      21.761   1.035  11.344  1.00  0.53           O  
ATOM   3966  CG2 THR B 307      20.403  -0.653  10.289  1.00  0.52           C  
ATOM   3967  H   THR B 307      20.136   2.862  12.336  1.00  0.46           H  
ATOM   3968  HA  THR B 307      19.896   1.910   9.613  1.00  0.46           H  
ATOM   3969  HB  THR B 307      20.041   0.301  12.172  1.00  0.53           H  
ATOM   3970  HG1 THR B 307      22.037   0.879  12.249  1.00  0.98           H  
ATOM   3971 HG21 THR B 307      20.462  -0.340   9.256  1.00  1.16           H  
ATOM   3972 HG22 THR B 307      21.245  -1.290  10.520  1.00  1.13           H  
ATOM   3973 HG23 THR B 307      19.484  -1.201  10.447  1.00  1.10           H  
ATOM   3974  N   ILE B 308      17.444   1.461   9.470  1.00  0.44           N  
ATOM   3975  CA  ILE B 308      16.005   1.072   9.356  1.00  0.44           C  
ATOM   3976  C   ILE B 308      15.809  -0.414   9.704  1.00  0.46           C  
ATOM   3977  O   ILE B 308      16.405  -1.303   9.130  1.00  0.48           O  
ATOM   3978  CB  ILE B 308      15.501   1.382   7.940  1.00  0.44           C  
ATOM   3979  CG1 ILE B 308      15.417   2.917   7.770  1.00  0.42           C  
ATOM   3980  CG2 ILE B 308      14.108   0.757   7.753  1.00  0.46           C  
ATOM   3981  CD1 ILE B 308      15.500   3.302   6.283  1.00  0.43           C  
ATOM   3982  H   ILE B 308      17.893   1.972   8.758  1.00  0.44           H  
ATOM   3983  HA  ILE B 308      15.434   1.660  10.060  1.00  0.42           H  
ATOM   3984  HB  ILE B 308      16.188   0.969   7.211  1.00  0.47           H  
ATOM   3985 HG12 ILE B 308      14.482   3.274   8.183  1.00  0.42           H  
ATOM   3986 HG13 ILE B 308      16.237   3.385   8.301  1.00  0.43           H  
ATOM   3987 HG21 ILE B 308      13.513   0.929   8.641  1.00  1.18           H  
ATOM   3988 HG22 ILE B 308      13.616   1.199   6.901  1.00  1.13           H  
ATOM   3989 HG23 ILE B 308      14.212  -0.305   7.598  1.00  1.05           H  
ATOM   3990 HD11 ILE B 308      15.027   2.544   5.677  1.00  1.06           H  
ATOM   3991 HD12 ILE B 308      15.000   4.248   6.129  1.00  1.15           H  
ATOM   3992 HD13 ILE B 308      16.537   3.395   5.992  1.00  1.04           H  
ATOM   3993  N   THR B 309      14.974  -0.646  10.689  1.00  0.46           N  
ATOM   3994  CA  THR B 309      14.692  -2.033  11.179  1.00  0.49           C  
ATOM   3995  C   THR B 309      13.279  -2.462  10.774  1.00  0.49           C  
ATOM   3996  O   THR B 309      12.721  -3.387  11.326  1.00  0.51           O  
ATOM   3997  CB  THR B 309      14.804  -2.054  12.710  1.00  0.52           C  
ATOM   3998  OG1 THR B 309      13.860  -1.141  13.255  1.00  0.54           O  
ATOM   3999  CG2 THR B 309      16.221  -1.643  13.150  1.00  0.59           C  
ATOM   4000  H   THR B 309      14.561   0.132  11.120  1.00  0.46           H  
ATOM   4001  HA  THR B 309      15.410  -2.722  10.758  1.00  0.51           H  
ATOM   4002  HB  THR B 309      14.589  -3.048  13.073  1.00  0.59           H  
ATOM   4003  HG1 THR B 309      12.992  -1.538  13.194  1.00  1.12           H  
ATOM   4004 HG21 THR B 309      16.938  -1.902  12.381  1.00  1.14           H  
ATOM   4005 HG22 THR B 309      16.248  -0.574  13.319  1.00  1.14           H  
ATOM   4006 HG23 THR B 309      16.480  -2.157  14.067  1.00  1.27           H  
ATOM   4007  N   ALA B 310      12.703  -1.816   9.799  1.00  0.51           N  
ATOM   4008  CA  ALA B 310      11.337  -2.214   9.349  1.00  0.57           C  
ATOM   4009  C   ALA B 310      11.469  -3.522   8.531  1.00  0.62           C  
ATOM   4010  O   ALA B 310      12.125  -3.517   7.513  1.00  0.68           O  
ATOM   4011  CB  ALA B 310      10.778  -1.108   8.453  1.00  0.59           C  
ATOM   4012  H   ALA B 310      13.174  -1.083   9.349  1.00  0.52           H  
ATOM   4013  HA  ALA B 310      10.703  -2.343  10.208  1.00  0.59           H  
ATOM   4014  HB1 ALA B 310      10.924  -0.150   8.931  1.00  1.18           H  
ATOM   4015  HB2 ALA B 310      11.295  -1.120   7.505  1.00  1.12           H  
ATOM   4016  HB3 ALA B 310       9.725  -1.274   8.292  1.00  1.22           H  
ATOM   4017  N   PRO B 311      10.899  -4.646   8.952  1.00  0.68           N  
ATOM   4018  CA  PRO B 311      11.082  -5.915   8.181  1.00  0.74           C  
ATOM   4019  C   PRO B 311      10.691  -5.805   6.695  1.00  0.65           C  
ATOM   4020  O   PRO B 311      11.027  -6.668   5.905  1.00  0.70           O  
ATOM   4021  CB  PRO B 311      10.185  -6.920   8.938  1.00  0.90           C  
ATOM   4022  CG  PRO B 311       9.551  -6.205  10.150  1.00  0.98           C  
ATOM   4023  CD  PRO B 311      10.045  -4.742  10.176  1.00  0.79           C  
ATOM   4024  HA  PRO B 311      12.110  -6.232   8.255  1.00  0.81           H  
ATOM   4025  HB2 PRO B 311       9.407  -7.293   8.281  1.00  0.97           H  
ATOM   4026  HB3 PRO B 311      10.784  -7.755   9.286  1.00  1.05           H  
ATOM   4027  HG2 PRO B 311       8.468  -6.227  10.061  1.00  1.14           H  
ATOM   4028  HG3 PRO B 311       9.842  -6.703  11.067  1.00  1.19           H  
ATOM   4029  HD2 PRO B 311       9.205  -4.063  10.113  1.00  0.79           H  
ATOM   4030  HD3 PRO B 311      10.633  -4.545  11.061  1.00  0.82           H  
ATOM   4031  N   ASN B 312       9.996  -4.763   6.307  1.00  0.60           N  
ATOM   4032  CA  ASN B 312       9.591  -4.603   4.869  1.00  0.59           C  
ATOM   4033  C   ASN B 312      10.169  -3.298   4.323  1.00  0.53           C  
ATOM   4034  O   ASN B 312       9.763  -2.812   3.285  1.00  0.53           O  
ATOM   4035  CB  ASN B 312       8.064  -4.573   4.770  1.00  0.67           C  
ATOM   4036  CG  ASN B 312       7.513  -5.966   5.082  1.00  0.74           C  
ATOM   4037  OD1 ASN B 312       8.210  -6.953   4.945  1.00  0.74           O  
ATOM   4038  ND2 ASN B 312       6.284  -6.090   5.501  1.00  0.85           N  
ATOM   4039  H   ASN B 312       9.745  -4.079   6.959  1.00  0.64           H  
ATOM   4040  HA  ASN B 312       9.968  -5.429   4.277  1.00  0.63           H  
ATOM   4041  HB2 ASN B 312       7.670  -3.859   5.478  1.00  0.69           H  
ATOM   4042  HB3 ASN B 312       7.773  -4.289   3.770  1.00  0.71           H  
ATOM   4043 HD21 ASN B 312       5.722  -5.296   5.613  1.00  0.89           H  
ATOM   4044 HD22 ASN B 312       5.923  -6.979   5.705  1.00  0.91           H  
ATOM   4045  N   GLY B 313      11.109  -2.723   5.020  1.00  0.52           N  
ATOM   4046  CA  GLY B 313      11.708  -1.443   4.551  1.00  0.50           C  
ATOM   4047  C   GLY B 313      10.733  -0.304   4.856  1.00  0.45           C  
ATOM   4048  O   GLY B 313       9.661  -0.524   5.381  1.00  0.45           O  
ATOM   4049  H   GLY B 313      11.418  -3.133   5.852  1.00  0.53           H  
ATOM   4050  HA2 GLY B 313      12.644  -1.272   5.063  1.00  0.53           H  
ATOM   4051  HA3 GLY B 313      11.879  -1.491   3.486  1.00  0.51           H  
ATOM   4052  N   LEU B 314      11.096   0.913   4.558  1.00  0.43           N  
ATOM   4053  CA  LEU B 314      10.193   2.058   4.858  1.00  0.40           C  
ATOM   4054  C   LEU B 314       9.136   2.159   3.742  1.00  0.38           C  
ATOM   4055  O   LEU B 314       9.308   2.884   2.789  1.00  0.39           O  
ATOM   4056  CB  LEU B 314      11.060   3.335   4.888  1.00  0.41           C  
ATOM   4057  CG  LEU B 314      10.364   4.457   5.689  1.00  0.41           C  
ATOM   4058  CD1 LEU B 314      10.757   4.354   7.169  1.00  0.45           C  
ATOM   4059  CD2 LEU B 314      10.808   5.830   5.162  1.00  0.44           C  
ATOM   4060  H   LEU B 314      11.980   1.091   4.169  1.00  0.45           H  
ATOM   4061  HA  LEU B 314       9.714   1.914   5.815  1.00  0.41           H  
ATOM   4062  HB2 LEU B 314      12.018   3.104   5.341  1.00  0.44           H  
ATOM   4063  HB3 LEU B 314      11.230   3.673   3.875  1.00  0.41           H  
ATOM   4064  HG  LEU B 314       9.292   4.366   5.591  1.00  0.40           H  
ATOM   4065 HD11 LEU B 314      11.839   4.418   7.259  1.00  1.14           H  
ATOM   4066 HD12 LEU B 314      10.299   5.168   7.720  1.00  1.06           H  
ATOM   4067 HD13 LEU B 314      10.416   3.406   7.568  1.00  1.13           H  
ATOM   4068 HD21 LEU B 314      11.887   5.856   5.085  1.00  1.14           H  
ATOM   4069 HD22 LEU B 314      10.372   6.003   4.187  1.00  1.08           H  
ATOM   4070 HD23 LEU B 314      10.479   6.600   5.845  1.00  1.06           H  
ATOM   4071  N   HIS B 315       8.030   1.445   3.856  1.00  0.36           N  
ATOM   4072  CA  HIS B 315       6.981   1.521   2.777  1.00  0.35           C  
ATOM   4073  C   HIS B 315       6.037   2.703   3.026  1.00  0.32           C  
ATOM   4074  O   HIS B 315       6.322   3.580   3.817  1.00  0.32           O  
ATOM   4075  CB  HIS B 315       6.195   0.190   2.609  1.00  0.35           C  
ATOM   4076  CG  HIS B 315       5.582  -0.330   3.892  1.00  0.34           C  
ATOM   4077  ND1 HIS B 315       4.246  -0.738   3.961  1.00  0.34           N  
ATOM   4078  CD2 HIS B 315       6.110  -0.601   5.137  1.00  0.36           C  
ATOM   4079  CE1 HIS B 315       4.033  -1.228   5.196  1.00  0.35           C  
ATOM   4080  NE2 HIS B 315       5.132  -1.166   5.951  1.00  0.36           N  
ATOM   4081  H   HIS B 315       7.899   0.887   4.646  1.00  0.37           H  
ATOM   4082  HA  HIS B 315       7.491   1.715   1.839  1.00  0.36           H  
ATOM   4083  HB2 HIS B 315       5.403   0.346   1.894  1.00  0.35           H  
ATOM   4084  HB3 HIS B 315       6.869  -0.558   2.216  1.00  0.38           H  
ATOM   4085  HD2 HIS B 315       7.129  -0.419   5.439  1.00  0.38           H  
ATOM   4086  HE1 HIS B 315       3.090  -1.633   5.532  1.00  0.36           H  
ATOM   4087  N   THR B 316       4.943   2.761   2.316  1.00  0.32           N  
ATOM   4088  CA  THR B 316       4.003   3.917   2.457  1.00  0.33           C  
ATOM   4089  C   THR B 316       3.547   4.091   3.916  1.00  0.33           C  
ATOM   4090  O   THR B 316       3.461   5.197   4.413  1.00  0.35           O  
ATOM   4091  CB  THR B 316       2.786   3.669   1.558  1.00  0.35           C  
ATOM   4092  OG1 THR B 316       3.229   3.158   0.307  1.00  0.38           O  
ATOM   4093  CG2 THR B 316       2.028   4.980   1.319  1.00  0.36           C  
ATOM   4094  H   THR B 316       4.757   2.062   1.656  1.00  0.33           H  
ATOM   4095  HA  THR B 316       4.502   4.820   2.132  1.00  0.34           H  
ATOM   4096  HB  THR B 316       2.127   2.956   2.028  1.00  0.36           H  
ATOM   4097  HG1 THR B 316       2.458   2.998  -0.240  1.00  0.97           H  
ATOM   4098 HG21 THR B 316       1.998   5.556   2.233  1.00  1.03           H  
ATOM   4099 HG22 THR B 316       2.528   5.551   0.548  1.00  1.03           H  
ATOM   4100 HG23 THR B 316       1.019   4.758   1.001  1.00  1.06           H  
ATOM   4101  N   ARG B 317       3.247   3.025   4.605  1.00  0.33           N  
ATOM   4102  CA  ARG B 317       2.794   3.148   6.029  1.00  0.35           C  
ATOM   4103  C   ARG B 317       3.794   3.968   6.863  1.00  0.35           C  
ATOM   4104  O   ARG B 317       3.437   5.015   7.363  1.00  0.36           O  
ATOM   4105  CB  ARG B 317       2.555   1.717   6.578  1.00  0.38           C  
ATOM   4106  CG  ARG B 317       2.695   1.592   8.115  1.00  0.42           C  
ATOM   4107  CD  ARG B 317       1.451   2.103   8.832  1.00  0.47           C  
ATOM   4108  NE  ARG B 317       1.785   2.248  10.283  1.00  0.68           N  
ATOM   4109  CZ  ARG B 317       0.951   2.814  11.114  1.00  0.73           C  
ATOM   4110  NH1 ARG B 317      -0.227   3.196  10.707  1.00  1.73           N  
ATOM   4111  NH2 ARG B 317       1.292   2.974  12.367  1.00  0.86           N  
ATOM   4112  H   ARG B 317       3.312   2.139   4.192  1.00  0.33           H  
ATOM   4113  HA  ARG B 317       1.858   3.688   6.030  1.00  0.37           H  
ATOM   4114  HB2 ARG B 317       1.555   1.413   6.307  1.00  0.40           H  
ATOM   4115  HB3 ARG B 317       3.247   1.046   6.104  1.00  0.37           H  
ATOM   4116  HG2 ARG B 317       2.819   0.547   8.358  1.00  0.47           H  
ATOM   4117  HG3 ARG B 317       3.558   2.129   8.469  1.00  0.42           H  
ATOM   4118  HD2 ARG B 317       1.159   3.054   8.429  1.00  0.67           H  
ATOM   4119  HD3 ARG B 317       0.649   1.393   8.703  1.00  0.42           H  
ATOM   4120  HE  ARG B 317       2.652   1.930  10.612  1.00  1.50           H  
ATOM   4121 HH11 ARG B 317      -0.496   3.057   9.755  1.00  1.95           H  
ATOM   4122 HH12 ARG B 317      -0.863   3.626  11.350  1.00  2.44           H  
ATOM   4123 HH21 ARG B 317       2.188   2.663  12.685  1.00  1.24           H  
ATOM   4124 HH22 ARG B 317       0.656   3.404  13.008  1.00  1.30           H  
ATOM   4125  N   PRO B 318       5.027   3.542   7.024  1.00  0.35           N  
ATOM   4126  CA  PRO B 318       5.991   4.349   7.818  1.00  0.36           C  
ATOM   4127  C   PRO B 318       6.198   5.731   7.186  1.00  0.35           C  
ATOM   4128  O   PRO B 318       6.369   6.717   7.876  1.00  0.35           O  
ATOM   4129  CB  PRO B 318       7.264   3.486   7.760  1.00  0.39           C  
ATOM   4130  CG  PRO B 318       7.076   2.487   6.613  1.00  0.39           C  
ATOM   4131  CD  PRO B 318       5.566   2.270   6.458  1.00  0.36           C  
ATOM   4132  HA  PRO B 318       5.651   4.447   8.837  1.00  0.38           H  
ATOM   4133  HB2 PRO B 318       8.135   4.104   7.586  1.00  0.40           H  
ATOM   4134  HB3 PRO B 318       7.381   2.947   8.690  1.00  0.41           H  
ATOM   4135  HG2 PRO B 318       7.490   2.894   5.700  1.00  0.39           H  
ATOM   4136  HG3 PRO B 318       7.560   1.549   6.849  1.00  0.42           H  
ATOM   4137  HD2 PRO B 318       5.295   2.145   5.422  1.00  0.34           H  
ATOM   4138  HD3 PRO B 318       5.251   1.432   7.052  1.00  0.38           H  
ATOM   4139  N   ALA B 319       6.182   5.817   5.878  1.00  0.34           N  
ATOM   4140  CA  ALA B 319       6.376   7.142   5.228  1.00  0.33           C  
ATOM   4141  C   ALA B 319       5.270   8.095   5.698  1.00  0.31           C  
ATOM   4142  O   ALA B 319       5.535   9.186   6.162  1.00  0.42           O  
ATOM   4143  CB  ALA B 319       6.314   6.976   3.700  1.00  0.36           C  
ATOM   4144  H   ALA B 319       6.054   5.021   5.320  1.00  0.35           H  
ATOM   4145  HA  ALA B 319       7.339   7.539   5.508  1.00  0.35           H  
ATOM   4146  HB1 ALA B 319       6.729   6.015   3.427  1.00  1.07           H  
ATOM   4147  HB2 ALA B 319       5.286   7.031   3.363  1.00  1.10           H  
ATOM   4148  HB3 ALA B 319       6.889   7.761   3.227  1.00  1.05           H  
ATOM   4149  N   ALA B 320       4.032   7.696   5.565  1.00  0.30           N  
ATOM   4150  CA  ALA B 320       2.920   8.594   5.991  1.00  0.29           C  
ATOM   4151  C   ALA B 320       3.134   9.007   7.440  1.00  0.31           C  
ATOM   4152  O   ALA B 320       2.984  10.160   7.790  1.00  0.31           O  
ATOM   4153  CB  ALA B 320       1.581   7.862   5.860  1.00  0.31           C  
ATOM   4154  H   ALA B 320       3.845   6.818   5.154  1.00  0.41           H  
ATOM   4155  HA  ALA B 320       2.913   9.483   5.376  1.00  0.29           H  
ATOM   4156  HB1 ALA B 320       1.489   7.459   4.862  1.00  1.08           H  
ATOM   4157  HB2 ALA B 320       1.539   7.056   6.580  1.00  1.03           H  
ATOM   4158  HB3 ALA B 320       0.771   8.553   6.047  1.00  1.03           H  
ATOM   4159  N   GLN B 321       3.505   8.092   8.287  1.00  0.34           N  
ATOM   4160  CA  GLN B 321       3.742   8.479   9.698  1.00  0.38           C  
ATOM   4161  C   GLN B 321       5.031   9.314   9.768  1.00  0.36           C  
ATOM   4162  O   GLN B 321       5.112  10.287  10.492  1.00  0.37           O  
ATOM   4163  CB  GLN B 321       3.846   7.214  10.571  1.00  0.45           C  
ATOM   4164  CG  GLN B 321       3.672   7.573  12.059  1.00  1.05           C  
ATOM   4165  CD  GLN B 321       3.328   6.311  12.862  1.00  1.36           C  
ATOM   4166  OE1 GLN B 321       4.024   5.322  12.796  1.00  1.88           O  
ATOM   4167  NE2 GLN B 321       2.268   6.303  13.625  1.00  2.14           N  
ATOM   4168  H   GLN B 321       3.649   7.171   7.987  1.00  0.34           H  
ATOM   4169  HA  GLN B 321       2.914   9.083  10.033  1.00  0.39           H  
ATOM   4170  HB2 GLN B 321       3.076   6.516  10.277  1.00  1.07           H  
ATOM   4171  HB3 GLN B 321       4.814   6.761  10.425  1.00  0.96           H  
ATOM   4172  HG2 GLN B 321       4.590   7.998  12.434  1.00  1.76           H  
ATOM   4173  HG3 GLN B 321       2.873   8.291  12.173  1.00  1.79           H  
ATOM   4174 HE21 GLN B 321       1.698   7.097  13.683  1.00  2.57           H  
ATOM   4175 HE22 GLN B 321       2.043   5.500  14.142  1.00  2.66           H  
ATOM   4176  N   PHE B 322       6.038   8.938   9.020  1.00  0.35           N  
ATOM   4177  CA  PHE B 322       7.326   9.704   9.043  1.00  0.34           C  
ATOM   4178  C   PHE B 322       7.103  11.157   8.594  1.00  0.30           C  
ATOM   4179  O   PHE B 322       7.520  12.082   9.263  1.00  0.32           O  
ATOM   4180  CB  PHE B 322       8.336   9.026   8.112  1.00  0.35           C  
ATOM   4181  CG  PHE B 322       9.680   9.712   8.216  1.00  0.39           C  
ATOM   4182  CD1 PHE B 322      10.571   9.364   9.251  1.00  0.46           C  
ATOM   4183  CD2 PHE B 322      10.049  10.686   7.269  1.00  0.42           C  
ATOM   4184  CE1 PHE B 322      11.829   9.993   9.339  1.00  0.53           C  
ATOM   4185  CE2 PHE B 322      11.306  11.315   7.358  1.00  0.48           C  
ATOM   4186  CZ  PHE B 322      12.196  10.969   8.392  1.00  0.53           C  
ATOM   4187  H   PHE B 322       5.948   8.141   8.454  1.00  0.35           H  
ATOM   4188  HA  PHE B 322       7.720   9.703  10.050  1.00  0.38           H  
ATOM   4189  HB2 PHE B 322       8.440   7.988   8.390  1.00  0.38           H  
ATOM   4190  HB3 PHE B 322       7.981   9.092   7.096  1.00  0.33           H  
ATOM   4191  HD1 PHE B 322      10.289   8.617   9.979  1.00  0.50           H  
ATOM   4192  HD2 PHE B 322       9.367  10.953   6.474  1.00  0.43           H  
ATOM   4193  HE1 PHE B 322      12.512   9.726  10.132  1.00  0.61           H  
ATOM   4194  HE2 PHE B 322      11.588  12.063   6.631  1.00  0.54           H  
ATOM   4195  HZ  PHE B 322      13.160  11.451   8.460  1.00  0.59           H  
ATOM   4196  N   VAL B 323       6.475  11.382   7.462  1.00  0.27           N  
ATOM   4197  CA  VAL B 323       6.268  12.789   6.994  1.00  0.26           C  
ATOM   4198  C   VAL B 323       5.338  13.516   7.970  1.00  0.28           C  
ATOM   4199  O   VAL B 323       5.427  14.715   8.154  1.00  0.32           O  
ATOM   4200  CB  VAL B 323       5.663  12.764   5.575  1.00  0.25           C  
ATOM   4201  CG1 VAL B 323       5.465  14.197   5.009  1.00  0.26           C  
ATOM   4202  CG2 VAL B 323       6.609  11.977   4.662  1.00  0.29           C  
ATOM   4203  H   VAL B 323       6.165  10.638   6.894  1.00  0.27           H  
ATOM   4204  HA  VAL B 323       7.224  13.298   6.966  1.00  0.27           H  
ATOM   4205  HB  VAL B 323       4.710  12.259   5.609  1.00  0.27           H  
ATOM   4206 HG11 VAL B 323       5.307  14.895   5.815  1.00  1.07           H  
ATOM   4207 HG12 VAL B 323       6.339  14.501   4.439  1.00  1.05           H  
ATOM   4208 HG13 VAL B 323       4.600  14.210   4.357  1.00  0.99           H  
ATOM   4209 HG21 VAL B 323       7.577  12.450   4.668  1.00  1.03           H  
ATOM   4210 HG22 VAL B 323       6.703  10.962   5.023  1.00  0.96           H  
ATOM   4211 HG23 VAL B 323       6.219  11.969   3.654  1.00  1.06           H  
ATOM   4212  N   LYS B 324       4.456  12.798   8.598  1.00  0.29           N  
ATOM   4213  CA  LYS B 324       3.533  13.453   9.564  1.00  0.34           C  
ATOM   4214  C   LYS B 324       4.346  14.093  10.696  1.00  0.35           C  
ATOM   4215  O   LYS B 324       4.096  15.213  11.096  1.00  0.37           O  
ATOM   4216  CB  LYS B 324       2.573  12.415  10.153  1.00  0.40           C  
ATOM   4217  CG  LYS B 324       1.417  13.136  10.860  1.00  0.46           C  
ATOM   4218  CD  LYS B 324       0.700  12.176  11.819  1.00  0.71           C  
ATOM   4219  CE  LYS B 324       0.357  10.868  11.098  1.00  0.75           C  
ATOM   4220  NZ  LYS B 324      -0.762  10.187  11.809  1.00  1.57           N  
ATOM   4221  H   LYS B 324       4.431  11.830   8.442  1.00  0.29           H  
ATOM   4222  HA  LYS B 324       2.965  14.218   9.056  1.00  0.37           H  
ATOM   4223  HB2 LYS B 324       2.182  11.799   9.356  1.00  0.45           H  
ATOM   4224  HB3 LYS B 324       3.100  11.796  10.864  1.00  0.42           H  
ATOM   4225  HG2 LYS B 324       1.803  13.976  11.421  1.00  0.52           H  
ATOM   4226  HG3 LYS B 324       0.714  13.491  10.122  1.00  0.66           H  
ATOM   4227  HD2 LYS B 324       1.342  11.965  12.661  1.00  1.24           H  
ATOM   4228  HD3 LYS B 324      -0.212  12.638  12.171  1.00  1.30           H  
ATOM   4229  HE2 LYS B 324       0.067  11.077  10.079  1.00  1.19           H  
ATOM   4230  HE3 LYS B 324       1.222  10.226  11.098  1.00  1.23           H  
ATOM   4231  HZ1 LYS B 324      -0.764  10.474  12.808  1.00  1.89           H  
ATOM   4232  HZ2 LYS B 324      -1.666  10.454  11.373  1.00  2.14           H  
ATOM   4233  HZ3 LYS B 324      -0.636   9.156  11.744  1.00  2.15           H  
ATOM   4234  N   GLU B 325       5.309  13.384  11.227  1.00  0.36           N  
ATOM   4235  CA  GLU B 325       6.127  13.943  12.344  1.00  0.42           C  
ATOM   4236  C   GLU B 325       6.909  15.173  11.861  1.00  0.43           C  
ATOM   4237  O   GLU B 325       6.906  16.208  12.496  1.00  0.51           O  
ATOM   4238  CB  GLU B 325       7.121  12.879  12.823  1.00  0.46           C  
ATOM   4239  CG  GLU B 325       7.786  13.328  14.139  1.00  0.54           C  
ATOM   4240  CD  GLU B 325       6.873  12.989  15.326  1.00  1.15           C  
ATOM   4241  OE1 GLU B 325       6.288  11.917  15.312  1.00  1.88           O  
ATOM   4242  OE2 GLU B 325       6.778  13.803  16.232  1.00  1.84           O  
ATOM   4243  H   GLU B 325       5.489  12.480  10.895  1.00  0.36           H  
ATOM   4244  HA  GLU B 325       5.480  14.224  13.161  1.00  0.44           H  
ATOM   4245  HB2 GLU B 325       6.603  11.943  12.974  1.00  0.48           H  
ATOM   4246  HB3 GLU B 325       7.881  12.747  12.068  1.00  0.45           H  
ATOM   4247  HG2 GLU B 325       8.732  12.815  14.256  1.00  1.00           H  
ATOM   4248  HG3 GLU B 325       7.961  14.395  14.116  1.00  1.06           H  
ATOM   4249  N   ALA B 326       7.602  15.063  10.753  1.00  0.39           N  
ATOM   4250  CA  ALA B 326       8.406  16.222  10.252  1.00  0.41           C  
ATOM   4251  C   ALA B 326       7.504  17.435   9.966  1.00  0.44           C  
ATOM   4252  O   ALA B 326       7.755  18.522  10.449  1.00  0.59           O  
ATOM   4253  CB  ALA B 326       9.154  15.801   8.974  1.00  0.45           C  
ATOM   4254  H   ALA B 326       7.619  14.216  10.255  1.00  0.39           H  
ATOM   4255  HA  ALA B 326       9.127  16.499  11.006  1.00  0.46           H  
ATOM   4256  HB1 ALA B 326       8.562  15.073   8.436  1.00  1.10           H  
ATOM   4257  HB2 ALA B 326       9.324  16.665   8.342  1.00  1.15           H  
ATOM   4258  HB3 ALA B 326      10.107  15.362   9.241  1.00  1.08           H  
ATOM   4259  N   LYS B 327       6.467  17.274   9.189  1.00  0.46           N  
ATOM   4260  CA  LYS B 327       5.589  18.449   8.897  1.00  0.56           C  
ATOM   4261  C   LYS B 327       5.148  19.099  10.213  1.00  0.61           C  
ATOM   4262  O   LYS B 327       4.655  20.210  10.230  1.00  0.71           O  
ATOM   4263  CB  LYS B 327       4.352  18.025   8.080  1.00  0.63           C  
ATOM   4264  CG  LYS B 327       4.721  17.889   6.590  1.00  0.73           C  
ATOM   4265  CD  LYS B 327       3.474  17.486   5.793  1.00  0.74           C  
ATOM   4266  CE  LYS B 327       3.801  17.414   4.297  1.00  0.78           C  
ATOM   4267  NZ  LYS B 327       4.074  18.783   3.769  1.00  1.37           N  
ATOM   4268  H   LYS B 327       6.276  16.398   8.795  1.00  0.53           H  
ATOM   4269  HA  LYS B 327       6.157  19.173   8.330  1.00  0.62           H  
ATOM   4270  HB2 LYS B 327       3.992  17.074   8.447  1.00  1.11           H  
ATOM   4271  HB3 LYS B 327       3.573  18.769   8.187  1.00  1.11           H  
ATOM   4272  HG2 LYS B 327       5.092  18.836   6.221  1.00  1.31           H  
ATOM   4273  HG3 LYS B 327       5.483  17.131   6.473  1.00  1.35           H  
ATOM   4274  HD2 LYS B 327       3.133  16.520   6.130  1.00  1.34           H  
ATOM   4275  HD3 LYS B 327       2.695  18.216   5.953  1.00  1.25           H  
ATOM   4276  HE2 LYS B 327       4.670  16.794   4.147  1.00  1.10           H  
ATOM   4277  HE3 LYS B 327       2.961  16.989   3.767  1.00  1.13           H  
ATOM   4278  HZ1 LYS B 327       3.371  19.450   4.146  1.00  1.81           H  
ATOM   4279  HZ2 LYS B 327       5.028  19.082   4.057  1.00  1.87           H  
ATOM   4280  HZ3 LYS B 327       4.013  18.772   2.730  1.00  1.82           H  
ATOM   4281  N   GLY B 328       5.330  18.428  11.317  1.00  0.61           N  
ATOM   4282  CA  GLY B 328       4.926  19.028  12.620  1.00  0.74           C  
ATOM   4283  C   GLY B 328       5.946  20.099  13.024  1.00  0.72           C  
ATOM   4284  O   GLY B 328       5.648  20.996  13.788  1.00  0.79           O  
ATOM   4285  H   GLY B 328       5.739  17.537  11.290  1.00  0.56           H  
ATOM   4286  HA2 GLY B 328       3.948  19.476  12.523  1.00  0.85           H  
ATOM   4287  HA3 GLY B 328       4.899  18.260  13.378  1.00  0.79           H  
ATOM   4288  N   PHE B 329       7.149  20.006  12.511  1.00  0.66           N  
ATOM   4289  CA  PHE B 329       8.213  21.008  12.847  1.00  0.66           C  
ATOM   4290  C   PHE B 329       8.428  21.935  11.648  1.00  0.64           C  
ATOM   4291  O   PHE B 329       8.382  21.511  10.511  1.00  0.62           O  
ATOM   4292  CB  PHE B 329       9.515  20.274  13.173  1.00  0.64           C  
ATOM   4293  CG  PHE B 329       9.314  19.431  14.414  1.00  0.67           C  
ATOM   4294  CD1 PHE B 329       9.196  20.050  15.674  1.00  0.76           C  
ATOM   4295  CD2 PHE B 329       9.237  18.026  14.312  1.00  0.67           C  
ATOM   4296  CE1 PHE B 329       9.003  19.268  16.830  1.00  0.81           C  
ATOM   4297  CE2 PHE B 329       9.043  17.245  15.469  1.00  0.73           C  
ATOM   4298  CZ  PHE B 329       8.926  17.866  16.727  1.00  0.79           C  
ATOM   4299  H   PHE B 329       7.355  19.271  11.896  1.00  0.62           H  
ATOM   4300  HA  PHE B 329       7.911  21.597  13.702  1.00  0.71           H  
ATOM   4301  HB2 PHE B 329       9.788  19.639  12.342  1.00  0.60           H  
ATOM   4302  HB3 PHE B 329      10.299  20.994  13.351  1.00  0.67           H  
ATOM   4303  HD1 PHE B 329       9.253  21.126  15.755  1.00  0.82           H  
ATOM   4304  HD2 PHE B 329       9.327  17.549  13.347  1.00  0.66           H  
ATOM   4305  HE1 PHE B 329       8.912  19.744  17.796  1.00  0.91           H  
ATOM   4306  HE2 PHE B 329       8.984  16.169  15.390  1.00  0.77           H  
ATOM   4307  HZ  PHE B 329       8.777  17.267  17.613  1.00  0.85           H  
ATOM   4308  N   THR B 330       8.653  23.203  11.889  1.00  0.66           N  
ATOM   4309  CA  THR B 330       8.859  24.165  10.762  1.00  0.66           C  
ATOM   4310  C   THR B 330      10.354  24.241  10.413  1.00  0.63           C  
ATOM   4311  O   THR B 330      10.739  24.814   9.409  1.00  0.64           O  
ATOM   4312  CB  THR B 330       8.347  25.550  11.204  1.00  0.70           C  
ATOM   4313  OG1 THR B 330       7.176  25.379  11.992  1.00  1.44           O  
ATOM   4314  CG2 THR B 330       8.016  26.431   9.987  1.00  1.59           C  
ATOM   4315  H   THR B 330       8.686  23.532  12.812  1.00  0.68           H  
ATOM   4316  HA  THR B 330       8.306  23.829   9.898  1.00  0.66           H  
ATOM   4317  HB  THR B 330       9.104  26.041  11.798  1.00  1.10           H  
ATOM   4318  HG1 THR B 330       7.101  26.134  12.582  1.00  1.93           H  
ATOM   4319 HG21 THR B 330       7.477  25.851   9.249  1.00  2.08           H  
ATOM   4320 HG22 THR B 330       7.402  27.266  10.305  1.00  2.13           H  
ATOM   4321 HG23 THR B 330       8.936  26.807   9.555  1.00  2.17           H  
ATOM   4322  N   SER B 331      11.196  23.675  11.238  1.00  0.62           N  
ATOM   4323  CA  SER B 331      12.666  23.714  10.970  1.00  0.62           C  
ATOM   4324  C   SER B 331      12.986  22.953   9.681  1.00  0.60           C  
ATOM   4325  O   SER B 331      12.278  22.042   9.297  1.00  0.58           O  
ATOM   4326  CB  SER B 331      13.400  23.042  12.131  1.00  0.64           C  
ATOM   4327  OG  SER B 331      13.119  21.646  12.117  1.00  1.38           O  
ATOM   4328  H   SER B 331      10.860  23.228  12.042  1.00  0.63           H  
ATOM   4329  HA  SER B 331      12.994  24.738  10.880  1.00  0.65           H  
ATOM   4330  HB2 SER B 331      14.462  23.189  12.025  1.00  1.16           H  
ATOM   4331  HB3 SER B 331      13.070  23.475  13.064  1.00  1.12           H  
ATOM   4332  HG  SER B 331      13.761  21.209  12.682  1.00  1.84           H  
ATOM   4333  N   GLU B 332      14.059  23.304   9.019  1.00  0.60           N  
ATOM   4334  CA  GLU B 332      14.426  22.577   7.769  1.00  0.59           C  
ATOM   4335  C   GLU B 332      14.881  21.161   8.137  1.00  0.55           C  
ATOM   4336  O   GLU B 332      15.680  20.971   9.033  1.00  0.55           O  
ATOM   4337  CB  GLU B 332      15.568  23.322   7.048  1.00  0.62           C  
ATOM   4338  CG  GLU B 332      14.993  24.380   6.096  1.00  1.29           C  
ATOM   4339  CD  GLU B 332      16.139  25.108   5.390  1.00  1.95           C  
ATOM   4340  OE1 GLU B 332      17.278  24.915   5.793  1.00  2.60           O  
ATOM   4341  OE2 GLU B 332      15.859  25.849   4.460  1.00  2.53           O  
ATOM   4342  H   GLU B 332      14.627  24.031   9.353  1.00  0.63           H  
ATOM   4343  HA  GLU B 332      13.562  22.516   7.123  1.00  0.59           H  
ATOM   4344  HB2 GLU B 332      16.195  23.810   7.783  1.00  0.97           H  
ATOM   4345  HB3 GLU B 332      16.165  22.619   6.480  1.00  0.99           H  
ATOM   4346  HG2 GLU B 332      14.366  23.896   5.358  1.00  1.67           H  
ATOM   4347  HG3 GLU B 332      14.406  25.092   6.657  1.00  1.92           H  
ATOM   4348  N   ILE B 333      14.377  20.170   7.446  1.00  0.53           N  
ATOM   4349  CA  ILE B 333      14.770  18.756   7.735  1.00  0.50           C  
ATOM   4350  C   ILE B 333      15.138  18.063   6.422  1.00  0.48           C  
ATOM   4351  O   ILE B 333      14.404  18.124   5.454  1.00  0.48           O  
ATOM   4352  CB  ILE B 333      13.593  18.022   8.376  1.00  0.48           C  
ATOM   4353  CG1 ILE B 333      13.166  18.762   9.651  1.00  0.51           C  
ATOM   4354  CG2 ILE B 333      14.020  16.599   8.742  1.00  0.46           C  
ATOM   4355  CD1 ILE B 333      11.838  18.183  10.205  1.00  0.50           C  
ATOM   4356  H   ILE B 333      13.738  20.356   6.730  1.00  0.54           H  
ATOM   4357  HA  ILE B 333      15.616  18.729   8.404  1.00  0.50           H  
ATOM   4358  HB  ILE B 333      12.769  17.987   7.678  1.00  0.48           H  
ATOM   4359 HG12 ILE B 333      13.945  18.661  10.395  1.00  0.51           H  
ATOM   4360 HG13 ILE B 333      13.033  19.810   9.420  1.00  0.53           H  
ATOM   4361 HG21 ILE B 333      14.878  16.641   9.401  1.00  1.08           H  
ATOM   4362 HG22 ILE B 333      13.205  16.097   9.244  1.00  1.14           H  
ATOM   4363 HG23 ILE B 333      14.281  16.056   7.845  1.00  1.11           H  
ATOM   4364 HD11 ILE B 333      11.340  17.590   9.449  1.00  1.16           H  
ATOM   4365 HD12 ILE B 333      12.045  17.561  11.065  1.00  1.07           H  
ATOM   4366 HD13 ILE B 333      11.186  18.993  10.503  1.00  1.13           H  
ATOM   4367  N   THR B 334      16.260  17.390   6.390  1.00  0.46           N  
ATOM   4368  CA  THR B 334      16.688  16.664   5.153  1.00  0.45           C  
ATOM   4369  C   THR B 334      17.048  15.226   5.525  1.00  0.43           C  
ATOM   4370  O   THR B 334      17.546  14.960   6.601  1.00  0.43           O  
ATOM   4371  CB  THR B 334      17.908  17.360   4.529  1.00  0.48           C  
ATOM   4372  OG1 THR B 334      17.551  18.691   4.178  1.00  0.51           O  
ATOM   4373  CG2 THR B 334      18.371  16.605   3.264  1.00  0.51           C  
ATOM   4374  H   THR B 334      16.818  17.346   7.194  1.00  0.46           H  
ATOM   4375  HA  THR B 334      15.882  16.648   4.432  1.00  0.45           H  
ATOM   4376  HB  THR B 334      18.713  17.384   5.248  1.00  0.49           H  
ATOM   4377  HG1 THR B 334      18.318  19.253   4.319  1.00  0.98           H  
ATOM   4378 HG21 THR B 334      17.549  16.033   2.848  1.00  1.15           H  
ATOM   4379 HG22 THR B 334      18.715  17.319   2.527  1.00  1.05           H  
ATOM   4380 HG23 THR B 334      19.181  15.933   3.514  1.00  1.14           H  
ATOM   4381  N   VAL B 335      16.833  14.304   4.625  1.00  0.42           N  
ATOM   4382  CA  VAL B 335      17.184  12.873   4.878  1.00  0.42           C  
ATOM   4383  C   VAL B 335      18.197  12.468   3.812  1.00  0.43           C  
ATOM   4384  O   VAL B 335      17.880  12.477   2.644  1.00  0.59           O  
ATOM   4385  CB  VAL B 335      15.921  12.018   4.728  1.00  0.45           C  
ATOM   4386  CG1 VAL B 335      16.272  10.540   4.898  1.00  0.45           C  
ATOM   4387  CG2 VAL B 335      14.896  12.422   5.791  1.00  0.49           C  
ATOM   4388  H   VAL B 335      16.477  14.559   3.748  1.00  0.43           H  
ATOM   4389  HA  VAL B 335      17.609  12.745   5.865  1.00  0.42           H  
ATOM   4390  HB  VAL B 335      15.500  12.174   3.745  1.00  0.47           H  
ATOM   4391 HG11 VAL B 335      16.853  10.409   5.799  1.00  1.09           H  
ATOM   4392 HG12 VAL B 335      15.363   9.961   4.968  1.00  1.14           H  
ATOM   4393 HG13 VAL B 335      16.846  10.206   4.045  1.00  1.11           H  
ATOM   4394 HG21 VAL B 335      14.816  13.498   5.824  1.00  1.21           H  
ATOM   4395 HG22 VAL B 335      13.933  11.998   5.542  1.00  1.10           H  
ATOM   4396 HG23 VAL B 335      15.212  12.054   6.756  1.00  1.10           H  
ATOM   4397  N   THR B 336      19.418  12.145   4.176  1.00  0.42           N  
ATOM   4398  CA  THR B 336      20.437  11.787   3.139  1.00  0.44           C  
ATOM   4399  C   THR B 336      20.637  10.279   3.111  1.00  0.44           C  
ATOM   4400  O   THR B 336      20.919   9.664   4.121  1.00  0.45           O  
ATOM   4401  CB  THR B 336      21.766  12.465   3.486  1.00  0.48           C  
ATOM   4402  OG1 THR B 336      21.579  13.873   3.530  1.00  0.51           O  
ATOM   4403  CG2 THR B 336      22.810  12.120   2.422  1.00  0.56           C  
ATOM   4404  H   THR B 336      19.683  12.169   5.119  1.00  0.51           H  
ATOM   4405  HA  THR B 336      20.110  12.125   2.165  1.00  0.44           H  
ATOM   4406  HB  THR B 336      22.110  12.116   4.447  1.00  0.49           H  
ATOM   4407  HG1 THR B 336      22.443  14.289   3.521  1.00  1.05           H  
ATOM   4408 HG21 THR B 336      22.416  12.350   1.443  1.00  1.18           H  
ATOM   4409 HG22 THR B 336      23.706  12.699   2.595  1.00  1.11           H  
ATOM   4410 HG23 THR B 336      23.046  11.067   2.476  1.00  1.21           H  
ATOM   4411  N   SER B 337      20.486   9.675   1.960  1.00  0.45           N  
ATOM   4412  CA  SER B 337      20.657   8.199   1.848  1.00  0.48           C  
ATOM   4413  C   SER B 337      21.489   7.860   0.603  1.00  0.55           C  
ATOM   4414  O   SER B 337      21.106   8.157  -0.511  1.00  0.56           O  
ATOM   4415  CB  SER B 337      19.280   7.554   1.715  1.00  0.48           C  
ATOM   4416  OG  SER B 337      19.430   6.219   1.248  1.00  1.36           O  
ATOM   4417  H   SER B 337      20.251  10.184   1.161  1.00  0.46           H  
ATOM   4418  HA  SER B 337      21.150   7.815   2.730  1.00  0.49           H  
ATOM   4419  HB2 SER B 337      18.795   7.543   2.676  1.00  1.04           H  
ATOM   4420  HB3 SER B 337      18.680   8.127   1.018  1.00  1.06           H  
ATOM   4421  HG  SER B 337      19.768   6.256   0.348  1.00  1.84           H  
ATOM   4422  N   ASN B 338      22.606   7.213   0.793  1.00  0.63           N  
ATOM   4423  CA  ASN B 338      23.462   6.815  -0.369  1.00  0.72           C  
ATOM   4424  C   ASN B 338      23.544   7.952  -1.416  1.00  0.77           C  
ATOM   4425  O   ASN B 338      23.028   7.835  -2.511  1.00  0.94           O  
ATOM   4426  CB  ASN B 338      22.871   5.535  -1.016  1.00  0.78           C  
ATOM   4427  CG  ASN B 338      23.543   4.273  -0.447  1.00  1.52           C  
ATOM   4428  OD1 ASN B 338      24.246   4.329   0.546  1.00  2.35           O  
ATOM   4429  ND2 ASN B 338      23.358   3.129  -1.052  1.00  2.18           N  
ATOM   4430  H   ASN B 338      22.865   6.973   1.708  1.00  0.65           H  
ATOM   4431  HA  ASN B 338      24.461   6.606  -0.011  1.00  0.78           H  
ATOM   4432  HB2 ASN B 338      21.811   5.491  -0.807  1.00  1.29           H  
ATOM   4433  HB3 ASN B 338      23.020   5.557  -2.088  1.00  1.24           H  
ATOM   4434 HD21 ASN B 338      22.796   3.086  -1.855  1.00  2.35           H  
ATOM   4435 HD22 ASN B 338      23.783   2.315  -0.707  1.00  2.92           H  
ATOM   4436  N   GLY B 339      24.227   9.027  -1.114  1.00  0.76           N  
ATOM   4437  CA  GLY B 339      24.386  10.128  -2.118  1.00  0.86           C  
ATOM   4438  C   GLY B 339      23.041  10.724  -2.563  1.00  0.75           C  
ATOM   4439  O   GLY B 339      23.015  11.718  -3.261  1.00  0.76           O  
ATOM   4440  H   GLY B 339      24.683   9.104  -0.249  1.00  0.80           H  
ATOM   4441  HA2 GLY B 339      24.986  10.912  -1.683  1.00  0.96           H  
ATOM   4442  HA3 GLY B 339      24.898   9.737  -2.984  1.00  0.97           H  
ATOM   4443  N   LYS B 340      21.931  10.137  -2.186  1.00  0.68           N  
ATOM   4444  CA  LYS B 340      20.596  10.687  -2.609  1.00  0.62           C  
ATOM   4445  C   LYS B 340      19.882  11.293  -1.396  1.00  0.56           C  
ATOM   4446  O   LYS B 340      19.659  10.616  -0.412  1.00  0.58           O  
ATOM   4447  CB  LYS B 340      19.743   9.545  -3.169  1.00  0.65           C  
ATOM   4448  CG  LYS B 340      20.234   9.164  -4.572  1.00  1.04           C  
ATOM   4449  CD  LYS B 340      19.366   8.004  -5.150  1.00  1.17           C  
ATOM   4450  CE  LYS B 340      18.840   8.355  -6.554  1.00  1.63           C  
ATOM   4451  NZ  LYS B 340      19.914   9.010  -7.353  1.00  2.43           N  
ATOM   4452  H   LYS B 340      21.969   9.331  -1.628  1.00  0.69           H  
ATOM   4453  HA  LYS B 340      20.720  11.445  -3.370  1.00  0.65           H  
ATOM   4454  HB2 LYS B 340      19.822   8.688  -2.516  1.00  0.99           H  
ATOM   4455  HB3 LYS B 340      18.715   9.859  -3.228  1.00  0.91           H  
ATOM   4456  HG2 LYS B 340      20.172  10.034  -5.208  1.00  1.37           H  
ATOM   4457  HG3 LYS B 340      21.267   8.844  -4.509  1.00  1.57           H  
ATOM   4458  HD2 LYS B 340      19.962   7.105  -5.218  1.00  1.70           H  
ATOM   4459  HD3 LYS B 340      18.521   7.814  -4.502  1.00  1.51           H  
ATOM   4460  HE2 LYS B 340      18.525   7.450  -7.053  1.00  2.05           H  
ATOM   4461  HE3 LYS B 340      17.998   9.025  -6.464  1.00  2.05           H  
ATOM   4462  HZ1 LYS B 340      20.817   8.942  -6.845  1.00  2.84           H  
ATOM   4463  HZ2 LYS B 340      20.000   8.534  -8.274  1.00  2.96           H  
ATOM   4464  HZ3 LYS B 340      19.672  10.012  -7.502  1.00  2.80           H  
ATOM   4465  N   SER B 341      19.536  12.567  -1.445  1.00  0.52           N  
ATOM   4466  CA  SER B 341      18.851  13.218  -0.274  1.00  0.50           C  
ATOM   4467  C   SER B 341      17.524  13.853  -0.704  1.00  0.48           C  
ATOM   4468  O   SER B 341      17.367  14.316  -1.817  1.00  0.57           O  
ATOM   4469  CB  SER B 341      19.776  14.298   0.322  1.00  0.59           C  
ATOM   4470  OG  SER B 341      21.130  13.952   0.056  1.00  1.29           O  
ATOM   4471  H   SER B 341      19.748  13.109  -2.236  1.00  0.52           H  
ATOM   4472  HA  SER B 341      18.638  12.479   0.477  1.00  0.49           H  
ATOM   4473  HB2 SER B 341      19.566  15.259  -0.124  1.00  1.20           H  
ATOM   4474  HB3 SER B 341      19.616  14.361   1.394  1.00  1.02           H  
ATOM   4475  HG  SER B 341      21.521  14.663  -0.460  1.00  1.74           H  
ATOM   4476  N   ALA B 342      16.558  13.857   0.185  1.00  0.41           N  
ATOM   4477  CA  ALA B 342      15.214  14.441  -0.150  1.00  0.41           C  
ATOM   4478  C   ALA B 342      14.611  15.143   1.082  1.00  0.39           C  
ATOM   4479  O   ALA B 342      15.080  14.985   2.192  1.00  0.40           O  
ATOM   4480  CB  ALA B 342      14.282  13.317  -0.610  1.00  0.43           C  
ATOM   4481  H   ALA B 342      16.717  13.451   1.067  1.00  0.41           H  
ATOM   4482  HA  ALA B 342      15.321  15.163  -0.949  1.00  0.45           H  
ATOM   4483  HB1 ALA B 342      14.791  12.704  -1.340  1.00  1.03           H  
ATOM   4484  HB2 ALA B 342      14.006  12.713   0.232  1.00  1.15           H  
ATOM   4485  HB3 ALA B 342      13.396  13.740  -1.050  1.00  1.12           H  
ATOM   4486  N   SER B 343      13.587  15.940   0.877  1.00  0.38           N  
ATOM   4487  CA  SER B 343      12.951  16.690   2.011  1.00  0.37           C  
ATOM   4488  C   SER B 343      11.878  15.832   2.710  1.00  0.34           C  
ATOM   4489  O   SER B 343      11.036  15.231   2.073  1.00  0.34           O  
ATOM   4490  CB  SER B 343      12.324  17.979   1.446  1.00  0.40           C  
ATOM   4491  OG  SER B 343      13.134  19.089   1.816  1.00  1.19           O  
ATOM   4492  H   SER B 343      13.243  16.060  -0.033  1.00  0.38           H  
ATOM   4493  HA  SER B 343      13.711  16.955   2.730  1.00  0.39           H  
ATOM   4494  HB2 SER B 343      12.287  17.915   0.368  1.00  0.87           H  
ATOM   4495  HB3 SER B 343      11.316  18.113   1.827  1.00  0.91           H  
ATOM   4496  HG  SER B 343      13.756  18.789   2.484  1.00  1.66           H  
ATOM   4497  N   ALA B 344      11.918  15.757   4.023  1.00  0.35           N  
ATOM   4498  CA  ALA B 344      10.927  14.930   4.776  1.00  0.33           C  
ATOM   4499  C   ALA B 344       9.529  15.562   4.725  1.00  0.33           C  
ATOM   4500  O   ALA B 344       8.542  14.914   5.010  1.00  0.34           O  
ATOM   4501  CB  ALA B 344      11.376  14.823   6.234  1.00  0.34           C  
ATOM   4502  H   ALA B 344      12.611  16.214   4.532  1.00  0.38           H  
ATOM   4503  HA  ALA B 344      10.891  13.943   4.345  1.00  0.32           H  
ATOM   4504  HB1 ALA B 344      11.528  15.815   6.636  1.00  1.08           H  
ATOM   4505  HB2 ALA B 344      10.617  14.314   6.809  1.00  1.05           H  
ATOM   4506  HB3 ALA B 344      12.303  14.269   6.285  1.00  1.08           H  
ATOM   4507  N   LYS B 345       9.429  16.808   4.332  1.00  0.33           N  
ATOM   4508  CA  LYS B 345       8.084  17.459   4.228  1.00  0.35           C  
ATOM   4509  C   LYS B 345       7.652  17.347   2.772  1.00  0.32           C  
ATOM   4510  O   LYS B 345       6.821  18.084   2.278  1.00  0.34           O  
ATOM   4511  CB  LYS B 345       8.150  18.924   4.681  1.00  0.40           C  
ATOM   4512  CG  LYS B 345       9.157  19.711   3.843  1.00  1.33           C  
ATOM   4513  CD  LYS B 345       9.197  21.157   4.358  1.00  1.36           C  
ATOM   4514  CE  LYS B 345      10.164  22.000   3.516  1.00  2.03           C  
ATOM   4515  NZ  LYS B 345       9.458  22.492   2.300  1.00  2.52           N  
ATOM   4516  H   LYS B 345      10.236  17.302   4.070  1.00  0.34           H  
ATOM   4517  HA  LYS B 345       7.370  16.926   4.848  1.00  0.35           H  
ATOM   4518  HB2 LYS B 345       7.173  19.372   4.575  1.00  1.03           H  
ATOM   4519  HB3 LYS B 345       8.446  18.962   5.720  1.00  0.95           H  
ATOM   4520  HG2 LYS B 345      10.137  19.263   3.938  1.00  1.92           H  
ATOM   4521  HG3 LYS B 345       8.854  19.705   2.808  1.00  1.95           H  
ATOM   4522  HD2 LYS B 345       8.206  21.584   4.298  1.00  1.60           H  
ATOM   4523  HD3 LYS B 345       9.524  21.159   5.387  1.00  1.64           H  
ATOM   4524  HE2 LYS B 345      10.503  22.844   4.099  1.00  2.52           H  
ATOM   4525  HE3 LYS B 345      11.014  21.401   3.224  1.00  2.55           H  
ATOM   4526  HZ1 LYS B 345       8.448  22.623   2.518  1.00  2.84           H  
ATOM   4527  HZ2 LYS B 345       9.869  23.399   2.002  1.00  2.98           H  
ATOM   4528  HZ3 LYS B 345       9.560  21.798   1.534  1.00  2.82           H  
ATOM   4529  N   SER B 346       8.246  16.399   2.098  1.00  0.29           N  
ATOM   4530  CA  SER B 346       7.926  16.173   0.653  1.00  0.29           C  
ATOM   4531  C   SER B 346       7.879  14.677   0.320  1.00  0.26           C  
ATOM   4532  O   SER B 346       8.874  14.071  -0.027  1.00  0.27           O  
ATOM   4533  CB  SER B 346       8.985  16.869  -0.209  1.00  0.34           C  
ATOM   4534  OG  SER B 346       8.408  17.236  -1.458  1.00  1.34           O  
ATOM   4535  H   SER B 346       8.907  15.860   2.591  1.00  0.29           H  
ATOM   4536  HA  SER B 346       6.958  16.602   0.434  1.00  0.29           H  
ATOM   4537  HB2 SER B 346       9.331  17.757   0.295  1.00  1.05           H  
ATOM   4538  HB3 SER B 346       9.825  16.201  -0.370  1.00  1.00           H  
ATOM   4539  HG  SER B 346       7.693  16.621  -1.648  1.00  1.87           H  
ATOM   4540  N   LEU B 347       6.716  14.088   0.411  1.00  0.24           N  
ATOM   4541  CA  LEU B 347       6.569  12.640   0.100  1.00  0.24           C  
ATOM   4542  C   LEU B 347       6.986  12.398  -1.356  1.00  0.25           C  
ATOM   4543  O   LEU B 347       7.569  11.382  -1.681  1.00  0.25           O  
ATOM   4544  CB  LEU B 347       5.104  12.235   0.337  1.00  0.25           C  
ATOM   4545  CG  LEU B 347       4.861  10.731   0.095  1.00  0.27           C  
ATOM   4546  CD1 LEU B 347       5.762   9.888   1.024  1.00  0.38           C  
ATOM   4547  CD2 LEU B 347       3.361  10.426   0.371  1.00  0.31           C  
ATOM   4548  H   LEU B 347       5.933  14.598   0.703  1.00  0.25           H  
ATOM   4549  HA  LEU B 347       7.201  12.078   0.743  1.00  0.24           H  
ATOM   4550  HB2 LEU B 347       4.836  12.475   1.353  1.00  0.27           H  
ATOM   4551  HB3 LEU B 347       4.482  12.796  -0.330  1.00  0.31           H  
ATOM   4552  HG  LEU B 347       5.091  10.492  -0.933  1.00  0.38           H  
ATOM   4553 HD11 LEU B 347       5.809  10.348   2.001  1.00  1.03           H  
ATOM   4554 HD12 LEU B 347       5.368   8.886   1.119  1.00  1.10           H  
ATOM   4555 HD13 LEU B 347       6.755   9.831   0.605  1.00  1.18           H  
ATOM   4556 HD21 LEU B 347       2.990  11.067   1.166  1.00  1.04           H  
ATOM   4557 HD22 LEU B 347       2.787  10.608  -0.521  1.00  1.03           H  
ATOM   4558 HD23 LEU B 347       3.233   9.394   0.660  1.00  1.06           H  
ATOM   4559  N   PHE B 348       6.694  13.314  -2.239  1.00  0.27           N  
ATOM   4560  CA  PHE B 348       7.079  13.106  -3.667  1.00  0.29           C  
ATOM   4561  C   PHE B 348       8.589  12.853  -3.782  1.00  0.30           C  
ATOM   4562  O   PHE B 348       9.015  11.906  -4.413  1.00  0.33           O  
ATOM   4563  CB  PHE B 348       6.777  14.356  -4.501  1.00  0.30           C  
ATOM   4564  CG  PHE B 348       5.291  14.663  -4.547  1.00  0.29           C  
ATOM   4565  CD1 PHE B 348       4.395  13.765  -5.163  1.00  0.31           C  
ATOM   4566  CD2 PHE B 348       4.807  15.872  -4.001  1.00  0.30           C  
ATOM   4567  CE1 PHE B 348       3.020  14.078  -5.227  1.00  0.32           C  
ATOM   4568  CE2 PHE B 348       3.434  16.178  -4.065  1.00  0.31           C  
ATOM   4569  CZ  PHE B 348       2.542  15.280  -4.677  1.00  0.32           C  
ATOM   4570  H   PHE B 348       6.216  14.126  -1.969  1.00  0.27           H  
ATOM   4571  HA  PHE B 348       6.537  12.264  -4.072  1.00  0.31           H  
ATOM   4572  HB2 PHE B 348       7.304  15.196  -4.078  1.00  0.30           H  
ATOM   4573  HB3 PHE B 348       7.135  14.192  -5.509  1.00  0.31           H  
ATOM   4574  HD1 PHE B 348       4.760  12.837  -5.583  1.00  0.34           H  
ATOM   4575  HD2 PHE B 348       5.491  16.563  -3.531  1.00  0.32           H  
ATOM   4576  HE1 PHE B 348       2.330  13.396  -5.698  1.00  0.36           H  
ATOM   4577  HE2 PHE B 348       3.067  17.101  -3.641  1.00  0.34           H  
ATOM   4578  HZ  PHE B 348       1.490  15.513  -4.724  1.00  0.34           H  
ATOM   4579  N   LYS B 349       9.412  13.706  -3.214  1.00  0.31           N  
ATOM   4580  CA  LYS B 349      10.881  13.499  -3.358  1.00  0.35           C  
ATOM   4581  C   LYS B 349      11.339  12.269  -2.555  1.00  0.37           C  
ATOM   4582  O   LYS B 349      12.153  11.496  -3.025  1.00  0.50           O  
ATOM   4583  CB  LYS B 349      11.628  14.767  -2.914  1.00  0.40           C  
ATOM   4584  CG  LYS B 349      11.177  15.946  -3.791  1.00  0.45           C  
ATOM   4585  CD  LYS B 349      12.186  17.101  -3.688  1.00  0.78           C  
ATOM   4586  CE  LYS B 349      12.236  17.660  -2.251  1.00  0.65           C  
ATOM   4587  NZ  LYS B 349      12.303  19.149  -2.309  1.00  1.28           N  
ATOM   4588  H   LYS B 349       9.068  14.490  -2.728  1.00  0.31           H  
ATOM   4589  HA  LYS B 349      11.100  13.321  -4.400  1.00  0.37           H  
ATOM   4590  HB2 LYS B 349      11.409  14.976  -1.878  1.00  0.40           H  
ATOM   4591  HB3 LYS B 349      12.688  14.620  -3.041  1.00  0.46           H  
ATOM   4592  HG2 LYS B 349      11.111  15.623  -4.822  1.00  0.55           H  
ATOM   4593  HG3 LYS B 349      10.208  16.288  -3.462  1.00  0.46           H  
ATOM   4594  HD2 LYS B 349      13.167  16.744  -3.975  1.00  1.54           H  
ATOM   4595  HD3 LYS B 349      11.888  17.891  -4.364  1.00  1.53           H  
ATOM   4596  HE2 LYS B 349      11.350  17.367  -1.704  1.00  1.17           H  
ATOM   4597  HE3 LYS B 349      13.111  17.281  -1.741  1.00  1.21           H  
ATOM   4598  HZ1 LYS B 349      13.041  19.437  -2.983  1.00  1.67           H  
ATOM   4599  HZ2 LYS B 349      11.386  19.524  -2.624  1.00  1.77           H  
ATOM   4600  HZ3 LYS B 349      12.527  19.525  -1.365  1.00  1.85           H  
ATOM   4601  N   LEU B 350      10.835  12.069  -1.358  1.00  0.32           N  
ATOM   4602  CA  LEU B 350      11.274  10.867  -0.566  1.00  0.32           C  
ATOM   4603  C   LEU B 350      11.196   9.633  -1.479  1.00  0.33           C  
ATOM   4604  O   LEU B 350      12.155   8.906  -1.635  1.00  0.37           O  
ATOM   4605  CB  LEU B 350      10.354  10.638   0.644  1.00  0.31           C  
ATOM   4606  CG  LEU B 350      10.583  11.704   1.737  1.00  0.32           C  
ATOM   4607  CD1 LEU B 350       9.505  11.555   2.833  1.00  0.34           C  
ATOM   4608  CD2 LEU B 350      12.003  11.554   2.362  1.00  0.42           C  
ATOM   4609  H   LEU B 350      10.195  12.716  -0.993  1.00  0.38           H  
ATOM   4610  HA  LEU B 350      12.292  11.005  -0.225  1.00  0.34           H  
ATOM   4611  HB2 LEU B 350       9.329  10.682   0.314  1.00  0.33           H  
ATOM   4612  HB3 LEU B 350      10.555   9.661   1.057  1.00  0.34           H  
ATOM   4613  HG  LEU B 350      10.486  12.687   1.292  1.00  0.39           H  
ATOM   4614 HD11 LEU B 350       8.555  11.309   2.389  1.00  1.07           H  
ATOM   4615 HD12 LEU B 350       9.786  10.771   3.521  1.00  1.02           H  
ATOM   4616 HD13 LEU B 350       9.417  12.486   3.367  1.00  1.08           H  
ATOM   4617 HD21 LEU B 350      12.421  10.586   2.116  1.00  1.12           H  
ATOM   4618 HD22 LEU B 350      12.647  12.328   1.974  1.00  1.09           H  
ATOM   4619 HD23 LEU B 350      11.952  11.654   3.442  1.00  1.12           H  
ATOM   4620  N   GLN B 351      10.042   9.391  -2.051  1.00  0.35           N  
ATOM   4621  CA  GLN B 351       9.834   8.202  -2.944  1.00  0.39           C  
ATOM   4622  C   GLN B 351      11.079   7.927  -3.805  1.00  0.40           C  
ATOM   4623  O   GLN B 351      11.248   6.837  -4.317  1.00  0.45           O  
ATOM   4624  CB  GLN B 351       8.628   8.494  -3.873  1.00  0.46           C  
ATOM   4625  CG  GLN B 351       7.355   7.799  -3.379  1.00  0.58           C  
ATOM   4626  CD  GLN B 351       7.065   8.209  -1.942  1.00  1.14           C  
ATOM   4627  OE1 GLN B 351       7.725   9.065  -1.393  1.00  2.08           O  
ATOM   4628  NE2 GLN B 351       6.093   7.627  -1.308  1.00  1.61           N  
ATOM   4629  H   GLN B 351       9.278   9.967  -1.850  1.00  0.37           H  
ATOM   4630  HA  GLN B 351       9.625   7.330  -2.339  1.00  0.40           H  
ATOM   4631  HB2 GLN B 351       8.455   9.560  -3.902  1.00  0.64           H  
ATOM   4632  HB3 GLN B 351       8.841   8.146  -4.869  1.00  0.70           H  
ATOM   4633  HG2 GLN B 351       6.523   8.088  -4.009  1.00  1.31           H  
ATOM   4634  HG3 GLN B 351       7.486   6.726  -3.430  1.00  1.31           H  
ATOM   4635 HE21 GLN B 351       5.564   6.937  -1.758  1.00  1.82           H  
ATOM   4636 HE22 GLN B 351       5.889   7.880  -0.385  1.00  2.25           H  
ATOM   4637  N   THR B 352      11.932   8.895  -3.999  1.00  0.38           N  
ATOM   4638  CA  THR B 352      13.132   8.663  -4.856  1.00  0.40           C  
ATOM   4639  C   THR B 352      14.273   8.074  -4.025  1.00  0.40           C  
ATOM   4640  O   THR B 352      15.267   7.625  -4.561  1.00  0.43           O  
ATOM   4641  CB  THR B 352      13.555   9.987  -5.493  1.00  0.40           C  
ATOM   4642  OG1 THR B 352      13.964  10.898  -4.483  1.00  0.39           O  
ATOM   4643  CG2 THR B 352      12.366  10.567  -6.265  1.00  0.41           C  
ATOM   4644  H   THR B 352      11.778   9.775  -3.595  1.00  0.38           H  
ATOM   4645  HA  THR B 352      12.881   7.964  -5.636  1.00  0.42           H  
ATOM   4646  HB  THR B 352      14.370   9.817  -6.179  1.00  0.43           H  
ATOM   4647  HG1 THR B 352      14.885  11.119  -4.638  1.00  1.00           H  
ATOM   4648 HG21 THR B 352      11.493  10.592  -5.622  1.00  1.15           H  
ATOM   4649 HG22 THR B 352      12.600  11.568  -6.592  1.00  1.01           H  
ATOM   4650 HG23 THR B 352      12.162   9.944  -7.126  1.00  1.14           H  
ATOM   4651  N   LEU B 353      14.139   8.052  -2.724  1.00  0.37           N  
ATOM   4652  CA  LEU B 353      15.222   7.468  -1.874  1.00  0.38           C  
ATOM   4653  C   LEU B 353      14.923   5.994  -1.614  1.00  0.40           C  
ATOM   4654  O   LEU B 353      13.942   5.653  -0.985  1.00  0.39           O  
ATOM   4655  CB  LEU B 353      15.277   8.189  -0.525  1.00  0.37           C  
ATOM   4656  CG  LEU B 353      15.445   9.691  -0.733  1.00  0.38           C  
ATOM   4657  CD1 LEU B 353      15.559  10.362   0.641  1.00  0.38           C  
ATOM   4658  CD2 LEU B 353      16.703   9.973  -1.572  1.00  0.45           C  
ATOM   4659  H   LEU B 353      13.325   8.408  -2.309  1.00  0.36           H  
ATOM   4660  HA  LEU B 353      16.177   7.558  -2.374  1.00  0.41           H  
ATOM   4661  HB2 LEU B 353      14.360   8.005   0.015  1.00  0.36           H  
ATOM   4662  HB3 LEU B 353      16.111   7.814   0.050  1.00  0.38           H  
ATOM   4663  HG  LEU B 353      14.577  10.069  -1.248  1.00  0.40           H  
ATOM   4664 HD11 LEU B 353      16.294   9.839   1.235  1.00  1.07           H  
ATOM   4665 HD12 LEU B 353      15.860  11.391   0.525  1.00  1.05           H  
ATOM   4666 HD13 LEU B 353      14.602  10.321   1.140  1.00  1.10           H  
ATOM   4667 HD21 LEU B 353      17.488   9.282  -1.299  1.00  1.14           H  
ATOM   4668 HD22 LEU B 353      16.463   9.852  -2.619  1.00  1.07           H  
ATOM   4669 HD23 LEU B 353      17.041  10.984  -1.400  1.00  1.12           H  
ATOM   4670  N   GLY B 354      15.758   5.116  -2.087  1.00  0.43           N  
ATOM   4671  CA  GLY B 354      15.518   3.660  -1.851  1.00  0.46           C  
ATOM   4672  C   GLY B 354      15.861   3.322  -0.399  1.00  0.45           C  
ATOM   4673  O   GLY B 354      16.995   3.032  -0.074  1.00  0.48           O  
ATOM   4674  H   GLY B 354      16.539   5.405  -2.600  1.00  0.44           H  
ATOM   4675  HA2 GLY B 354      14.483   3.430  -2.041  1.00  0.45           H  
ATOM   4676  HA3 GLY B 354      16.144   3.078  -2.511  1.00  0.50           H  
ATOM   4677  N   LEU B 355      14.890   3.363   0.481  1.00  0.43           N  
ATOM   4678  CA  LEU B 355      15.152   3.052   1.925  1.00  0.44           C  
ATOM   4679  C   LEU B 355      14.687   1.626   2.256  1.00  0.46           C  
ATOM   4680  O   LEU B 355      13.541   1.404   2.589  1.00  0.46           O  
ATOM   4681  CB  LEU B 355      14.383   4.059   2.786  1.00  0.43           C  
ATOM   4682  CG  LEU B 355      14.710   5.485   2.319  1.00  0.42           C  
ATOM   4683  CD1 LEU B 355      13.988   6.497   3.218  1.00  0.48           C  
ATOM   4684  CD2 LEU B 355      16.233   5.711   2.372  1.00  0.52           C  
ATOM   4685  H   LEU B 355      13.981   3.597   0.194  1.00  0.42           H  
ATOM   4686  HA  LEU B 355      16.209   3.137   2.135  1.00  0.47           H  
ATOM   4687  HB2 LEU B 355      13.322   3.880   2.687  1.00  0.43           H  
ATOM   4688  HB3 LEU B 355      14.674   3.945   3.819  1.00  0.46           H  
ATOM   4689  HG  LEU B 355      14.365   5.611   1.306  1.00  0.44           H  
ATOM   4690 HD11 LEU B 355      14.215   6.290   4.254  1.00  1.16           H  
ATOM   4691 HD12 LEU B 355      14.309   7.499   2.971  1.00  1.11           H  
ATOM   4692 HD13 LEU B 355      12.922   6.416   3.060  1.00  1.14           H  
ATOM   4693 HD21 LEU B 355      16.647   5.187   3.224  1.00  1.08           H  
ATOM   4694 HD22 LEU B 355      16.683   5.328   1.463  1.00  1.20           H  
ATOM   4695 HD23 LEU B 355      16.447   6.768   2.458  1.00  1.10           H  
ATOM   4696  N   THR B 356      15.559   0.652   2.150  1.00  0.48           N  
ATOM   4697  CA  THR B 356      15.162  -0.765   2.442  1.00  0.50           C  
ATOM   4698  C   THR B 356      15.461  -1.141   3.909  1.00  0.54           C  
ATOM   4699  O   THR B 356      15.952  -0.345   4.683  1.00  0.60           O  
ATOM   4700  CB  THR B 356      15.935  -1.695   1.503  1.00  0.53           C  
ATOM   4701  OG1 THR B 356      17.330  -1.522   1.711  1.00  0.57           O  
ATOM   4702  CG2 THR B 356      15.588  -1.371   0.042  1.00  0.54           C  
ATOM   4703  H   THR B 356      16.475   0.841   1.857  1.00  0.48           H  
ATOM   4704  HA  THR B 356      14.103  -0.884   2.256  1.00  0.49           H  
ATOM   4705  HB  THR B 356      15.664  -2.719   1.712  1.00  0.56           H  
ATOM   4706  HG1 THR B 356      17.564  -0.634   1.434  1.00  1.11           H  
ATOM   4707 HG21 THR B 356      15.475  -0.301  -0.079  1.00  1.17           H  
ATOM   4708 HG22 THR B 356      16.380  -1.723  -0.603  1.00  1.18           H  
ATOM   4709 HG23 THR B 356      14.662  -1.862  -0.227  1.00  1.09           H  
ATOM   4710  N   GLN B 357      15.154  -2.363   4.283  1.00  0.56           N  
ATOM   4711  CA  GLN B 357      15.401  -2.827   5.691  1.00  0.61           C  
ATOM   4712  C   GLN B 357      16.904  -2.982   5.950  1.00  0.65           C  
ATOM   4713  O   GLN B 357      17.549  -3.853   5.401  1.00  0.98           O  
ATOM   4714  CB  GLN B 357      14.711  -4.191   5.897  1.00  0.79           C  
ATOM   4715  CG  GLN B 357      14.969  -4.761   7.328  1.00  0.77           C  
ATOM   4716  CD  GLN B 357      15.265  -6.267   7.262  1.00  1.31           C  
ATOM   4717  OE1 GLN B 357      14.932  -6.927   6.296  1.00  2.01           O  
ATOM   4718  NE2 GLN B 357      15.885  -6.838   8.258  1.00  2.05           N  
ATOM   4719  H   GLN B 357      14.758  -2.973   3.623  1.00  0.58           H  
ATOM   4720  HA  GLN B 357      14.991  -2.110   6.380  1.00  0.60           H  
ATOM   4721  HB2 GLN B 357      13.647  -4.067   5.750  1.00  0.89           H  
ATOM   4722  HB3 GLN B 357      15.087  -4.881   5.156  1.00  0.91           H  
ATOM   4723  HG2 GLN B 357      15.806  -4.263   7.791  1.00  1.27           H  
ATOM   4724  HG3 GLN B 357      14.095  -4.610   7.940  1.00  1.12           H  
ATOM   4725 HE21 GLN B 357      16.154  -6.306   9.037  1.00  2.38           H  
ATOM   4726 HE22 GLN B 357      16.082  -7.797   8.227  1.00  2.67           H  
ATOM   4727  N   GLY B 358      17.463  -2.144   6.791  1.00  0.61           N  
ATOM   4728  CA  GLY B 358      18.922  -2.235   7.106  1.00  0.67           C  
ATOM   4729  C   GLY B 358      19.664  -1.114   6.389  1.00  0.62           C  
ATOM   4730  O   GLY B 358      20.878  -1.101   6.326  1.00  0.62           O  
ATOM   4731  H   GLY B 358      16.929  -1.435   7.205  1.00  0.81           H  
ATOM   4732  HA2 GLY B 358      19.061  -2.129   8.173  1.00  0.72           H  
ATOM   4733  HA3 GLY B 358      19.319  -3.187   6.785  1.00  0.78           H  
ATOM   4734  N   THR B 359      18.948  -0.173   5.836  1.00  0.57           N  
ATOM   4735  CA  THR B 359      19.621   0.943   5.109  1.00  0.54           C  
ATOM   4736  C   THR B 359      19.915   2.112   6.056  1.00  0.47           C  
ATOM   4737  O   THR B 359      19.017   2.772   6.550  1.00  0.44           O  
ATOM   4738  CB  THR B 359      18.716   1.418   3.966  1.00  0.54           C  
ATOM   4739  OG1 THR B 359      18.536   0.355   3.041  1.00  0.63           O  
ATOM   4740  CG2 THR B 359      19.361   2.611   3.251  1.00  0.53           C  
ATOM   4741  H   THR B 359      17.969  -0.203   5.892  1.00  0.57           H  
ATOM   4742  HA  THR B 359      20.552   0.590   4.690  1.00  0.58           H  
ATOM   4743  HB  THR B 359      17.757   1.716   4.363  1.00  0.51           H  
ATOM   4744  HG1 THR B 359      17.593   0.216   2.928  1.00  1.08           H  
ATOM   4745 HG21 THR B 359      20.416   2.421   3.110  1.00  1.17           H  
ATOM   4746 HG22 THR B 359      18.890   2.751   2.289  1.00  1.12           H  
ATOM   4747 HG23 THR B 359      19.231   3.505   3.848  1.00  1.14           H  
ATOM   4748  N   VAL B 360      21.170   2.326   6.361  1.00  0.48           N  
ATOM   4749  CA  VAL B 360      21.526   3.408   7.325  1.00  0.45           C  
ATOM   4750  C   VAL B 360      21.412   4.749   6.623  1.00  0.44           C  
ATOM   4751  O   VAL B 360      22.091   5.034   5.657  1.00  0.45           O  
ATOM   4752  CB  VAL B 360      22.970   3.229   7.806  1.00  0.50           C  
ATOM   4753  CG1 VAL B 360      23.308   4.334   8.817  1.00  0.51           C  
ATOM   4754  CG2 VAL B 360      23.146   1.847   8.464  1.00  0.53           C  
ATOM   4755  H   VAL B 360      21.844   1.694   6.037  1.00  0.56           H  
ATOM   4756  HA  VAL B 360      20.857   3.388   8.167  1.00  0.43           H  
ATOM   4757  HB  VAL B 360      23.636   3.313   6.957  1.00  0.58           H  
ATOM   4758 HG11 VAL B 360      22.549   4.365   9.586  1.00  1.16           H  
ATOM   4759 HG12 VAL B 360      24.268   4.127   9.268  1.00  1.14           H  
ATOM   4760 HG13 VAL B 360      23.347   5.288   8.312  1.00  1.12           H  
ATOM   4761 HG21 VAL B 360      22.503   1.125   7.979  1.00  1.14           H  
ATOM   4762 HG22 VAL B 360      24.176   1.531   8.364  1.00  1.14           H  
ATOM   4763 HG23 VAL B 360      22.892   1.906   9.513  1.00  1.17           H  
ATOM   4764  N   VAL B 361      20.511   5.559   7.104  1.00  0.42           N  
ATOM   4765  CA  VAL B 361      20.261   6.888   6.496  1.00  0.42           C  
ATOM   4766  C   VAL B 361      20.799   7.941   7.448  1.00  0.42           C  
ATOM   4767  O   VAL B 361      21.189   7.622   8.545  1.00  0.46           O  
ATOM   4768  CB  VAL B 361      18.744   7.073   6.353  1.00  0.39           C  
ATOM   4769  CG1 VAL B 361      18.156   5.930   5.507  1.00  0.41           C  
ATOM   4770  CG2 VAL B 361      18.096   7.084   7.751  1.00  0.37           C  
ATOM   4771  H   VAL B 361      19.961   5.269   7.867  1.00  0.41           H  
ATOM   4772  HA  VAL B 361      20.736   6.967   5.524  1.00  0.44           H  
ATOM   4773  HB  VAL B 361      18.550   8.011   5.863  1.00  0.40           H  
ATOM   4774 HG11 VAL B 361      18.601   4.984   5.811  1.00  1.16           H  
ATOM   4775 HG12 VAL B 361      17.074   5.886   5.646  1.00  1.04           H  
ATOM   4776 HG13 VAL B 361      18.379   6.115   4.459  1.00  1.08           H  
ATOM   4777 HG21 VAL B 361      18.462   6.246   8.326  1.00  1.09           H  
ATOM   4778 HG22 VAL B 361      18.349   8.005   8.259  1.00  1.10           H  
ATOM   4779 HG23 VAL B 361      17.022   7.013   7.659  1.00  1.05           H  
ATOM   4780  N   THR B 362      20.765   9.190   7.073  1.00  0.42           N  
ATOM   4781  CA  THR B 362      21.207  10.267   8.008  1.00  0.44           C  
ATOM   4782  C   THR B 362      20.142  11.340   7.999  1.00  0.43           C  
ATOM   4783  O   THR B 362      19.777  11.840   6.953  1.00  0.43           O  
ATOM   4784  CB  THR B 362      22.535  10.881   7.580  1.00  0.48           C  
ATOM   4785  OG1 THR B 362      23.501   9.854   7.410  1.00  0.52           O  
ATOM   4786  CG2 THR B 362      22.997  11.856   8.672  1.00  0.50           C  
ATOM   4787  H   THR B 362      20.379   9.429   6.201  1.00  0.44           H  
ATOM   4788  HA  THR B 362      21.297   9.877   9.013  1.00  0.44           H  
ATOM   4789  HB  THR B 362      22.404  11.416   6.655  1.00  0.49           H  
ATOM   4790  HG1 THR B 362      23.916   9.977   6.553  1.00  1.00           H  
ATOM   4791 HG21 THR B 362      23.092  11.326   9.613  1.00  1.20           H  
ATOM   4792 HG22 THR B 362      23.953  12.279   8.398  1.00  1.13           H  
ATOM   4793 HG23 THR B 362      22.268  12.653   8.780  1.00  1.04           H  
ATOM   4794  N   ILE B 363      19.651  11.730   9.141  1.00  0.42           N  
ATOM   4795  CA  ILE B 363      18.623  12.805   9.180  1.00  0.42           C  
ATOM   4796  C   ILE B 363      19.322  14.077   9.634  1.00  0.44           C  
ATOM   4797  O   ILE B 363      19.859  14.132  10.718  1.00  0.46           O  
ATOM   4798  CB  ILE B 363      17.535  12.422  10.183  1.00  0.42           C  
ATOM   4799  CG1 ILE B 363      16.891  11.103   9.737  1.00  0.44           C  
ATOM   4800  CG2 ILE B 363      16.478  13.528  10.237  1.00  0.44           C  
ATOM   4801  CD1 ILE B 363      15.968  10.553  10.835  1.00  0.45           C  
ATOM   4802  H   ILE B 363      19.968  11.349   9.992  1.00  0.42           H  
ATOM   4803  HA  ILE B 363      18.184  12.956   8.202  1.00  0.42           H  
ATOM   4804  HB  ILE B 363      17.978  12.300  11.160  1.00  0.42           H  
ATOM   4805 HG12 ILE B 363      16.316  11.273   8.838  1.00  0.48           H  
ATOM   4806 HG13 ILE B 363      17.668  10.382   9.532  1.00  0.46           H  
ATOM   4807 HG21 ILE B 363      16.081  13.696   9.247  1.00  1.13           H  
ATOM   4808 HG22 ILE B 363      15.680  13.232  10.901  1.00  1.10           H  
ATOM   4809 HG23 ILE B 363      16.931  14.438  10.603  1.00  1.03           H  
ATOM   4810 HD11 ILE B 363      16.378  10.771  11.810  1.00  1.11           H  
ATOM   4811 HD12 ILE B 363      14.995  11.009  10.745  1.00  1.03           H  
ATOM   4812 HD13 ILE B 363      15.871   9.483  10.720  1.00  1.16           H  
ATOM   4813  N   SER B 364      19.336  15.091   8.807  1.00  0.45           N  
ATOM   4814  CA  SER B 364      20.023  16.370   9.176  1.00  0.49           C  
ATOM   4815  C   SER B 364      18.991  17.501   9.162  1.00  0.51           C  
ATOM   4816  O   SER B 364      18.227  17.639   8.227  1.00  0.51           O  
ATOM   4817  CB  SER B 364      21.152  16.653   8.155  1.00  0.51           C  
ATOM   4818  OG  SER B 364      21.181  15.606   7.192  1.00  1.24           O  
ATOM   4819  H   SER B 364      18.895  15.007   7.935  1.00  0.45           H  
ATOM   4820  HA  SER B 364      20.449  16.287  10.170  1.00  0.49           H  
ATOM   4821  HB2 SER B 364      20.981  17.590   7.649  1.00  0.99           H  
ATOM   4822  HB3 SER B 364      22.107  16.703   8.670  1.00  1.08           H  
ATOM   4823  HG  SER B 364      20.466  15.756   6.569  1.00  1.70           H  
ATOM   4824  N   ALA B 365      18.950  18.302  10.195  1.00  0.54           N  
ATOM   4825  CA  ALA B 365      17.953  19.412  10.242  1.00  0.57           C  
ATOM   4826  C   ALA B 365      18.588  20.640  10.888  1.00  0.62           C  
ATOM   4827  O   ALA B 365      19.447  20.534  11.744  1.00  0.62           O  
ATOM   4828  CB  ALA B 365      16.750  18.973  11.081  1.00  0.56           C  
ATOM   4829  H   ALA B 365      19.559  18.161  10.951  1.00  0.54           H  
ATOM   4830  HA  ALA B 365      17.623  19.662   9.243  1.00  0.57           H  
ATOM   4831  HB1 ALA B 365      17.090  18.636  12.050  1.00  1.18           H  
ATOM   4832  HB2 ALA B 365      16.074  19.806  11.207  1.00  1.07           H  
ATOM   4833  HB3 ALA B 365      16.238  18.165  10.580  1.00  1.19           H  
ATOM   4834  N   GLU B 366      18.165  21.811  10.487  1.00  0.67           N  
ATOM   4835  CA  GLU B 366      18.729  23.060  11.076  1.00  0.72           C  
ATOM   4836  C   GLU B 366      17.607  24.093  11.197  1.00  0.75           C  
ATOM   4837  O   GLU B 366      16.988  24.463  10.217  1.00  0.75           O  
ATOM   4838  CB  GLU B 366      19.834  23.607  10.165  1.00  0.75           C  
ATOM   4839  CG  GLU B 366      20.461  24.850  10.805  1.00  0.82           C  
ATOM   4840  CD  GLU B 366      21.564  25.394   9.896  1.00  1.23           C  
ATOM   4841  OE1 GLU B 366      21.915  24.711   8.949  1.00  1.84           O  
ATOM   4842  OE2 GLU B 366      22.040  26.487  10.162  1.00  1.88           O  
ATOM   4843  H   GLU B 366      17.469  21.867   9.798  1.00  0.67           H  
ATOM   4844  HA  GLU B 366      19.136  22.856  12.052  1.00  0.73           H  
ATOM   4845  HB2 GLU B 366      20.596  22.852  10.029  1.00  0.75           H  
ATOM   4846  HB3 GLU B 366      19.416  23.873   9.206  1.00  0.74           H  
ATOM   4847  HG2 GLU B 366      19.704  25.608  10.944  1.00  1.11           H  
ATOM   4848  HG3 GLU B 366      20.887  24.588  11.762  1.00  1.21           H  
ATOM   4849  N   GLY B 367      17.331  24.569  12.385  1.00  0.78           N  
ATOM   4850  CA  GLY B 367      16.242  25.577  12.527  1.00  0.82           C  
ATOM   4851  C   GLY B 367      15.739  25.655  13.974  1.00  0.84           C  
ATOM   4852  O   GLY B 367      16.416  25.289  14.914  1.00  0.84           O  
ATOM   4853  H   GLY B 367      17.830  24.267  13.170  1.00  0.78           H  
ATOM   4854  HA2 GLY B 367      16.619  26.547  12.233  1.00  0.86           H  
ATOM   4855  HA3 GLY B 367      15.420  25.309  11.880  1.00  0.79           H  
ATOM   4856  N   GLU B 368      14.552  26.172  14.133  1.00  0.87           N  
ATOM   4857  CA  GLU B 368      13.977  26.343  15.502  1.00  0.91           C  
ATOM   4858  C   GLU B 368      13.845  24.997  16.234  1.00  0.86           C  
ATOM   4859  O   GLU B 368      14.242  24.885  17.378  1.00  0.87           O  
ATOM   4860  CB  GLU B 368      12.596  27.004  15.406  1.00  0.95           C  
ATOM   4861  CG  GLU B 368      11.960  27.076  16.804  1.00  1.00           C  
ATOM   4862  CD  GLU B 368      10.687  27.927  16.756  1.00  1.50           C  
ATOM   4863  OE1 GLU B 368      10.458  28.571  15.740  1.00  2.11           O  
ATOM   4864  OE2 GLU B 368       9.965  27.927  17.742  1.00  2.15           O  
ATOM   4865  H   GLU B 368      14.086  26.484  13.329  1.00  0.87           H  
ATOM   4866  HA  GLU B 368      14.630  26.983  16.076  1.00  0.95           H  
ATOM   4867  HB2 GLU B 368      12.708  28.003  15.008  1.00  0.98           H  
ATOM   4868  HB3 GLU B 368      11.964  26.424  14.754  1.00  0.92           H  
ATOM   4869  HG2 GLU B 368      11.707  26.076  17.138  1.00  1.19           H  
ATOM   4870  HG3 GLU B 368      12.661  27.519  17.497  1.00  1.37           H  
ATOM   4871  N   ASP B 369      13.256  23.994  15.627  1.00  0.83           N  
ATOM   4872  CA  ASP B 369      13.059  22.685  16.344  1.00  0.80           C  
ATOM   4873  C   ASP B 369      14.020  21.599  15.833  1.00  0.74           C  
ATOM   4874  O   ASP B 369      13.868  20.438  16.156  1.00  0.71           O  
ATOM   4875  CB  ASP B 369      11.623  22.215  16.105  1.00  0.81           C  
ATOM   4876  CG  ASP B 369      10.655  23.116  16.874  1.00  0.88           C  
ATOM   4877  OD1 ASP B 369      10.442  22.856  18.049  1.00  1.37           O  
ATOM   4878  OD2 ASP B 369      10.152  24.057  16.279  1.00  1.44           O  
ATOM   4879  H   ASP B 369      12.892  24.107  14.724  1.00  0.83           H  
ATOM   4880  HA  ASP B 369      13.205  22.824  17.408  1.00  0.82           H  
ATOM   4881  HB2 ASP B 369      11.400  22.266  15.049  1.00  0.80           H  
ATOM   4882  HB3 ASP B 369      11.513  21.198  16.448  1.00  0.80           H  
ATOM   4883  N   GLU B 370      14.983  21.949  15.027  1.00  0.72           N  
ATOM   4884  CA  GLU B 370      15.929  20.920  14.479  1.00  0.68           C  
ATOM   4885  C   GLU B 370      16.335  19.888  15.547  1.00  0.66           C  
ATOM   4886  O   GLU B 370      16.583  18.734  15.240  1.00  0.64           O  
ATOM   4887  CB  GLU B 370      17.202  21.615  13.965  1.00  0.71           C  
ATOM   4888  CG  GLU B 370      17.914  22.338  15.122  1.00  0.80           C  
ATOM   4889  CD  GLU B 370      19.191  23.008  14.610  1.00  1.41           C  
ATOM   4890  OE1 GLU B 370      20.148  22.291  14.355  1.00  2.20           O  
ATOM   4891  OE2 GLU B 370      19.192  24.223  14.480  1.00  1.99           O  
ATOM   4892  H   GLU B 370      15.069  22.883  14.750  1.00  0.75           H  
ATOM   4893  HA  GLU B 370      15.455  20.407  13.656  1.00  0.65           H  
ATOM   4894  HB2 GLU B 370      17.866  20.874  13.543  1.00  0.72           H  
ATOM   4895  HB3 GLU B 370      16.936  22.333  13.204  1.00  0.72           H  
ATOM   4896  HG2 GLU B 370      17.255  23.087  15.539  1.00  1.39           H  
ATOM   4897  HG3 GLU B 370      18.180  21.627  15.887  1.00  1.08           H  
ATOM   4898  N   GLN B 371      16.444  20.295  16.783  1.00  0.68           N  
ATOM   4899  CA  GLN B 371      16.886  19.345  17.846  1.00  0.68           C  
ATOM   4900  C   GLN B 371      15.804  18.309  18.136  1.00  0.68           C  
ATOM   4901  O   GLN B 371      16.082  17.137  18.295  1.00  0.66           O  
ATOM   4902  CB  GLN B 371      17.164  20.127  19.127  1.00  0.72           C  
ATOM   4903  CG  GLN B 371      18.178  21.233  18.840  1.00  1.20           C  
ATOM   4904  CD  GLN B 371      18.523  21.958  20.140  1.00  1.64           C  
ATOM   4905  OE1 GLN B 371      17.908  21.724  21.162  1.00  2.07           O  
ATOM   4906  NE2 GLN B 371      19.486  22.837  20.143  1.00  2.36           N  
ATOM   4907  H   GLN B 371      16.267  21.232  17.006  1.00  0.70           H  
ATOM   4908  HA  GLN B 371      17.788  18.845  17.529  1.00  0.65           H  
ATOM   4909  HB2 GLN B 371      16.244  20.565  19.486  1.00  0.99           H  
ATOM   4910  HB3 GLN B 371      17.563  19.460  19.877  1.00  1.08           H  
ATOM   4911  HG2 GLN B 371      19.073  20.804  18.413  1.00  1.69           H  
ATOM   4912  HG3 GLN B 371      17.748  21.939  18.146  1.00  1.67           H  
ATOM   4913 HE21 GLN B 371      19.978  23.026  19.317  1.00  2.77           H  
ATOM   4914 HE22 GLN B 371      19.718  23.307  20.971  1.00  2.81           H  
ATOM   4915  N   LYS B 372      14.583  18.731  18.232  1.00  0.73           N  
ATOM   4916  CA  LYS B 372      13.498  17.764  18.533  1.00  0.76           C  
ATOM   4917  C   LYS B 372      13.322  16.829  17.342  1.00  0.70           C  
ATOM   4918  O   LYS B 372      13.267  15.625  17.493  1.00  0.72           O  
ATOM   4919  CB  LYS B 372      12.215  18.538  18.823  1.00  0.84           C  
ATOM   4920  CG  LYS B 372      12.391  19.265  20.158  1.00  1.04           C  
ATOM   4921  CD  LYS B 372      11.149  20.100  20.478  1.00  1.42           C  
ATOM   4922  CE  LYS B 372      11.454  21.051  21.648  1.00  1.65           C  
ATOM   4923  NZ  LYS B 372      10.190  21.377  22.366  1.00  2.18           N  
ATOM   4924  H   LYS B 372      14.386  19.683  18.116  1.00  0.75           H  
ATOM   4925  HA  LYS B 372      13.773  17.185  19.400  1.00  0.79           H  
ATOM   4926  HB2 LYS B 372      12.039  19.257  18.034  1.00  0.97           H  
ATOM   4927  HB3 LYS B 372      11.383  17.855  18.889  1.00  0.90           H  
ATOM   4928  HG2 LYS B 372      12.542  18.536  20.942  1.00  1.46           H  
ATOM   4929  HG3 LYS B 372      13.255  19.912  20.103  1.00  1.41           H  
ATOM   4930  HD2 LYS B 372      10.869  20.675  19.606  1.00  1.92           H  
ATOM   4931  HD3 LYS B 372      10.336  19.445  20.753  1.00  1.89           H  
ATOM   4932  HE2 LYS B 372      12.144  20.583  22.336  1.00  1.98           H  
ATOM   4933  HE3 LYS B 372      11.893  21.962  21.265  1.00  2.13           H  
ATOM   4934  HZ1 LYS B 372       9.381  21.013  21.823  1.00  2.68           H  
ATOM   4935  HZ2 LYS B 372      10.204  20.936  23.307  1.00  2.65           H  
ATOM   4936  HZ3 LYS B 372      10.105  22.408  22.469  1.00  2.44           H  
ATOM   4937  N   ALA B 373      13.234  17.369  16.157  1.00  0.67           N  
ATOM   4938  CA  ALA B 373      13.062  16.510  14.954  1.00  0.65           C  
ATOM   4939  C   ALA B 373      14.032  15.328  15.011  1.00  0.62           C  
ATOM   4940  O   ALA B 373      13.640  14.210  15.287  1.00  0.80           O  
ATOM   4941  CB  ALA B 373      13.348  17.338  13.700  1.00  0.68           C  
ATOM   4942  H   ALA B 373      13.253  18.344  16.051  1.00  0.69           H  
ATOM   4943  HA  ALA B 373      12.046  16.141  14.917  1.00  0.69           H  
ATOM   4944  HB1 ALA B 373      14.332  17.776  13.775  1.00  1.12           H  
ATOM   4945  HB2 ALA B 373      13.303  16.699  12.830  1.00  1.28           H  
ATOM   4946  HB3 ALA B 373      12.610  18.121  13.609  1.00  1.27           H  
ATOM   4947  N   VAL B 374      15.281  15.552  14.702  1.00  0.62           N  
ATOM   4948  CA  VAL B 374      16.254  14.416  14.688  1.00  0.57           C  
ATOM   4949  C   VAL B 374      16.073  13.528  15.925  1.00  0.56           C  
ATOM   4950  O   VAL B 374      16.174  12.326  15.837  1.00  0.53           O  
ATOM   4951  CB  VAL B 374      17.699  14.939  14.644  1.00  0.61           C  
ATOM   4952  CG1 VAL B 374      18.648  13.727  14.590  1.00  0.60           C  
ATOM   4953  CG2 VAL B 374      17.911  15.860  13.400  1.00  0.65           C  
ATOM   4954  H   VAL B 374      15.561  16.452  14.420  1.00  0.82           H  
ATOM   4955  HA  VAL B 374      16.074  13.820  13.810  1.00  0.54           H  
ATOM   4956  HB  VAL B 374      17.899  15.496  15.551  1.00  0.64           H  
ATOM   4957 HG11 VAL B 374      18.326  13.049  13.812  1.00  1.13           H  
ATOM   4958 HG12 VAL B 374      19.656  14.057  14.385  1.00  1.15           H  
ATOM   4959 HG13 VAL B 374      18.628  13.214  15.542  1.00  1.25           H  
ATOM   4960 HG21 VAL B 374      16.998  15.928  12.824  1.00  1.27           H  
ATOM   4961 HG22 VAL B 374      18.193  16.852  13.729  1.00  1.14           H  
ATOM   4962 HG23 VAL B 374      18.695  15.463  12.768  1.00  1.20           H  
ATOM   4963  N   GLU B 375      15.798  14.083  17.072  1.00  0.62           N  
ATOM   4964  CA  GLU B 375      15.613  13.202  18.264  1.00  0.66           C  
ATOM   4965  C   GLU B 375      14.312  12.400  18.145  1.00  0.67           C  
ATOM   4966  O   GLU B 375      14.268  11.232  18.483  1.00  0.69           O  
ATOM   4967  CB  GLU B 375      15.581  14.021  19.560  1.00  0.76           C  
ATOM   4968  CG  GLU B 375      16.989  14.522  19.897  1.00  0.78           C  
ATOM   4969  CD  GLU B 375      16.958  15.235  21.257  1.00  1.46           C  
ATOM   4970  OE1 GLU B 375      15.877  15.368  21.808  1.00  2.19           O  
ATOM   4971  OE2 GLU B 375      18.015  15.626  21.728  1.00  2.07           O  
ATOM   4972  H   GLU B 375      15.700  15.053  17.146  1.00  0.66           H  
ATOM   4973  HA  GLU B 375      16.441  12.508  18.310  1.00  0.64           H  
ATOM   4974  HB2 GLU B 375      14.918  14.865  19.437  1.00  0.79           H  
ATOM   4975  HB3 GLU B 375      15.222  13.399  20.368  1.00  0.80           H  
ATOM   4976  HG2 GLU B 375      17.669  13.681  19.943  1.00  1.17           H  
ATOM   4977  HG3 GLU B 375      17.318  15.214  19.135  1.00  1.08           H  
ATOM   4978  N   HIS B 376      13.255  12.996  17.658  1.00  0.70           N  
ATOM   4979  CA  HIS B 376      11.974  12.240  17.526  1.00  0.73           C  
ATOM   4980  C   HIS B 376      12.010  11.367  16.267  1.00  0.63           C  
ATOM   4981  O   HIS B 376      11.681  10.198  16.306  1.00  0.64           O  
ATOM   4982  CB  HIS B 376      10.800  13.224  17.439  1.00  0.81           C  
ATOM   4983  CG  HIS B 376      10.503  13.783  18.805  1.00  0.90           C  
ATOM   4984  ND1 HIS B 376      11.235  14.823  19.355  1.00  1.56           N  
ATOM   4985  CD2 HIS B 376       9.556  13.454  19.744  1.00  1.17           C  
ATOM   4986  CE1 HIS B 376      10.723  15.080  20.573  1.00  1.40           C  
ATOM   4987  NE2 HIS B 376       9.697  14.274  20.859  1.00  1.07           N  
ATOM   4988  H   HIS B 376      13.295  13.928  17.363  1.00  0.73           H  
ATOM   4989  HA  HIS B 376      11.846  11.605  18.390  1.00  0.78           H  
ATOM   4990  HB2 HIS B 376      11.056  14.032  16.769  1.00  0.80           H  
ATOM   4991  HB3 HIS B 376       9.927  12.711  17.065  1.00  0.85           H  
ATOM   4992  HD1 HIS B 376      11.986  15.289  18.934  1.00  2.24           H  
ATOM   4993  HD2 HIS B 376       8.813  12.678  19.633  1.00  1.88           H  
ATOM   4994  HE1 HIS B 376      11.097  15.842  21.239  1.00  1.93           H  
ATOM   4995  N   LEU B 377      12.403  11.923  15.153  1.00  0.57           N  
ATOM   4996  CA  LEU B 377      12.452  11.118  13.899  1.00  0.50           C  
ATOM   4997  C   LEU B 377      13.411   9.939  14.085  1.00  0.49           C  
ATOM   4998  O   LEU B 377      13.181   8.859  13.578  1.00  0.53           O  
ATOM   4999  CB  LEU B 377      12.935  11.986  12.731  1.00  0.48           C  
ATOM   5000  CG  LEU B 377      11.957  13.148  12.483  1.00  0.52           C  
ATOM   5001  CD1 LEU B 377      12.638  14.215  11.619  1.00  0.54           C  
ATOM   5002  CD2 LEU B 377      10.702  12.642  11.750  1.00  0.55           C  
ATOM   5003  H   LEU B 377      12.664  12.867  15.143  1.00  0.59           H  
ATOM   5004  HA  LEU B 377      11.465  10.738  13.681  1.00  0.51           H  
ATOM   5005  HB2 LEU B 377      13.913  12.379  12.964  1.00  0.49           H  
ATOM   5006  HB3 LEU B 377      12.999  11.376  11.845  1.00  0.47           H  
ATOM   5007  HG  LEU B 377      11.671  13.582  13.430  1.00  0.58           H  
ATOM   5008 HD11 LEU B 377      13.576  14.502  12.071  1.00  1.13           H  
ATOM   5009 HD12 LEU B 377      12.822  13.817  10.631  1.00  1.20           H  
ATOM   5010 HD13 LEU B 377      11.996  15.080  11.544  1.00  1.12           H  
ATOM   5011 HD21 LEU B 377      10.988  11.993  10.936  1.00  1.19           H  
ATOM   5012 HD22 LEU B 377      10.075  12.100  12.439  1.00  1.14           H  
ATOM   5013 HD23 LEU B 377      10.153  13.486  11.356  1.00  1.11           H  
ATOM   5014  N   VAL B 378      14.479  10.129  14.817  1.00  0.48           N  
ATOM   5015  CA  VAL B 378      15.433   9.003  15.029  1.00  0.48           C  
ATOM   5016  C   VAL B 378      14.733   7.893  15.804  1.00  0.54           C  
ATOM   5017  O   VAL B 378      14.872   6.728  15.486  1.00  0.58           O  
ATOM   5018  CB  VAL B 378      16.680   9.499  15.794  1.00  0.53           C  
ATOM   5019  CG1 VAL B 378      17.487   8.309  16.351  1.00  0.55           C  
ATOM   5020  CG2 VAL B 378      17.574  10.303  14.834  1.00  0.55           C  
ATOM   5021  H   VAL B 378      14.637  10.998  15.240  1.00  0.51           H  
ATOM   5022  HA  VAL B 378      15.733   8.616  14.070  1.00  0.46           H  
ATOM   5023  HB  VAL B 378      16.369  10.130  16.613  1.00  0.57           H  
ATOM   5024 HG11 VAL B 378      17.725   7.625  15.548  1.00  1.18           H  
ATOM   5025 HG12 VAL B 378      18.403   8.674  16.794  1.00  1.15           H  
ATOM   5026 HG13 VAL B 378      16.910   7.793  17.106  1.00  1.09           H  
ATOM   5027 HG21 VAL B 378      16.960  10.901  14.177  1.00  1.12           H  
ATOM   5028 HG22 VAL B 378      18.226  10.947  15.404  1.00  1.17           H  
ATOM   5029 HG23 VAL B 378      18.172   9.624  14.241  1.00  1.13           H  
ATOM   5030  N   LYS B 379      13.961   8.226  16.799  1.00  0.63           N  
ATOM   5031  CA  LYS B 379      13.252   7.159  17.547  1.00  0.75           C  
ATOM   5032  C   LYS B 379      12.168   6.591  16.632  1.00  0.73           C  
ATOM   5033  O   LYS B 379      12.123   5.408  16.365  1.00  0.99           O  
ATOM   5034  CB  LYS B 379      12.639   7.756  18.820  1.00  0.89           C  
ATOM   5035  CG  LYS B 379      13.765   8.108  19.792  1.00  0.95           C  
ATOM   5036  CD  LYS B 379      13.181   8.713  21.072  1.00  1.20           C  
ATOM   5037  CE  LYS B 379      14.240   8.682  22.178  1.00  1.69           C  
ATOM   5038  NZ  LYS B 379      13.866   9.635  23.261  1.00  2.13           N  
ATOM   5039  H   LYS B 379      13.821   9.164  17.044  1.00  0.64           H  
ATOM   5040  HA  LYS B 379      13.948   6.378  17.808  1.00  0.79           H  
ATOM   5041  HB2 LYS B 379      12.082   8.647  18.574  1.00  0.89           H  
ATOM   5042  HB3 LYS B 379      11.984   7.033  19.283  1.00  0.99           H  
ATOM   5043  HG2 LYS B 379      14.319   7.214  20.035  1.00  1.07           H  
ATOM   5044  HG3 LYS B 379      14.428   8.826  19.327  1.00  0.97           H  
ATOM   5045  HD2 LYS B 379      12.885   9.737  20.885  1.00  1.50           H  
ATOM   5046  HD3 LYS B 379      12.319   8.141  21.383  1.00  1.56           H  
ATOM   5047  HE2 LYS B 379      14.301   7.682  22.583  1.00  2.13           H  
ATOM   5048  HE3 LYS B 379      15.200   8.962  21.768  1.00  2.25           H  
ATOM   5049  HZ1 LYS B 379      13.339  10.434  22.852  1.00  2.52           H  
ATOM   5050  HZ2 LYS B 379      13.272   9.149  23.962  1.00  2.46           H  
ATOM   5051  HZ3 LYS B 379      14.727   9.988  23.725  1.00  2.58           H  
ATOM   5052  N   LEU B 380      11.276   7.423  16.169  1.00  0.59           N  
ATOM   5053  CA  LEU B 380      10.170   6.941  15.298  1.00  0.54           C  
ATOM   5054  C   LEU B 380      10.733   6.161  14.103  1.00  0.52           C  
ATOM   5055  O   LEU B 380      10.119   5.228  13.634  1.00  0.79           O  
ATOM   5056  CB  LEU B 380       9.404   8.174  14.796  1.00  0.52           C  
ATOM   5057  CG  LEU B 380       8.245   7.779  13.868  1.00  0.48           C  
ATOM   5058  CD1 LEU B 380       7.188   6.981  14.645  1.00  0.59           C  
ATOM   5059  CD2 LEU B 380       7.606   9.055  13.293  1.00  0.56           C  
ATOM   5060  H   LEU B 380      11.282   8.364  16.445  1.00  0.72           H  
ATOM   5061  HA  LEU B 380       9.505   6.310  15.869  1.00  0.66           H  
ATOM   5062  HB2 LEU B 380       9.007   8.717  15.644  1.00  0.67           H  
ATOM   5063  HB3 LEU B 380      10.084   8.813  14.257  1.00  0.53           H  
ATOM   5064  HG  LEU B 380       8.619   7.177  13.057  1.00  0.46           H  
ATOM   5065 HD11 LEU B 380       7.061   7.407  15.629  1.00  1.26           H  
ATOM   5066 HD12 LEU B 380       6.245   7.015  14.116  1.00  1.14           H  
ATOM   5067 HD13 LEU B 380       7.507   5.952  14.735  1.00  1.15           H  
ATOM   5068 HD21 LEU B 380       8.382   9.720  12.940  1.00  1.20           H  
ATOM   5069 HD22 LEU B 380       6.955   8.794  12.468  1.00  1.15           H  
ATOM   5070 HD23 LEU B 380       7.029   9.550  14.061  1.00  1.10           H  
ATOM   5071  N   MET B 381      11.914   6.474  13.653  1.00  0.44           N  
ATOM   5072  CA  MET B 381      12.499   5.671  12.538  1.00  0.54           C  
ATOM   5073  C   MET B 381      13.019   4.356  13.119  1.00  0.65           C  
ATOM   5074  O   MET B 381      12.927   3.311  12.508  1.00  0.76           O  
ATOM   5075  CB  MET B 381      13.626   6.433  11.827  1.00  0.59           C  
ATOM   5076  CG  MET B 381      14.161   5.584  10.664  1.00  0.71           C  
ATOM   5077  SD  MET B 381      15.024   6.655   9.481  1.00  1.59           S  
ATOM   5078  CE  MET B 381      13.590   7.205   8.513  1.00  1.74           C  
ATOM   5079  H   MET B 381      12.432   7.172  14.110  1.00  0.55           H  
ATOM   5080  HA  MET B 381      11.720   5.444  11.826  1.00  0.63           H  
ATOM   5081  HB2 MET B 381      13.243   7.367  11.441  1.00  0.71           H  
ATOM   5082  HB3 MET B 381      14.428   6.631  12.522  1.00  0.80           H  
ATOM   5083  HG2 MET B 381      14.854   4.848  11.049  1.00  1.36           H  
ATOM   5084  HG3 MET B 381      13.345   5.078  10.169  1.00  1.03           H  
ATOM   5085  HE1 MET B 381      12.672   6.945   9.022  1.00  2.15           H  
ATOM   5086  HE2 MET B 381      13.635   8.281   8.389  1.00  2.15           H  
ATOM   5087  HE3 MET B 381      13.610   6.726   7.541  1.00  2.06           H  
ATOM   5088  N   ALA B 382      13.546   4.404  14.314  1.00  0.70           N  
ATOM   5089  CA  ALA B 382      14.056   3.167  14.967  1.00  0.89           C  
ATOM   5090  C   ALA B 382      12.901   2.378  15.604  1.00  0.89           C  
ATOM   5091  O   ALA B 382      13.091   1.260  16.042  1.00  0.95           O  
ATOM   5092  CB  ALA B 382      15.076   3.540  16.052  1.00  1.01           C  
ATOM   5093  H   ALA B 382      13.581   5.256  14.801  1.00  0.69           H  
ATOM   5094  HA  ALA B 382      14.540   2.549  14.227  1.00  0.98           H  
ATOM   5095  HB1 ALA B 382      15.715   4.331  15.689  1.00  1.40           H  
ATOM   5096  HB2 ALA B 382      14.558   3.874  16.940  1.00  1.50           H  
ATOM   5097  HB3 ALA B 382      15.677   2.673  16.291  1.00  1.44           H  
ATOM   5098  N   GLU B 383      11.708   2.947  15.682  1.00  0.84           N  
ATOM   5099  CA  GLU B 383      10.558   2.215  16.321  1.00  0.87           C  
ATOM   5100  C   GLU B 383       9.511   1.804  15.281  1.00  0.84           C  
ATOM   5101  O   GLU B 383       8.523   1.182  15.616  1.00  0.86           O  
ATOM   5102  CB  GLU B 383       9.893   3.103  17.386  1.00  0.84           C  
ATOM   5103  CG  GLU B 383      10.894   3.407  18.527  1.00  0.92           C  
ATOM   5104  CD  GLU B 383      10.144   3.608  19.852  1.00  1.57           C  
ATOM   5105  OE1 GLU B 383       9.001   4.029  19.805  1.00  2.24           O  
ATOM   5106  OE2 GLU B 383      10.730   3.338  20.891  1.00  2.22           O  
ATOM   5107  H   GLU B 383      11.565   3.851  15.322  1.00  0.81           H  
ATOM   5108  HA  GLU B 383      10.921   1.318  16.805  1.00  0.97           H  
ATOM   5109  HB2 GLU B 383       9.570   4.030  16.927  1.00  0.76           H  
ATOM   5110  HB3 GLU B 383       9.032   2.586  17.786  1.00  0.87           H  
ATOM   5111  HG2 GLU B 383      11.592   2.586  18.636  1.00  1.28           H  
ATOM   5112  HG3 GLU B 383      11.440   4.309  18.294  1.00  1.21           H  
ATOM   5113  N   LEU B 384       9.706   2.109  14.024  1.00  0.82           N  
ATOM   5114  CA  LEU B 384       8.697   1.684  13.004  1.00  0.82           C  
ATOM   5115  C   LEU B 384       8.998   0.253  12.556  1.00  0.81           C  
ATOM   5116  O   LEU B 384      10.107  -0.072  12.178  1.00  0.81           O  
ATOM   5117  CB  LEU B 384       8.747   2.629  11.793  1.00  0.90           C  
ATOM   5118  CG  LEU B 384       7.940   3.911  12.084  1.00  1.12           C  
ATOM   5119  CD1 LEU B 384       8.421   5.043  11.167  1.00  1.22           C  
ATOM   5120  CD2 LEU B 384       6.440   3.661  11.835  1.00  1.30           C  
ATOM   5121  H   LEU B 384      10.516   2.588  13.740  1.00  0.81           H  
ATOM   5122  HA  LEU B 384       7.709   1.714  13.442  1.00  0.84           H  
ATOM   5123  HB2 LEU B 384       9.778   2.890  11.597  1.00  0.96           H  
ATOM   5124  HB3 LEU B 384       8.339   2.130  10.926  1.00  0.85           H  
ATOM   5125  HG  LEU B 384       8.086   4.202  13.114  1.00  1.25           H  
ATOM   5126 HD11 LEU B 384       8.381   4.715  10.139  1.00  1.64           H  
ATOM   5127 HD12 LEU B 384       7.787   5.908  11.294  1.00  1.50           H  
ATOM   5128 HD13 LEU B 384       9.437   5.304  11.423  1.00  1.69           H  
ATOM   5129 HD21 LEU B 384       6.302   3.115  10.914  1.00  1.81           H  
ATOM   5130 HD22 LEU B 384       6.024   3.095  12.655  1.00  1.62           H  
ATOM   5131 HD23 LEU B 384       5.929   4.606  11.761  1.00  1.66           H  
ATOM   5132  N   GLU B 385       8.006  -0.602  12.596  1.00  0.89           N  
ATOM   5133  CA  GLU B 385       8.199  -2.026  12.177  1.00  0.97           C  
ATOM   5134  C   GLU B 385       7.488  -2.261  10.837  1.00  1.03           C  
ATOM   5135  O   GLU B 385       8.101  -1.998   9.815  1.00  1.58           O  
ATOM   5136  CB  GLU B 385       7.607  -2.938  13.258  1.00  1.12           C  
ATOM   5137  CG  GLU B 385       7.961  -2.368  14.634  1.00  1.68           C  
ATOM   5138  CD  GLU B 385       7.579  -3.371  15.723  1.00  2.12           C  
ATOM   5139  OE1 GLU B 385       6.393  -3.562  15.935  1.00  2.62           O  
ATOM   5140  OE2 GLU B 385       8.479  -3.927  16.329  1.00  2.58           O  
ATOM   5141  OXT GLU B 385       6.347  -2.697  10.854  1.00  1.45           O  
ATOM   5142  H   GLU B 385       7.126  -0.305  12.905  1.00  0.93           H  
ATOM   5143  HA  GLU B 385       9.254  -2.244  12.065  1.00  0.93           H  
ATOM   5144  HB2 GLU B 385       6.531  -2.986  13.153  1.00  1.45           H  
ATOM   5145  HB3 GLU B 385       8.025  -3.930  13.163  1.00  1.47           H  
ATOM   5146  HG2 GLU B 385       9.023  -2.173  14.680  1.00  2.15           H  
ATOM   5147  HG3 GLU B 385       7.419  -1.447  14.790  1.00  2.17           H  
TER    5148      GLU B 385                                                      
MASTER      159    0    1   13    9    0    1    6 5150    2    4   27          
END                                                                             
