# Supplementary material for: Epitope Prediction Based on Random Peptide Library Screening: Benchmark Dataset and Prediction Tools Evaluation
Source: Molecules. 2011 Jun 16;16(6):4971–93. doi: 10.3390/molecules16064971 (PMC6264216; doi:10.3390/molecules16064971)
Supplement: Supplementary file 1 [file molecules-16-04971-s001.zip › supplementary materials/datasets/MS01036/EP01036.txt]

N312 L314 H315 T316 R317 A319 A320 Q321 V323 K324 K327 K340 K345 S346 L347 F348 K349 L350 Q351 T352 L353 G354 L355 T356 E385
