# Supplementary material for: Epitope Prediction Based on Random Peptide Library Screening: Benchmark Dataset and Prediction Tools Evaluation
Source: Molecules. 2011 Jun 16;16(6):4971–93. doi: 10.3390/molecules16064971 (PMC6264216; doi:10.3390/molecules16064971)
Supplement: Supplementary file 1 [file molecules-16-04971-s001.zip › supplementary materials/datasets/MS01061/MS01061.txt]

CLLRMSIC(10)
CRLKSRRNC(3)
CLPPPNRRC(2)
CHTLLKSQC(1)
CRRIKPRIC(1)
CTMLNRNMC(1)
CRLIHLMLC(1)
CPISNRLIC(1)
CPLMRRILC(1)
CRRNRSRKC(1)
CRTRPKRRC(1)
CKPLMSIRC(1)
CRRLRLHRC(1)
