# Supplementary material for: Epitope Prediction Based on Random Peptide Library Screening: Benchmark Dataset and Prediction Tools Evaluation
Source: Molecules. 2011 Jun 16;16(6):4971–93. doi: 10.3390/molecules16064971 (PMC6264216; doi:10.3390/molecules16064971)
Supplement: Supplementary file 1 [file molecules-16-04971-s001.zip › supplementary materials/datasets/MS01105,10,15/1II4.pdb]

HEADER    GROWTH FACTOR/GROWTH FACTOR RECEPTOR    20-APR-01   1II4              
TITLE     CRYSTAL STRUCTURE OF SER252TRP APERT MUTANT FGF RECEPTOR 2            
TITLE    2 (FGFR2) IN COMPLEX WITH FGF2                                         
COMPND    MOL_ID: 1;                                                            
COMPND   2 MOLECULE: HEPARIN-BINDING GROWTH FACTOR 2;                           
COMPND   3 CHAIN: A, B, C, D;                                                   
COMPND   4 SYNONYM: FGF2, HBGF-2, BASIC FIBROBLAST GROWTH FACTOR,               
COMPND   5 BFGF;                                                                
COMPND   6 ENGINEERED: YES;                                                     
COMPND   7 MUTATION: YES;                                                       
COMPND   8 MOL_ID: 2;                                                           
COMPND   9 MOLECULE: FIBROBLAST GROWTH FACTOR RECEPTOR 2;                       
COMPND  10 CHAIN: E, F, G, H;                                                   
COMPND  11 FRAGMENT: EXTRACELLULAR LIGAND BINDING DOMAIN CONSISTING             
COMPND  12 OF IG-LIKE DOMAINS II (D2) AND III (D3), RESIDUES 147-366;           
COMPND  13 SYNONYM: FGFR2, KERATINOCYTE GROWTH FACTOR RECEPTOR;                 
COMPND  14 EC: 2.7.1.112;                                                       
COMPND  15 ENGINEERED: YES;                                                     
COMPND  16 MUTATION: YES                                                        
SOURCE    MOL_ID: 1;                                                            
SOURCE   2 ORGANISM_SCIENTIFIC: HOMO SAPIENS;                                   
SOURCE   3 ORGANISM_COMMON: HUMAN;                                              
SOURCE   4 ORGANISM_TAXID: 9606;                                                
SOURCE   5 EXPRESSION_SYSTEM: ESCHERICHIA COLI;                                 
SOURCE   6 EXPRESSION_SYSTEM_TAXID: 562;                                        
SOURCE   7 EXPRESSION_SYSTEM_VECTOR_TYPE: PLASMID;                              
SOURCE   8 EXPRESSION_SYSTEM_PLASMID: PET-28A;                                  
SOURCE   9 MOL_ID: 2;                                                           
SOURCE  10 ORGANISM_SCIENTIFIC: HOMO SAPIENS;                                   
SOURCE  11 ORGANISM_COMMON: HUMAN;                                              
SOURCE  12 ORGANISM_TAXID: 9606;                                                
SOURCE  13 EXPRESSION_SYSTEM: ESCHERICHIA COLI;                                 
SOURCE  14 EXPRESSION_SYSTEM_TAXID: 562;                                        
SOURCE  15 EXPRESSION_SYSTEM_VECTOR_TYPE: PLASMID;                              
SOURCE  16 EXPRESSION_SYSTEM_PLASMID: PET-28A                                   
KEYWDS    IMMUNOGLOBULIN LIKE DOMAIN, B-TREFOIL, GROWTH FACTOR/GROWTH           
KEYWDS   2 FACTOR RECEPTOR COMPLEX                                              
EXPDTA    X-RAY DIFFRACTION                                                     
AUTHOR    O.A.IBRAHIMI,A.V.ELISEENKOVA,A.N.PLOTNIKOV,D.M.ORNITZ,                
AUTHOR   2 M.MOHAMMADI                                                          
REVDAT   4   07-APR-09 1II4    1       REVDAT                                   
REVDAT   3   24-FEB-09 1II4    1       VERSN                                    
REVDAT   2   20-JUN-01 1II4    1       JRNL                                     
REVDAT   1   09-MAY-01 1II4    0                                                
JRNL        AUTH   O.A.IBRAHIMI,A.V.ELISEENKOVA,A.N.PLOTNIKOV,K.YU,             
JRNL        AUTH 2 D.M.ORNITZ,M.MOHAMMADI                                       
JRNL        TITL   STRUCTURAL BASIS FOR FIBROBLAST GROWTH FACTOR                
JRNL        TITL 2 RECEPTOR 2 ACTIVATION IN APERT SYNDROME.                     
JRNL        REF    PROC.NATL.ACAD.SCI.USA        V.  98  7182 2001              
JRNL        REFN                   ISSN 0027-8424                               
JRNL        PMID   11390973                                                     
JRNL        DOI    10.1073/PNAS.121183798                                       
REMARK   1                                                                      
REMARK   2                                                                      
REMARK   2 RESOLUTION.    2.70 ANGSTROMS.                                       
REMARK   3                                                                      
REMARK   3 REFINEMENT.                                                          
REMARK   3   PROGRAM     : CNS                                                  
REMARK   3   AUTHORS     : BRUNGER,ADAMS,CLORE,DELANO,GROS,GROSSE-              
REMARK   3               : KUNSTLEVE,JIANG,KUSZEWSKI,NILGES, PANNU,             
REMARK   3               : READ,RICE,SIMONSON,WARREN                            
REMARK   3                                                                      
REMARK   3  REFINEMENT TARGET : ENGH & HUBER                                    
REMARK   3                                                                      
REMARK   3  DATA USED IN REFINEMENT.                                            
REMARK   3   RESOLUTION RANGE HIGH (ANGSTROMS) : 2.70                           
REMARK   3   RESOLUTION RANGE LOW  (ANGSTROMS) : 25.00                          
REMARK   3   DATA CUTOFF            (SIGMA(F)) : 0.000                          
REMARK   3   DATA CUTOFF HIGH         (ABS(F)) : NULL                           
REMARK   3   DATA CUTOFF LOW          (ABS(F)) : NULL                           
REMARK   3   COMPLETENESS (WORKING+TEST)   (%) : 93.8                           
REMARK   3   NUMBER OF REFLECTIONS             : 46161                          
REMARK   3                                                                      
REMARK   3  FIT TO DATA USED IN REFINEMENT.                                     
REMARK   3   CROSS-VALIDATION METHOD          : THROUGHOUT                      
REMARK   3   FREE R VALUE TEST SET SELECTION  : RANDOM                          
REMARK   3   R VALUE            (WORKING SET) : 0.238                           
REMARK   3   FREE R VALUE                     : 0.267                           
REMARK   3   FREE R VALUE TEST SET SIZE   (%) : 4.700                           
REMARK   3   FREE R VALUE TEST SET COUNT      : 2307                            
REMARK   3   ESTIMATED ERROR OF FREE R VALUE  : NULL                            
REMARK   3                                                                      
REMARK   3  FIT IN THE HIGHEST RESOLUTION BIN.                                  
REMARK   3   TOTAL NUMBER OF BINS USED           : NULL                         
REMARK   3   BIN RESOLUTION RANGE HIGH       (A) : NULL                         
REMARK   3   BIN RESOLUTION RANGE LOW        (A) : NULL                         
REMARK   3   BIN COMPLETENESS (WORKING+TEST) (%) : NULL                         
REMARK   3   REFLECTIONS IN BIN    (WORKING SET) : NULL                         
REMARK   3   BIN R VALUE           (WORKING SET) : NULL                         
REMARK   3   BIN FREE R VALUE                    : NULL                         
REMARK   3   BIN FREE R VALUE TEST SET SIZE  (%) : NULL                         
REMARK   3   BIN FREE R VALUE TEST SET COUNT     : NULL                         
REMARK   3   ESTIMATED ERROR OF BIN FREE R VALUE : NULL                         
REMARK   3                                                                      
REMARK   3  NUMBER OF NON-HYDROGEN ATOMS USED IN REFINEMENT.                    
REMARK   3   PROTEIN ATOMS            : 10280                                   
REMARK   3   NUCLEIC ACID ATOMS       : 0                                       
REMARK   3   HETEROGEN ATOMS          : 0                                       
REMARK   3   SOLVENT ATOMS            : 0                                       
REMARK   3                                                                      
REMARK   3  B VALUES.                                                           
REMARK   3   FROM WILSON PLOT           (A**2) : NULL                           
REMARK   3   MEAN B VALUE      (OVERALL, A**2) : NULL                           
REMARK   3   OVERALL ANISOTROPIC B VALUE.                                       
REMARK   3    B11 (A**2) : 3.53300                                              
REMARK   3    B22 (A**2) : -18.70100                                            
REMARK   3    B33 (A**2) : 15.16700                                             
REMARK   3    B12 (A**2) : 0.00000                                              
REMARK   3    B13 (A**2) : 2.64400                                              
REMARK   3    B23 (A**2) : 0.00000                                              
REMARK   3                                                                      
REMARK   3  ESTIMATED COORDINATE ERROR.                                         
REMARK   3   ESD FROM LUZZATI PLOT        (A) : NULL                            
REMARK   3   ESD FROM SIGMAA              (A) : NULL                            
REMARK   3   LOW RESOLUTION CUTOFF        (A) : NULL                            
REMARK   3                                                                      
REMARK   3  CROSS-VALIDATED ESTIMATED COORDINATE ERROR.                         
REMARK   3   ESD FROM C-V LUZZATI PLOT    (A) : NULL                            
REMARK   3   ESD FROM C-V SIGMAA          (A) : NULL                            
REMARK   3                                                                      
REMARK   3  RMS DEVIATIONS FROM IDEAL VALUES.                                   
REMARK   3   BOND LENGTHS                 (A) : 0.008                           
REMARK   3   BOND ANGLES            (DEGREES) : 1.40                            
REMARK   3   DIHEDRAL ANGLES        (DEGREES) : NULL                            
REMARK   3   IMPROPER ANGLES        (DEGREES) : 0.80                            
REMARK   3                                                                      
REMARK   3  ISOTROPIC THERMAL MODEL : NULL                                      
REMARK   3                                                                      
REMARK   3  ISOTROPIC THERMAL FACTOR RESTRAINTS.    RMS    SIGMA                
REMARK   3   MAIN-CHAIN BOND              (A**2) : 1.010 ; 1.500                
REMARK   3   MAIN-CHAIN ANGLE             (A**2) : 1.790 ; 2.000                
REMARK   3   SIDE-CHAIN BOND              (A**2) : 1.290 ; 2.000                
REMARK   3   SIDE-CHAIN ANGLE             (A**2) : 2.040 ; 2.500                
REMARK   3                                                                      
REMARK   3  BULK SOLVENT MODELING.                                              
REMARK   3   METHOD USED : CNS                                                  
REMARK   3   KSOL        : 0.32                                                 
REMARK   3   BSOL        : 27.50                                                
REMARK   3                                                                      
REMARK   3  NCS MODEL : NULL                                                    
REMARK   3                                                                      
REMARK   3  NCS RESTRAINTS.                         RMS   SIGMA/WEIGHT          
REMARK   3   GROUP  1  POSITIONAL            (A) : NULL  ; NULL                 
REMARK   3   GROUP  1  B-FACTOR           (A**2) : NULL  ; NULL                 
REMARK   3                                                                      
REMARK   3  PARAMETER FILE  1  : NULL                                           
REMARK   3  TOPOLOGY FILE  1   : NULL                                           
REMARK   3                                                                      
REMARK   3  OTHER REFINEMENT REMARKS: NULL                                      
REMARK   4                                                                      
REMARK   4 1II4 COMPLIES WITH FORMAT V. 3.15, 01-DEC-08                         
REMARK 100                                                                      
REMARK 100 THIS ENTRY HAS BEEN PROCESSED BY RCSB ON 26-APR-01.                  
REMARK 100 THE RCSB ID CODE IS RCSB013288.                                      
REMARK 200                                                                      
REMARK 200 EXPERIMENTAL DETAILS                                                 
REMARK 200  EXPERIMENT TYPE                : X-RAY DIFFRACTION                  
REMARK 200  DATE OF DATA COLLECTION        : 26-AUG-00                          
REMARK 200  TEMPERATURE           (KELVIN) : 100.0                              
REMARK 200  PH                             : 7.5                                
REMARK 200  NUMBER OF CRYSTALS USED        : 1                                  
REMARK 200                                                                      
REMARK 200  SYNCHROTRON              (Y/N) : N                                  
REMARK 200  RADIATION SOURCE               : ROTATING ANODE                     
REMARK 200  BEAMLINE                       : NULL                               
REMARK 200  X-RAY GENERATOR MODEL          : RIGAKU RU200                       
REMARK 200  MONOCHROMATIC OR LAUE    (M/L) : M                                  
REMARK 200  WAVELENGTH OR RANGE        (A) : 1.5418                             
REMARK 200  MONOCHROMATOR                  : NULL                               
REMARK 200  OPTICS                         : NULL                               
REMARK 200                                                                      
REMARK 200  DETECTOR TYPE                  : IMAGE PLATE                        
REMARK 200  DETECTOR MANUFACTURER          : RIGAKU RAXIS IIC                   
REMARK 200  INTENSITY-INTEGRATION SOFTWARE : DENZO                              
REMARK 200  DATA SCALING SOFTWARE          : SCALEPACK                          
REMARK 200                                                                      
REMARK 200  NUMBER OF UNIQUE REFLECTIONS   : 74426                              
REMARK 200  RESOLUTION RANGE HIGH      (A) : 2.700                              
REMARK 200  RESOLUTION RANGE LOW       (A) : 30.000                             
REMARK 200  REJECTION CRITERIA  (SIGMA(I)) : 0.000                              
REMARK 200                                                                      
REMARK 200 OVERALL.                                                             
REMARK 200  COMPLETENESS FOR RANGE     (%) : 91.6                               
REMARK 200  DATA REDUNDANCY                : 1.600                              
REMARK 200  R MERGE                    (I) : 0.05000                            
REMARK 200  R SYM                      (I) : NULL                               
REMARK 200  <I/SIGMA(I)> FOR THE DATA SET  : 12.1000                            
REMARK 200                                                                      
REMARK 200 IN THE HIGHEST RESOLUTION SHELL.                                     
REMARK 200  HIGHEST RESOLUTION SHELL, RANGE HIGH (A) : 2.70                     
REMARK 200  HIGHEST RESOLUTION SHELL, RANGE LOW  (A) : 2.80                     
REMARK 200  COMPLETENESS FOR SHELL     (%) : 79.7                               
REMARK 200  DATA REDUNDANCY IN SHELL       : NULL                               
REMARK 200  R MERGE FOR SHELL          (I) : 0.25000                            
REMARK 200  R SYM FOR SHELL            (I) : NULL                               
REMARK 200  <I/SIGMA(I)> FOR SHELL         : NULL                               
REMARK 200                                                                      
REMARK 200 DIFFRACTION PROTOCOL: SINGLE WAVELENGTH                              
REMARK 200 METHOD USED TO DETERMINE THE STRUCTURE: MOLECULAR REPLACEMENT        
REMARK 200 SOFTWARE USED: AMORE                                                 
REMARK 200 STARTING MODEL: PDB ENTRY 1EV2                                       
REMARK 200                                                                      
REMARK 200 REMARK: NULL                                                         
REMARK 280                                                                      
REMARK 280 CRYSTAL                                                              
REMARK 280 SOLVENT CONTENT, VS   (%): 55.33                                     
REMARK 280 MATTHEWS COEFFICIENT, VM (ANGSTROMS**3/DA): 2.75                     
REMARK 280                                                                      
REMARK 280 CRYSTALLIZATION CONDITIONS: PEG 4000, ISOPROPANOL, HEPES-NAOH,       
REMARK 280  PH 7.5, VAPOR DIFFUSION, HANGING DROP, TEMPERATURE 298.0K           
REMARK 290                                                                      
REMARK 290 CRYSTALLOGRAPHIC SYMMETRY                                            
REMARK 290 SYMMETRY OPERATORS FOR SPACE GROUP: P 1                              
REMARK 290                                                                      
REMARK 290      SYMOP   SYMMETRY                                                
REMARK 290     NNNMMM   OPERATOR                                                
REMARK 290       1555   X,Y,Z                                                   
REMARK 290                                                                      
REMARK 290     WHERE NNN -> OPERATOR NUMBER                                     
REMARK 290           MMM -> TRANSLATION VECTOR                                  
REMARK 290                                                                      
REMARK 290 CRYSTALLOGRAPHIC SYMMETRY TRANSFORMATIONS                            
REMARK 290 THE FOLLOWING TRANSFORMATIONS OPERATE ON THE ATOM/HETATM             
REMARK 290 RECORDS IN THIS ENTRY TO PRODUCE CRYSTALLOGRAPHICALLY                
REMARK 290 RELATED MOLECULES.                                                   
REMARK 290   SMTRY1   1  1.000000  0.000000  0.000000        0.00000            
REMARK 290   SMTRY2   1  0.000000  1.000000  0.000000        0.00000            
REMARK 290   SMTRY3   1  0.000000  0.000000  1.000000        0.00000            
REMARK 290                                                                      
REMARK 290 REMARK: NULL                                                         
REMARK 300                                                                      
REMARK 300 BIOMOLECULE: 1, 2, 3, 4                                              
REMARK 300 SEE REMARK 350 FOR THE AUTHOR PROVIDED AND/OR PROGRAM                
REMARK 300 GENERATED ASSEMBLY INFORMATION FOR THE STRUCTURE IN                  
REMARK 300 THIS ENTRY. THE REMARK MAY ALSO PROVIDE INFORMATION ON               
REMARK 300 BURIED SURFACE AREA.                                                 
REMARK 350                                                                      
REMARK 350 COORDINATES FOR A COMPLETE MULTIMER REPRESENTING THE KNOWN           
REMARK 350 BIOLOGICALLY SIGNIFICANT OLIGOMERIZATION STATE OF THE                
REMARK 350 MOLECULE CAN BE GENERATED BY APPLYING BIOMT TRANSFORMATIONS          
REMARK 350 GIVEN BELOW.  BOTH NON-CRYSTALLOGRAPHIC AND                          
REMARK 350 CRYSTALLOGRAPHIC OPERATIONS ARE GIVEN.                               
REMARK 350                                                                      
REMARK 350 BIOMOLECULE: 1                                                       
REMARK 350 AUTHOR DETERMINED BIOLOGICAL UNIT: DIMERIC                           
REMARK 350 SOFTWARE DETERMINED QUATERNARY STRUCTURE: DIMERIC                    
REMARK 350 SOFTWARE USED: PISA                                                  
REMARK 350 TOTAL BURIED SURFACE AREA: 3100 ANGSTROM**2                          
REMARK 350 SURFACE AREA OF THE COMPLEX: 15390 ANGSTROM**2                       
REMARK 350 CHANGE IN SOLVENT FREE ENERGY: -16.0 KCAL/MOL                        
REMARK 350 APPLY THE FOLLOWING TO CHAINS: A, E                                  
REMARK 350   BIOMT1   1  1.000000  0.000000  0.000000        0.00000            
REMARK 350   BIOMT2   1  0.000000  1.000000  0.000000        0.00000            
REMARK 350   BIOMT3   1  0.000000  0.000000  1.000000        0.00000            
REMARK 350                                                                      
REMARK 350 BIOMOLECULE: 2                                                       
REMARK 350 AUTHOR DETERMINED BIOLOGICAL UNIT: DIMERIC                           
REMARK 350 SOFTWARE DETERMINED QUATERNARY STRUCTURE: DIMERIC                    
REMARK 350 SOFTWARE USED: PISA                                                  
REMARK 350 TOTAL BURIED SURFACE AREA: 3080 ANGSTROM**2                          
REMARK 350 SURFACE AREA OF THE COMPLEX: 15380 ANGSTROM**2                       
REMARK 350 CHANGE IN SOLVENT FREE ENERGY: -16.0 KCAL/MOL                        
REMARK 350 APPLY THE FOLLOWING TO CHAINS: B, F                                  
REMARK 350   BIOMT1   1  1.000000  0.000000  0.000000        0.00000            
REMARK 350   BIOMT2   1  0.000000  1.000000  0.000000        0.00000            
REMARK 350   BIOMT3   1  0.000000  0.000000  1.000000        0.00000            
REMARK 350                                                                      
REMARK 350 BIOMOLECULE: 3                                                       
REMARK 350 AUTHOR DETERMINED BIOLOGICAL UNIT: DIMERIC                           
REMARK 350 SOFTWARE DETERMINED QUATERNARY STRUCTURE: DIMERIC                    
REMARK 350 SOFTWARE USED: PISA                                                  
REMARK 350 TOTAL BURIED SURFACE AREA: 3100 ANGSTROM**2                          
REMARK 350 SURFACE AREA OF THE COMPLEX: 15390 ANGSTROM**2                       
REMARK 350 CHANGE IN SOLVENT FREE ENERGY: -16.0 KCAL/MOL                        
REMARK 350 APPLY THE FOLLOWING TO CHAINS: C, G                                  
REMARK 350   BIOMT1   1  1.000000  0.000000  0.000000        0.00000            
REMARK 350   BIOMT2   1  0.000000  1.000000  0.000000        0.00000            
REMARK 350   BIOMT3   1  0.000000  0.000000  1.000000        0.00000            
REMARK 350                                                                      
REMARK 350 BIOMOLECULE: 4                                                       
REMARK 350 AUTHOR DETERMINED BIOLOGICAL UNIT: DIMERIC                           
REMARK 350 SOFTWARE DETERMINED QUATERNARY STRUCTURE: DIMERIC                    
REMARK 350 SOFTWARE USED: PISA                                                  
REMARK 350 TOTAL BURIED SURFACE AREA: 3100 ANGSTROM**2                          
REMARK 350 SURFACE AREA OF THE COMPLEX: 15420 ANGSTROM**2                       
REMARK 350 CHANGE IN SOLVENT FREE ENERGY: -16.0 KCAL/MOL                        
REMARK 350 APPLY THE FOLLOWING TO CHAINS: D, H                                  
REMARK 350   BIOMT1   1  1.000000  0.000000  0.000000        0.00000            
REMARK 350   BIOMT2   1  0.000000  1.000000  0.000000        0.00000            
REMARK 350   BIOMT3   1  0.000000  0.000000  1.000000        0.00000            
REMARK 465                                                                      
REMARK 465 MISSING RESIDUES                                                     
REMARK 465 THE FOLLOWING RESIDUES WERE NOT LOCATED IN THE                       
REMARK 465 EXPERIMENT. (M=MODEL NUMBER; RES=RESIDUE NAME; C=CHAIN               
REMARK 465 IDENTIFIER; SSSEQ=SEQUENCE NUMBER; I=INSERTION CODE.)                
REMARK 465                                                                      
REMARK 465   M RES C SSSEQI                                                     
REMARK 465     MET A     1                                                      
REMARK 465     ALA A     2                                                      
REMARK 465     ALA A     3                                                      
REMARK 465     GLY A     4                                                      
REMARK 465     SER A     5                                                      
REMARK 465     ILE A     6                                                      
REMARK 465     THR A     7                                                      
REMARK 465     THR A     8                                                      
REMARK 465     LEU A     9                                                      
REMARK 465     PRO A    10                                                      
REMARK 465     ALA A    11                                                      
REMARK 465     LEU A    12                                                      
REMARK 465     PRO A    13                                                      
REMARK 465     GLU A    14                                                      
REMARK 465     ASP A    15                                                      
REMARK 465     GLY A    16                                                      
REMARK 465     GLY A    17                                                      
REMARK 465     SER A    18                                                      
REMARK 465     GLY A    19                                                      
REMARK 465     ALA A    20                                                      
REMARK 465     SER A   155                                                      
REMARK 465     MET B     1                                                      
REMARK 465     ALA B     2                                                      
REMARK 465     ALA B     3                                                      
REMARK 465     GLY B     4                                                      
REMARK 465     SER B     5                                                      
REMARK 465     ILE B     6                                                      
REMARK 465     THR B     7                                                      
REMARK 465     THR B     8                                                      
REMARK 465     LEU B     9                                                      
REMARK 465     PRO B    10                                                      
REMARK 465     ALA B    11                                                      
REMARK 465     LEU B    12                                                      
REMARK 465     PRO B    13                                                      
REMARK 465     GLU B    14                                                      
REMARK 465     ASP B    15                                                      
REMARK 465     GLY B    16                                                      
REMARK 465     GLY B    17                                                      
REMARK 465     SER B    18                                                      
REMARK 465     GLY B    19                                                      
REMARK 465     ALA B    20                                                      
REMARK 465     SER B   155                                                      
REMARK 465     MET C     1                                                      
REMARK 465     ALA C     2                                                      
REMARK 465     ALA C     3                                                      
REMARK 465     GLY C     4                                                      
REMARK 465     SER C     5                                                      
REMARK 465     ILE C     6                                                      
REMARK 465     THR C     7                                                      
REMARK 465     THR C     8                                                      
REMARK 465     LEU C     9                                                      
REMARK 465     PRO C    10                                                      
REMARK 465     ALA C    11                                                      
REMARK 465     LEU C    12                                                      
REMARK 465     PRO C    13                                                      
REMARK 465     GLU C    14                                                      
REMARK 465     ASP C    15                                                      
REMARK 465     GLY C    16                                                      
REMARK 465     GLY C    17                                                      
REMARK 465     SER C    18                                                      
REMARK 465     GLY C    19                                                      
REMARK 465     ALA C    20                                                      
REMARK 465     SER C   155                                                      
REMARK 465     MET D     1                                                      
REMARK 465     ALA D     2                                                      
REMARK 465     ALA D     3                                                      
REMARK 465     GLY D     4                                                      
REMARK 465     SER D     5                                                      
REMARK 465     ILE D     6                                                      
REMARK 465     THR D     7                                                      
REMARK 465     THR D     8                                                      
REMARK 465     LEU D     9                                                      
REMARK 465     PRO D    10                                                      
REMARK 465     ALA D    11                                                      
REMARK 465     LEU D    12                                                      
REMARK 465     PRO D    13                                                      
REMARK 465     GLU D    14                                                      
REMARK 465     ASP D    15                                                      
REMARK 465     GLY D    16                                                      
REMARK 465     GLY D    17                                                      
REMARK 465     SER D    18                                                      
REMARK 465     GLY D    19                                                      
REMARK 465     ALA D    20                                                      
REMARK 465     SER D   155                                                      
REMARK 465     ASN E   147                                                      
REMARK 465     SER E   148                                                      
REMARK 465     ASN E   149                                                      
REMARK 465     GLU E   295                                                      
REMARK 465     LYS E   296                                                      
REMARK 465     ASN E   297                                                      
REMARK 465     GLY E   298                                                      
REMARK 465     SER E   299                                                      
REMARK 465     LYS E   300                                                      
REMARK 465     TYR E   301                                                      
REMARK 465     GLY E   302                                                      
REMARK 465     PRO E   303                                                      
REMARK 465     ASP E   304                                                      
REMARK 465     GLY E   305                                                      
REMARK 465     LEU E   306                                                      
REMARK 465     ALA E   362                                                      
REMARK 465     PRO E   363                                                      
REMARK 465     GLY E   364                                                      
REMARK 465     ARG E   365                                                      
REMARK 465     GLU E   366                                                      
REMARK 465     ASN F   147                                                      
REMARK 465     SER F   148                                                      
REMARK 465     ASN F   149                                                      
REMARK 465     GLU F   295                                                      
REMARK 465     LYS F   296                                                      
REMARK 465     ASN F   297                                                      
REMARK 465     GLY F   298                                                      
REMARK 465     SER F   299                                                      
REMARK 465     LYS F   300                                                      
REMARK 465     TYR F   301                                                      
REMARK 465     GLY F   302                                                      
REMARK 465     PRO F   303                                                      
REMARK 465     ASP F   304                                                      
REMARK 465     GLY F   305                                                      
REMARK 465     LEU F   306                                                      
REMARK 465     ALA F   362                                                      
REMARK 465     PRO F   363                                                      
REMARK 465     GLY F   364                                                      
REMARK 465     ARG F   365                                                      
REMARK 465     GLU F   366                                                      
REMARK 465     ASN G   147                                                      
REMARK 465     SER G   148                                                      
REMARK 465     ASN G   149                                                      
REMARK 465     GLU G   295                                                      
REMARK 465     LYS G   296                                                      
REMARK 465     ASN G   297                                                      
REMARK 465     GLY G   298                                                      
REMARK 465     SER G   299                                                      
REMARK 465     LYS G   300                                                      
REMARK 465     TYR G   301                                                      
REMARK 465     GLY G   302                                                      
REMARK 465     PRO G   303                                                      
REMARK 465     ASP G   304                                                      
REMARK 465     GLY G   305                                                      
REMARK 465     LEU G   306                                                      
REMARK 465     ALA G   362                                                      
REMARK 465     PRO G   363                                                      
REMARK 465     GLY G   364                                                      
REMARK 465     ARG G   365                                                      
REMARK 465     GLU G   366                                                      
REMARK 465     ASN H   147                                                      
REMARK 465     SER H   148                                                      
REMARK 465     ASN H   149                                                      
REMARK 465     GLU H   295                                                      
REMARK 465     LYS H   296                                                      
REMARK 465     ASN H   297                                                      
REMARK 465     GLY H   298                                                      
REMARK 465     SER H   299                                                      
REMARK 465     LYS H   300                                                      
REMARK 465     TYR H   301                                                      
REMARK 465     GLY H   302                                                      
REMARK 465     PRO H   303                                                      
REMARK 465     ASP H   304                                                      
REMARK 465     GLY H   305                                                      
REMARK 465     LEU H   306                                                      
REMARK 465     ALA H   362                                                      
REMARK 465     PRO H   363                                                      
REMARK 465     GLY H   364                                                      
REMARK 465     ARG H   365                                                      
REMARK 465     GLU H   366                                                      
REMARK 470                                                                      
REMARK 470 MISSING ATOM                                                         
REMARK 470 THE FOLLOWING RESIDUES HAVE MISSING ATOMS(M=MODEL NUMBER;            
REMARK 470 RES=RESIDUE NAME; C=CHAIN IDENTIFIER; SSEQ=SEQUENCE NUMBER;          
REMARK 470 I=INSERTION CODE):                                                   
REMARK 470   M RES CSSEQI  ATOMS                                                
REMARK 470     LYS A  35    CG   CD   CE   NZ                                   
REMARK 470     LYS A  55    CG   CD   CE   NZ                                   
REMARK 470     LYS A  61    CG   CD   CE   NZ                                   
REMARK 470     LYS A  86    CG   CD   CE   NZ                                   
REMARK 470     GLU A  87    CG   CD   OE1  OE2                                  
REMARK 470     ARG A  90    CG   CD   NE   CZ   NH1  NH2                        
REMARK 470     LYS A  95    CG   CD   CE   NZ                                   
REMARK 470     LYS A 128    CG   CD   CE   NZ                                   
REMARK 470     ARG A 129    CG   CD   NE   CZ   NH1  NH2                        
REMARK 470     LYS A 134    CG   CD   CE   NZ                                   
REMARK 470     LYS A 154    CG   CD   CE   NZ                                   
REMARK 470     LYS B  35    CG   CD   CE   NZ                                   
REMARK 470     LYS B  55    CG   CD   CE   NZ                                   
REMARK 470     LYS B  61    CG   CD   CE   NZ                                   
REMARK 470     LYS B  86    CG   CD   CE   NZ                                   
REMARK 470     GLU B  87    CG   CD   OE1  OE2                                  
REMARK 470     ARG B  90    CG   CD   NE   CZ   NH1  NH2                        
REMARK 470     LYS B  95    CG   CD   CE   NZ                                   
REMARK 470     LYS B 128    CG   CD   CE   NZ                                   
REMARK 470     ARG B 129    CG   CD   NE   CZ   NH1  NH2                        
REMARK 470     LYS B 134    CG   CD   CE   NZ                                   
REMARK 470     LYS B 154    CG   CD   CE   NZ                                   
REMARK 470     LYS C  35    CG   CD   CE   NZ                                   
REMARK 470     LYS C  55    CG   CD   CE   NZ                                   
REMARK 470     LYS C  61    CG   CD   CE   NZ                                   
REMARK 470     LYS C  86    CG   CD   CE   NZ                                   
REMARK 470     GLU C  87    CG   CD   OE1  OE2                                  
REMARK 470     ARG C  90    CG   CD   NE   CZ   NH1  NH2                        
REMARK 470     LYS C  95    CG   CD   CE   NZ                                   
REMARK 470     LYS C 128    CG   CD   CE   NZ                                   
REMARK 470     ARG C 129    CG   CD   NE   CZ   NH1  NH2                        
REMARK 470     LYS C 134    CG   CD   CE   NZ                                   
REMARK 470     LYS C 154    CG   CD   CE   NZ                                   
REMARK 470     LYS D  35    CG   CD   CE   NZ                                   
REMARK 470     LYS D  55    CG   CD   CE   NZ                                   
REMARK 470     LYS D  61    CG   CD   CE   NZ                                   
REMARK 470     LYS D  86    CG   CD   CE   NZ                                   
REMARK 470     GLU D  87    CG   CD   OE1  OE2                                  
REMARK 470     ARG D  90    CG   CD   NE   CZ   NH1  NH2                        
REMARK 470     LYS D  95    CG   CD   CE   NZ                                   
REMARK 470     LYS D 128    CG   CD   CE   NZ                                   
REMARK 470     ARG D 129    CG   CD   NE   CZ   NH1  NH2                        
REMARK 470     LYS D 134    CG   CD   CE   NZ                                   
REMARK 470     LYS D 154    CG   CD   CE   NZ                                   
REMARK 470     ASN E 150    CG   OD1  ND2                                       
REMARK 470     LYS E 151    CG   CD   CE   NZ                                   
REMARK 470     GLU E 160    CG   CD   OE1  OE2                                  
REMARK 470     LYS E 161    CG   CD   CE   NZ                                   
REMARK 470     GLU E 163    CG   CD   OE1  OE2                                  
REMARK 470     LYS E 196    CG   CD   CE   NZ                                   
REMARK 470     HIS E 245    CG   ND1  CD2  CE1  NE2                             
REMARK 470     VAL E 269    CG1  CG2                                            
REMARK 470     LYS E 292    CG   CD   CE   NZ                                   
REMARK 470     TYR E 308    CG   CD1  CD2  CE1  CE2  CZ   OH                    
REMARK 470     LYS E 322    CG   CD   CE   NZ                                   
REMARK 470     ARG E 330    CG   CD   NE   CZ   NH1  NH2                        
REMARK 470     ASN E 331    CG   OD1  ND2                                       
REMARK 470     GLU E 335    CG   CD   OE1  OE2                                  
REMARK 470     PRO E 361    CG   CD                                             
REMARK 470     ASN F 150    CG   OD1  ND2                                       
REMARK 470     LYS F 151    CG   CD   CE   NZ                                   
REMARK 470     GLU F 160    CG   CD   OE1  OE2                                  
REMARK 470     LYS F 161    CG   CD   CE   NZ                                   
REMARK 470     GLU F 163    CG   CD   OE1  OE2                                  
REMARK 470     LYS F 196    CG   CD   CE   NZ                                   
REMARK 470     HIS F 245    CG   ND1  CD2  CE1  NE2                             
REMARK 470     VAL F 269    CG1  CG2                                            
REMARK 470     LYS F 292    CG   CD   CE   NZ                                   
REMARK 470     TYR F 308    CG   CD1  CD2  CE1  CE2  CZ   OH                    
REMARK 470     LYS F 322    CG   CD   CE   NZ                                   
REMARK 470     ARG F 330    CG   CD   NE   CZ   NH1  NH2                        
REMARK 470     ASN F 331    CG   OD1  ND2                                       
REMARK 470     GLU F 335    CG   CD   OE1  OE2                                  
REMARK 470     PRO F 361    CG   CD                                             
REMARK 470     ASN G 150    CG   OD1  ND2                                       
REMARK 470     LYS G 151    CG   CD   CE   NZ                                   
REMARK 470     GLU G 160    CG   CD   OE1  OE2                                  
REMARK 470     LYS G 161    CG   CD   CE   NZ                                   
REMARK 470     GLU G 163    CG   CD   OE1  OE2                                  
REMARK 470     LYS G 196    CG   CD   CE   NZ                                   
REMARK 470     HIS G 245    CG   ND1  CD2  CE1  NE2                             
REMARK 470     VAL G 269    CG1  CG2                                            
REMARK 470     LYS G 292    CG   CD   CE   NZ                                   
REMARK 470     TYR G 308    CG   CD1  CD2  CE1  CE2  CZ   OH                    
REMARK 470     LYS G 322    CG   CD   CE   NZ                                   
REMARK 470     ARG G 330    CG   CD   NE   CZ   NH1  NH2                        
REMARK 470     ASN G 331    CG   OD1  ND2                                       
REMARK 470     GLU G 335    CG   CD   OE1  OE2                                  
REMARK 470     PRO G 361    CG   CD                                             
REMARK 470     ASN H 150    CG   OD1  ND2                                       
REMARK 470     LYS H 151    CG   CD   CE   NZ                                   
REMARK 470     GLU H 160    CG   CD   OE1  OE2                                  
REMARK 470     LYS H 161    CG   CD   CE   NZ                                   
REMARK 470     GLU H 163    CG   CD   OE1  OE2                                  
REMARK 470     LYS H 196    CG   CD   CE   NZ                                   
REMARK 470     HIS H 245    CG   ND1  CD2  CE1  NE2                             
REMARK 470     VAL H 269    CG1  CG2                                            
REMARK 470     LYS H 292    CG   CD   CE   NZ                                   
REMARK 470     TYR H 308    CG   CD1  CD2  CE1  CE2  CZ   OH                    
REMARK 470     LYS H 322    CG   CD   CE   NZ                                   
REMARK 470     ARG H 330    CG   CD   NE   CZ   NH1  NH2                        
REMARK 470     ASN H 331    CG   OD1  ND2                                       
REMARK 470     GLU H 335    CG   CD   OE1  OE2                                  
REMARK 470     PRO H 361    CG   CD                                             
REMARK 500                                                                      
REMARK 500 GEOMETRY AND STEREOCHEMISTRY                                         
REMARK 500 SUBTOPIC: TORSION ANGLES                                             
REMARK 500                                                                      
REMARK 500 TORSION ANGLES OUTSIDE THE EXPECTED RAMACHANDRAN REGIONS:            
REMARK 500 (M=MODEL NUMBER; RES=RESIDUE NAME; C=CHAIN IDENTIFIER;               
REMARK 500 SSEQ=SEQUENCE NUMBER; I=INSERTION CODE).                             
REMARK 500                                                                      
REMARK 500 STANDARD TABLE:                                                      
REMARK 500 FORMAT:(10X,I3,1X,A3,1X,A1,I4,A1,4X,F7.2,3X,F7.2)                    
REMARK 500                                                                      
REMARK 500 EXPECTED VALUES: GJ KLEYWEGT AND TA JONES (1996). PHI/PSI-           
REMARK 500 CHOLOGY: RAMACHANDRAN REVISITED. STRUCTURE 4, 1395 - 1400            
REMARK 500                                                                      
REMARK 500  M RES CSSEQI        PSI       PHI                                   
REMARK 500    PRO A  23      -83.41    -43.24                                   
REMARK 500    ASN A  36       94.60    -65.67                                   
REMARK 500    ASP A  50     -163.04   -165.92                                   
REMARK 500    THR A 121       -3.47    -51.83                                   
REMARK 500    ALA A 153       47.70    -92.28                                   
REMARK 500    PRO B  23      -83.68    -43.24                                   
REMARK 500    ASN B  36       94.09    -64.95                                   
REMARK 500    ASP B  50     -163.12   -166.34                                   
REMARK 500    THR B 121       -3.92    -52.07                                   
REMARK 500    ALA B 153       48.45    -93.43                                   
REMARK 500    PRO C  23      -85.08    -42.82                                   
REMARK 500    ASN C  36       91.98    -62.31                                   
REMARK 500    ASP C  50     -162.62   -165.91                                   
REMARK 500    THR C 121        2.26    -56.79                                   
REMARK 500    ALA C 153       47.73    -91.26                                   
REMARK 500    PRO D  23      -85.76    -43.18                                   
REMARK 500    ASN D  36       94.12    -64.48                                   
REMARK 500    ASP D  50     -162.43   -166.23                                   
REMARK 500    THR D 121        0.72    -55.45                                   
REMARK 500    ALA D 153       47.89    -91.83                                   
REMARK 500    PRO E 253       68.94    -67.07                                   
REMARK 500    THR E 320      151.40    -49.92                                   
REMARK 500    ALA G 171      154.65    -48.83                                   
REMARK 500    ASP G 283      -70.45    -83.74                                   
REMARK 500                                                                      
REMARK 500 REMARK: NULL                                                         
REMARK 500                                                                      
REMARK 500 GEOMETRY AND STEREOCHEMISTRY                                         
REMARK 500 SUBTOPIC: CHIRAL CENTERS                                             
REMARK 500                                                                      
REMARK 500 UNEXPECTED CONFIGURATION OF THE FOLLOWING CHIRAL                     
REMARK 500 CENTER(S) USING IMPROPER CA--C--CB--N CHIRALITY                      
REMARK 500 M=MODEL NUMBER; RES=RESIDUE NAME; C=CHAIN                            
REMARK 500 IDENTIFIER; SSEQ=SEQUENCE NUMBER; I=INSERTION CODE                   
REMARK 500                                                                      
REMARK 500 STANDARD TABLE:                                                      
REMARK 500 FORMAT: (11X,I3,1X,A3,1X,A1,I4,A1,6X,F5.1,6X,A1,10X,A1,3X,A16)       
REMARK 500                                                                      
REMARK 500   M RES CSSEQI    IMPROPER   EXPECTED   FOUND DETAILS                
REMARK 500     THR C 121        24.8      L          L   OUTSIDE RANGE          
REMARK 500                                                                      
REMARK 500 REMARK: NULL                                                         
REMARK 900                                                                      
REMARK 900 RELATED ENTRIES                                                      
REMARK 900 RELATED ID: 1EV2   RELATED DB: PDB                                   
REMARK 900 CRYSTAL STRUCTURE OF FGF2 IN COMPLEX WITH THE EXTRACELLULAR          
REMARK 900 LIGAND BINDING DOMAIN OF FGF RECEPTOR 2 (FGFR2)                      
REMARK 900 RELATED ID: 1IIL   RELATED DB: PDB                                   
REMARK 900 CRYSTAL STRUCTURE OF PRO253ARG APERT MUTANT FGF RECEPTOR 2           
REMARK 900 (FGFR2) IN COMPLEX WITH FGF2                                         
DBREF  1II4 A    1   155  UNP    P09038   FGF2_HUMAN       1    155             
DBREF  1II4 B    1   155  UNP    P09038   FGF2_HUMAN       1    155             
DBREF  1II4 C    1   155  UNP    P09038   FGF2_HUMAN       1    155             
DBREF  1II4 D    1   155  UNP    P09038   FGF2_HUMAN       1    155             
DBREF  1II4 E  147   366  UNP    P21802   FGR2_HUMAN     147    366             
DBREF  1II4 F  147   366  UNP    P21802   FGR2_HUMAN     147    366             
DBREF  1II4 G  147   366  UNP    P21802   FGR2_HUMAN     147    366             
DBREF  1II4 H  147   366  UNP    P21802   FGR2_HUMAN     147    366             
SEQADV 1II4 SER A   78  UNP  P09038    CYS    78 ENGINEERED                     
SEQADV 1II4 SER A   96  UNP  P09038    CYS    96 ENGINEERED                     
SEQADV 1II4 SER B   78  UNP  P09038    CYS    78 ENGINEERED                     
SEQADV 1II4 SER B   96  UNP  P09038    CYS    96 ENGINEERED                     
SEQADV 1II4 SER C   78  UNP  P09038    CYS    78 ENGINEERED                     
SEQADV 1II4 SER C   96  UNP  P09038    CYS    96 ENGINEERED                     
SEQADV 1II4 SER D   78  UNP  P09038    CYS    78 ENGINEERED                     
SEQADV 1II4 SER D   96  UNP  P09038    CYS    96 ENGINEERED                     
SEQADV 1II4 TRP E  252  UNP  P21802    SER   252 ENGINEERED                     
SEQADV 1II4 TRP F  252  UNP  P21802    SER   252 ENGINEERED                     
SEQADV 1II4 TRP G  252  UNP  P21802    SER   252 ENGINEERED                     
SEQADV 1II4 TRP H  252  UNP  P21802    SER   252 ENGINEERED                     
SEQRES   1 A  155  MET ALA ALA GLY SER ILE THR THR LEU PRO ALA LEU PRO          
SEQRES   2 A  155  GLU ASP GLY GLY SER GLY ALA PHE PRO PRO GLY HIS PHE          
SEQRES   3 A  155  LYS ASP PRO LYS ARG LEU TYR CYS LYS ASN GLY GLY PHE          
SEQRES   4 A  155  PHE LEU ARG ILE HIS PRO ASP GLY ARG VAL ASP GLY VAL          
SEQRES   5 A  155  ARG GLU LYS SER ASP PRO HIS ILE LYS LEU GLN LEU GLN          
SEQRES   6 A  155  ALA GLU GLU ARG GLY VAL VAL SER ILE LYS GLY VAL SER          
SEQRES   7 A  155  ALA ASN ARG TYR LEU ALA MET LYS GLU ASP GLY ARG LEU          
SEQRES   8 A  155  LEU ALA SER LYS SER VAL THR ASP GLU CYS PHE PHE PHE          
SEQRES   9 A  155  GLU ARG LEU GLU SER ASN ASN TYR ASN THR TYR ARG SER          
SEQRES  10 A  155  ARG LYS TYR THR SER TRP TYR VAL ALA LEU LYS ARG THR          
SEQRES  11 A  155  GLY GLN TYR LYS LEU GLY SER LYS THR GLY PRO GLY GLN          
SEQRES  12 A  155  LYS ALA ILE LEU PHE LEU PRO MET SER ALA LYS SER              
SEQRES   1 B  155  MET ALA ALA GLY SER ILE THR THR LEU PRO ALA LEU PRO          
SEQRES   2 B  155  GLU ASP GLY GLY SER GLY ALA PHE PRO PRO GLY HIS PHE          
SEQRES   3 B  155  LYS ASP PRO LYS ARG LEU TYR CYS LYS ASN GLY GLY PHE          
SEQRES   4 B  155  PHE LEU ARG ILE HIS PRO ASP GLY ARG VAL ASP GLY VAL          
SEQRES   5 B  155  ARG GLU LYS SER ASP PRO HIS ILE LYS LEU GLN LEU GLN          
SEQRES   6 B  155  ALA GLU GLU ARG GLY VAL VAL SER ILE LYS GLY VAL SER          
SEQRES   7 B  155  ALA ASN ARG TYR LEU ALA MET LYS GLU ASP GLY ARG LEU          
SEQRES   8 B  155  LEU ALA SER LYS SER VAL THR ASP GLU CYS PHE PHE PHE          
SEQRES   9 B  155  GLU ARG LEU GLU SER ASN ASN TYR ASN THR TYR ARG SER          
SEQRES  10 B  155  ARG LYS TYR THR SER TRP TYR VAL ALA LEU LYS ARG THR          
SEQRES  11 B  155  GLY GLN TYR LYS LEU GLY SER LYS THR GLY PRO GLY GLN          
SEQRES  12 B  155  LYS ALA ILE LEU PHE LEU PRO MET SER ALA LYS SER              
SEQRES   1 C  155  MET ALA ALA GLY SER ILE THR THR LEU PRO ALA LEU PRO          
SEQRES   2 C  155  GLU ASP GLY GLY SER GLY ALA PHE PRO PRO GLY HIS PHE          
SEQRES   3 C  155  LYS ASP PRO LYS ARG LEU TYR CYS LYS ASN GLY GLY PHE          
SEQRES   4 C  155  PHE LEU ARG ILE HIS PRO ASP GLY ARG VAL ASP GLY VAL          
SEQRES   5 C  155  ARG GLU LYS SER ASP PRO HIS ILE LYS LEU GLN LEU GLN          
SEQRES   6 C  155  ALA GLU GLU ARG GLY VAL VAL SER ILE LYS GLY VAL SER          
SEQRES   7 C  155  ALA ASN ARG TYR LEU ALA MET LYS GLU ASP GLY ARG LEU          
SEQRES   8 C  155  LEU ALA SER LYS SER VAL THR ASP GLU CYS PHE PHE PHE          
SEQRES   9 C  155  GLU ARG LEU GLU SER ASN ASN TYR ASN THR TYR ARG SER          
SEQRES  10 C  155  ARG LYS TYR THR SER TRP TYR VAL ALA LEU LYS ARG THR          
SEQRES  11 C  155  GLY GLN TYR LYS LEU GLY SER LYS THR GLY PRO GLY GLN          
SEQRES  12 C  155  LYS ALA ILE LEU PHE LEU PRO MET SER ALA LYS SER              
SEQRES   1 D  155  MET ALA ALA GLY SER ILE THR THR LEU PRO ALA LEU PRO          
SEQRES   2 D  155  GLU ASP GLY GLY SER GLY ALA PHE PRO PRO GLY HIS PHE          
SEQRES   3 D  155  LYS ASP PRO LYS ARG LEU TYR CYS LYS ASN GLY GLY PHE          
SEQRES   4 D  155  PHE LEU ARG ILE HIS PRO ASP GLY ARG VAL ASP GLY VAL          
SEQRES   5 D  155  ARG GLU LYS SER ASP PRO HIS ILE LYS LEU GLN LEU GLN          
SEQRES   6 D  155  ALA GLU GLU ARG GLY VAL VAL SER ILE LYS GLY VAL SER          
SEQRES   7 D  155  ALA ASN ARG TYR LEU ALA MET LYS GLU ASP GLY ARG LEU          
SEQRES   8 D  155  LEU ALA SER LYS SER VAL THR ASP GLU CYS PHE PHE PHE          
SEQRES   9 D  155  GLU ARG LEU GLU SER ASN ASN TYR ASN THR TYR ARG SER          
SEQRES  10 D  155  ARG LYS TYR THR SER TRP TYR VAL ALA LEU LYS ARG THR          
SEQRES  11 D  155  GLY GLN TYR LYS LEU GLY SER LYS THR GLY PRO GLY GLN          
SEQRES  12 D  155  LYS ALA ILE LEU PHE LEU PRO MET SER ALA LYS SER              
SEQRES   1 E  220  ASN SER ASN ASN LYS ARG ALA PRO TYR TRP THR ASN THR          
SEQRES   2 E  220  GLU LYS MET GLU LYS ARG LEU HIS ALA VAL PRO ALA ALA          
SEQRES   3 E  220  ASN THR VAL LYS PHE ARG CYS PRO ALA GLY GLY ASN PRO          
SEQRES   4 E  220  MET PRO THR MET ARG TRP LEU LYS ASN GLY LYS GLU PHE          
SEQRES   5 E  220  LYS GLN GLU HIS ARG ILE GLY GLY TYR LYS VAL ARG ASN          
SEQRES   6 E  220  GLN HIS TRP SER LEU ILE MET GLU SER VAL VAL PRO SER          
SEQRES   7 E  220  ASP LYS GLY ASN TYR THR CYS VAL VAL GLU ASN GLU TYR          
SEQRES   8 E  220  GLY SER ILE ASN HIS THR TYR HIS LEU ASP VAL VAL GLU          
SEQRES   9 E  220  ARG TRP PRO HIS ARG PRO ILE LEU GLN ALA GLY LEU PRO          
SEQRES  10 E  220  ALA ASN ALA SER THR VAL VAL GLY GLY ASP VAL GLU PHE          
SEQRES  11 E  220  VAL CYS LYS VAL TYR SER ASP ALA GLN PRO HIS ILE GLN          
SEQRES  12 E  220  TRP ILE LYS HIS VAL GLU LYS ASN GLY SER LYS TYR GLY          
SEQRES  13 E  220  PRO ASP GLY LEU PRO TYR LEU LYS VAL LEU LYS ALA ALA          
SEQRES  14 E  220  GLY VAL ASN THR THR ASP LYS GLU ILE GLU VAL LEU TYR          
SEQRES  15 E  220  ILE ARG ASN VAL THR PHE GLU ASP ALA GLY GLU TYR THR          
SEQRES  16 E  220  CYS LEU ALA GLY ASN SER ILE GLY ILE SER PHE HIS SER          
SEQRES  17 E  220  ALA TRP LEU THR VAL LEU PRO ALA PRO GLY ARG GLU              
SEQRES   1 F  220  ASN SER ASN ASN LYS ARG ALA PRO TYR TRP THR ASN THR          
SEQRES   2 F  220  GLU LYS MET GLU LYS ARG LEU HIS ALA VAL PRO ALA ALA          
SEQRES   3 F  220  ASN THR VAL LYS PHE ARG CYS PRO ALA GLY GLY ASN PRO          
SEQRES   4 F  220  MET PRO THR MET ARG TRP LEU LYS ASN GLY LYS GLU PHE          
SEQRES   5 F  220  LYS GLN GLU HIS ARG ILE GLY GLY TYR LYS VAL ARG ASN          
SEQRES   6 F  220  GLN HIS TRP SER LEU ILE MET GLU SER VAL VAL PRO SER          
SEQRES   7 F  220  ASP LYS GLY ASN TYR THR CYS VAL VAL GLU ASN GLU TYR          
SEQRES   8 F  220  GLY SER ILE ASN HIS THR TYR HIS LEU ASP VAL VAL GLU          
SEQRES   9 F  220  ARG TRP PRO HIS ARG PRO ILE LEU GLN ALA GLY LEU PRO          
SEQRES  10 F  220  ALA ASN ALA SER THR VAL VAL GLY GLY ASP VAL GLU PHE          
SEQRES  11 F  220  VAL CYS LYS VAL TYR SER ASP ALA GLN PRO HIS ILE GLN          
SEQRES  12 F  220  TRP ILE LYS HIS VAL GLU LYS ASN GLY SER LYS TYR GLY          
SEQRES  13 F  220  PRO ASP GLY LEU PRO TYR LEU LYS VAL LEU LYS ALA ALA          
SEQRES  14 F  220  GLY VAL ASN THR THR ASP LYS GLU ILE GLU VAL LEU TYR          
SEQRES  15 F  220  ILE ARG ASN VAL THR PHE GLU ASP ALA GLY GLU TYR THR          
SEQRES  16 F  220  CYS LEU ALA GLY ASN SER ILE GLY ILE SER PHE HIS SER          
SEQRES  17 F  220  ALA TRP LEU THR VAL LEU PRO ALA PRO GLY ARG GLU              
SEQRES   1 G  220  ASN SER ASN ASN LYS ARG ALA PRO TYR TRP THR ASN THR          
SEQRES   2 G  220  GLU LYS MET GLU LYS ARG LEU HIS ALA VAL PRO ALA ALA          
SEQRES   3 G  220  ASN THR VAL LYS PHE ARG CYS PRO ALA GLY GLY ASN PRO          
SEQRES   4 G  220  MET PRO THR MET ARG TRP LEU LYS ASN GLY LYS GLU PHE          
SEQRES   5 G  220  LYS GLN GLU HIS ARG ILE GLY GLY TYR LYS VAL ARG ASN          
SEQRES   6 G  220  GLN HIS TRP SER LEU ILE MET GLU SER VAL VAL PRO SER          
SEQRES   7 G  220  ASP LYS GLY ASN TYR THR CYS VAL VAL GLU ASN GLU TYR          
SEQRES   8 G  220  GLY SER ILE ASN HIS THR TYR HIS LEU ASP VAL VAL GLU          
SEQRES   9 G  220  ARG TRP PRO HIS ARG PRO ILE LEU GLN ALA GLY LEU PRO          
SEQRES  10 G  220  ALA ASN ALA SER THR VAL VAL GLY GLY ASP VAL GLU PHE          
SEQRES  11 G  220  VAL CYS LYS VAL TYR SER ASP ALA GLN PRO HIS ILE GLN          
SEQRES  12 G  220  TRP ILE LYS HIS VAL GLU LYS ASN GLY SER LYS TYR GLY          
SEQRES  13 G  220  PRO ASP GLY LEU PRO TYR LEU LYS VAL LEU LYS ALA ALA          
SEQRES  14 G  220  GLY VAL ASN THR THR ASP LYS GLU ILE GLU VAL LEU TYR          
SEQRES  15 G  220  ILE ARG ASN VAL THR PHE GLU ASP ALA GLY GLU TYR THR          
SEQRES  16 G  220  CYS LEU ALA GLY ASN SER ILE GLY ILE SER PHE HIS SER          
SEQRES  17 G  220  ALA TRP LEU THR VAL LEU PRO ALA PRO GLY ARG GLU              
SEQRES   1 H  220  ASN SER ASN ASN LYS ARG ALA PRO TYR TRP THR ASN THR          
SEQRES   2 H  220  GLU LYS MET GLU LYS ARG LEU HIS ALA VAL PRO ALA ALA          
SEQRES   3 H  220  ASN THR VAL LYS PHE ARG CYS PRO ALA GLY GLY ASN PRO          
SEQRES   4 H  220  MET PRO THR MET ARG TRP LEU LYS ASN GLY LYS GLU PHE          
SEQRES   5 H  220  LYS GLN GLU HIS ARG ILE GLY GLY TYR LYS VAL ARG ASN          
SEQRES   6 H  220  GLN HIS TRP SER LEU ILE MET GLU SER VAL VAL PRO SER          
SEQRES   7 H  220  ASP LYS GLY ASN TYR THR CYS VAL VAL GLU ASN GLU TYR          
SEQRES   8 H  220  GLY SER ILE ASN HIS THR TYR HIS LEU ASP VAL VAL GLU          
SEQRES   9 H  220  ARG TRP PRO HIS ARG PRO ILE LEU GLN ALA GLY LEU PRO          
SEQRES  10 H  220  ALA ASN ALA SER THR VAL VAL GLY GLY ASP VAL GLU PHE          
SEQRES  11 H  220  VAL CYS LYS VAL TYR SER ASP ALA GLN PRO HIS ILE GLN          
SEQRES  12 H  220  TRP ILE LYS HIS VAL GLU LYS ASN GLY SER LYS TYR GLY          
SEQRES  13 H  220  PRO ASP GLY LEU PRO TYR LEU LYS VAL LEU LYS ALA ALA          
SEQRES  14 H  220  GLY VAL ASN THR THR ASP LYS GLU ILE GLU VAL LEU TYR          
SEQRES  15 H  220  ILE ARG ASN VAL THR PHE GLU ASP ALA GLY GLU TYR THR          
SEQRES  16 H  220  CYS LEU ALA GLY ASN SER ILE GLY ILE SER PHE HIS SER          
SEQRES  17 H  220  ALA TRP LEU THR VAL LEU PRO ALA PRO GLY ARG GLU              
HELIX    1   1 ASP A   57  ILE A   60  5                                   4    
HELIX    2   2 LEU A  135  THR A  139  5                                   5    
HELIX    3   3 ASP B   57  ILE B   60  5                                   4    
HELIX    4   4 LEU B  135  THR B  139  5                                   5    
HELIX    5   5 ASP C   57  ILE C   60  5                                   4    
HELIX    6   6 LEU C  135  THR C  139  5                                   5    
HELIX    7   7 ASP D   57  ILE D   60  5                                   4    
HELIX    8   8 LEU D  135  THR D  139  5                                   5    
HELIX    9   9 ASN E  158  GLU E  163  5                                   6    
HELIX   10  10 LYS E  199  ARG E  203  5                                   5    
HELIX   11  11 ASN E  211  HIS E  213  5                                   3    
HELIX   12  12 VAL E  222  LYS E  226  5                                   5    
HELIX   13  13 THR E  320  GLU E  325  1                                   6    
HELIX   14  14 ASN F  158  GLU F  163  5                                   6    
HELIX   15  15 LYS F  199  ARG F  203  5                                   5    
HELIX   16  16 ASN F  211  HIS F  213  5                                   3    
HELIX   17  17 VAL F  222  LYS F  226  5                                   5    
HELIX   18  18 THR F  320  GLU F  325  1                                   6    
HELIX   19  19 ASN G  158  GLU G  163  5                                   6    
HELIX   20  20 LYS G  199  ARG G  203  5                                   5    
HELIX   21  21 ASN G  211  HIS G  213  5                                   3    
HELIX   22  22 VAL G  222  LYS G  226  5                                   5    
HELIX   23  23 THR G  320  GLU G  325  1                                   6    
HELIX   24  24 ASN H  158  GLU H  163  5                                   6    
HELIX   25  25 LYS H  199  ARG H  203  5                                   5    
HELIX   26  26 ASN H  211  HIS H  213  5                                   3    
HELIX   27  27 VAL H  222  LYS H  226  5                                   5    
HELIX   28  28 THR H  320  GLU H  325  1                                   6    
SHEET    1   A 4 VAL A  49  VAL A  52  0                                        
SHEET    2   A 4 PHE A  39  ILE A  43 -1  N  PHE A  40   O  VAL A  52           
SHEET    3   A 4 LYS A  30  CYS A  34 -1  O  LEU A  32   N  LEU A  41           
SHEET    4   A 4 PHE A 148  SER A 152 -1  N  LEU A 149   O  TYR A  33           
SHEET    1   B 4 LEU A  62  GLU A  68  0                                        
SHEET    2   B 4 VAL A  71  GLY A  76 -1  N  VAL A  71   O  GLU A  68           
SHEET    3   B 4 ARG A  81  MET A  85 -1  O  ARG A  81   N  GLY A  76           
SHEET    4   B 4 LEU A  91  SER A  94 -1  N  LEU A  92   O  ALA A  84           
SHEET    1   C 4 LEU A  62  GLU A  68  0                                        
SHEET    2   C 4 VAL A  71  GLY A  76 -1  N  VAL A  71   O  GLU A  68           
SHEET    3   C 4 PHE A 103  LEU A 107 -1  O  PHE A 103   N  VAL A  72           
SHEET    4   C 4 ASN A 113  SER A 117 -1  O  THR A 114   N  ARG A 106           
SHEET    1   D 4 VAL B  49  VAL B  52  0                                        
SHEET    2   D 4 PHE B  39  ILE B  43 -1  N  PHE B  40   O  VAL B  52           
SHEET    3   D 4 LYS B  30  CYS B  34 -1  O  LEU B  32   N  LEU B  41           
SHEET    4   D 4 PHE B 148  SER B 152 -1  N  LEU B 149   O  TYR B  33           
SHEET    1   E 4 LEU B  62  GLU B  68  0                                        
SHEET    2   E 4 VAL B  71  GLY B  76 -1  N  VAL B  71   O  GLU B  68           
SHEET    3   E 4 ARG B  81  MET B  85 -1  O  ARG B  81   N  GLY B  76           
SHEET    4   E 4 LEU B  91  SER B  94 -1  N  LEU B  92   O  ALA B  84           
SHEET    1   F 4 LEU B  62  GLU B  68  0                                        
SHEET    2   F 4 VAL B  71  GLY B  76 -1  N  VAL B  71   O  GLU B  68           
SHEET    3   F 4 PHE B 103  LEU B 107 -1  O  PHE B 103   N  VAL B  72           
SHEET    4   F 4 ASN B 113  SER B 117 -1  N  THR B 114   O  ARG B 106           
SHEET    1   G 4 VAL C  49  VAL C  52  0                                        
SHEET    2   G 4 PHE C  39  ILE C  43 -1  N  PHE C  40   O  VAL C  52           
SHEET    3   G 4 LYS C  30  CYS C  34 -1  O  LEU C  32   N  LEU C  41           
SHEET    4   G 4 PHE C 148  SER C 152 -1  N  LEU C 149   O  TYR C  33           
SHEET    1   H 4 LEU C  62  GLU C  68  0                                        
SHEET    2   H 4 VAL C  71  GLY C  76 -1  N  VAL C  71   O  GLU C  68           
SHEET    3   H 4 ARG C  81  MET C  85 -1  O  ARG C  81   N  GLY C  76           
SHEET    4   H 4 LEU C  91  SER C  94 -1  N  LEU C  92   O  ALA C  84           
SHEET    1   I 4 LEU C  62  GLU C  68  0                                        
SHEET    2   I 4 VAL C  71  GLY C  76 -1  N  VAL C  71   O  GLU C  68           
SHEET    3   I 4 PHE C 103  LEU C 107 -1  O  PHE C 103   N  VAL C  72           
SHEET    4   I 4 ASN C 113  SER C 117 -1  N  THR C 114   O  ARG C 106           
SHEET    1   J 4 VAL D  49  VAL D  52  0                                        
SHEET    2   J 4 PHE D  39  ILE D  43 -1  N  PHE D  40   O  VAL D  52           
SHEET    3   J 4 LYS D  30  CYS D  34 -1  O  LEU D  32   N  LEU D  41           
SHEET    4   J 4 PHE D 148  SER D 152 -1  N  LEU D 149   O  TYR D  33           
SHEET    1   K 4 LEU D  62  GLU D  68  0                                        
SHEET    2   K 4 VAL D  71  GLY D  76 -1  N  VAL D  71   O  GLU D  68           
SHEET    3   K 4 ARG D  81  MET D  85 -1  O  ARG D  81   N  GLY D  76           
SHEET    4   K 4 LEU D  91  SER D  94 -1  N  LEU D  92   O  ALA D  84           
SHEET    1   L 4 LEU D  62  GLU D  68  0                                        
SHEET    2   L 4 VAL D  71  GLY D  76 -1  N  VAL D  71   O  GLU D  68           
SHEET    3   L 4 PHE D 103  LEU D 107 -1  O  PHE D 103   N  VAL D  72           
SHEET    4   L 4 ASN D 113  SER D 117 -1  N  THR D 114   O  ARG D 106           
SHEET    1   M 2 ARG E 152  TRP E 156  0                                        
SHEET    2   M 2 ALA E 181  ASN E 184 -1  O  GLY E 182   N  TYR E 155           
SHEET    1   N 5 LEU E 166  PRO E 170  0                                        
SHEET    2   N 5 GLY E 238  VAL E 249  1  O  HIS E 245   N  HIS E 167           
SHEET    3   N 5 GLY E 227  ASN E 235 -1  O  GLY E 227   N  LEU E 246           
SHEET    4   N 5 THR E 188  LYS E 193 -1  N  THR E 188   O  GLU E 234           
SHEET    5   N 5 LYS E 196  GLU E 197 -1  O  LYS E 196   N  LYS E 193           
SHEET    1   O 3 VAL E 175  ARG E 178  0                                        
SHEET    2   O 3 SER E 215  MET E 218 -1  O  LEU E 216   N  PHE E 177           
SHEET    3   O 3 LYS E 208  ARG E 210 -1  O  LYS E 208   N  ILE E 217           
SHEET    1   P 2 ILE E 257  LEU E 258  0                                        
SHEET    2   P 2 VAL E 280  TYR E 281 -1  O  TYR E 281   N  ILE E 257           
SHEET    1   Q 5 ALA E 266  VAL E 269  0                                        
SHEET    2   Q 5 ILE E 350  LEU E 360  1  O  TRP E 356   N  ALA E 266           
SHEET    3   Q 5 GLY E 338  GLY E 345 -1  O  GLY E 338   N  LEU E 357           
SHEET    4   Q 5 HIS E 287  HIS E 293 -1  N  HIS E 287   O  GLY E 345           
SHEET    5   Q 5 LEU E 309  ALA E 314 -1  O  LYS E 310   N  LYS E 292           
SHEET    1   R 2 VAL E 274  VAL E 277  0                                        
SHEET    2   R 2 VAL E 326  ILE E 329 -1  N  LEU E 327   O  PHE E 276           
SHEET    1   S 2 ARG F 152  TRP F 156  0                                        
SHEET    2   S 2 ALA F 181  ASN F 184 -1  O  GLY F 182   N  TYR F 155           
SHEET    1   T 5 LEU F 166  PRO F 170  0                                        
SHEET    2   T 5 GLY F 238  VAL F 249  1  O  HIS F 245   N  HIS F 167           
SHEET    3   T 5 GLY F 227  ASN F 235 -1  O  GLY F 227   N  LEU F 246           
SHEET    4   T 5 THR F 188  LYS F 193 -1  N  THR F 188   O  GLU F 234           
SHEET    5   T 5 LYS F 196  GLU F 197 -1  O  LYS F 196   N  LYS F 193           
SHEET    1   U 3 VAL F 175  ARG F 178  0                                        
SHEET    2   U 3 SER F 215  MET F 218 -1  N  LEU F 216   O  PHE F 177           
SHEET    3   U 3 LYS F 208  ARG F 210 -1  O  LYS F 208   N  ILE F 217           
SHEET    1   V 2 ILE F 257  LEU F 258  0                                        
SHEET    2   V 2 VAL F 280  TYR F 281 -1  O  TYR F 281   N  ILE F 257           
SHEET    1   W 5 ALA F 266  VAL F 269  0                                        
SHEET    2   W 5 ILE F 350  LEU F 360  1  O  TRP F 356   N  ALA F 266           
SHEET    3   W 5 GLY F 338  GLY F 345 -1  O  GLY F 338   N  LEU F 357           
SHEET    4   W 5 HIS F 287  HIS F 293 -1  N  HIS F 287   O  GLY F 345           
SHEET    5   W 5 LEU F 309  ALA F 314 -1  O  LYS F 310   N  LYS F 292           
SHEET    1   X 2 VAL F 274  VAL F 277  0                                        
SHEET    2   X 2 VAL F 326  ILE F 329 -1  N  LEU F 327   O  PHE F 276           
SHEET    1   Y 2 ARG G 152  TRP G 156  0                                        
SHEET    2   Y 2 ALA G 181  ASN G 184 -1  O  GLY G 182   N  TYR G 155           
SHEET    1   Z 5 LEU G 166  PRO G 170  0                                        
SHEET    2   Z 5 GLY G 238  VAL G 249  1  O  HIS G 245   N  HIS G 167           
SHEET    3   Z 5 GLY G 227  ASN G 235 -1  O  GLY G 227   N  LEU G 246           
SHEET    4   Z 5 THR G 188  LYS G 193 -1  N  THR G 188   O  GLU G 234           
SHEET    5   Z 5 LYS G 196  GLU G 197 -1  O  LYS G 196   N  LYS G 193           
SHEET    1  AA 3 VAL G 175  ARG G 178  0                                        
SHEET    2  AA 3 SER G 215  MET G 218 -1  N  LEU G 216   O  PHE G 177           
SHEET    3  AA 3 LYS G 208  ARG G 210 -1  O  LYS G 208   N  ILE G 217           
SHEET    1  AB 2 ILE G 257  LEU G 258  0                                        
SHEET    2  AB 2 VAL G 280  TYR G 281 -1  O  TYR G 281   N  ILE G 257           
SHEET    1  AC 5 ALA G 266  VAL G 269  0                                        
SHEET    2  AC 5 ILE G 350  LEU G 360  1  O  TRP G 356   N  ALA G 266           
SHEET    3  AC 5 GLY G 338  GLY G 345 -1  O  GLY G 338   N  LEU G 357           
SHEET    4  AC 5 HIS G 287  HIS G 293 -1  N  HIS G 287   O  GLY G 345           
SHEET    5  AC 5 LEU G 309  ALA G 314 -1  O  LYS G 310   N  LYS G 292           
SHEET    1  AD 2 VAL G 274  VAL G 277  0                                        
SHEET    2  AD 2 VAL G 326  ILE G 329 -1  N  LEU G 327   O  PHE G 276           
SHEET    1  AE 2 ARG H 152  TRP H 156  0                                        
SHEET    2  AE 2 ALA H 181  ASN H 184 -1  O  GLY H 182   N  TYR H 155           
SHEET    1  AF 5 LEU H 166  PRO H 170  0                                        
SHEET    2  AF 5 GLY H 238  VAL H 249  1  O  HIS H 245   N  HIS H 167           
SHEET    3  AF 5 GLY H 227  ASN H 235 -1  O  GLY H 227   N  LEU H 246           
SHEET    4  AF 5 THR H 188  LYS H 193 -1  N  THR H 188   O  GLU H 234           
SHEET    5  AF 5 LYS H 196  GLU H 197 -1  O  LYS H 196   N  LYS H 193           
SHEET    1  AG 3 VAL H 175  ARG H 178  0                                        
SHEET    2  AG 3 SER H 215  MET H 218 -1  N  LEU H 216   O  PHE H 177           
SHEET    3  AG 3 LYS H 208  ARG H 210 -1  O  LYS H 208   N  ILE H 217           
SHEET    1  AH 2 ILE H 257  LEU H 258  0                                        
SHEET    2  AH 2 VAL H 280  TYR H 281 -1  O  TYR H 281   N  ILE H 257           
SHEET    1  AI 5 ALA H 266  VAL H 269  0                                        
SHEET    2  AI 5 ILE H 350  LEU H 360  1  O  TRP H 356   N  ALA H 266           
SHEET    3  AI 5 GLY H 338  GLY H 345 -1  O  GLY H 338   N  LEU H 357           
SHEET    4  AI 5 HIS H 287  HIS H 293 -1  N  HIS H 287   O  GLY H 345           
SHEET    5  AI 5 LEU H 309  ALA H 314 -1  O  LYS H 310   N  LYS H 292           
SHEET    1  AJ 2 VAL H 274  VAL H 277  0                                        
SHEET    2  AJ 2 VAL H 326  ILE H 329 -1  N  LEU H 327   O  PHE H 276           
SSBOND   1 CYS E  179    CYS E  231                          1555   1555  2.45  
SSBOND   2 CYS E  278    CYS E  342                          1555   1555  2.45  
SSBOND   3 CYS F  179    CYS F  231                          1555   1555  2.56  
SSBOND   4 CYS F  278    CYS F  342                          1555   1555  2.49  
SSBOND   5 CYS G  179    CYS G  231                          1555   1555  2.46  
SSBOND   6 CYS G  278    CYS G  342                          1555   1555  2.45  
SSBOND   7 CYS H  179    CYS H  231                          1555   1555  2.47  
SSBOND   8 CYS H  278    CYS H  342                          1555   1555  2.47  
CISPEP   1 ASN E  184    PRO E  185          0         0.23                     
CISPEP   2 LEU E  262    PRO E  263          0         0.06                     
CISPEP   3 ASN F  184    PRO F  185          0        -0.37                     
CISPEP   4 LEU F  262    PRO F  263          0         0.05                     
CISPEP   5 ASN G  184    PRO G  185          0        -0.25                     
CISPEP   6 LEU G  262    PRO G  263          0        -0.23                     
CISPEP   7 ASN H  184    PRO H  185          0         0.21                     
CISPEP   8 LEU H  262    PRO H  263          0        -0.26                     
CRYST1   70.970   72.657   89.739  89.98  89.70  90.00 P 1           4          
ORIGX1      1.000000  0.000000  0.000000        0.00000                         
ORIGX2      0.000000  1.000000  0.000000        0.00000                         
ORIGX3      0.000000  0.000000  1.000000        0.00000                         
SCALE1      0.014090  0.000000 -0.000074        0.00000                         
SCALE2      0.000000  0.013763 -0.000005        0.00000                         
SCALE3      0.000000  0.000000  0.011144        0.00000                         
ATOM      1  N   PHE A  21       0.636 -12.703 -11.106  1.00 66.92           N  
ATOM      2  CA  PHE A  21       0.652 -11.311 -10.573  1.00 66.46           C  
ATOM      3  C   PHE A  21       0.109 -11.228  -9.152  1.00 66.17           C  
ATOM      4  O   PHE A  21      -0.795 -11.986  -8.773  1.00 66.47           O  
ATOM      5  CB  PHE A  21      -0.160 -10.385 -11.471  1.00 66.60           C  
ATOM      6  CG  PHE A  21       0.341 -10.321 -12.882  1.00 67.44           C  
ATOM      7  CD1 PHE A  21       0.081 -11.359 -13.778  1.00 68.04           C  
ATOM      8  CD2 PHE A  21       1.098  -9.236 -13.312  1.00 67.53           C  
ATOM      9  CE1 PHE A  21       0.569 -11.316 -15.081  1.00 67.79           C  
ATOM     10  CE2 PHE A  21       1.591  -9.181 -14.610  1.00 67.67           C  
ATOM     11  CZ  PHE A  21       1.328 -10.222 -15.500  1.00 68.23           C  
ATOM     12  N   PRO A  22       0.664 -10.306  -8.335  1.00 65.58           N  
ATOM     13  CA  PRO A  22       0.215 -10.137  -6.947  1.00 64.75           C  
ATOM     14  C   PRO A  22      -1.304  -9.902  -6.933  1.00 63.71           C  
ATOM     15  O   PRO A  22      -1.842  -9.247  -7.823  1.00 64.36           O  
ATOM     16  CB  PRO A  22       1.009  -8.910  -6.484  1.00 64.23           C  
ATOM     17  CG  PRO A  22       2.292  -9.043  -7.255  1.00 64.15           C  
ATOM     18  CD  PRO A  22       1.787  -9.398  -8.637  1.00 64.66           C  
ATOM     19  N   PRO A  23      -2.018 -10.438  -5.927  1.00 62.50           N  
ATOM     20  CA  PRO A  23      -3.479 -10.296  -5.818  1.00 61.53           C  
ATOM     21  C   PRO A  23      -4.157  -8.944  -6.090  1.00 60.14           C  
ATOM     22  O   PRO A  23      -4.655  -8.722  -7.197  1.00 61.26           O  
ATOM     23  CB  PRO A  23      -3.776 -10.821  -4.405  1.00 60.57           C  
ATOM     24  CG  PRO A  23      -2.496 -10.611  -3.682  1.00 61.36           C  
ATOM     25  CD  PRO A  23      -1.478 -11.052  -4.708  1.00 61.77           C  
ATOM     26  N   GLY A  24      -4.194  -8.067  -5.093  1.00 58.03           N  
ATOM     27  CA  GLY A  24      -4.843  -6.764  -5.225  1.00 55.61           C  
ATOM     28  C   GLY A  24      -5.171  -6.159  -6.588  1.00 53.12           C  
ATOM     29  O   GLY A  24      -4.440  -6.338  -7.567  1.00 53.69           O  
ATOM     30  N   HIS A  25      -6.286  -5.431  -6.646  1.00 50.47           N  
ATOM     31  CA  HIS A  25      -6.692  -4.755  -7.876  1.00 47.42           C  
ATOM     32  C   HIS A  25      -6.665  -3.245  -7.652  1.00 44.16           C  
ATOM     33  O   HIS A  25      -7.171  -2.750  -6.646  1.00 43.52           O  
ATOM     34  CB  HIS A  25      -8.083  -5.185  -8.330  1.00 48.54           C  
ATOM     35  CG  HIS A  25      -8.468  -4.598  -9.653  1.00 51.44           C  
ATOM     36  ND1 HIS A  25      -9.174  -3.419  -9.767  1.00 51.66           N  
ATOM     37  CD2 HIS A  25      -8.141  -4.965 -10.914  1.00 52.46           C  
ATOM     38  CE1 HIS A  25      -9.263  -3.084 -11.042  1.00 52.04           C  
ATOM     39  NE2 HIS A  25      -8.643  -4.003 -11.762  1.00 52.80           N  
ATOM     40  N   PHE A  26      -6.084  -2.523  -8.605  1.00 41.09           N  
ATOM     41  CA  PHE A  26      -5.922  -1.073  -8.512  1.00 39.02           C  
ATOM     42  C   PHE A  26      -7.125  -0.192  -8.178  1.00 38.28           C  
ATOM     43  O   PHE A  26      -6.954   0.902  -7.644  1.00 37.29           O  
ATOM     44  CB  PHE A  26      -5.257  -0.555  -9.792  1.00 37.29           C  
ATOM     45  CG  PHE A  26      -6.186  -0.408 -10.959  1.00 35.07           C  
ATOM     46  CD1 PHE A  26      -6.939   0.742 -11.121  1.00 33.69           C  
ATOM     47  CD2 PHE A  26      -6.270  -1.403 -11.925  1.00 35.18           C  
ATOM     48  CE1 PHE A  26      -7.758   0.909 -12.232  1.00 33.75           C  
ATOM     49  CE2 PHE A  26      -7.088  -1.250 -13.045  1.00 33.93           C  
ATOM     50  CZ  PHE A  26      -7.834  -0.088 -13.202  1.00 34.32           C  
ATOM     51  N   LYS A  27      -8.337  -0.639  -8.484  1.00 38.88           N  
ATOM     52  CA  LYS A  27      -9.475   0.204  -8.169  1.00 39.17           C  
ATOM     53  C   LYS A  27     -10.057  -0.022  -6.784  1.00 39.01           C  
ATOM     54  O   LYS A  27     -10.826   0.804  -6.291  1.00 39.63           O  
ATOM     55  CB  LYS A  27     -10.556   0.116  -9.245  1.00 40.26           C  
ATOM     56  CG  LYS A  27     -11.239  -1.207  -9.393  1.00 42.92           C  
ATOM     57  CD  LYS A  27     -11.937  -1.226 -10.743  1.00 44.54           C  
ATOM     58  CE  LYS A  27     -12.403  -2.616 -11.121  1.00 46.03           C  
ATOM     59  NZ  LYS A  27     -12.585  -2.686 -12.598  1.00 47.60           N  
ATOM     60  N   ASP A  28      -9.659  -1.112  -6.137  1.00 38.63           N  
ATOM     61  CA  ASP A  28     -10.135  -1.420  -4.791  1.00 38.10           C  
ATOM     62  C   ASP A  28      -9.628  -0.428  -3.757  1.00 37.73           C  
ATOM     63  O   ASP A  28      -8.549   0.136  -3.896  1.00 38.49           O  
ATOM     64  CB  ASP A  28      -9.659  -2.804  -4.368  1.00 39.52           C  
ATOM     65  CG  ASP A  28     -10.175  -3.903  -5.266  1.00 41.13           C  
ATOM     66  OD1 ASP A  28      -9.653  -5.035  -5.164  1.00 41.54           O  
ATOM     67  OD2 ASP A  28     -11.103  -3.644  -6.061  1.00 42.28           O  
ATOM     68  N   PRO A  29     -10.417  -0.183  -2.706  1.00 37.12           N  
ATOM     69  CA  PRO A  29      -9.971   0.748  -1.670  1.00 35.40           C  
ATOM     70  C   PRO A  29      -8.771   0.096  -0.978  1.00 34.00           C  
ATOM     71  O   PRO A  29      -8.628  -1.121  -1.012  1.00 32.89           O  
ATOM     72  CB  PRO A  29     -11.197   0.870  -0.763  1.00 35.63           C  
ATOM     73  CG  PRO A  29     -11.924  -0.427  -0.980  1.00 36.19           C  
ATOM     74  CD  PRO A  29     -11.810  -0.597  -2.474  1.00 36.76           C  
ATOM     75  N   LYS A  30      -7.919   0.898  -0.348  1.00 34.02           N  
ATOM     76  CA  LYS A  30      -6.716   0.373   0.290  1.00 33.57           C  
ATOM     77  C   LYS A  30      -6.430   1.020   1.629  1.00 33.25           C  
ATOM     78  O   LYS A  30      -7.045   2.023   1.990  1.00 33.60           O  
ATOM     79  CB  LYS A  30      -5.484   0.657  -0.581  1.00 33.48           C  
ATOM     80  CG  LYS A  30      -5.551   0.258  -2.032  1.00 34.17           C  
ATOM     81  CD  LYS A  30      -4.274   0.703  -2.745  1.00 37.51           C  
ATOM     82  CE  LYS A  30      -4.122   0.058  -4.128  1.00 40.55           C  
ATOM     83  NZ  LYS A  30      -5.333   0.228  -5.022  1.00 42.57           N  
ATOM     84  N   ARG A  31      -5.467   0.443   2.342  1.00 32.36           N  
ATOM     85  CA  ARG A  31      -5.010   0.972   3.614  1.00 31.61           C  
ATOM     86  C   ARG A  31      -3.579   1.408   3.314  1.00 31.11           C  
ATOM     87  O   ARG A  31      -2.871   0.743   2.569  1.00 31.54           O  
ATOM     88  CB  ARG A  31      -4.997  -0.107   4.705  1.00 31.60           C  
ATOM     89  CG  ARG A  31      -6.367  -0.618   5.135  1.00 33.74           C  
ATOM     90  CD  ARG A  31      -6.274  -1.358   6.468  1.00 36.96           C  
ATOM     91  NE  ARG A  31      -6.611  -2.781   6.370  1.00 40.91           N  
ATOM     92  CZ  ARG A  31      -7.849  -3.272   6.391  1.00 41.37           C  
ATOM     93  NH1 ARG A  31      -8.888  -2.458   6.512  1.00 43.34           N  
ATOM     94  NH2 ARG A  31      -8.052  -4.577   6.285  1.00 41.20           N  
ATOM     95  N   LEU A  32      -3.159   2.541   3.851  1.00 30.30           N  
ATOM     96  CA  LEU A  32      -1.795   2.980   3.625  1.00 29.46           C  
ATOM     97  C   LEU A  32      -0.983   2.820   4.904  1.00 30.16           C  
ATOM     98  O   LEU A  32      -1.069   3.632   5.820  1.00 31.48           O  
ATOM     99  CB  LEU A  32      -1.750   4.431   3.123  1.00 27.27           C  
ATOM    100  CG  LEU A  32      -1.905   4.565   1.595  1.00 25.97           C  
ATOM    101  CD1 LEU A  32      -1.786   6.011   1.182  1.00 23.99           C  
ATOM    102  CD2 LEU A  32      -0.836   3.739   0.887  1.00 23.52           C  
ATOM    103  N   TYR A  33      -0.200   1.746   4.949  1.00 29.97           N  
ATOM    104  CA  TYR A  33       0.637   1.424   6.097  1.00 30.01           C  
ATOM    105  C   TYR A  33       1.960   2.161   6.041  1.00 29.66           C  
ATOM    106  O   TYR A  33       2.650   2.139   5.037  1.00 30.85           O  
ATOM    107  CB  TYR A  33       0.862  -0.086   6.148  1.00 30.92           C  
ATOM    108  CG  TYR A  33       1.791  -0.565   7.241  1.00 32.36           C  
ATOM    109  CD1 TYR A  33       3.177  -0.566   7.048  1.00 32.01           C  
ATOM    110  CD2 TYR A  33       1.284  -1.086   8.442  1.00 31.79           C  
ATOM    111  CE1 TYR A  33       4.036  -1.084   8.017  1.00 32.99           C  
ATOM    112  CE2 TYR A  33       2.133  -1.609   9.417  1.00 31.39           C  
ATOM    113  CZ  TYR A  33       3.508  -1.608   9.197  1.00 33.55           C  
ATOM    114  OH  TYR A  33       4.354  -2.156  10.144  1.00 34.14           O  
ATOM    115  N   CYS A  34       2.310   2.812   7.137  1.00 29.92           N  
ATOM    116  CA  CYS A  34       3.539   3.589   7.203  1.00 31.42           C  
ATOM    117  C   CYS A  34       4.661   2.846   7.926  1.00 32.35           C  
ATOM    118  O   CYS A  34       4.503   2.432   9.077  1.00 32.48           O  
ATOM    119  CB  CYS A  34       3.254   4.911   7.913  1.00 31.06           C  
ATOM    120  SG  CYS A  34       4.685   5.959   8.088  1.00 31.94           S  
ATOM    121  N   LYS A  35       5.794   2.679   7.252  1.00 33.44           N  
ATOM    122  CA  LYS A  35       6.929   1.979   7.854  1.00 36.51           C  
ATOM    123  C   LYS A  35       7.232   2.551   9.236  1.00 38.29           C  
ATOM    124  O   LYS A  35       7.474   1.811  10.194  1.00 38.87           O  
ATOM    125  CB  LYS A  35       8.188   2.109   6.975  1.00 35.13           C  
ATOM    126  N   ASN A  36       7.207   3.876   9.335  1.00 40.23           N  
ATOM    127  CA  ASN A  36       7.511   4.548  10.589  1.00 41.60           C  
ATOM    128  C   ASN A  36       6.493   4.271  11.690  1.00 41.55           C  
ATOM    129  O   ASN A  36       5.468   4.940  11.770  1.00 42.29           O  
ATOM    130  CB  ASN A  36       7.612   6.054  10.365  1.00 43.58           C  
ATOM    131  CG  ASN A  36       8.508   6.738  11.394  1.00 46.28           C  
ATOM    132  OD1 ASN A  36       8.466   7.968  11.552  1.00 46.86           O  
ATOM    133  ND2 ASN A  36       9.336   5.946  12.089  1.00 45.64           N  
ATOM    134  N   GLY A  37       6.778   3.279  12.530  1.00 41.04           N  
ATOM    135  CA  GLY A  37       5.891   2.952  13.633  1.00 39.94           C  
ATOM    136  C   GLY A  37       4.792   1.956  13.320  1.00 40.15           C  
ATOM    137  O   GLY A  37       4.154   1.429  14.234  1.00 40.18           O  
ATOM    138  N   GLY A  38       4.549   1.703  12.039  1.00 39.76           N  
ATOM    139  CA  GLY A  38       3.507   0.764  11.666  1.00 38.85           C  
ATOM    140  C   GLY A  38       2.094   1.316  11.793  1.00 38.61           C  
ATOM    141  O   GLY A  38       1.152   0.589  12.126  1.00 38.94           O  
ATOM    142  N   PHE A  39       1.933   2.607  11.532  1.00 38.10           N  
ATOM    143  CA  PHE A  39       0.616   3.233  11.611  1.00 37.69           C  
ATOM    144  C   PHE A  39      -0.050   3.252  10.246  1.00 37.07           C  
ATOM    145  O   PHE A  39       0.614   3.439   9.224  1.00 37.54           O  
ATOM    146  CB  PHE A  39       0.719   4.698  12.065  1.00 39.84           C  
ATOM    147  CG  PHE A  39       1.238   4.884  13.463  1.00 40.67           C  
ATOM    148  CD1 PHE A  39       2.556   5.246  13.681  1.00 39.73           C  
ATOM    149  CD2 PHE A  39       0.405   4.689  14.563  1.00 40.90           C  
ATOM    150  CE1 PHE A  39       3.041   5.406  14.973  1.00 40.86           C  
ATOM    151  CE2 PHE A  39       0.885   4.850  15.854  1.00 40.18           C  
ATOM    152  CZ  PHE A  39       2.207   5.208  16.060  1.00 40.03           C  
ATOM    153  N   PHE A  40      -1.363   3.076  10.237  1.00 35.87           N  
ATOM    154  CA  PHE A  40      -2.147   3.140   9.013  1.00 34.79           C  
ATOM    155  C   PHE A  40      -2.602   4.590   8.910  1.00 34.43           C  
ATOM    156  O   PHE A  40      -2.970   5.200   9.911  1.00 34.18           O  
ATOM    157  CB  PHE A  40      -3.363   2.224   9.119  1.00 34.47           C  
ATOM    158  CG  PHE A  40      -3.031   0.775   8.988  1.00 33.95           C  
ATOM    159  CD1 PHE A  40      -2.740   0.225   7.742  1.00 33.33           C  
ATOM    160  CD2 PHE A  40      -2.987  -0.044  10.111  1.00 33.66           C  
ATOM    161  CE1 PHE A  40      -2.408  -1.124   7.615  1.00 32.83           C  
ATOM    162  CE2 PHE A  40      -2.655  -1.396   9.994  1.00 33.95           C  
ATOM    163  CZ  PHE A  40      -2.365  -1.934   8.740  1.00 33.19           C  
ATOM    164  N   LEU A  41      -2.565   5.150   7.711  1.00 34.55           N  
ATOM    165  CA  LEU A  41      -2.987   6.530   7.523  1.00 35.90           C  
ATOM    166  C   LEU A  41      -4.492   6.598   7.765  1.00 37.18           C  
ATOM    167  O   LEU A  41      -5.248   5.811   7.193  1.00 38.34           O  
ATOM    168  CB  LEU A  41      -2.653   6.988   6.100  1.00 35.32           C  
ATOM    169  CG  LEU A  41      -2.930   8.442   5.717  1.00 35.51           C  
ATOM    170  CD1 LEU A  41      -2.131   9.410   6.609  1.00 34.64           C  
ATOM    171  CD2 LEU A  41      -2.557   8.625   4.248  1.00 33.88           C  
ATOM    172  N   ARG A  42      -4.922   7.516   8.626  1.00 38.24           N  
ATOM    173  CA  ARG A  42      -6.345   7.659   8.937  1.00 39.17           C  
ATOM    174  C   ARG A  42      -6.899   9.042   8.639  1.00 39.56           C  
ATOM    175  O   ARG A  42      -6.295  10.054   8.994  1.00 39.79           O  
ATOM    176  CB  ARG A  42      -6.614   7.343  10.404  1.00 39.35           C  
ATOM    177  CG  ARG A  42      -8.068   7.539  10.792  1.00 39.90           C  
ATOM    178  CD  ARG A  42      -8.371   7.011  12.186  1.00 40.11           C  
ATOM    179  NE  ARG A  42      -7.592   7.684  13.224  1.00 39.37           N  
ATOM    180  CZ  ARG A  42      -7.683   7.406  14.523  1.00 38.53           C  
ATOM    181  NH1 ARG A  42      -8.524   6.471  14.940  1.00 37.55           N  
ATOM    182  NH2 ARG A  42      -6.914   8.039  15.400  1.00 37.72           N  
ATOM    183  N   ILE A  43      -8.055   9.073   7.987  1.00 39.71           N  
ATOM    184  CA  ILE A  43      -8.704  10.330   7.652  1.00 40.58           C  
ATOM    185  C   ILE A  43     -10.044  10.434   8.374  1.00 41.35           C  
ATOM    186  O   ILE A  43     -11.009   9.734   8.050  1.00 40.63           O  
ATOM    187  CB  ILE A  43      -8.919  10.462   6.143  1.00 40.79           C  
ATOM    188  CG1 ILE A  43      -7.561  10.551   5.444  1.00 41.27           C  
ATOM    189  CG2 ILE A  43      -9.769  11.689   5.842  1.00 39.94           C  
ATOM    190  CD1 ILE A  43      -7.643  10.444   3.939  1.00 42.55           C  
ATOM    191  N   HIS A  44     -10.075  11.320   9.365  1.00 43.38           N  
ATOM    192  CA  HIS A  44     -11.255  11.567  10.188  1.00 45.06           C  
ATOM    193  C   HIS A  44     -12.369  12.357   9.502  1.00 45.23           C  
ATOM    194  O   HIS A  44     -12.115  13.198   8.624  1.00 44.42           O  
ATOM    195  CB  HIS A  44     -10.851  12.301  11.458  1.00 46.22           C  
ATOM    196  CG  HIS A  44     -10.052  11.468  12.403  1.00 47.01           C  
ATOM    197  ND1 HIS A  44     -10.606  10.445  13.140  1.00 47.94           N  
ATOM    198  CD2 HIS A  44      -8.742  11.514  12.743  1.00 46.84           C  
ATOM    199  CE1 HIS A  44      -9.672   9.898  13.898  1.00 48.10           C  
ATOM    200  NE2 HIS A  44      -8.532  10.529  13.675  1.00 47.17           N  
ATOM    201  N   PRO A  45     -13.626  12.111   9.921  1.00 45.28           N  
ATOM    202  CA  PRO A  45     -14.812  12.778   9.367  1.00 45.74           C  
ATOM    203  C   PRO A  45     -14.771  14.298   9.492  1.00 45.82           C  
ATOM    204  O   PRO A  45     -15.360  15.009   8.683  1.00 45.47           O  
ATOM    205  CB  PRO A  45     -15.966  12.161  10.156  1.00 44.03           C  
ATOM    206  CG  PRO A  45     -15.439  10.808  10.517  1.00 44.71           C  
ATOM    207  CD  PRO A  45     -14.016  11.096  10.918  1.00 44.69           C  
ATOM    208  N   ASP A  46     -14.079  14.794  10.508  1.00 46.50           N  
ATOM    209  CA  ASP A  46     -13.980  16.232  10.703  1.00 47.98           C  
ATOM    210  C   ASP A  46     -12.769  16.819   9.984  1.00 48.16           C  
ATOM    211  O   ASP A  46     -12.391  17.962  10.226  1.00 48.52           O  
ATOM    212  CB  ASP A  46     -13.913  16.559  12.197  1.00 48.45           C  
ATOM    213  CG  ASP A  46     -12.809  15.809  12.906  1.00 48.95           C  
ATOM    214  OD1 ASP A  46     -12.884  14.565  12.982  1.00 49.57           O  
ATOM    215  OD2 ASP A  46     -11.866  16.469  13.381  1.00 48.96           O  
ATOM    216  N   GLY A  47     -12.159  16.033   9.103  1.00 48.13           N  
ATOM    217  CA  GLY A  47     -11.004  16.518   8.367  1.00 47.74           C  
ATOM    218  C   GLY A  47      -9.651  16.292   9.026  1.00 47.41           C  
ATOM    219  O   GLY A  47      -8.619  16.607   8.435  1.00 46.72           O  
ATOM    220  N   ARG A  48      -9.645  15.761  10.246  1.00 47.56           N  
ATOM    221  CA  ARG A  48      -8.397  15.484  10.956  1.00 47.79           C  
ATOM    222  C   ARG A  48      -7.637  14.360  10.262  1.00 47.75           C  
ATOM    223  O   ARG A  48      -8.241  13.400   9.779  1.00 46.89           O  
ATOM    224  CB  ARG A  48      -8.675  15.036  12.392  1.00 48.61           C  
ATOM    225  CG  ARG A  48      -8.918  16.135  13.415  1.00 49.66           C  
ATOM    226  CD  ARG A  48      -9.316  15.513  14.754  1.00 49.94           C  
ATOM    227  NE  ARG A  48     -10.617  14.846  14.671  1.00 50.86           N  
ATOM    228  CZ  ARG A  48     -10.877  13.620  15.122  1.00 51.97           C  
ATOM    229  NH1 ARG A  48     -12.100  13.110  15.001  1.00 52.26           N  
ATOM    230  NH2 ARG A  48      -9.920  12.894  15.684  1.00 51.70           N  
ATOM    231  N   VAL A  49      -6.311  14.469  10.241  1.00 47.78           N  
ATOM    232  CA  VAL A  49      -5.467  13.455   9.614  1.00 47.79           C  
ATOM    233  C   VAL A  49      -4.391  12.952  10.576  1.00 47.41           C  
ATOM    234  O   VAL A  49      -3.694  13.745  11.213  1.00 47.55           O  
ATOM    235  CB  VAL A  49      -4.797  14.023   8.337  1.00 48.02           C  
ATOM    236  CG1 VAL A  49      -3.786  13.031   7.788  1.00 48.16           C  
ATOM    237  CG2 VAL A  49      -5.859  14.320   7.286  1.00 47.06           C  
ATOM    238  N   ASP A  50      -4.266  11.635  10.682  1.00 47.17           N  
ATOM    239  CA  ASP A  50      -3.271  11.026  11.555  1.00 46.68           C  
ATOM    240  C   ASP A  50      -3.119   9.549  11.221  1.00 46.74           C  
ATOM    241  O   ASP A  50      -3.548   9.112  10.153  1.00 46.81           O  
ATOM    242  CB  ASP A  50      -3.668  11.193  13.023  1.00 46.86           C  
ATOM    243  CG  ASP A  50      -4.787  10.257  13.449  1.00 48.23           C  
ATOM    244  OD1 ASP A  50      -5.157  10.295  14.643  1.00 49.35           O  
ATOM    245  OD2 ASP A  50      -5.299   9.483  12.610  1.00 48.74           O  
ATOM    246  N   GLY A  51      -2.522   8.787  12.136  1.00 47.00           N  
ATOM    247  CA  GLY A  51      -2.331   7.367  11.910  1.00 47.38           C  
ATOM    248  C   GLY A  51      -2.697   6.533  13.119  1.00 47.84           C  
ATOM    249  O   GLY A  51      -2.642   7.021  14.240  1.00 48.16           O  
ATOM    250  N   VAL A  52      -3.078   5.278  12.888  1.00 48.46           N  
ATOM    251  CA  VAL A  52      -3.453   4.355  13.957  1.00 48.13           C  
ATOM    252  C   VAL A  52      -2.939   2.968  13.606  1.00 48.77           C  
ATOM    253  O   VAL A  52      -2.570   2.706  12.466  1.00 49.47           O  
ATOM    254  CB  VAL A  52      -4.971   4.274  14.100  1.00 47.79           C  
ATOM    255  CG1 VAL A  52      -5.554   5.626  13.916  1.00 48.51           C  
ATOM    256  CG2 VAL A  52      -5.556   3.337  13.067  1.00 48.04           C  
ATOM    257  N   ARG A  53      -2.931   2.067  14.577  1.00 49.57           N  
ATOM    258  CA  ARG A  53      -2.450   0.724  14.312  1.00 49.39           C  
ATOM    259  C   ARG A  53      -3.579  -0.295  14.201  1.00 49.96           C  
ATOM    260  O   ARG A  53      -3.376  -1.389  13.688  1.00 51.19           O  
ATOM    261  CB  ARG A  53      -1.421   0.335  15.381  1.00 48.69           C  
ATOM    262  CG  ARG A  53      -0.170   1.206  15.292  1.00 48.24           C  
ATOM    263  CD  ARG A  53       0.868   0.917  16.368  1.00 48.42           C  
ATOM    264  NE  ARG A  53       2.135   1.595  16.067  1.00 48.94           N  
ATOM    265  CZ  ARG A  53       3.054   1.924  16.976  1.00 48.11           C  
ATOM    266  NH1 ARG A  53       2.858   1.645  18.253  1.00 48.12           N  
ATOM    267  NH2 ARG A  53       4.171   2.540  16.612  1.00 47.48           N  
ATOM    268  N   GLU A  54      -4.780   0.072  14.636  1.00 50.08           N  
ATOM    269  CA  GLU A  54      -5.897  -0.853  14.579  1.00 51.46           C  
ATOM    270  C   GLU A  54      -6.489  -1.012  13.179  1.00 52.30           C  
ATOM    271  O   GLU A  54      -7.248  -0.161  12.699  1.00 52.99           O  
ATOM    272  CB  GLU A  54      -6.975  -0.429  15.577  1.00 52.44           C  
ATOM    273  CG  GLU A  54      -8.144  -1.401  15.658  1.00 54.61           C  
ATOM    274  CD  GLU A  54      -7.709  -2.857  15.520  1.00 55.98           C  
ATOM    275  OE1 GLU A  54      -6.789  -3.291  16.258  1.00 56.88           O  
ATOM    276  OE2 GLU A  54      -8.293  -3.565  14.668  1.00 56.42           O  
ATOM    277  N   LYS A  55      -6.144  -2.124  12.536  1.00 52.32           N  
ATOM    278  CA  LYS A  55      -6.612  -2.420  11.188  1.00 52.77           C  
ATOM    279  C   LYS A  55      -8.129  -2.354  11.032  1.00 52.86           C  
ATOM    280  O   LYS A  55      -8.635  -2.149   9.927  1.00 53.75           O  
ATOM    281  CB  LYS A  55      -6.114  -3.805  10.748  1.00 52.58           C  
ATOM    282  N   SER A  56      -8.859  -2.528  12.126  1.00 52.70           N  
ATOM    283  CA  SER A  56     -10.313  -2.498  12.050  1.00 52.83           C  
ATOM    284  C   SER A  56     -10.867  -1.080  11.962  1.00 52.41           C  
ATOM    285  O   SER A  56     -12.014  -0.889  11.566  1.00 52.95           O  
ATOM    286  CB  SER A  56     -10.924  -3.217  13.255  1.00 53.14           C  
ATOM    287  OG  SER A  56     -12.338  -3.229  13.172  1.00 53.99           O  
ATOM    288  N   ASP A  57     -10.062  -0.088  12.327  1.00 51.88           N  
ATOM    289  CA  ASP A  57     -10.520   1.297  12.269  1.00 51.81           C  
ATOM    290  C   ASP A  57     -11.147   1.566  10.902  1.00 51.15           C  
ATOM    291  O   ASP A  57     -10.523   1.361   9.859  1.00 51.40           O  
ATOM    292  CB  ASP A  57      -9.359   2.261  12.527  1.00 52.84           C  
ATOM    293  CG  ASP A  57      -9.802   3.712  12.527  1.00 54.52           C  
ATOM    294  OD1 ASP A  57      -9.235   4.506  13.314  1.00 55.24           O  
ATOM    295  OD2 ASP A  57     -10.712   4.060  11.739  1.00 55.07           O  
ATOM    296  N   PRO A  58     -12.396   2.041  10.891  1.00 50.26           N  
ATOM    297  CA  PRO A  58     -13.091   2.319   9.632  1.00 49.73           C  
ATOM    298  C   PRO A  58     -12.618   3.555   8.851  1.00 48.79           C  
ATOM    299  O   PRO A  58     -12.964   3.713   7.673  1.00 48.36           O  
ATOM    300  CB  PRO A  58     -14.544   2.435  10.081  1.00 49.23           C  
ATOM    301  CG  PRO A  58     -14.396   3.137  11.395  1.00 49.06           C  
ATOM    302  CD  PRO A  58     -13.224   2.424  12.048  1.00 49.47           C  
ATOM    303  N   HIS A  59     -11.834   4.420   9.491  1.00 47.25           N  
ATOM    304  CA  HIS A  59     -11.369   5.635   8.827  1.00 46.31           C  
ATOM    305  C   HIS A  59      -9.999   5.520   8.160  1.00 44.38           C  
ATOM    306  O   HIS A  59      -9.346   6.533   7.885  1.00 42.54           O  
ATOM    307  CB  HIS A  59     -11.375   6.807   9.813  1.00 48.05           C  
ATOM    308  CG  HIS A  59     -12.716   7.056  10.446  1.00 49.36           C  
ATOM    309  ND1 HIS A  59     -13.884   7.132   9.717  1.00 49.03           N  
ATOM    310  CD2 HIS A  59     -13.066   7.254  11.739  1.00 49.02           C  
ATOM    311  CE1 HIS A  59     -14.896   7.364  10.532  1.00 48.45           C  
ATOM    312  NE2 HIS A  59     -14.426   7.442  11.765  1.00 48.75           N  
ATOM    313  N   ILE A  60      -9.570   4.284   7.905  1.00 42.64           N  
ATOM    314  CA  ILE A  60      -8.298   4.056   7.243  1.00 40.31           C  
ATOM    315  C   ILE A  60      -8.511   3.410   5.881  1.00 38.53           C  
ATOM    316  O   ILE A  60      -7.553   3.145   5.164  1.00 39.30           O  
ATOM    317  CB  ILE A  60      -7.341   3.173   8.076  1.00 40.78           C  
ATOM    318  CG1 ILE A  60      -7.999   1.829   8.389  1.00 41.43           C  
ATOM    319  CG2 ILE A  60      -6.912   3.923   9.329  1.00 39.73           C  
ATOM    320  CD1 ILE A  60      -7.019   0.784   8.917  1.00 41.74           C  
ATOM    321  N   LYS A  61      -9.760   3.136   5.525  1.00 36.47           N  
ATOM    322  CA  LYS A  61     -10.040   2.562   4.215  1.00 35.47           C  
ATOM    323  C   LYS A  61     -10.005   3.763   3.269  1.00 34.96           C  
ATOM    324  O   LYS A  61     -10.838   4.671   3.377  1.00 35.60           O  
ATOM    325  CB  LYS A  61     -11.417   1.891   4.197  1.00 34.50           C  
ATOM    326  N   LEU A  62      -9.022   3.786   2.371  1.00 32.90           N  
ATOM    327  CA  LEU A  62      -8.860   4.903   1.446  1.00 30.63           C  
ATOM    328  C   LEU A  62      -9.078   4.510  -0.014  1.00 30.65           C  
ATOM    329  O   LEU A  62      -8.968   3.335  -0.386  1.00 29.72           O  
ATOM    330  CB  LEU A  62      -7.462   5.513   1.595  1.00 28.54           C  
ATOM    331  CG  LEU A  62      -6.932   5.716   3.015  1.00 29.41           C  
ATOM    332  CD1 LEU A  62      -5.527   6.261   2.953  1.00 27.75           C  
ATOM    333  CD2 LEU A  62      -7.845   6.660   3.794  1.00 29.77           C  
ATOM    334  N   GLN A  63      -9.392   5.507  -0.837  1.00 28.97           N  
ATOM    335  CA  GLN A  63      -9.598   5.288  -2.253  1.00 28.00           C  
ATOM    336  C   GLN A  63      -8.617   6.157  -3.013  1.00 28.30           C  
ATOM    337  O   GLN A  63      -8.708   7.382  -2.961  1.00 28.25           O  
ATOM    338  CB  GLN A  63     -11.008   5.680  -2.679  1.00 26.48           C  
ATOM    339  CG  GLN A  63     -11.316   5.389  -4.149  1.00 24.11           C  
ATOM    340  CD  GLN A  63     -11.313   3.903  -4.461  1.00 24.62           C  
ATOM    341  OE1 GLN A  63     -11.883   3.114  -3.715  1.00 24.80           O  
ATOM    342  NE2 GLN A  63     -10.681   3.515  -5.570  1.00 25.18           N  
ATOM    343  N   LEU A  64      -7.682   5.524  -3.720  1.00 28.79           N  
ATOM    344  CA  LEU A  64      -6.695   6.255  -4.512  1.00 27.94           C  
ATOM    345  C   LEU A  64      -7.269   6.385  -5.911  1.00 27.83           C  
ATOM    346  O   LEU A  64      -7.908   5.467  -6.419  1.00 29.38           O  
ATOM    347  CB  LEU A  64      -5.364   5.494  -4.576  1.00 27.95           C  
ATOM    348  CG  LEU A  64      -4.450   5.306  -3.355  1.00 27.12           C  
ATOM    349  CD1 LEU A  64      -3.788   6.597  -3.025  1.00 29.35           C  
ATOM    350  CD2 LEU A  64      -5.236   4.811  -2.165  1.00 28.77           C  
ATOM    351  N   GLN A  65      -7.037   7.528  -6.536  1.00 26.65           N  
ATOM    352  CA  GLN A  65      -7.545   7.771  -7.862  1.00 25.47           C  
ATOM    353  C   GLN A  65      -6.507   8.560  -8.616  1.00 26.39           C  
ATOM    354  O   GLN A  65      -6.045   9.575  -8.127  1.00 28.16           O  
ATOM    355  CB  GLN A  65      -8.825   8.579  -7.752  1.00 24.24           C  
ATOM    356  CG  GLN A  65      -9.468   8.945  -9.061  1.00 22.45           C  
ATOM    357  CD  GLN A  65      -9.915   7.739  -9.839  1.00 22.52           C  
ATOM    358  OE1 GLN A  65     -10.673   6.905  -9.341  1.00 22.24           O  
ATOM    359  NE2 GLN A  65      -9.451   7.637 -11.075  1.00 23.39           N  
ATOM    360  N   ALA A  66      -6.128   8.094  -9.797  1.00 27.22           N  
ATOM    361  CA  ALA A  66      -5.149   8.806 -10.602  1.00 28.07           C  
ATOM    362  C   ALA A  66      -5.861   9.989 -11.268  1.00 29.19           C  
ATOM    363  O   ALA A  66      -6.952   9.823 -11.819  1.00 28.98           O  
ATOM    364  CB  ALA A  66      -4.579   7.872 -11.666  1.00 26.02           C  
ATOM    365  N   GLU A  67      -5.270  11.183 -11.200  1.00 29.72           N  
ATOM    366  CA  GLU A  67      -5.873  12.343 -11.849  1.00 30.33           C  
ATOM    367  C   GLU A  67      -5.173  12.486 -13.186  1.00 30.43           C  
ATOM    368  O   GLU A  67      -5.702  13.043 -14.131  1.00 30.36           O  
ATOM    369  CB  GLU A  67      -5.673  13.602 -11.016  1.00 31.83           C  
ATOM    370  CG  GLU A  67      -6.719  14.685 -11.292  1.00 32.94           C  
ATOM    371  CD  GLU A  67      -8.138  14.216 -11.015  1.00 33.52           C  
ATOM    372  OE1 GLU A  67      -8.373  13.574  -9.968  1.00 34.11           O  
ATOM    373  OE2 GLU A  67      -9.026  14.491 -11.846  1.00 36.06           O  
ATOM    374  N   GLU A  68      -3.956  11.973 -13.235  1.00 32.55           N  
ATOM    375  CA  GLU A  68      -3.131  11.961 -14.439  1.00 33.31           C  
ATOM    376  C   GLU A  68      -1.960  11.032 -14.101  1.00 31.64           C  
ATOM    377  O   GLU A  68      -1.809  10.629 -12.946  1.00 31.43           O  
ATOM    378  CB  GLU A  68      -2.673  13.383 -14.824  1.00 34.58           C  
ATOM    379  CG  GLU A  68      -1.491  13.938 -14.066  1.00 38.12           C  
ATOM    380  CD  GLU A  68      -0.957  15.214 -14.705  1.00 40.32           C  
ATOM    381  OE1 GLU A  68      -0.772  15.231 -15.944  1.00 41.45           O  
ATOM    382  OE2 GLU A  68      -0.714  16.196 -13.972  1.00 41.36           O  
ATOM    383  N   ARG A  69      -1.150  10.674 -15.090  1.00 30.18           N  
ATOM    384  CA  ARG A  69      -0.049   9.752 -14.841  1.00 28.58           C  
ATOM    385  C   ARG A  69       0.779  10.058 -13.600  1.00 28.33           C  
ATOM    386  O   ARG A  69       1.222  11.187 -13.395  1.00 29.14           O  
ATOM    387  CB  ARG A  69       0.869   9.672 -16.063  1.00 28.07           C  
ATOM    388  CG  ARG A  69       1.882   8.542 -15.971  1.00 28.74           C  
ATOM    389  CD  ARG A  69       2.378   8.148 -17.337  1.00 28.38           C  
ATOM    390  NE  ARG A  69       3.316   9.116 -17.888  1.00 29.95           N  
ATOM    391  CZ  ARG A  69       4.635   9.058 -17.723  1.00 30.82           C  
ATOM    392  NH1 ARG A  69       5.178   8.074 -17.020  1.00 30.71           N  
ATOM    393  NH2 ARG A  69       5.414   9.978 -18.274  1.00 31.00           N  
ATOM    394  N   GLY A  70       0.973   9.040 -12.764  1.00 27.54           N  
ATOM    395  CA  GLY A  70       1.771   9.214 -11.565  1.00 26.10           C  
ATOM    396  C   GLY A  70       1.228  10.155 -10.510  1.00 25.68           C  
ATOM    397  O   GLY A  70       1.851  10.326  -9.453  1.00 26.01           O  
ATOM    398  N   VAL A  71       0.084  10.778 -10.769  1.00 25.29           N  
ATOM    399  CA  VAL A  71      -0.501  11.688  -9.783  1.00 25.85           C  
ATOM    400  C   VAL A  71      -1.858  11.179  -9.291  1.00 26.27           C  
ATOM    401  O   VAL A  71      -2.701  10.753 -10.092  1.00 26.55           O  
ATOM    402  CB  VAL A  71      -0.643  13.113 -10.343  1.00 25.57           C  
ATOM    403  CG1 VAL A  71      -1.317  14.004  -9.315  1.00 24.96           C  
ATOM    404  CG2 VAL A  71       0.743  13.669 -10.693  1.00 24.30           C  
ATOM    405  N   VAL A  72      -2.069  11.220  -7.973  1.00 25.14           N  
ATOM    406  CA  VAL A  72      -3.318  10.721  -7.399  1.00 24.69           C  
ATOM    407  C   VAL A  72      -3.939  11.570  -6.287  1.00 24.38           C  
ATOM    408  O   VAL A  72      -3.330  12.513  -5.773  1.00 23.86           O  
ATOM    409  CB  VAL A  72      -3.144   9.283  -6.806  1.00 24.08           C  
ATOM    410  CG1 VAL A  72      -2.422   8.399  -7.778  1.00 23.34           C  
ATOM    411  CG2 VAL A  72      -2.385   9.343  -5.485  1.00 24.15           C  
ATOM    412  N   SER A  73      -5.170  11.216  -5.935  1.00 23.88           N  
ATOM    413  CA  SER A  73      -5.872  11.871  -4.851  1.00 25.35           C  
ATOM    414  C   SER A  73      -6.105  10.712  -3.881  1.00 26.07           C  
ATOM    415  O   SER A  73      -6.143   9.549  -4.282  1.00 27.17           O  
ATOM    416  CB  SER A  73      -7.194  12.505  -5.327  1.00 25.24           C  
ATOM    417  OG  SER A  73      -8.188  11.546  -5.621  1.00 25.88           O  
ATOM    418  N   ILE A  74      -6.222  11.020  -2.605  1.00 26.61           N  
ATOM    419  CA  ILE A  74      -6.406   9.994  -1.599  1.00 27.75           C  
ATOM    420  C   ILE A  74      -7.643  10.359  -0.798  1.00 29.57           C  
ATOM    421  O   ILE A  74      -7.638  11.315  -0.028  1.00 29.53           O  
ATOM    422  CB  ILE A  74      -5.192   9.954  -0.681  1.00 27.48           C  
ATOM    423  CG1 ILE A  74      -3.937   9.703  -1.528  1.00 26.54           C  
ATOM    424  CG2 ILE A  74      -5.392   8.901   0.401  1.00 27.86           C  
ATOM    425  CD1 ILE A  74      -2.617  10.016  -0.821  1.00 25.31           C  
ATOM    426  N   LYS A  75      -8.707   9.592  -0.978  1.00 31.43           N  
ATOM    427  CA  LYS A  75      -9.953   9.888  -0.304  1.00 32.96           C  
ATOM    428  C   LYS A  75     -10.266   8.929   0.819  1.00 33.98           C  
ATOM    429  O   LYS A  75     -10.276   7.717   0.606  1.00 34.62           O  
ATOM    430  CB  LYS A  75     -11.087   9.864  -1.330  1.00 33.21           C  
ATOM    431  CG  LYS A  75     -12.446  10.211  -0.767  1.00 35.58           C  
ATOM    432  CD  LYS A  75     -13.488  10.304  -1.860  1.00 36.70           C  
ATOM    433  CE  LYS A  75     -14.798  10.830  -1.305  1.00 38.85           C  
ATOM    434  NZ  LYS A  75     -15.834  10.977  -2.376  1.00 40.64           N  
ATOM    435  N   GLY A  76     -10.508   9.468   2.014  1.00 35.02           N  
ATOM    436  CA  GLY A  76     -10.879   8.619   3.136  1.00 36.24           C  
ATOM    437  C   GLY A  76     -12.317   8.236   2.835  1.00 37.54           C  
ATOM    438  O   GLY A  76     -13.192   9.102   2.809  1.00 38.04           O  
ATOM    439  N   VAL A  77     -12.573   6.957   2.578  1.00 38.41           N  
ATOM    440  CA  VAL A  77     -13.924   6.534   2.239  1.00 39.59           C  
ATOM    441  C   VAL A  77     -14.963   6.998   3.239  1.00 40.68           C  
ATOM    442  O   VAL A  77     -15.904   7.691   2.867  1.00 42.12           O  
ATOM    443  CB  VAL A  77     -14.028   5.017   2.107  1.00 39.70           C  
ATOM    444  CG1 VAL A  77     -15.467   4.618   1.889  1.00 38.80           C  
ATOM    445  CG2 VAL A  77     -13.183   4.550   0.940  1.00 41.05           C  
ATOM    446  N   SER A  78     -14.803   6.620   4.501  1.00 41.87           N  
ATOM    447  CA  SER A  78     -15.760   7.025   5.529  1.00 43.48           C  
ATOM    448  C   SER A  78     -15.861   8.534   5.641  1.00 44.07           C  
ATOM    449  O   SER A  78     -16.914   9.107   5.391  1.00 45.00           O  
ATOM    450  CB  SER A  78     -15.375   6.450   6.890  1.00 44.33           C  
ATOM    451  OG  SER A  78     -16.054   5.231   7.121  1.00 45.97           O  
ATOM    452  N   ALA A  79     -14.758   9.171   6.018  1.00 45.27           N  
ATOM    453  CA  ALA A  79     -14.714  10.621   6.172  1.00 46.34           C  
ATOM    454  C   ALA A  79     -15.219  11.345   4.925  1.00 47.14           C  
ATOM    455  O   ALA A  79     -15.571  12.524   4.985  1.00 47.90           O  
ATOM    456  CB  ALA A  79     -13.286  11.066   6.480  1.00 46.09           C  
ATOM    457  N   ASN A  80     -15.272  10.629   3.805  1.00 47.09           N  
ATOM    458  CA  ASN A  80     -15.687  11.208   2.536  1.00 47.16           C  
ATOM    459  C   ASN A  80     -14.961  12.534   2.303  1.00 47.21           C  
ATOM    460  O   ASN A  80     -15.536  13.505   1.819  1.00 46.85           O  
ATOM    461  CB  ASN A  80     -17.195  11.425   2.487  1.00 47.97           C  
ATOM    462  CG  ASN A  80     -17.687  11.759   1.076  1.00 49.78           C  
ATOM    463  OD1 ASN A  80     -17.547  10.955   0.146  1.00 49.22           O  
ATOM    464  ND2 ASN A  80     -18.258  12.953   0.913  1.00 49.93           N  
ATOM    465  N   ARG A  81     -13.682  12.558   2.662  1.00 47.30           N  
ATOM    466  CA  ARG A  81     -12.847  13.736   2.489  1.00 47.19           C  
ATOM    467  C   ARG A  81     -11.559  13.346   1.766  1.00 46.38           C  
ATOM    468  O   ARG A  81     -11.153  12.178   1.774  1.00 45.35           O  
ATOM    469  CB  ARG A  81     -12.498  14.332   3.842  1.00 48.58           C  
ATOM    470  CG  ARG A  81     -13.676  14.790   4.660  1.00 50.52           C  
ATOM    471  CD  ARG A  81     -13.245  14.855   6.112  1.00 53.50           C  
ATOM    472  NE  ARG A  81     -13.998  15.833   6.891  1.00 56.07           N  
ATOM    473  CZ  ARG A  81     -14.172  17.098   6.528  1.00 56.11           C  
ATOM    474  NH1 ARG A  81     -13.654  17.533   5.391  1.00 57.13           N  
ATOM    475  NH2 ARG A  81     -14.844  17.929   7.312  1.00 56.06           N  
ATOM    476  N   TYR A  82     -10.916  14.328   1.145  1.00 45.81           N  
ATOM    477  CA  TYR A  82      -9.677  14.082   0.415  1.00 44.91           C  
ATOM    478  C   TYR A  82      -8.460  14.566   1.174  1.00 43.50           C  
ATOM    479  O   TYR A  82      -8.459  15.661   1.726  1.00 44.21           O  
ATOM    480  CB  TYR A  82      -9.701  14.767  -0.947  1.00 46.03           C  
ATOM    481  CG  TYR A  82     -10.816  14.291  -1.837  1.00 48.01           C  
ATOM    482  CD1 TYR A  82     -12.129  14.730  -1.635  1.00 48.95           C  
ATOM    483  CD2 TYR A  82     -10.566  13.404  -2.889  1.00 48.05           C  
ATOM    484  CE1 TYR A  82     -13.174  14.302  -2.467  1.00 49.64           C  
ATOM    485  CE2 TYR A  82     -11.604  12.966  -3.727  1.00 49.57           C  
ATOM    486  CZ  TYR A  82     -12.905  13.423  -3.509  1.00 49.98           C  
ATOM    487  OH  TYR A  82     -13.923  13.011  -4.336  1.00 50.81           O  
ATOM    488  N   LEU A  83      -7.419  13.745   1.197  1.00 42.00           N  
ATOM    489  CA  LEU A  83      -6.195  14.112   1.881  1.00 40.10           C  
ATOM    490  C   LEU A  83      -5.654  15.339   1.185  1.00 39.12           C  
ATOM    491  O   LEU A  83      -5.711  15.437  -0.039  1.00 39.32           O  
ATOM    492  CB  LEU A  83      -5.175  12.980   1.800  1.00 41.14           C  
ATOM    493  CG  LEU A  83      -3.836  13.312   2.456  1.00 41.47           C  
ATOM    494  CD1 LEU A  83      -4.018  13.305   3.960  1.00 40.67           C  
ATOM    495  CD2 LEU A  83      -2.765  12.311   2.024  1.00 41.29           C  
ATOM    496  N   ALA A  84      -5.137  16.280   1.965  1.00 39.15           N  
ATOM    497  CA  ALA A  84      -4.595  17.510   1.408  1.00 39.64           C  
ATOM    498  C   ALA A  84      -3.479  18.073   2.274  1.00 39.82           C  
ATOM    499  O   ALA A  84      -3.470  17.889   3.487  1.00 40.06           O  
ATOM    500  CB  ALA A  84      -5.700  18.531   1.249  1.00 39.30           C  
ATOM    501  N   MET A  85      -2.522  18.741   1.640  1.00 40.38           N  
ATOM    502  CA  MET A  85      -1.421  19.333   2.371  1.00 41.23           C  
ATOM    503  C   MET A  85      -1.444  20.836   2.138  1.00 41.81           C  
ATOM    504  O   MET A  85      -1.248  21.308   1.017  1.00 40.75           O  
ATOM    505  CB  MET A  85      -0.081  18.761   1.916  1.00 41.22           C  
ATOM    506  CG  MET A  85       1.064  19.170   2.835  1.00 40.93           C  
ATOM    507  SD  MET A  85       2.681  18.936   2.113  1.00 40.13           S  
ATOM    508  CE  MET A  85       3.037  17.299   2.659  1.00 41.39           C  
ATOM    509  N   LYS A  86      -1.682  21.580   3.218  1.00 43.37           N  
ATOM    510  CA  LYS A  86      -1.761  23.036   3.166  1.00 44.08           C  
ATOM    511  C   LYS A  86      -0.406  23.734   3.029  1.00 44.74           C  
ATOM    512  O   LYS A  86       0.657  23.119   3.189  1.00 44.63           O  
ATOM    513  CB  LYS A  86      -2.496  23.558   4.404  1.00 43.19           C  
ATOM    514  N   GLU A  87      -0.467  25.026   2.714  1.00 45.74           N  
ATOM    515  CA  GLU A  87       0.717  25.867   2.537  1.00 46.89           C  
ATOM    516  C   GLU A  87       1.809  25.654   3.598  1.00 47.87           C  
ATOM    517  O   GLU A  87       2.995  25.571   3.272  1.00 48.39           O  
ATOM    518  CB  GLU A  87       0.297  27.346   2.526  1.00 46.18           C  
ATOM    519  N   ASP A  88       1.414  25.569   4.865  1.00 48.62           N  
ATOM    520  CA  ASP A  88       2.388  25.392   5.936  1.00 49.63           C  
ATOM    521  C   ASP A  88       2.978  23.991   6.050  1.00 49.54           C  
ATOM    522  O   ASP A  88       3.976  23.795   6.741  1.00 49.96           O  
ATOM    523  CB  ASP A  88       1.791  25.829   7.280  1.00 51.24           C  
ATOM    524  CG  ASP A  88       0.439  25.205   7.556  1.00 54.09           C  
ATOM    525  OD1 ASP A  88      -0.186  25.589   8.570  1.00 55.96           O  
ATOM    526  OD2 ASP A  88      -0.005  24.335   6.770  1.00 55.08           O  
ATOM    527  N   GLY A  89       2.381  23.022   5.362  1.00 49.33           N  
ATOM    528  CA  GLY A  89       2.887  21.660   5.425  1.00 48.51           C  
ATOM    529  C   GLY A  89       2.008  20.764   6.278  1.00 48.30           C  
ATOM    530  O   GLY A  89       2.268  19.569   6.415  1.00 48.13           O  
ATOM    531  N   ARG A  90       0.968  21.352   6.860  1.00 47.86           N  
ATOM    532  CA  ARG A  90       0.030  20.619   7.699  1.00 47.91           C  
ATOM    533  C   ARG A  90      -0.836  19.708   6.818  1.00 48.17           C  
ATOM    534  O   ARG A  90      -1.107  20.027   5.657  1.00 47.10           O  
ATOM    535  CB  ARG A  90      -0.856  21.607   8.475  1.00 47.32           C  
ATOM    536  N   LEU A  91      -1.258  18.573   7.371  1.00 48.56           N  
ATOM    537  CA  LEU A  91      -2.090  17.626   6.640  1.00 48.58           C  
ATOM    538  C   LEU A  91      -3.504  17.602   7.185  1.00 49.50           C  
ATOM    539  O   LEU A  91      -3.706  17.529   8.400  1.00 50.21           O  
ATOM    540  CB  LEU A  91      -1.541  16.210   6.757  1.00 48.75           C  
ATOM    541  CG  LEU A  91      -0.299  15.732   6.019  1.00 48.91           C  
ATOM    542  CD1 LEU A  91      -0.083  14.251   6.367  1.00 49.17           C  
ATOM    543  CD2 LEU A  91      -0.467  15.902   4.524  1.00 48.93           C  
ATOM    544  N   LEU A  92      -4.479  17.640   6.284  1.00 49.78           N  
ATOM    545  CA  LEU A  92      -5.888  17.583   6.667  1.00 49.63           C  
ATOM    546  C   LEU A  92      -6.723  17.002   5.532  1.00 49.14           C  
ATOM    547  O   LEU A  92      -6.216  16.780   4.434  1.00 49.87           O  
ATOM    548  CB  LEU A  92      -6.393  18.976   7.050  1.00 50.22           C  
ATOM    549  CG  LEU A  92      -6.261  20.102   6.026  1.00 49.91           C  
ATOM    550  CD1 LEU A  92      -7.487  20.152   5.119  1.00 49.89           C  
ATOM    551  CD2 LEU A  92      -6.109  21.408   6.780  1.00 50.23           C  
ATOM    552  N   ALA A  93      -7.997  16.748   5.796  1.00 48.29           N  
ATOM    553  CA  ALA A  93      -8.872  16.178   4.783  1.00 47.75           C  
ATOM    554  C   ALA A  93     -10.022  17.117   4.471  1.00 47.72           C  
ATOM    555  O   ALA A  93     -10.829  17.420   5.347  1.00 47.54           O  
ATOM    556  CB  ALA A  93      -9.410  14.846   5.270  1.00 48.08           C  
ATOM    557  N   SER A  94     -10.107  17.570   3.224  1.00 47.44           N  
ATOM    558  CA  SER A  94     -11.177  18.483   2.837  1.00 47.21           C  
ATOM    559  C   SER A  94     -12.329  17.780   2.129  1.00 46.86           C  
ATOM    560  O   SER A  94     -12.125  16.796   1.406  1.00 46.75           O  
ATOM    561  CB  SER A  94     -10.637  19.609   1.953  1.00 47.39           C  
ATOM    562  OG  SER A  94     -10.247  19.140   0.680  1.00 48.10           O  
ATOM    563  N   LYS A  95     -13.542  18.287   2.347  1.00 46.09           N  
ATOM    564  CA  LYS A  95     -14.727  17.696   1.733  1.00 45.15           C  
ATOM    565  C   LYS A  95     -14.693  17.920   0.226  1.00 44.06           C  
ATOM    566  O   LYS A  95     -15.205  17.113  -0.539  1.00 43.26           O  
ATOM    567  CB  LYS A  95     -16.014  18.295   2.316  1.00 44.05           C  
ATOM    568  N   SER A  96     -14.059  19.002  -0.202  1.00 43.87           N  
ATOM    569  CA  SER A  96     -13.990  19.309  -1.616  1.00 44.22           C  
ATOM    570  C   SER A  96     -12.579  19.266  -2.188  1.00 44.46           C  
ATOM    571  O   SER A  96     -11.655  19.858  -1.627  1.00 45.62           O  
ATOM    572  CB  SER A  96     -14.601  20.681  -1.856  1.00 44.42           C  
ATOM    573  OG  SER A  96     -14.479  21.039  -3.213  1.00 47.61           O  
ATOM    574  N   VAL A  97     -12.424  18.575  -3.316  1.00 43.73           N  
ATOM    575  CA  VAL A  97     -11.126  18.448  -3.984  1.00 42.26           C  
ATOM    576  C   VAL A  97     -10.568  19.776  -4.457  1.00 41.62           C  
ATOM    577  O   VAL A  97     -11.228  20.520  -5.173  1.00 41.10           O  
ATOM    578  CB  VAL A  97     -11.195  17.522  -5.217  1.00 42.01           C  
ATOM    579  CG1 VAL A  97      -9.923  17.662  -6.048  1.00 41.15           C  
ATOM    580  CG2 VAL A  97     -11.382  16.077  -4.771  1.00 41.83           C  
ATOM    581  N   THR A  98      -9.337  20.060  -4.058  1.00 42.02           N  
ATOM    582  CA  THR A  98      -8.672  21.294  -4.451  1.00 42.75           C  
ATOM    583  C   THR A  98      -7.336  20.906  -5.080  1.00 42.79           C  
ATOM    584  O   THR A  98      -7.056  19.722  -5.249  1.00 43.69           O  
ATOM    585  CB  THR A  98      -8.447  22.221  -3.236  1.00 42.36           C  
ATOM    586  OG1 THR A  98      -7.192  21.918  -2.615  1.00 42.59           O  
ATOM    587  CG2 THR A  98      -9.562  22.014  -2.218  1.00 41.52           C  
ATOM    588  N   ASP A  99      -6.507  21.877  -5.432  1.00 43.31           N  
ATOM    589  CA  ASP A  99      -5.230  21.529  -6.051  1.00 44.27           C  
ATOM    590  C   ASP A  99      -4.162  21.087  -5.029  1.00 43.73           C  
ATOM    591  O   ASP A  99      -3.014  20.802  -5.387  1.00 43.25           O  
ATOM    592  CB  ASP A  99      -4.730  22.689  -6.934  1.00 45.66           C  
ATOM    593  CG  ASP A  99      -4.369  23.930  -6.132  1.00 47.86           C  
ATOM    594  OD1 ASP A  99      -4.987  24.167  -5.062  1.00 49.41           O  
ATOM    595  OD2 ASP A  99      -3.470  24.675  -6.587  1.00 48.28           O  
ATOM    596  N   GLU A 100      -4.559  21.008  -3.761  1.00 42.84           N  
ATOM    597  CA  GLU A 100      -3.656  20.581  -2.701  1.00 42.38           C  
ATOM    598  C   GLU A 100      -3.996  19.152  -2.302  1.00 41.21           C  
ATOM    599  O   GLU A 100      -3.499  18.650  -1.293  1.00 41.01           O  
ATOM    600  CB  GLU A 100      -3.780  21.503  -1.477  1.00 43.50           C  
ATOM    601  CG  GLU A 100      -3.408  22.970  -1.740  1.00 45.69           C  
ATOM    602  CD  GLU A 100      -3.481  23.855  -0.485  1.00 46.74           C  
ATOM    603  OE1 GLU A 100      -4.508  23.811   0.234  1.00 47.10           O  
ATOM    604  OE2 GLU A 100      -2.515  24.607  -0.223  1.00 46.39           O  
ATOM    605  N   CYS A 101      -4.846  18.508  -3.097  1.00 39.99           N  
ATOM    606  CA  CYS A 101      -5.265  17.129  -2.843  1.00 39.25           C  
ATOM    607  C   CYS A 101      -4.626  16.131  -3.809  1.00 38.16           C  
ATOM    608  O   CYS A 101      -5.084  14.987  -3.924  1.00 37.37           O  
ATOM    609  CB  CYS A 101      -6.781  17.030  -2.953  1.00 39.97           C  
ATOM    610  SG  CYS A 101      -7.642  18.049  -1.766  1.00 41.61           S  
ATOM    611  N   PHE A 102      -3.571  16.570  -4.492  1.00 36.52           N  
ATOM    612  CA  PHE A 102      -2.875  15.738  -5.459  1.00 35.76           C  
ATOM    613  C   PHE A 102      -1.420  15.473  -5.073  1.00 35.13           C  
ATOM    614  O   PHE A 102      -0.682  16.393  -4.692  1.00 36.04           O  
ATOM    615  CB  PHE A 102      -2.982  16.394  -6.831  1.00 35.49           C  
ATOM    616  CG  PHE A 102      -4.392  16.481  -7.322  1.00 36.56           C  
ATOM    617  CD1 PHE A 102      -5.080  15.327  -7.692  1.00 36.02           C  
ATOM    618  CD2 PHE A 102      -5.065  17.700  -7.339  1.00 36.47           C  
ATOM    619  CE1 PHE A 102      -6.411  15.385  -8.065  1.00 36.14           C  
ATOM    620  CE2 PHE A 102      -6.400  17.764  -7.711  1.00 35.46           C  
ATOM    621  CZ  PHE A 102      -7.072  16.606  -8.072  1.00 35.94           C  
ATOM    622  N   PHE A 103      -1.018  14.206  -5.175  1.00 32.37           N  
ATOM    623  CA  PHE A 103       0.332  13.804  -4.803  1.00 31.76           C  
ATOM    624  C   PHE A 103       0.979  12.894  -5.828  1.00 31.33           C  
ATOM    625  O   PHE A 103       0.304  12.039  -6.414  1.00 32.42           O  
ATOM    626  CB  PHE A 103       0.274  13.074  -3.471  1.00 31.29           C  
ATOM    627  CG  PHE A 103      -0.540  13.785  -2.438  1.00 31.51           C  
ATOM    628  CD1 PHE A 103       0.027  14.778  -1.646  1.00 31.62           C  
ATOM    629  CD2 PHE A 103      -1.888  13.483  -2.275  1.00 29.86           C  
ATOM    630  CE1 PHE A 103      -0.742  15.459  -0.706  1.00 31.50           C  
ATOM    631  CE2 PHE A 103      -2.659  14.157  -1.343  1.00 29.78           C  
ATOM    632  CZ  PHE A 103      -2.092  15.146  -0.556  1.00 30.11           C  
ATOM    633  N   PHE A 104       2.275  13.076  -6.066  1.00 29.58           N  
ATOM    634  CA  PHE A 104       2.956  12.185  -6.996  1.00 29.67           C  
ATOM    635  C   PHE A 104       3.141  10.873  -6.245  1.00 29.39           C  
ATOM    636  O   PHE A 104       3.695  10.851  -5.145  1.00 27.31           O  
ATOM    637  CB  PHE A 104       4.340  12.700  -7.403  1.00 28.23           C  
ATOM    638  CG  PHE A 104       4.317  13.926  -8.269  1.00 27.45           C  
ATOM    639  CD1 PHE A 104       4.593  15.180  -7.724  1.00 28.17           C  
ATOM    640  CD2 PHE A 104       4.055  13.833  -9.632  1.00 26.77           C  
ATOM    641  CE1 PHE A 104       4.616  16.321  -8.520  1.00 26.58           C  
ATOM    642  CE2 PHE A 104       4.074  14.974 -10.442  1.00 25.93           C  
ATOM    643  CZ  PHE A 104       4.355  16.213  -9.884  1.00 26.28           C  
ATOM    644  N   GLU A 105       2.642   9.787  -6.824  1.00 30.99           N  
ATOM    645  CA  GLU A 105       2.796   8.483  -6.206  1.00 32.50           C  
ATOM    646  C   GLU A 105       4.016   7.849  -6.839  1.00 32.81           C  
ATOM    647  O   GLU A 105       4.122   7.768  -8.057  1.00 33.17           O  
ATOM    648  CB  GLU A 105       1.572   7.599  -6.446  1.00 33.01           C  
ATOM    649  CG  GLU A 105       1.737   6.175  -5.892  1.00 34.02           C  
ATOM    650  CD  GLU A 105       0.457   5.359  -5.974  1.00 35.18           C  
ATOM    651  OE1 GLU A 105      -0.067   5.187  -7.088  1.00 37.57           O  
ATOM    652  OE2 GLU A 105      -0.039   4.887  -4.932  1.00 35.51           O  
ATOM    653  N   ARG A 106       4.941   7.407  -6.007  1.00 33.55           N  
ATOM    654  CA  ARG A 106       6.146   6.792  -6.509  1.00 34.79           C  
ATOM    655  C   ARG A 106       6.433   5.498  -5.755  1.00 34.26           C  
ATOM    656  O   ARG A 106       6.322   5.436  -4.531  1.00 33.75           O  
ATOM    657  CB  ARG A 106       7.323   7.766  -6.351  1.00 36.66           C  
ATOM    658  CG  ARG A 106       8.651   7.263  -6.901  1.00 38.88           C  
ATOM    659  CD  ARG A 106       8.774   7.499  -8.412  1.00 40.34           C  
ATOM    660  NE  ARG A 106       9.620   8.658  -8.709  1.00 41.91           N  
ATOM    661  CZ  ARG A 106      10.858   8.829  -8.245  1.00 41.70           C  
ATOM    662  NH1 ARG A 106      11.409   7.917  -7.451  1.00 42.99           N  
ATOM    663  NH2 ARG A 106      11.553   9.908  -8.581  1.00 40.97           N  
ATOM    664  N   LEU A 107       6.765   4.459  -6.510  1.00 34.80           N  
ATOM    665  CA  LEU A 107       7.135   3.177  -5.930  1.00 35.12           C  
ATOM    666  C   LEU A 107       8.653   3.221  -5.905  1.00 34.89           C  
ATOM    667  O   LEU A 107       9.306   3.052  -6.931  1.00 34.55           O  
ATOM    668  CB  LEU A 107       6.650   2.005  -6.791  1.00 36.29           C  
ATOM    669  CG  LEU A 107       7.312   0.653  -6.476  1.00 37.70           C  
ATOM    670  CD1 LEU A 107       7.440   0.461  -4.967  1.00 39.35           C  
ATOM    671  CD2 LEU A 107       6.509  -0.471  -7.091  1.00 38.03           C  
ATOM    672  N   GLU A 108       9.202   3.476  -4.725  1.00 35.00           N  
ATOM    673  CA  GLU A 108      10.641   3.578  -4.545  1.00 35.15           C  
ATOM    674  C   GLU A 108      11.355   2.263  -4.786  1.00 35.30           C  
ATOM    675  O   GLU A 108      10.729   1.204  -4.817  1.00 35.63           O  
ATOM    676  CB  GLU A 108      10.932   4.069  -3.131  1.00 35.01           C  
ATOM    677  CG  GLU A 108      10.168   5.331  -2.777  1.00 35.37           C  
ATOM    678  CD  GLU A 108      10.511   6.492  -3.687  1.00 35.16           C  
ATOM    679  OE1 GLU A 108       9.774   7.489  -3.684  1.00 36.76           O  
ATOM    680  OE2 GLU A 108      11.523   6.418  -4.405  1.00 36.84           O  
ATOM    681  N   SER A 109      12.675   2.342  -4.940  1.00 35.69           N  
ATOM    682  CA  SER A 109      13.515   1.170  -5.178  1.00 35.01           C  
ATOM    683  C   SER A 109      13.432   0.178  -4.022  1.00 34.42           C  
ATOM    684  O   SER A 109      13.747  -1.003  -4.193  1.00 34.10           O  
ATOM    685  CB  SER A 109      14.967   1.594  -5.354  1.00 35.15           C  
ATOM    686  OG  SER A 109      15.485   2.062  -4.116  1.00 36.99           O  
ATOM    687  N   ASN A 110      13.030   0.662  -2.845  1.00 33.27           N  
ATOM    688  CA  ASN A 110      12.898  -0.195  -1.670  1.00 32.28           C  
ATOM    689  C   ASN A 110      11.519  -0.865  -1.593  1.00 31.96           C  
ATOM    690  O   ASN A 110      11.210  -1.570  -0.628  1.00 32.23           O  
ATOM    691  CB  ASN A 110      13.154   0.601  -0.395  1.00 32.43           C  
ATOM    692  CG  ASN A 110      12.227   1.787  -0.254  1.00 35.42           C  
ATOM    693  OD1 ASN A 110      11.195   1.878  -0.932  1.00 35.22           O  
ATOM    694  ND2 ASN A 110      12.582   2.706   0.644  1.00 36.78           N  
ATOM    695  N   ASN A 111      10.703  -0.637  -2.619  1.00 30.84           N  
ATOM    696  CA  ASN A 111       9.370  -1.211  -2.721  1.00 29.36           C  
ATOM    697  C   ASN A 111       8.308  -0.632  -1.799  1.00 28.91           C  
ATOM    698  O   ASN A 111       7.342  -1.322  -1.467  1.00 29.23           O  
ATOM    699  CB  ASN A 111       9.416  -2.732  -2.531  1.00 28.03           C  
ATOM    700  CG  ASN A 111       9.959  -3.453  -3.742  1.00 26.55           C  
ATOM    701  OD1 ASN A 111       9.772  -3.022  -4.879  1.00 23.27           O  
ATOM    702  ND2 ASN A 111      10.614  -4.572  -3.506  1.00 26.94           N  
ATOM    703  N   TYR A 112       8.494   0.614  -1.373  1.00 27.20           N  
ATOM    704  CA  TYR A 112       7.499   1.291  -0.554  1.00 26.19           C  
ATOM    705  C   TYR A 112       7.043   2.418  -1.452  1.00 25.92           C  
ATOM    706  O   TYR A 112       7.720   2.717  -2.441  1.00 26.04           O  
ATOM    707  CB  TYR A 112       8.109   1.885   0.712  1.00 25.18           C  
ATOM    708  CG  TYR A 112       8.348   0.903   1.835  1.00 24.57           C  
ATOM    709  CD1 TYR A 112       7.362   0.636   2.793  1.00 22.89           C  
ATOM    710  CD2 TYR A 112       9.566   0.234   1.941  1.00 24.26           C  
ATOM    711  CE1 TYR A 112       7.597  -0.281   3.829  1.00 22.54           C  
ATOM    712  CE2 TYR A 112       9.808  -0.674   2.961  1.00 21.59           C  
ATOM    713  CZ  TYR A 112       8.832  -0.928   3.894  1.00 21.96           C  
ATOM    714  OH  TYR A 112       9.112  -1.842   4.880  1.00 23.64           O  
ATOM    715  N   ASN A 113       5.907   3.032  -1.132  1.00 25.42           N  
ATOM    716  CA  ASN A 113       5.417   4.150  -1.930  1.00 25.52           C  
ATOM    717  C   ASN A 113       5.629   5.459  -1.180  1.00 26.29           C  
ATOM    718  O   ASN A 113       5.693   5.477   0.047  1.00 26.29           O  
ATOM    719  CB  ASN A 113       3.926   3.999  -2.233  1.00 24.94           C  
ATOM    720  CG  ASN A 113       3.624   2.871  -3.203  1.00 24.61           C  
ATOM    721  OD1 ASN A 113       4.509   2.133  -3.623  1.00 25.20           O  
ATOM    722  ND2 ASN A 113       2.353   2.726  -3.550  1.00 25.01           N  
ATOM    723  N   THR A 114       5.774   6.552  -1.920  1.00 26.93           N  
ATOM    724  CA  THR A 114       5.900   7.865  -1.297  1.00 27.91           C  
ATOM    725  C   THR A 114       4.870   8.743  -1.986  1.00 28.50           C  
ATOM    726  O   THR A 114       4.554   8.546  -3.161  1.00 27.86           O  
ATOM    727  CB  THR A 114       7.277   8.537  -1.507  1.00 27.86           C  
ATOM    728  OG1 THR A 114       7.479   8.779  -2.908  1.00 27.80           O  
ATOM    729  CG2 THR A 114       8.388   7.686  -0.923  1.00 26.65           C  
ATOM    730  N   TYR A 115       4.347   9.712  -1.248  1.00 29.58           N  
ATOM    731  CA  TYR A 115       3.365  10.621  -1.802  1.00 29.61           C  
ATOM    732  C   TYR A 115       3.860  12.040  -1.602  1.00 31.12           C  
ATOM    733  O   TYR A 115       3.811  12.592  -0.505  1.00 31.19           O  
ATOM    734  CB  TYR A 115       2.009  10.383  -1.135  1.00 27.97           C  
ATOM    735  CG  TYR A 115       1.468   9.016  -1.462  1.00 26.16           C  
ATOM    736  CD1 TYR A 115       0.776   8.776  -2.655  1.00 26.44           C  
ATOM    737  CD2 TYR A 115       1.773   7.927  -0.649  1.00 26.91           C  
ATOM    738  CE1 TYR A 115       0.414   7.473  -3.037  1.00 27.10           C  
ATOM    739  CE2 TYR A 115       1.426   6.621  -1.013  1.00 26.99           C  
ATOM    740  CZ  TYR A 115       0.753   6.394  -2.205  1.00 28.20           C  
ATOM    741  OH  TYR A 115       0.476   5.088  -2.571  1.00 27.54           O  
ATOM    742  N   ARG A 116       4.358  12.608  -2.691  1.00 32.43           N  
ATOM    743  CA  ARG A 116       4.901  13.955  -2.706  1.00 33.74           C  
ATOM    744  C   ARG A 116       3.860  14.934  -3.252  1.00 34.30           C  
ATOM    745  O   ARG A 116       3.314  14.728  -4.339  1.00 34.17           O  
ATOM    746  CB  ARG A 116       6.159  13.953  -3.584  1.00 33.64           C  
ATOM    747  CG  ARG A 116       7.021  15.207  -3.562  1.00 32.31           C  
ATOM    748  CD  ARG A 116       8.355  14.891  -4.233  1.00 31.15           C  
ATOM    749  NE  ARG A 116       8.194  14.510  -5.638  1.00 29.47           N  
ATOM    750  CZ  ARG A 116       7.933  15.377  -6.608  1.00 29.03           C  
ATOM    751  NH1 ARG A 116       7.812  16.669  -6.310  1.00 29.12           N  
ATOM    752  NH2 ARG A 116       7.786  14.963  -7.865  1.00 26.86           N  
ATOM    753  N   SER A 117       3.583  15.989  -2.488  1.00 35.09           N  
ATOM    754  CA  SER A 117       2.616  17.007  -2.899  1.00 34.74           C  
ATOM    755  C   SER A 117       2.936  17.559  -4.266  1.00 35.21           C  
ATOM    756  O   SER A 117       4.086  17.905  -4.533  1.00 34.53           O  
ATOM    757  CB  SER A 117       2.608  18.181  -1.931  1.00 34.13           C  
ATOM    758  OG  SER A 117       1.918  19.275  -2.518  1.00 34.03           O  
ATOM    759  N   ARG A 118       1.925  17.658  -5.128  1.00 36.39           N  
ATOM    760  CA  ARG A 118       2.163  18.201  -6.457  1.00 38.18           C  
ATOM    761  C   ARG A 118       2.231  19.711  -6.398  1.00 38.73           C  
ATOM    762  O   ARG A 118       2.871  20.337  -7.233  1.00 38.72           O  
ATOM    763  CB  ARG A 118       1.083  17.792  -7.455  1.00 38.23           C  
ATOM    764  CG  ARG A 118       1.413  18.268  -8.873  1.00 37.05           C  
ATOM    765  CD  ARG A 118       0.485  17.683  -9.913  1.00 37.54           C  
ATOM    766  NE  ARG A 118      -0.901  18.079  -9.689  1.00 39.95           N  
ATOM    767  CZ  ARG A 118      -1.898  17.802 -10.527  1.00 41.01           C  
ATOM    768  NH1 ARG A 118      -1.647  17.130 -11.644  1.00 40.30           N  
ATOM    769  NH2 ARG A 118      -3.140  18.211 -10.261  1.00 40.49           N  
ATOM    770  N   LYS A 119       1.574  20.294  -5.406  1.00 40.24           N  
ATOM    771  CA  LYS A 119       1.575  21.744  -5.236  1.00 42.71           C  
ATOM    772  C   LYS A 119       2.899  22.180  -4.576  1.00 43.05           C  
ATOM    773  O   LYS A 119       3.639  23.002  -5.117  1.00 43.63           O  
ATOM    774  CB  LYS A 119       0.380  22.151  -4.368  1.00 43.69           C  
ATOM    775  CG  LYS A 119       0.195  23.644  -4.186  1.00 45.36           C  
ATOM    776  CD  LYS A 119      -0.613  24.264  -5.314  1.00 46.53           C  
ATOM    777  CE  LYS A 119      -0.727  25.765  -5.106  1.00 47.04           C  
ATOM    778  NZ  LYS A 119      -0.979  26.059  -3.661  1.00 48.09           N  
ATOM    779  N   TYR A 120       3.185  21.615  -3.409  1.00 43.25           N  
ATOM    780  CA  TYR A 120       4.413  21.898  -2.672  1.00 43.33           C  
ATOM    781  C   TYR A 120       5.339  20.717  -2.945  1.00 43.23           C  
ATOM    782  O   TYR A 120       5.439  19.786  -2.143  1.00 43.61           O  
ATOM    783  CB  TYR A 120       4.073  21.995  -1.196  1.00 44.45           C  
ATOM    784  CG  TYR A 120       2.912  22.924  -0.980  1.00 45.83           C  
ATOM    785  CD1 TYR A 120       3.030  24.279  -1.272  1.00 45.63           C  
ATOM    786  CD2 TYR A 120       1.676  22.444  -0.537  1.00 46.21           C  
ATOM    787  CE1 TYR A 120       1.956  25.138  -1.134  1.00 47.21           C  
ATOM    788  CE2 TYR A 120       0.584  23.299  -0.397  1.00 47.35           C  
ATOM    789  CZ  TYR A 120       0.735  24.646  -0.700  1.00 47.46           C  
ATOM    790  OH  TYR A 120      -0.331  25.505  -0.593  1.00 48.01           O  
ATOM    791  N   THR A 121       6.009  20.790  -4.091  1.00 42.62           N  
ATOM    792  CA  THR A 121       6.898  19.761  -4.619  1.00 42.43           C  
ATOM    793  C   THR A 121       8.036  19.145  -3.808  1.00 42.57           C  
ATOM    794  O   THR A 121       8.711  18.242  -4.297  1.00 43.54           O  
ATOM    795  CB  THR A 121       7.522  20.242  -5.912  1.00 42.05           C  
ATOM    796  OG1 THR A 121       8.532  21.205  -5.603  1.00 43.56           O  
ATOM    797  CG2 THR A 121       6.470  20.892  -6.789  1.00 41.68           C  
ATOM    798  N   SER A 122       8.281  19.601  -2.594  1.00 42.21           N  
ATOM    799  CA  SER A 122       9.369  19.000  -1.833  1.00 42.01           C  
ATOM    800  C   SER A 122       8.836  18.375  -0.566  1.00 42.17           C  
ATOM    801  O   SER A 122       9.586  17.799   0.219  1.00 42.78           O  
ATOM    802  CB  SER A 122      10.412  20.054  -1.464  1.00 42.69           C  
ATOM    803  OG  SER A 122       9.893  20.931  -0.481  1.00 44.94           O  
ATOM    804  N   TRP A 123       7.532  18.496  -0.357  1.00 42.10           N  
ATOM    805  CA  TRP A 123       6.925  17.948   0.837  1.00 41.56           C  
ATOM    806  C   TRP A 123       6.237  16.615   0.591  1.00 39.91           C  
ATOM    807  O   TRP A 123       5.561  16.417  -0.420  1.00 39.40           O  
ATOM    808  CB  TRP A 123       5.972  18.984   1.428  1.00 44.67           C  
ATOM    809  CG  TRP A 123       6.697  20.268   1.789  1.00 48.55           C  
ATOM    810  CD1 TRP A 123       8.054  20.478   1.767  1.00 48.94           C  
ATOM    811  CD2 TRP A 123       6.116  21.485   2.276  1.00 49.41           C  
ATOM    812  NE1 TRP A 123       8.346  21.741   2.212  1.00 49.52           N  
ATOM    813  CE2 TRP A 123       7.177  22.382   2.531  1.00 50.19           C  
ATOM    814  CE3 TRP A 123       4.803  21.904   2.524  1.00 50.52           C  
ATOM    815  CZ2 TRP A 123       6.965  23.673   3.023  1.00 50.50           C  
ATOM    816  CZ3 TRP A 123       4.592  23.191   3.017  1.00 51.38           C  
ATOM    817  CH2 TRP A 123       5.671  24.059   3.259  1.00 51.58           C  
ATOM    818  N   TYR A 124       6.442  15.698   1.531  1.00 37.21           N  
ATOM    819  CA  TYR A 124       5.888  14.360   1.466  1.00 34.72           C  
ATOM    820  C   TYR A 124       4.826  14.114   2.525  1.00 33.46           C  
ATOM    821  O   TYR A 124       4.859  14.704   3.597  1.00 33.95           O  
ATOM    822  CB  TYR A 124       7.000  13.319   1.667  1.00 35.14           C  
ATOM    823  CG  TYR A 124       7.969  13.172   0.513  1.00 35.14           C  
ATOM    824  CD1 TYR A 124       9.120  13.968   0.418  1.00 34.71           C  
ATOM    825  CD2 TYR A 124       7.713  12.256  -0.509  1.00 35.48           C  
ATOM    826  CE1 TYR A 124       9.990  13.851  -0.677  1.00 34.55           C  
ATOM    827  CE2 TYR A 124       8.566  12.134  -1.601  1.00 36.01           C  
ATOM    828  CZ  TYR A 124       9.703  12.930  -1.683  1.00 35.82           C  
ATOM    829  OH  TYR A 124      10.535  12.772  -2.769  1.00 35.52           O  
ATOM    830  N   VAL A 125       3.879  13.239   2.208  1.00 31.59           N  
ATOM    831  CA  VAL A 125       2.845  12.852   3.153  1.00 29.61           C  
ATOM    832  C   VAL A 125       3.646  11.936   4.080  1.00 30.28           C  
ATOM    833  O   VAL A 125       4.413  11.095   3.608  1.00 29.67           O  
ATOM    834  CB  VAL A 125       1.727  12.035   2.455  1.00 28.40           C  
ATOM    835  CG1 VAL A 125       0.716  11.562   3.473  1.00 25.95           C  
ATOM    836  CG2 VAL A 125       1.065  12.871   1.358  1.00 26.34           C  
ATOM    837  N   ALA A 126       3.503  12.098   5.389  1.00 30.92           N  
ATOM    838  CA  ALA A 126       4.274  11.277   6.303  1.00 31.10           C  
ATOM    839  C   ALA A 126       3.666  11.241   7.683  1.00 32.74           C  
ATOM    840  O   ALA A 126       2.756  12.003   7.989  1.00 32.64           O  
ATOM    841  CB  ALA A 126       5.694  11.792   6.381  1.00 31.04           C  
ATOM    842  N   LEU A 127       4.182  10.342   8.515  1.00 35.05           N  
ATOM    843  CA  LEU A 127       3.695  10.187   9.876  1.00 37.09           C  
ATOM    844  C   LEU A 127       4.851  10.140  10.866  1.00 38.65           C  
ATOM    845  O   LEU A 127       5.859   9.477  10.615  1.00 40.13           O  
ATOM    846  CB  LEU A 127       2.859   8.905  10.005  1.00 36.05           C  
ATOM    847  CG  LEU A 127       1.532   8.838   9.234  1.00 37.08           C  
ATOM    848  CD1 LEU A 127       0.736   7.616   9.675  1.00 37.64           C  
ATOM    849  CD2 LEU A 127       0.716  10.081   9.500  1.00 35.97           C  
ATOM    850  N   LYS A 128       4.711  10.852  11.980  1.00 39.41           N  
ATOM    851  CA  LYS A 128       5.738  10.862  13.007  1.00 39.83           C  
ATOM    852  C   LYS A 128       5.654   9.506  13.711  1.00 40.56           C  
ATOM    853  O   LYS A 128       4.620   8.849  13.653  1.00 40.39           O  
ATOM    854  CB  LYS A 128       5.483  12.013  13.992  1.00 40.93           C  
ATOM    855  N   ARG A 129       6.735   9.076  14.364  1.00 41.81           N  
ATOM    856  CA  ARG A 129       6.731   7.781  15.054  1.00 41.58           C  
ATOM    857  C   ARG A 129       5.684   7.752  16.161  1.00 41.87           C  
ATOM    858  O   ARG A 129       5.379   6.706  16.711  1.00 41.94           O  
ATOM    859  CB  ARG A 129       8.114   7.474  15.635  1.00 40.55           C  
ATOM    860  N   THR A 130       5.126   8.914  16.468  1.00 43.35           N  
ATOM    861  CA  THR A 130       4.113   9.058  17.508  1.00 45.28           C  
ATOM    862  C   THR A 130       2.718   8.683  17.029  1.00 45.99           C  
ATOM    863  O   THR A 130       1.843   8.373  17.833  1.00 46.62           O  
ATOM    864  CB  THR A 130       4.037  10.524  17.986  1.00 46.70           C  
ATOM    865  OG1 THR A 130       3.636  11.363  16.886  1.00 47.09           O  
ATOM    866  CG2 THR A 130       5.405  10.997  18.508  1.00 46.80           C  
ATOM    867  N   GLY A 131       2.504   8.738  15.720  1.00 46.96           N  
ATOM    868  CA  GLY A 131       1.191   8.431  15.182  1.00 48.01           C  
ATOM    869  C   GLY A 131       0.546   9.695  14.636  1.00 49.17           C  
ATOM    870  O   GLY A 131      -0.538   9.657  14.049  1.00 49.54           O  
ATOM    871  N   GLN A 132       1.212  10.824  14.849  1.00 49.49           N  
ATOM    872  CA  GLN A 132       0.727  12.102  14.359  1.00 49.85           C  
ATOM    873  C   GLN A 132       1.451  12.341  13.049  1.00 49.31           C  
ATOM    874  O   GLN A 132       2.548  11.830  12.858  1.00 48.46           O  
ATOM    875  CB  GLN A 132       1.052  13.211  15.364  1.00 51.66           C  
ATOM    876  CG  GLN A 132       0.127  13.207  16.562  1.00 54.24           C  
ATOM    877  CD  GLN A 132      -1.338  13.088  16.146  1.00 56.10           C  
ATOM    878  OE1 GLN A 132      -1.820  13.848  15.296  1.00 57.08           O  
ATOM    879  NE2 GLN A 132      -2.053  12.132  16.742  1.00 55.91           N  
ATOM    880  N   TYR A 133       0.848  13.104  12.145  1.00 49.01           N  
ATOM    881  CA  TYR A 133       1.488  13.360  10.869  1.00 48.97           C  
ATOM    882  C   TYR A 133       2.721  14.224  11.066  1.00 48.62           C  
ATOM    883  O   TYR A 133       2.943  14.763  12.142  1.00 48.01           O  
ATOM    884  CB  TYR A 133       0.500  14.023   9.900  1.00 50.82           C  
ATOM    885  CG  TYR A 133       0.121  15.454  10.231  1.00 52.78           C  
ATOM    886  CD1 TYR A 133       0.955  16.510   9.880  1.00 53.03           C  
ATOM    887  CD2 TYR A 133      -1.076  15.751  10.885  1.00 53.27           C  
ATOM    888  CE1 TYR A 133       0.614  17.822  10.163  1.00 53.39           C  
ATOM    889  CE2 TYR A 133      -1.425  17.068  11.177  1.00 53.60           C  
ATOM    890  CZ  TYR A 133      -0.571  18.097  10.811  1.00 53.66           C  
ATOM    891  OH  TYR A 133      -0.886  19.410  11.092  1.00 54.33           O  
ATOM    892  N   LYS A 134       3.536  14.328  10.026  1.00 48.58           N  
ATOM    893  CA  LYS A 134       4.740  15.139  10.087  1.00 49.11           C  
ATOM    894  C   LYS A 134       4.657  16.233   9.016  1.00 49.09           C  
ATOM    895  O   LYS A 134       4.386  15.961   7.842  1.00 49.37           O  
ATOM    896  CB  LYS A 134       5.987  14.263   9.877  1.00 49.53           C  
ATOM    897  N   LEU A 135       4.872  17.473   9.436  1.00 48.33           N  
ATOM    898  CA  LEU A 135       4.827  18.615   8.532  1.00 48.54           C  
ATOM    899  C   LEU A 135       5.599  18.359   7.241  1.00 48.19           C  
ATOM    900  O   LEU A 135       6.741  17.905   7.275  1.00 48.85           O  
ATOM    901  CB  LEU A 135       5.407  19.850   9.239  1.00 48.29           C  
ATOM    902  CG  LEU A 135       4.621  20.320  10.467  1.00 47.79           C  
ATOM    903  CD1 LEU A 135       5.491  21.192  11.346  1.00 47.89           C  
ATOM    904  CD2 LEU A 135       3.379  21.062  10.018  1.00 46.87           C  
ATOM    905  N   GLY A 136       4.975  18.655   6.106  1.00 47.82           N  
ATOM    906  CA  GLY A 136       5.640  18.451   4.833  1.00 47.84           C  
ATOM    907  C   GLY A 136       6.984  19.142   4.817  1.00 47.59           C  
ATOM    908  O   GLY A 136       7.959  18.623   4.289  1.00 47.95           O  
ATOM    909  N   SER A 137       7.026  20.323   5.417  1.00 48.24           N  
ATOM    910  CA  SER A 137       8.239  21.122   5.489  1.00 48.46           C  
ATOM    911  C   SER A 137       9.374  20.394   6.217  1.00 48.51           C  
ATOM    912  O   SER A 137      10.546  20.731   6.050  1.00 48.61           O  
ATOM    913  CB  SER A 137       7.927  22.439   6.201  1.00 48.60           C  
ATOM    914  OG  SER A 137       7.392  22.199   7.495  1.00 48.98           O  
ATOM    915  N   LYS A 138       9.026  19.394   7.018  1.00 48.10           N  
ATOM    916  CA  LYS A 138      10.025  18.640   7.774  1.00 47.86           C  
ATOM    917  C   LYS A 138      10.324  17.253   7.208  1.00 47.00           C  
ATOM    918  O   LYS A 138      10.962  16.440   7.880  1.00 46.17           O  
ATOM    919  CB  LYS A 138       9.573  18.456   9.224  1.00 48.49           C  
ATOM    920  CG  LYS A 138       9.463  19.721  10.055  1.00 50.61           C  
ATOM    921  CD  LYS A 138       9.005  19.371  11.479  1.00 52.73           C  
ATOM    922  CE  LYS A 138       9.925  18.309  12.118  1.00 54.62           C  
ATOM    923  NZ  LYS A 138       9.539  17.930  13.515  1.00 55.27           N  
ATOM    924  N   THR A 139       9.862  16.969   5.993  1.00 46.46           N  
ATOM    925  CA  THR A 139      10.098  15.655   5.408  1.00 45.20           C  
ATOM    926  C   THR A 139      11.163  15.688   4.329  1.00 45.55           C  
ATOM    927  O   THR A 139      11.485  16.747   3.782  1.00 45.76           O  
ATOM    928  CB  THR A 139       8.809  15.042   4.817  1.00 44.05           C  
ATOM    929  OG1 THR A 139       8.351  15.842   3.723  1.00 43.80           O  
ATOM    930  CG2 THR A 139       7.723  14.967   5.876  1.00 43.03           C  
ATOM    931  N   GLY A 140      11.711  14.512   4.038  1.00 45.88           N  
ATOM    932  CA  GLY A 140      12.754  14.386   3.032  1.00 45.93           C  
ATOM    933  C   GLY A 140      12.788  12.985   2.445  1.00 45.82           C  
ATOM    934  O   GLY A 140      12.379  12.026   3.107  1.00 44.57           O  
ATOM    935  N   PRO A 141      13.303  12.836   1.214  1.00 46.22           N  
ATOM    936  CA  PRO A 141      13.389  11.547   0.517  1.00 46.99           C  
ATOM    937  C   PRO A 141      14.006  10.388   1.297  1.00 46.82           C  
ATOM    938  O   PRO A 141      13.530   9.242   1.204  1.00 47.92           O  
ATOM    939  CB  PRO A 141      14.169  11.885  -0.756  1.00 46.45           C  
ATOM    940  CG  PRO A 141      15.010  13.015  -0.342  1.00 46.81           C  
ATOM    941  CD  PRO A 141      14.054  13.862   0.472  1.00 46.60           C  
ATOM    942  N   GLY A 142      15.046  10.675   2.071  1.00 45.09           N  
ATOM    943  CA  GLY A 142      15.687   9.616   2.823  1.00 44.00           C  
ATOM    944  C   GLY A 142      14.941   9.201   4.071  1.00 43.96           C  
ATOM    945  O   GLY A 142      15.205   8.136   4.629  1.00 44.02           O  
ATOM    946  N   GLN A 143      14.002  10.031   4.513  1.00 43.60           N  
ATOM    947  CA  GLN A 143      13.235   9.739   5.724  1.00 42.19           C  
ATOM    948  C   GLN A 143      12.451   8.430   5.692  1.00 40.89           C  
ATOM    949  O   GLN A 143      12.206   7.850   4.626  1.00 41.07           O  
ATOM    950  CB  GLN A 143      12.288  10.898   6.032  1.00 42.81           C  
ATOM    951  CG  GLN A 143      13.022  12.132   6.494  1.00 43.13           C  
ATOM    952  CD  GLN A 143      12.104  13.203   7.014  1.00 44.20           C  
ATOM    953  OE1 GLN A 143      11.166  12.930   7.777  1.00 45.08           O  
ATOM    954  NE2 GLN A 143      12.374  14.440   6.624  1.00 44.19           N  
ATOM    955  N   LYS A 144      12.065   7.977   6.879  1.00 38.78           N  
ATOM    956  CA  LYS A 144      11.311   6.744   7.050  1.00 37.01           C  
ATOM    957  C   LYS A 144       9.843   7.064   7.355  1.00 36.64           C  
ATOM    958  O   LYS A 144       8.984   6.184   7.340  1.00 36.72           O  
ATOM    959  CB  LYS A 144      11.949   5.951   8.188  1.00 36.81           C  
ATOM    960  CG  LYS A 144      11.156   4.811   8.752  1.00 36.51           C  
ATOM    961  CD  LYS A 144      11.953   4.196   9.890  1.00 38.21           C  
ATOM    962  CE  LYS A 144      11.188   3.064  10.565  1.00 40.44           C  
ATOM    963  NZ  LYS A 144      11.898   2.531  11.760  1.00 40.37           N  
ATOM    964  N   ALA A 145       9.565   8.335   7.622  1.00 34.99           N  
ATOM    965  CA  ALA A 145       8.218   8.768   7.929  1.00 33.91           C  
ATOM    966  C   ALA A 145       7.371   8.862   6.660  1.00 33.63           C  
ATOM    967  O   ALA A 145       6.139   8.823   6.724  1.00 33.16           O  
ATOM    968  CB  ALA A 145       8.265  10.114   8.620  1.00 33.90           C  
ATOM    969  N   ILE A 146       8.040   8.981   5.512  1.00 32.04           N  
ATOM    970  CA  ILE A 146       7.349   9.104   4.233  1.00 29.98           C  
ATOM    971  C   ILE A 146       7.119   7.782   3.491  1.00 29.70           C  
ATOM    972  O   ILE A 146       6.573   7.784   2.391  1.00 30.41           O  
ATOM    973  CB  ILE A 146       8.111  10.062   3.277  1.00 29.30           C  
ATOM    974  CG1 ILE A 146       9.439   9.434   2.845  1.00 27.72           C  
ATOM    975  CG2 ILE A 146       8.377  11.392   3.971  1.00 28.33           C  
ATOM    976  CD1 ILE A 146      10.080  10.109   1.649  1.00 22.21           C  
ATOM    977  N   LEU A 147       7.519   6.661   4.083  1.00 28.97           N  
ATOM    978  CA  LEU A 147       7.354   5.366   3.433  1.00 27.35           C  
ATOM    979  C   LEU A 147       6.056   4.639   3.771  1.00 26.12           C  
ATOM    980  O   LEU A 147       5.797   4.314   4.929  1.00 25.06           O  
ATOM    981  CB  LEU A 147       8.563   4.469   3.745  1.00 27.30           C  
ATOM    982  CG  LEU A 147       9.888   5.122   3.318  1.00 28.11           C  
ATOM    983  CD1 LEU A 147      11.051   4.128   3.330  1.00 27.50           C  
ATOM    984  CD2 LEU A 147       9.701   5.696   1.924  1.00 28.53           C  
ATOM    985  N   PHE A 148       5.249   4.390   2.736  1.00 24.76           N  
ATOM    986  CA  PHE A 148       3.978   3.696   2.880  1.00 23.82           C  
ATOM    987  C   PHE A 148       3.887   2.452   2.015  1.00 24.26           C  
ATOM    988  O   PHE A 148       4.362   2.417   0.880  1.00 25.12           O  
ATOM    989  CB  PHE A 148       2.813   4.610   2.516  1.00 23.75           C  
ATOM    990  CG  PHE A 148       2.656   5.784   3.427  1.00 25.46           C  
ATOM    991  CD1 PHE A 148       3.432   6.933   3.248  1.00 25.63           C  
ATOM    992  CD2 PHE A 148       1.752   5.734   4.494  1.00 25.55           C  
ATOM    993  CE1 PHE A 148       3.313   8.016   4.117  1.00 24.29           C  
ATOM    994  CE2 PHE A 148       1.629   6.817   5.365  1.00 25.31           C  
ATOM    995  CZ  PHE A 148       2.414   7.961   5.174  1.00 24.17           C  
ATOM    996  N   LEU A 149       3.256   1.429   2.562  1.00 23.60           N  
ATOM    997  CA  LEU A 149       3.059   0.182   1.856  1.00 23.51           C  
ATOM    998  C   LEU A 149       1.552   0.058   1.681  1.00 23.54           C  
ATOM    999  O   LEU A 149       0.817  -0.018   2.666  1.00 23.70           O  
ATOM   1000  CB  LEU A 149       3.579  -0.979   2.713  1.00 24.88           C  
ATOM   1001  CG  LEU A 149       3.640  -2.401   2.139  1.00 25.33           C  
ATOM   1002  CD1 LEU A 149       4.632  -2.423   0.970  1.00 26.17           C  
ATOM   1003  CD2 LEU A 149       4.066  -3.386   3.218  1.00 23.43           C  
ATOM   1004  N   PRO A 150       1.060   0.076   0.434  1.00 23.85           N  
ATOM   1005  CA  PRO A 150      -0.387  -0.049   0.217  1.00 24.48           C  
ATOM   1006  C   PRO A 150      -0.847  -1.468   0.533  1.00 25.84           C  
ATOM   1007  O   PRO A 150      -0.182  -2.439   0.173  1.00 26.49           O  
ATOM   1008  CB  PRO A 150      -0.552   0.287  -1.262  1.00 23.88           C  
ATOM   1009  CG  PRO A 150       0.755  -0.101  -1.852  1.00 23.80           C  
ATOM   1010  CD  PRO A 150       1.773   0.331  -0.829  1.00 23.17           C  
ATOM   1011  N   MET A 151      -1.973  -1.593   1.218  1.00 27.68           N  
ATOM   1012  CA  MET A 151      -2.487  -2.904   1.579  1.00 29.49           C  
ATOM   1013  C   MET A 151      -3.982  -2.998   1.306  1.00 32.11           C  
ATOM   1014  O   MET A 151      -4.674  -1.985   1.171  1.00 32.74           O  
ATOM   1015  CB  MET A 151      -2.205  -3.181   3.048  1.00 27.15           C  
ATOM   1016  CG  MET A 151      -0.740  -3.062   3.409  1.00 27.08           C  
ATOM   1017  SD  MET A 151      -0.404  -3.398   5.156  1.00 28.92           S  
ATOM   1018  CE  MET A 151      -0.431  -5.228   5.155  1.00 26.31           C  
ATOM   1019  N   SER A 152      -4.473  -4.226   1.209  1.00 34.90           N  
ATOM   1020  CA  SER A 152      -5.882  -4.476   0.954  1.00 36.96           C  
ATOM   1021  C   SER A 152      -6.746  -4.048   2.131  1.00 38.67           C  
ATOM   1022  O   SER A 152      -6.283  -3.997   3.270  1.00 38.08           O  
ATOM   1023  CB  SER A 152      -6.090  -5.961   0.674  1.00 37.41           C  
ATOM   1024  OG  SER A 152      -7.280  -6.434   1.283  1.00 39.94           O  
ATOM   1025  N   ALA A 153      -8.008  -3.745   1.843  1.00 41.17           N  
ATOM   1026  CA  ALA A 153      -8.953  -3.333   2.871  1.00 42.74           C  
ATOM   1027  C   ALA A 153      -9.706  -4.564   3.399  1.00 44.23           C  
ATOM   1028  O   ALA A 153     -10.935  -4.543   3.522  1.00 45.43           O  
ATOM   1029  CB  ALA A 153      -9.928  -2.324   2.284  1.00 41.20           C  
ATOM   1030  N   LYS A 154      -8.957  -5.628   3.717  1.00 45.44           N  
ATOM   1031  CA  LYS A 154      -9.515  -6.897   4.218  1.00 45.31           C  
ATOM   1032  C   LYS A 154     -10.593  -7.408   3.268  1.00 44.59           C  
ATOM   1033  O   LYS A 154     -10.593  -6.917   2.116  1.00 42.86           O  
ATOM   1034  CB  LYS A 154     -10.112  -6.724   5.625  1.00 46.13           C  
TER    1035      LYS A 154                                                      
ATOM   1036  N   PHE B  21      53.282  23.635   8.833  1.00 67.40           N  
ATOM   1037  CA  PHE B  21      53.244  25.019   8.291  1.00 66.93           C  
ATOM   1038  C   PHE B  21      53.801  25.104   6.878  1.00 66.59           C  
ATOM   1039  O   PHE B  21      54.712  24.357   6.505  1.00 66.55           O  
ATOM   1040  CB  PHE B  21      54.023  25.967   9.200  1.00 67.30           C  
ATOM   1041  CG  PHE B  21      53.499  26.013  10.600  1.00 68.25           C  
ATOM   1042  CD1 PHE B  21      53.778  24.982  11.495  1.00 68.68           C  
ATOM   1043  CD2 PHE B  21      52.691  27.064  11.014  1.00 68.01           C  
ATOM   1044  CE1 PHE B  21      53.258  24.996  12.786  1.00 68.78           C  
ATOM   1045  CE2 PHE B  21      52.165  27.090  12.300  1.00 68.66           C  
ATOM   1046  CZ  PHE B  21      52.447  26.053  13.190  1.00 69.08           C  
ATOM   1047  N   PRO B  22      53.234  26.011   6.056  1.00 66.08           N  
ATOM   1048  CA  PRO B  22      53.678  26.195   4.670  1.00 65.24           C  
ATOM   1049  C   PRO B  22      55.199  26.428   4.656  1.00 63.93           C  
ATOM   1050  O   PRO B  22      55.737  27.078   5.547  1.00 64.69           O  
ATOM   1051  CB  PRO B  22      52.885  27.431   4.231  1.00 65.20           C  
ATOM   1052  CG  PRO B  22      51.609  27.286   4.990  1.00 64.87           C  
ATOM   1053  CD  PRO B  22      52.084  26.880   6.363  1.00 65.54           C  
ATOM   1054  N   PRO B  23      55.908  25.892   3.650  1.00 62.46           N  
ATOM   1055  CA  PRO B  23      57.370  26.041   3.540  1.00 61.43           C  
ATOM   1056  C   PRO B  23      58.046  27.398   3.809  1.00 60.07           C  
ATOM   1057  O   PRO B  23      58.543  27.631   4.913  1.00 60.96           O  
ATOM   1058  CB  PRO B  23      57.677  25.501   2.134  1.00 60.64           C  
ATOM   1059  CG  PRO B  23      56.352  25.519   1.430  1.00 61.21           C  
ATOM   1060  CD  PRO B  23      55.383  25.130   2.510  1.00 61.52           C  
ATOM   1061  N   GLY B  24      58.084  28.271   2.806  1.00 58.17           N  
ATOM   1062  CA  GLY B  24      58.732  29.575   2.938  1.00 55.57           C  
ATOM   1063  C   GLY B  24      59.072  30.172   4.302  1.00 53.32           C  
ATOM   1064  O   GLY B  24      58.351  29.985   5.282  1.00 53.80           O  
ATOM   1065  N   HIS B  25      60.178  30.910   4.357  1.00 50.85           N  
ATOM   1066  CA  HIS B  25      60.608  31.577   5.584  1.00 47.83           C  
ATOM   1067  C   HIS B  25      60.569  33.095   5.370  1.00 45.21           C  
ATOM   1068  O   HIS B  25      61.077  33.599   4.369  1.00 45.03           O  
ATOM   1069  CB  HIS B  25      62.019  31.140   5.961  1.00 48.74           C  
ATOM   1070  CG  HIS B  25      62.545  31.817   7.187  1.00 52.02           C  
ATOM   1071  ND1 HIS B  25      61.916  31.736   8.413  1.00 53.18           N  
ATOM   1072  CD2 HIS B  25      63.629  32.603   7.373  1.00 52.34           C  
ATOM   1073  CE1 HIS B  25      62.593  32.445   9.300  1.00 53.35           C  
ATOM   1074  NE2 HIS B  25      63.636  32.983   8.694  1.00 52.72           N  
ATOM   1075  N   PHE B  26      59.988  33.818   6.323  1.00 41.98           N  
ATOM   1076  CA  PHE B  26      59.827  35.266   6.224  1.00 39.54           C  
ATOM   1077  C   PHE B  26      61.026  36.144   5.893  1.00 39.28           C  
ATOM   1078  O   PHE B  26      60.853  37.246   5.370  1.00 38.84           O  
ATOM   1079  CB  PHE B  26      59.185  35.785   7.501  1.00 37.26           C  
ATOM   1080  CG  PHE B  26      60.135  35.927   8.638  1.00 34.92           C  
ATOM   1081  CD1 PHE B  26      60.874  37.091   8.799  1.00 32.59           C  
ATOM   1082  CD2 PHE B  26      60.283  34.901   9.568  1.00 34.15           C  
ATOM   1083  CE1 PHE B  26      61.742  37.234   9.870  1.00 31.71           C  
ATOM   1084  CE2 PHE B  26      61.153  35.033  10.647  1.00 32.60           C  
ATOM   1085  CZ  PHE B  26      61.884  36.204  10.800  1.00 32.48           C  
ATOM   1086  N   LYS B  27      62.240  35.702   6.201  1.00 39.66           N  
ATOM   1087  CA  LYS B  27      63.370  36.561   5.875  1.00 39.65           C  
ATOM   1088  C   LYS B  27      63.962  36.322   4.490  1.00 39.13           C  
ATOM   1089  O   LYS B  27      64.743  37.132   3.995  1.00 39.09           O  
ATOM   1090  CB  LYS B  27      64.449  36.515   6.962  1.00 40.86           C  
ATOM   1091  CG  LYS B  27      65.154  35.211   7.131  1.00 43.63           C  
ATOM   1092  CD  LYS B  27      65.754  35.145   8.519  1.00 45.49           C  
ATOM   1093  CE  LYS B  27      66.442  33.812   8.753  1.00 47.83           C  
ATOM   1094  NZ  LYS B  27      66.820  33.651  10.189  1.00 50.10           N  
ATOM   1095  N   ASP B  28      63.555  35.233   3.846  1.00 38.70           N  
ATOM   1096  CA  ASP B  28      64.030  34.908   2.504  1.00 37.57           C  
ATOM   1097  C   ASP B  28      63.527  35.906   1.475  1.00 37.19           C  
ATOM   1098  O   ASP B  28      62.444  36.464   1.618  1.00 38.03           O  
ATOM   1099  CB  ASP B  28      63.523  33.528   2.090  1.00 38.45           C  
ATOM   1100  CG  ASP B  28      64.132  32.406   2.902  1.00 39.12           C  
ATOM   1101  OD1 ASP B  28      63.593  31.281   2.835  1.00 38.20           O  
ATOM   1102  OD2 ASP B  28      65.151  32.638   3.590  1.00 39.66           O  
ATOM   1103  N   PRO B  29      64.317  36.154   0.421  1.00 36.52           N  
ATOM   1104  CA  PRO B  29      63.868  37.093  -0.610  1.00 34.66           C  
ATOM   1105  C   PRO B  29      62.676  36.433  -1.317  1.00 33.52           C  
ATOM   1106  O   PRO B  29      62.534  35.210  -1.290  1.00 32.11           O  
ATOM   1107  CB  PRO B  29      65.093  37.227  -1.504  1.00 34.48           C  
ATOM   1108  CG  PRO B  29      65.742  35.883  -1.380  1.00 35.34           C  
ATOM   1109  CD  PRO B  29      65.662  35.645   0.115  1.00 36.03           C  
ATOM   1110  N   LYS B  30      61.820  37.235  -1.944  1.00 33.12           N  
ATOM   1111  CA  LYS B  30      60.641  36.680  -2.596  1.00 32.89           C  
ATOM   1112  C   LYS B  30      60.323  37.355  -3.916  1.00 32.58           C  
ATOM   1113  O   LYS B  30      60.922  38.368  -4.272  1.00 32.45           O  
ATOM   1114  CB  LYS B  30      59.414  36.810  -1.669  1.00 32.06           C  
ATOM   1115  CG  LYS B  30      59.742  36.856  -0.195  1.00 31.28           C  
ATOM   1116  CD  LYS B  30      58.573  36.450   0.690  1.00 32.86           C  
ATOM   1117  CE  LYS B  30      59.047  36.233   2.151  1.00 34.86           C  
ATOM   1118  NZ  LYS B  30      60.194  35.243   2.285  1.00 32.09           N  
ATOM   1119  N   ARG B  31      59.375  36.766  -4.638  1.00 31.56           N  
ATOM   1120  CA  ARG B  31      58.905  37.309  -5.899  1.00 31.25           C  
ATOM   1121  C   ARG B  31      57.474  37.749  -5.601  1.00 30.17           C  
ATOM   1122  O   ARG B  31      56.770  37.097  -4.840  1.00 30.55           O  
ATOM   1123  CB  ARG B  31      58.897  36.237  -6.994  1.00 31.66           C  
ATOM   1124  CG  ARG B  31      60.271  35.744  -7.432  1.00 34.09           C  
ATOM   1125  CD  ARG B  31      60.149  34.855  -8.675  1.00 37.91           C  
ATOM   1126  NE  ARG B  31      60.665  33.499  -8.465  1.00 41.36           N  
ATOM   1127  CZ  ARG B  31      61.876  33.082  -8.828  1.00 42.13           C  
ATOM   1128  NH1 ARG B  31      62.725  33.908  -9.434  1.00 43.51           N  
ATOM   1129  NH2 ARG B  31      62.241  31.834  -8.582  1.00 41.70           N  
ATOM   1130  N   LEU B  32      57.046  38.872  -6.154  1.00 29.00           N  
ATOM   1131  CA  LEU B  32      55.685  39.302  -5.916  1.00 27.74           C  
ATOM   1132  C   LEU B  32      54.878  39.134  -7.196  1.00 28.45           C  
ATOM   1133  O   LEU B  32      54.980  39.939  -8.127  1.00 28.83           O  
ATOM   1134  CB  LEU B  32      55.631  40.752  -5.416  1.00 25.08           C  
ATOM   1135  CG  LEU B  32      55.897  40.908  -3.911  1.00 23.91           C  
ATOM   1136  CD1 LEU B  32      55.628  42.332  -3.478  1.00 22.81           C  
ATOM   1137  CD2 LEU B  32      54.994  39.966  -3.121  1.00 23.08           C  
ATOM   1138  N   TYR B  33      54.082  38.065  -7.231  1.00 28.05           N  
ATOM   1139  CA  TYR B  33      53.247  37.744  -8.380  1.00 28.51           C  
ATOM   1140  C   TYR B  33      51.927  38.493  -8.329  1.00 28.85           C  
ATOM   1141  O   TYR B  33      51.236  38.471  -7.326  1.00 30.23           O  
ATOM   1142  CB  TYR B  33      53.007  36.237  -8.422  1.00 28.85           C  
ATOM   1143  CG  TYR B  33      52.068  35.749  -9.512  1.00 29.55           C  
ATOM   1144  CD1 TYR B  33      50.691  35.681  -9.299  1.00 28.50           C  
ATOM   1145  CD2 TYR B  33      52.569  35.286 -10.738  1.00 29.32           C  
ATOM   1146  CE1 TYR B  33      49.837  35.159 -10.269  1.00 28.98           C  
ATOM   1147  CE2 TYR B  33      51.722  34.761 -11.716  1.00 28.37           C  
ATOM   1148  CZ  TYR B  33      50.357  34.697 -11.475  1.00 29.94           C  
ATOM   1149  OH  TYR B  33      49.513  34.163 -12.438  1.00 30.81           O  
ATOM   1150  N   CYS B  34      51.579  39.154  -9.420  1.00 29.36           N  
ATOM   1151  CA  CYS B  34      50.346  39.925  -9.472  1.00 31.12           C  
ATOM   1152  C   CYS B  34      49.241  39.171 -10.209  1.00 32.28           C  
ATOM   1153  O   CYS B  34      49.422  38.756 -11.356  1.00 32.07           O  
ATOM   1154  CB  CYS B  34      50.607  41.274 -10.156  1.00 30.52           C  
ATOM   1155  SG  CYS B  34      49.144  42.324 -10.334  1.00 31.44           S  
ATOM   1156  N   LYS B  35      48.098  38.998  -9.547  1.00 33.33           N  
ATOM   1157  CA  LYS B  35      46.974  38.284 -10.155  1.00 36.43           C  
ATOM   1158  C   LYS B  35      46.663  38.868 -11.525  1.00 38.25           C  
ATOM   1159  O   LYS B  35      46.417  38.136 -12.482  1.00 38.89           O  
ATOM   1160  CB  LYS B  35      45.704  38.363  -9.283  1.00 35.81           C  
ATOM   1161  N   ASN B  36      46.687  40.192 -11.618  1.00 40.23           N  
ATOM   1162  CA  ASN B  36      46.384  40.879 -12.865  1.00 41.19           C  
ATOM   1163  C   ASN B  36      47.397  40.594 -13.967  1.00 41.57           C  
ATOM   1164  O   ASN B  36      48.423  41.262 -14.047  1.00 42.59           O  
ATOM   1165  CB  ASN B  36      46.329  42.381 -12.624  1.00 43.13           C  
ATOM   1166  CG  ASN B  36      45.526  43.103 -13.679  1.00 45.57           C  
ATOM   1167  OD1 ASN B  36      45.637  44.325 -13.837  1.00 46.49           O  
ATOM   1168  ND2 ASN B  36      44.688  42.356 -14.400  1.00 45.06           N  
ATOM   1169  N   GLY B  37      47.110  39.603 -14.812  1.00 40.99           N  
ATOM   1170  CA  GLY B  37      48.003  39.278 -15.912  1.00 39.46           C  
ATOM   1171  C   GLY B  37      49.109  38.286 -15.602  1.00 39.49           C  
ATOM   1172  O   GLY B  37      49.753  37.768 -16.512  1.00 39.80           O  
ATOM   1173  N   GLY B  38      49.345  38.020 -14.325  1.00 38.96           N  
ATOM   1174  CA  GLY B  38      50.391  37.080 -13.963  1.00 38.49           C  
ATOM   1175  C   GLY B  38      51.806  37.636 -14.079  1.00 38.21           C  
ATOM   1176  O   GLY B  38      52.753  36.915 -14.391  1.00 37.86           O  
ATOM   1177  N   PHE B  39      51.961  38.927 -13.818  1.00 37.94           N  
ATOM   1178  CA  PHE B  39      53.268  39.564 -13.894  1.00 37.35           C  
ATOM   1179  C   PHE B  39      53.943  39.590 -12.533  1.00 36.99           C  
ATOM   1180  O   PHE B  39      53.283  39.770 -11.513  1.00 37.37           O  
ATOM   1181  CB  PHE B  39      53.130  41.016 -14.375  1.00 38.74           C  
ATOM   1182  CG  PHE B  39      52.597  41.155 -15.777  1.00 39.13           C  
ATOM   1183  CD1 PHE B  39      51.242  41.314 -16.009  1.00 38.41           C  
ATOM   1184  CD2 PHE B  39      53.464  41.111 -16.872  1.00 39.34           C  
ATOM   1185  CE1 PHE B  39      50.756  41.425 -17.316  1.00 39.92           C  
ATOM   1186  CE2 PHE B  39      52.984  41.222 -18.174  1.00 38.38           C  
ATOM   1187  CZ  PHE B  39      51.629  41.379 -18.399  1.00 38.30           C  
ATOM   1188  N   PHE B  40      55.257  39.403 -12.523  1.00 36.23           N  
ATOM   1189  CA  PHE B  40      56.037  39.469 -11.292  1.00 35.60           C  
ATOM   1190  C   PHE B  40      56.494  40.919 -11.195  1.00 34.99           C  
ATOM   1191  O   PHE B  40      56.867  41.523 -12.197  1.00 34.67           O  
ATOM   1192  CB  PHE B  40      57.264  38.554 -11.374  1.00 36.13           C  
ATOM   1193  CG  PHE B  40      56.943  37.096 -11.245  1.00 35.56           C  
ATOM   1194  CD1 PHE B  40      56.649  36.546 -10.000  1.00 34.80           C  
ATOM   1195  CD2 PHE B  40      56.935  36.271 -12.367  1.00 34.88           C  
ATOM   1196  CE1 PHE B  40      56.347  35.186  -9.873  1.00 34.96           C  
ATOM   1197  CE2 PHE B  40      56.636  34.910 -12.249  1.00 35.22           C  
ATOM   1198  CZ  PHE B  40      56.341  34.369 -10.997  1.00 35.01           C  
ATOM   1199  N   LEU B  41      56.452  41.483  -9.997  1.00 35.11           N  
ATOM   1200  CA  LEU B  41      56.878  42.863  -9.816  1.00 36.13           C  
ATOM   1201  C   LEU B  41      58.379  42.932 -10.046  1.00 37.03           C  
ATOM   1202  O   LEU B  41      59.130  42.153  -9.459  1.00 38.17           O  
ATOM   1203  CB  LEU B  41      56.543  43.335  -8.403  1.00 35.33           C  
ATOM   1204  CG  LEU B  41      56.869  44.781  -8.028  1.00 35.02           C  
ATOM   1205  CD1 LEU B  41      56.149  45.765  -8.947  1.00 32.67           C  
ATOM   1206  CD2 LEU B  41      56.453  44.991  -6.567  1.00 33.63           C  
ATOM   1207  N   ARG B  42      58.814  43.848 -10.908  1.00 38.33           N  
ATOM   1208  CA  ARG B  42      60.238  43.985 -11.207  1.00 39.47           C  
ATOM   1209  C   ARG B  42      60.792  45.365 -10.923  1.00 39.57           C  
ATOM   1210  O   ARG B  42      60.193  46.376 -11.291  1.00 40.14           O  
ATOM   1211  CB  ARG B  42      60.514  43.642 -12.663  1.00 40.26           C  
ATOM   1212  CG  ARG B  42      61.995  43.574 -12.975  1.00 41.51           C  
ATOM   1213  CD  ARG B  42      62.222  43.109 -14.394  1.00 41.53           C  
ATOM   1214  NE  ARG B  42      61.502  43.954 -15.343  1.00 40.53           N  
ATOM   1215  CZ  ARG B  42      61.523  43.782 -16.659  1.00 39.09           C  
ATOM   1216  NH1 ARG B  42      62.234  42.794 -17.181  1.00 36.25           N  
ATOM   1217  NH2 ARG B  42      60.815  44.584 -17.448  1.00 38.06           N  
ATOM   1218  N   ILE B  43      61.940  45.401 -10.260  1.00 39.75           N  
ATOM   1219  CA  ILE B  43      62.589  46.663  -9.937  1.00 40.55           C  
ATOM   1220  C   ILE B  43      63.929  46.767 -10.660  1.00 41.42           C  
ATOM   1221  O   ILE B  43      64.895  46.062 -10.336  1.00 40.65           O  
ATOM   1222  CB  ILE B  43      62.777  46.810  -8.420  1.00 41.08           C  
ATOM   1223  CG1 ILE B  43      61.398  46.949  -7.764  1.00 41.26           C  
ATOM   1224  CG2 ILE B  43      63.671  48.013  -8.110  1.00 41.02           C  
ATOM   1225  CD1 ILE B  43      61.406  46.891  -6.251  1.00 42.85           C  
ATOM   1226  N   HIS B  44      63.955  47.651 -11.652  1.00 43.08           N  
ATOM   1227  CA  HIS B  44      65.130  47.895 -12.483  1.00 45.10           C  
ATOM   1228  C   HIS B  44      66.250  48.687 -11.803  1.00 45.23           C  
ATOM   1229  O   HIS B  44      65.999  49.529 -10.925  1.00 44.36           O  
ATOM   1230  CB  HIS B  44      64.703  48.616 -13.758  1.00 45.65           C  
ATOM   1231  CG  HIS B  44      63.988  47.738 -14.733  1.00 46.61           C  
ATOM   1232  ND1 HIS B  44      64.651  46.885 -15.590  1.00 46.71           N  
ATOM   1233  CD2 HIS B  44      62.667  47.583 -14.993  1.00 46.77           C  
ATOM   1234  CE1 HIS B  44      63.770  46.247 -16.340  1.00 46.99           C  
ATOM   1235  NE2 HIS B  44      62.559  46.653 -15.998  1.00 46.72           N  
ATOM   1236  N   PRO B  45      67.509  48.434 -12.220  1.00 45.40           N  
ATOM   1237  CA  PRO B  45      68.693  49.107 -11.664  1.00 45.87           C  
ATOM   1238  C   PRO B  45      68.654  50.625 -11.795  1.00 46.01           C  
ATOM   1239  O   PRO B  45      69.236  51.336 -10.981  1.00 45.56           O  
ATOM   1240  CB  PRO B  45      69.850  48.484 -12.443  1.00 44.77           C  
ATOM   1241  CG  PRO B  45      69.328  47.124 -12.791  1.00 45.22           C  
ATOM   1242  CD  PRO B  45      67.905  47.413 -13.205  1.00 44.79           C  
ATOM   1243  N   ASP B  46      67.970  51.121 -12.818  1.00 46.74           N  
ATOM   1244  CA  ASP B  46      67.865  52.561 -13.015  1.00 48.19           C  
ATOM   1245  C   ASP B  46      66.656  53.148 -12.287  1.00 48.64           C  
ATOM   1246  O   ASP B  46      66.275  54.296 -12.526  1.00 48.83           O  
ATOM   1247  CB  ASP B  46      67.773  52.894 -14.504  1.00 48.68           C  
ATOM   1248  CG  ASP B  46      66.733  52.062 -15.223  1.00 49.49           C  
ATOM   1249  OD1 ASP B  46      65.597  51.950 -14.719  1.00 50.10           O  
ATOM   1250  OD2 ASP B  46      67.052  51.525 -16.303  1.00 50.32           O  
ATOM   1251  N   GLY B  47      66.047  52.355 -11.408  1.00 48.72           N  
ATOM   1252  CA  GLY B  47      64.890  52.829 -10.666  1.00 48.10           C  
ATOM   1253  C   GLY B  47      63.538  52.608 -11.329  1.00 47.38           C  
ATOM   1254  O   GLY B  47      62.503  52.927 -10.745  1.00 46.72           O  
ATOM   1255  N   ARG B  48      63.534  52.076 -12.546  1.00 47.42           N  
ATOM   1256  CA  ARG B  48      62.283  51.817 -13.248  1.00 47.67           C  
ATOM   1257  C   ARG B  48      61.529  50.683 -12.570  1.00 48.03           C  
ATOM   1258  O   ARG B  48      62.133  49.718 -12.092  1.00 47.62           O  
ATOM   1259  CB  ARG B  48      62.545  51.442 -14.706  1.00 47.92           C  
ATOM   1260  CG  ARG B  48      62.844  52.622 -15.626  1.00 48.92           C  
ATOM   1261  CD  ARG B  48      63.161  52.177 -17.065  1.00 48.60           C  
ATOM   1262  NE  ARG B  48      64.426  51.444 -17.169  1.00 49.48           N  
ATOM   1263  CZ  ARG B  48      64.524  50.130 -17.357  1.00 50.12           C  
ATOM   1264  NH1 ARG B  48      65.717  49.548 -17.441  1.00 50.41           N  
ATOM   1265  NH2 ARG B  48      63.430  49.391 -17.470  1.00 50.47           N  
ATOM   1266  N   VAL B  49      60.203  50.800 -12.545  1.00 48.09           N  
ATOM   1267  CA  VAL B  49      59.352  49.792 -11.921  1.00 47.57           C  
ATOM   1268  C   VAL B  49      58.280  49.280 -12.884  1.00 47.48           C  
ATOM   1269  O   VAL B  49      57.579  50.065 -13.525  1.00 47.29           O  
ATOM   1270  CB  VAL B  49      58.672  50.381 -10.673  1.00 46.97           C  
ATOM   1271  CG1 VAL B  49      57.686  49.387 -10.105  1.00 46.86           C  
ATOM   1272  CG2 VAL B  49      59.724  50.747  -9.643  1.00 45.82           C  
ATOM   1273  N   ASP B  50      58.158  47.962 -12.979  1.00 47.40           N  
ATOM   1274  CA  ASP B  50      57.164  47.352 -13.851  1.00 46.81           C  
ATOM   1275  C   ASP B  50      57.010  45.871 -13.522  1.00 46.98           C  
ATOM   1276  O   ASP B  50      57.432  45.427 -12.451  1.00 47.16           O  
ATOM   1277  CB  ASP B  50      57.556  47.548 -15.321  1.00 47.09           C  
ATOM   1278  CG  ASP B  50      58.806  46.771 -15.721  1.00 48.19           C  
ATOM   1279  OD1 ASP B  50      59.171  46.828 -16.920  1.00 48.58           O  
ATOM   1280  OD2 ASP B  50      59.423  46.105 -14.862  1.00 49.45           O  
ATOM   1281  N   GLY B  51      56.413  45.109 -14.433  1.00 47.35           N  
ATOM   1282  CA  GLY B  51      56.228  43.688 -14.200  1.00 47.74           C  
ATOM   1283  C   GLY B  51      56.584  42.854 -15.413  1.00 48.09           C  
ATOM   1284  O   GLY B  51      56.526  43.343 -16.536  1.00 48.30           O  
ATOM   1285  N   VAL B  52      56.974  41.602 -15.184  1.00 48.64           N  
ATOM   1286  CA  VAL B  52      57.327  40.678 -16.259  1.00 48.65           C  
ATOM   1287  C   VAL B  52      56.838  39.289 -15.897  1.00 48.92           C  
ATOM   1288  O   VAL B  52      56.479  39.033 -14.751  1.00 49.53           O  
ATOM   1289  CB  VAL B  52      58.832  40.619 -16.484  1.00 48.29           C  
ATOM   1290  CG1 VAL B  52      59.311  41.957 -16.897  1.00 49.07           C  
ATOM   1291  CG2 VAL B  52      59.540  40.177 -15.220  1.00 48.85           C  
ATOM   1292  N   ARG B  53      56.830  38.386 -16.867  1.00 49.13           N  
ATOM   1293  CA  ARG B  53      56.359  37.040 -16.602  1.00 48.98           C  
ATOM   1294  C   ARG B  53      57.483  36.024 -16.486  1.00 49.62           C  
ATOM   1295  O   ARG B  53      57.278  34.930 -15.975  1.00 50.75           O  
ATOM   1296  CB  ARG B  53      55.343  36.637 -17.674  1.00 47.86           C  
ATOM   1297  CG  ARG B  53      54.100  37.513 -17.616  1.00 46.62           C  
ATOM   1298  CD  ARG B  53      53.045  37.132 -18.630  1.00 45.66           C  
ATOM   1299  NE  ARG B  53      51.779  37.795 -18.319  1.00 45.60           N  
ATOM   1300  CZ  ARG B  53      50.883  38.162 -19.230  1.00 45.04           C  
ATOM   1301  NH1 ARG B  53      51.113  37.931 -20.513  1.00 45.48           N  
ATOM   1302  NH2 ARG B  53      49.768  38.776 -18.865  1.00 43.44           N  
ATOM   1303  N   GLU B  54      58.679  36.392 -16.923  1.00 50.08           N  
ATOM   1304  CA  GLU B  54      59.796  35.465 -16.856  1.00 51.24           C  
ATOM   1305  C   GLU B  54      60.381  35.311 -15.452  1.00 51.75           C  
ATOM   1306  O   GLU B  54      61.129  36.163 -14.962  1.00 51.67           O  
ATOM   1307  CB  GLU B  54      60.887  35.875 -17.850  1.00 52.41           C  
ATOM   1308  CG  GLU B  54      62.078  34.921 -17.877  1.00 54.33           C  
ATOM   1309  CD  GLU B  54      61.664  33.460 -17.719  1.00 55.66           C  
ATOM   1310  OE1 GLU B  54      60.745  33.008 -18.446  1.00 57.15           O  
ATOM   1311  OE2 GLU B  54      62.259  32.762 -16.868  1.00 55.67           O  
ATOM   1312  N   LYS B  55      60.040  34.196 -14.820  1.00 51.80           N  
ATOM   1313  CA  LYS B  55      60.506  33.893 -13.475  1.00 52.63           C  
ATOM   1314  C   LYS B  55      62.028  33.961 -13.320  1.00 53.07           C  
ATOM   1315  O   LYS B  55      62.532  34.173 -12.215  1.00 54.00           O  
ATOM   1316  CB  LYS B  55      60.008  32.502 -13.050  1.00 51.87           C  
ATOM   1317  N   SER B  56      62.766  33.792 -14.412  1.00 52.89           N  
ATOM   1318  CA  SER B  56      64.221  33.828 -14.315  1.00 53.17           C  
ATOM   1319  C   SER B  56      64.767  35.244 -14.237  1.00 52.73           C  
ATOM   1320  O   SER B  56      65.911  35.440 -13.844  1.00 53.26           O  
ATOM   1321  CB  SER B  56      64.875  33.109 -15.496  1.00 54.02           C  
ATOM   1322  OG  SER B  56      64.791  33.888 -16.678  1.00 56.75           O  
ATOM   1323  N   ASP B  57      63.960  36.228 -14.616  1.00 51.88           N  
ATOM   1324  CA  ASP B  57      64.404  37.613 -14.572  1.00 51.53           C  
ATOM   1325  C   ASP B  57      65.036  37.890 -13.204  1.00 50.76           C  
ATOM   1326  O   ASP B  57      64.411  37.690 -12.162  1.00 51.08           O  
ATOM   1327  CB  ASP B  57      63.216  38.541 -14.829  1.00 52.30           C  
ATOM   1328  CG  ASP B  57      63.630  39.983 -14.955  1.00 52.79           C  
ATOM   1329  OD1 ASP B  57      63.178  40.638 -15.919  1.00 52.51           O  
ATOM   1330  OD2 ASP B  57      64.404  40.459 -14.089  1.00 53.87           O  
ATOM   1331  N   PRO B  58      66.291  38.356 -13.191  1.00 50.01           N  
ATOM   1332  CA  PRO B  58      66.961  38.629 -11.919  1.00 49.64           C  
ATOM   1333  C   PRO B  58      66.508  39.873 -11.145  1.00 48.60           C  
ATOM   1334  O   PRO B  58      66.856  40.032  -9.969  1.00 48.11           O  
ATOM   1335  CB  PRO B  58      68.439  38.669 -12.318  1.00 49.41           C  
ATOM   1336  CG  PRO B  58      68.388  39.259 -13.677  1.00 49.47           C  
ATOM   1337  CD  PRO B  58      67.192  38.598 -14.332  1.00 49.66           C  
ATOM   1338  N   HIS B  59      65.720  40.735 -11.786  1.00 47.06           N  
ATOM   1339  CA  HIS B  59      65.266  41.956 -11.127  1.00 46.10           C  
ATOM   1340  C   HIS B  59      63.893  41.848 -10.459  1.00 44.74           C  
ATOM   1341  O   HIS B  59      63.242  42.864 -10.173  1.00 43.48           O  
ATOM   1342  CB  HIS B  59      65.305  43.115 -12.125  1.00 47.12           C  
ATOM   1343  CG  HIS B  59      66.664  43.345 -12.724  1.00 47.96           C  
ATOM   1344  ND1 HIS B  59      67.777  43.635 -11.961  1.00 47.49           N  
ATOM   1345  CD2 HIS B  59      67.090  43.309 -14.009  1.00 47.52           C  
ATOM   1346  CE1 HIS B  59      68.827  43.769 -12.750  1.00 46.58           C  
ATOM   1347  NE2 HIS B  59      68.437  43.576 -13.996  1.00 47.10           N  
ATOM   1348  N   ILE B  60      63.462  40.613 -10.208  1.00 42.92           N  
ATOM   1349  CA  ILE B  60      62.189  40.389  -9.538  1.00 40.88           C  
ATOM   1350  C   ILE B  60      62.396  39.741  -8.176  1.00 38.89           C  
ATOM   1351  O   ILE B  60      61.431  39.485  -7.465  1.00 39.83           O  
ATOM   1352  CB  ILE B  60      61.221  39.517 -10.365  1.00 41.80           C  
ATOM   1353  CG1 ILE B  60      61.883  38.182 -10.706  1.00 42.79           C  
ATOM   1354  CG2 ILE B  60      60.766  40.286 -11.601  1.00 41.72           C  
ATOM   1355  CD1 ILE B  60      60.890  37.104 -11.086  1.00 44.25           C  
ATOM   1356  N   LYS B  61      63.644  39.462  -7.817  1.00 36.26           N  
ATOM   1357  CA  LYS B  61      63.916  38.890  -6.505  1.00 35.22           C  
ATOM   1358  C   LYS B  61      63.898  40.096  -5.569  1.00 34.22           C  
ATOM   1359  O   LYS B  61      64.740  40.994  -5.680  1.00 34.53           O  
ATOM   1360  CB  LYS B  61      65.282  38.196  -6.473  1.00 34.65           C  
ATOM   1361  N   LEU B  62      62.916  40.120  -4.671  1.00 32.38           N  
ATOM   1362  CA  LEU B  62      62.730  41.225  -3.740  1.00 29.52           C  
ATOM   1363  C   LEU B  62      62.970  40.839  -2.287  1.00 29.42           C  
ATOM   1364  O   LEU B  62      62.879  39.670  -1.916  1.00 29.52           O  
ATOM   1365  CB  LEU B  62      61.309  41.774  -3.880  1.00 26.94           C  
ATOM   1366  CG  LEU B  62      60.823  42.140  -5.284  1.00 27.14           C  
ATOM   1367  CD1 LEU B  62      59.393  42.628  -5.208  1.00 25.87           C  
ATOM   1368  CD2 LEU B  62      61.714  43.220  -5.888  1.00 28.02           C  
ATOM   1369  N   GLN B  63      63.281  41.835  -1.466  1.00 28.44           N  
ATOM   1370  CA  GLN B  63      63.495  41.606  -0.053  1.00 28.40           C  
ATOM   1371  C   GLN B  63      62.519  42.480   0.717  1.00 28.62           C  
ATOM   1372  O   GLN B  63      62.605  43.706   0.662  1.00 29.18           O  
ATOM   1373  CB  GLN B  63      64.922  41.973   0.339  1.00 27.89           C  
ATOM   1374  CG  GLN B  63      65.293  41.678   1.795  1.00 27.05           C  
ATOM   1375  CD  GLN B  63      65.223  40.199   2.138  1.00 28.52           C  
ATOM   1376  OE1 GLN B  63      65.717  39.355   1.382  1.00 30.87           O  
ATOM   1377  NE2 GLN B  63      64.617  39.873   3.284  1.00 28.23           N  
ATOM   1378  N   LEU B  64      61.572  41.857   1.417  1.00 28.60           N  
ATOM   1379  CA  LEU B  64      60.627  42.637   2.201  1.00 27.87           C  
ATOM   1380  C   LEU B  64      61.181  42.722   3.611  1.00 27.71           C  
ATOM   1381  O   LEU B  64      61.804  41.782   4.114  1.00 28.06           O  
ATOM   1382  CB  LEU B  64      59.220  42.013   2.209  1.00 27.52           C  
ATOM   1383  CG  LEU B  64      58.497  41.605   0.913  1.00 26.70           C  
ATOM   1384  CD1 LEU B  64      57.024  41.628   1.178  1.00 27.37           C  
ATOM   1385  CD2 LEU B  64      58.786  42.535  -0.232  1.00 28.62           C  
ATOM   1386  N   GLN B  65      60.967  43.870   4.238  1.00 26.81           N  
ATOM   1387  CA  GLN B  65      61.450  44.101   5.578  1.00 26.02           C  
ATOM   1388  C   GLN B  65      60.404  44.894   6.320  1.00 26.73           C  
ATOM   1389  O   GLN B  65      59.939  45.910   5.824  1.00 29.12           O  
ATOM   1390  CB  GLN B  65      62.744  44.899   5.499  1.00 25.45           C  
ATOM   1391  CG  GLN B  65      63.347  45.263   6.840  1.00 25.13           C  
ATOM   1392  CD  GLN B  65      63.699  44.049   7.654  1.00 24.41           C  
ATOM   1393  OE1 GLN B  65      64.541  43.245   7.258  1.00 24.55           O  
ATOM   1394  NE2 GLN B  65      63.052  43.902   8.803  1.00 25.16           N  
ATOM   1395  N   ALA B  66      60.020  44.434   7.502  1.00 27.71           N  
ATOM   1396  CA  ALA B  66      59.034  45.159   8.293  1.00 28.64           C  
ATOM   1397  C   ALA B  66      59.749  46.333   8.977  1.00 30.02           C  
ATOM   1398  O   ALA B  66      60.837  46.157   9.536  1.00 30.21           O  
ATOM   1399  CB  ALA B  66      58.421  44.230   9.345  1.00 27.37           C  
ATOM   1400  N   GLU B  67      59.163  47.526   8.915  1.00 30.27           N  
ATOM   1401  CA  GLU B  67      59.771  48.680   9.564  1.00 30.77           C  
ATOM   1402  C   GLU B  67      59.074  48.822  10.899  1.00 30.98           C  
ATOM   1403  O   GLU B  67      59.604  49.382  11.849  1.00 30.76           O  
ATOM   1404  CB  GLU B  67      59.576  49.940   8.732  1.00 31.89           C  
ATOM   1405  CG  GLU B  67      60.649  50.994   8.978  1.00 32.93           C  
ATOM   1406  CD  GLU B  67      62.046  50.491   8.651  1.00 33.94           C  
ATOM   1407  OE1 GLU B  67      62.225  49.819   7.607  1.00 35.49           O  
ATOM   1408  OE2 GLU B  67      62.970  50.772   9.440  1.00 36.09           O  
ATOM   1409  N   GLU B  68      57.857  48.303  10.941  1.00 32.72           N  
ATOM   1410  CA  GLU B  68      57.030  48.289  12.141  1.00 33.86           C  
ATOM   1411  C   GLU B  68      55.863  47.361  11.801  1.00 32.64           C  
ATOM   1412  O   GLU B  68      55.717  46.946  10.647  1.00 32.58           O  
ATOM   1413  CB  GLU B  68      56.561  49.704  12.536  1.00 35.04           C  
ATOM   1414  CG  GLU B  68      55.383  50.267  11.781  1.00 38.42           C  
ATOM   1415  CD  GLU B  68      54.821  51.505  12.472  1.00 40.96           C  
ATOM   1416  OE1 GLU B  68      54.599  51.442  13.704  1.00 42.73           O  
ATOM   1417  OE2 GLU B  68      54.594  52.533  11.795  1.00 42.27           O  
ATOM   1418  N   ARG B  69      55.056  47.012  12.792  1.00 30.97           N  
ATOM   1419  CA  ARG B  69      53.947  46.099  12.571  1.00 29.83           C  
ATOM   1420  C   ARG B  69      53.118  46.398  11.313  1.00 29.29           C  
ATOM   1421  O   ARG B  69      52.679  47.534  11.088  1.00 28.63           O  
ATOM   1422  CB  ARG B  69      53.064  46.101  13.817  1.00 30.85           C  
ATOM   1423  CG  ARG B  69      52.048  44.988  13.902  1.00 32.23           C  
ATOM   1424  CD  ARG B  69      51.187  45.197  15.125  1.00 34.45           C  
ATOM   1425  NE  ARG B  69      49.822  44.752  14.879  1.00 39.25           N  
ATOM   1426  CZ  ARG B  69      48.749  45.287  15.450  1.00 40.54           C  
ATOM   1427  NH1 ARG B  69      48.885  46.290  16.306  1.00 41.07           N  
ATOM   1428  NH2 ARG B  69      47.537  44.824  15.157  1.00 43.62           N  
ATOM   1429  N   GLY B  70      52.922  45.375  10.483  1.00 27.69           N  
ATOM   1430  CA  GLY B  70      52.132  45.548   9.279  1.00 26.12           C  
ATOM   1431  C   GLY B  70      52.671  46.497   8.221  1.00 25.19           C  
ATOM   1432  O   GLY B  70      52.037  46.669   7.163  1.00 24.40           O  
ATOM   1433  N   VAL B  71      53.820  47.122   8.480  1.00 24.21           N  
ATOM   1434  CA  VAL B  71      54.400  48.037   7.495  1.00 24.76           C  
ATOM   1435  C   VAL B  71      55.761  47.537   7.000  1.00 25.59           C  
ATOM   1436  O   VAL B  71      56.612  47.116   7.797  1.00 25.71           O  
ATOM   1437  CB  VAL B  71      54.530  49.470   8.055  1.00 24.73           C  
ATOM   1438  CG1 VAL B  71      55.132  50.377   6.999  1.00 23.99           C  
ATOM   1439  CG2 VAL B  71      53.150  50.004   8.465  1.00 23.68           C  
ATOM   1440  N   VAL B  72      55.968  47.578   5.681  1.00 24.74           N  
ATOM   1441  CA  VAL B  72      57.221  47.069   5.112  1.00 24.93           C  
ATOM   1442  C   VAL B  72      57.843  47.907   3.994  1.00 24.75           C  
ATOM   1443  O   VAL B  72      57.234  48.847   3.472  1.00 24.50           O  
ATOM   1444  CB  VAL B  72      57.038  45.624   4.526  1.00 25.02           C  
ATOM   1445  CG1 VAL B  72      56.286  44.735   5.500  1.00 23.94           C  
ATOM   1446  CG2 VAL B  72      56.298  45.689   3.190  1.00 25.00           C  
ATOM   1447  N   SER B  73      59.075  47.556   3.647  1.00 24.09           N  
ATOM   1448  CA  SER B  73      59.766  48.211   2.548  1.00 25.08           C  
ATOM   1449  C   SER B  73      60.010  47.056   1.585  1.00 26.00           C  
ATOM   1450  O   SER B  73      60.062  45.889   1.994  1.00 27.57           O  
ATOM   1451  CB  SER B  73      61.076  48.879   3.006  1.00 24.63           C  
ATOM   1452  OG  SER B  73      62.042  47.956   3.455  1.00 24.25           O  
ATOM   1453  N   ILE B  74      60.116  47.361   0.305  1.00 26.15           N  
ATOM   1454  CA  ILE B  74      60.312  46.324  -0.690  1.00 27.22           C  
ATOM   1455  C   ILE B  74      61.553  46.694  -1.489  1.00 29.07           C  
ATOM   1456  O   ILE B  74      61.558  47.661  -2.241  1.00 29.11           O  
ATOM   1457  CB  ILE B  74      59.086  46.244  -1.618  1.00 27.03           C  
ATOM   1458  CG1 ILE B  74      57.825  45.991  -0.774  1.00 26.24           C  
ATOM   1459  CG2 ILE B  74      59.301  45.151  -2.674  1.00 26.61           C  
ATOM   1460  CD1 ILE B  74      56.503  46.296  -1.481  1.00 23.51           C  
ATOM   1461  N   LYS B  75      62.615  45.922  -1.322  1.00 30.90           N  
ATOM   1462  CA  LYS B  75      63.853  46.227  -2.010  1.00 32.74           C  
ATOM   1463  C   LYS B  75      64.164  45.260  -3.120  1.00 33.98           C  
ATOM   1464  O   LYS B  75      64.180  44.051  -2.895  1.00 34.02           O  
ATOM   1465  CB  LYS B  75      65.013  46.220  -1.017  1.00 33.27           C  
ATOM   1466  CG  LYS B  75      66.353  46.587  -1.623  1.00 34.25           C  
ATOM   1467  CD  LYS B  75      67.428  46.651  -0.559  1.00 35.01           C  
ATOM   1468  CE  LYS B  75      68.747  47.101  -1.152  1.00 37.07           C  
ATOM   1469  NZ  LYS B  75      69.799  47.275  -0.104  1.00 38.76           N  
ATOM   1470  N   GLY B  76      64.406  45.795  -4.317  1.00 34.90           N  
ATOM   1471  CA  GLY B  76      64.777  44.948  -5.436  1.00 35.91           C  
ATOM   1472  C   GLY B  76      66.218  44.571  -5.129  1.00 36.62           C  
ATOM   1473  O   GLY B  76      67.088  45.437  -5.102  1.00 36.48           O  
ATOM   1474  N   VAL B  77      66.477  43.296  -4.868  1.00 37.54           N  
ATOM   1475  CA  VAL B  77      67.829  42.881  -4.531  1.00 39.07           C  
ATOM   1476  C   VAL B  77      68.861  43.338  -5.541  1.00 40.53           C  
ATOM   1477  O   VAL B  77      69.806  44.032  -5.176  1.00 42.52           O  
ATOM   1478  CB  VAL B  77      67.955  41.358  -4.381  1.00 39.31           C  
ATOM   1479  CG1 VAL B  77      69.398  40.998  -4.110  1.00 38.40           C  
ATOM   1480  CG2 VAL B  77      67.085  40.874  -3.233  1.00 39.58           C  
ATOM   1481  N   SER B  78      68.698  42.960  -6.803  1.00 41.41           N  
ATOM   1482  CA  SER B  78      69.658  43.364  -7.829  1.00 42.72           C  
ATOM   1483  C   SER B  78      69.756  44.868  -7.943  1.00 43.36           C  
ATOM   1484  O   SER B  78      70.805  45.440  -7.692  1.00 44.06           O  
ATOM   1485  CB  SER B  78      69.291  42.788  -9.198  1.00 43.16           C  
ATOM   1486  OG  SER B  78      69.849  41.500  -9.379  1.00 44.53           O  
ATOM   1487  N   ALA B  79      68.655  45.506  -8.323  1.00 44.99           N  
ATOM   1488  CA  ALA B  79      68.627  46.952  -8.482  1.00 46.18           C  
ATOM   1489  C   ALA B  79      69.120  47.672  -7.233  1.00 47.08           C  
ATOM   1490  O   ALA B  79      69.474  48.848  -7.287  1.00 48.07           O  
ATOM   1491  CB  ALA B  79      67.220  47.410  -8.816  1.00 46.95           C  
ATOM   1492  N   ASN B  80      69.161  46.958  -6.116  1.00 47.17           N  
ATOM   1493  CA  ASN B  80      69.574  47.535  -4.846  1.00 47.11           C  
ATOM   1494  C   ASN B  80      68.858  48.865  -4.610  1.00 47.39           C  
ATOM   1495  O   ASN B  80      69.440  49.835  -4.121  1.00 47.11           O  
ATOM   1496  CB  ASN B  80      71.078  47.745  -4.796  1.00 47.31           C  
ATOM   1497  CG  ASN B  80      71.569  48.027  -3.386  1.00 49.19           C  
ATOM   1498  OD1 ASN B  80      71.325  47.242  -2.464  1.00 49.46           O  
ATOM   1499  ND2 ASN B  80      72.258  49.151  -3.208  1.00 49.98           N  
ATOM   1500  N   ARG B  81      67.580  48.896  -4.975  1.00 47.17           N  
ATOM   1501  CA  ARG B  81      66.750  50.074  -4.789  1.00 47.21           C  
ATOM   1502  C   ARG B  81      65.455  49.678  -4.071  1.00 46.53           C  
ATOM   1503  O   ARG B  81      65.051  48.508  -4.074  1.00 45.72           O  
ATOM   1504  CB  ARG B  81      66.433  50.715  -6.134  1.00 48.83           C  
ATOM   1505  CG  ARG B  81      67.607  51.395  -6.807  1.00 50.82           C  
ATOM   1506  CD  ARG B  81      67.340  51.505  -8.300  1.00 54.14           C  
ATOM   1507  NE  ARG B  81      68.296  52.370  -8.988  1.00 57.89           N  
ATOM   1508  CZ  ARG B  81      68.293  53.698  -8.921  1.00 58.75           C  
ATOM   1509  NH1 ARG B  81      67.381  54.327  -8.194  1.00 59.98           N  
ATOM   1510  NH2 ARG B  81      69.200  54.400  -9.585  1.00 59.51           N  
ATOM   1511  N   TYR B  82      64.814  50.658  -3.445  1.00 45.84           N  
ATOM   1512  CA  TYR B  82      63.575  50.412  -2.716  1.00 44.48           C  
ATOM   1513  C   TYR B  82      62.353  50.904  -3.475  1.00 43.30           C  
ATOM   1514  O   TYR B  82      62.354  51.996  -4.036  1.00 43.81           O  
ATOM   1515  CB  TYR B  82      63.614  51.082  -1.346  1.00 44.40           C  
ATOM   1516  CG  TYR B  82      64.720  50.571  -0.461  1.00 45.43           C  
ATOM   1517  CD1 TYR B  82      66.041  51.010  -0.631  1.00 45.85           C  
ATOM   1518  CD2 TYR B  82      64.451  49.664   0.568  1.00 45.27           C  
ATOM   1519  CE1 TYR B  82      67.073  50.561   0.214  1.00 45.67           C  
ATOM   1520  CE2 TYR B  82      65.470  49.208   1.416  1.00 46.29           C  
ATOM   1521  CZ  TYR B  82      66.776  49.663   1.235  1.00 46.52           C  
ATOM   1522  OH  TYR B  82      67.766  49.229   2.083  1.00 46.96           O  
ATOM   1523  N   LEU B  83      61.309  50.085  -3.497  1.00 42.07           N  
ATOM   1524  CA  LEU B  83      60.084  50.452  -4.181  1.00 39.80           C  
ATOM   1525  C   LEU B  83      59.554  51.678  -3.481  1.00 39.10           C  
ATOM   1526  O   LEU B  83      59.615  51.772  -2.254  1.00 38.90           O  
ATOM   1527  CB  LEU B  83      59.049  49.332  -4.097  1.00 40.37           C  
ATOM   1528  CG  LEU B  83      57.740  49.717  -4.790  1.00 40.72           C  
ATOM   1529  CD1 LEU B  83      57.953  49.652  -6.287  1.00 40.28           C  
ATOM   1530  CD2 LEU B  83      56.606  48.801  -4.371  1.00 40.45           C  
ATOM   1531  N   ALA B  84      59.035  52.617  -4.262  1.00 39.00           N  
ATOM   1532  CA  ALA B  84      58.499  53.852  -3.714  1.00 39.47           C  
ATOM   1533  C   ALA B  84      57.375  54.402  -4.578  1.00 39.90           C  
ATOM   1534  O   ALA B  84      57.356  54.209  -5.793  1.00 39.88           O  
ATOM   1535  CB  ALA B  84      59.609  54.878  -3.586  1.00 38.90           C  
ATOM   1536  N   MET B  85      56.426  55.077  -3.941  1.00 40.70           N  
ATOM   1537  CA  MET B  85      55.319  55.663  -4.670  1.00 42.04           C  
ATOM   1538  C   MET B  85      55.336  57.167  -4.443  1.00 42.65           C  
ATOM   1539  O   MET B  85      55.136  57.639  -3.320  1.00 41.61           O  
ATOM   1540  CB  MET B  85      53.988  55.082  -4.210  1.00 42.27           C  
ATOM   1541  CG  MET B  85      52.873  55.336  -5.214  1.00 42.77           C  
ATOM   1542  SD  MET B  85      51.256  55.194  -4.490  1.00 43.11           S  
ATOM   1543  CE  MET B  85      50.954  53.453  -4.724  1.00 44.08           C  
ATOM   1544  N   LYS B  86      55.573  57.909  -5.525  1.00 43.75           N  
ATOM   1545  CA  LYS B  86      55.652  59.367  -5.483  1.00 44.52           C  
ATOM   1546  C   LYS B  86      54.299  60.062  -5.333  1.00 45.19           C  
ATOM   1547  O   LYS B  86      53.241  59.448  -5.496  1.00 45.25           O  
ATOM   1548  CB  LYS B  86      56.364  59.880  -6.739  1.00 43.94           C  
ATOM   1549  N   GLU B  87      54.353  61.352  -5.015  1.00 45.92           N  
ATOM   1550  CA  GLU B  87      53.161  62.179  -4.826  1.00 46.96           C  
ATOM   1551  C   GLU B  87      52.079  61.981  -5.901  1.00 47.97           C  
ATOM   1552  O   GLU B  87      50.892  61.903  -5.587  1.00 48.60           O  
ATOM   1553  CB  GLU B  87      53.564  63.659  -4.766  1.00 46.15           C  
ATOM   1554  N   ASP B  88      52.486  61.896  -7.163  1.00 48.69           N  
ATOM   1555  CA  ASP B  88      51.528  61.722  -8.253  1.00 49.82           C  
ATOM   1556  C   ASP B  88      50.921  60.321  -8.361  1.00 49.76           C  
ATOM   1557  O   ASP B  88      49.917  60.126  -9.050  1.00 50.07           O  
ATOM   1558  CB  ASP B  88      52.171  62.130  -9.589  1.00 51.40           C  
ATOM   1559  CG  ASP B  88      53.524  61.469  -9.827  1.00 53.73           C  
ATOM   1560  OD1 ASP B  88      54.189  61.827 -10.825  1.00 55.07           O  
ATOM   1561  OD2 ASP B  88      53.927  60.594  -9.026  1.00 54.84           O  
ATOM   1562  N   GLY B  89      51.516  59.348  -7.677  1.00 49.51           N  
ATOM   1563  CA  GLY B  89      51.003  57.990  -7.732  1.00 48.44           C  
ATOM   1564  C   GLY B  89      51.885  57.094  -8.579  1.00 48.13           C  
ATOM   1565  O   GLY B  89      51.627  55.898  -8.710  1.00 47.77           O  
ATOM   1566  N   ARG B  90      52.926  57.682  -9.160  1.00 47.55           N  
ATOM   1567  CA  ARG B  90      53.872  56.952  -9.994  1.00 47.77           C  
ATOM   1568  C   ARG B  90      54.721  56.032  -9.112  1.00 48.24           C  
ATOM   1569  O   ARG B  90      54.981  56.336  -7.941  1.00 47.65           O  
ATOM   1570  CB  ARG B  90      54.779  57.937 -10.746  1.00 47.15           C  
ATOM   1571  N   LEU B  91      55.158  54.913  -9.679  1.00 48.55           N  
ATOM   1572  CA  LEU B  91      55.960  53.940  -8.951  1.00 48.90           C  
ATOM   1573  C   LEU B  91      57.390  53.913  -9.487  1.00 49.90           C  
ATOM   1574  O   LEU B  91      57.604  53.842 -10.701  1.00 50.92           O  
ATOM   1575  CB  LEU B  91      55.320  52.561  -9.119  1.00 48.35           C  
ATOM   1576  CG  LEU B  91      55.040  51.643  -7.929  1.00 47.15           C  
ATOM   1577  CD1 LEU B  91      54.153  52.331  -6.922  1.00 46.38           C  
ATOM   1578  CD2 LEU B  91      54.372  50.377  -8.452  1.00 46.48           C  
ATOM   1579  N   LEU B  92      58.363  53.962  -8.582  1.00 50.10           N  
ATOM   1580  CA  LEU B  92      59.776  53.922  -8.961  1.00 49.72           C  
ATOM   1581  C   LEU B  92      60.612  53.326  -7.829  1.00 49.18           C  
ATOM   1582  O   LEU B  92      60.112  53.096  -6.731  1.00 49.54           O  
ATOM   1583  CB  LEU B  92      60.268  55.330  -9.304  1.00 50.37           C  
ATOM   1584  CG  LEU B  92      60.074  56.407  -8.234  1.00 51.02           C  
ATOM   1585  CD1 LEU B  92      61.224  56.370  -7.232  1.00 51.26           C  
ATOM   1586  CD2 LEU B  92      60.010  57.766  -8.906  1.00 51.33           C  
ATOM   1587  N   ALA B  93      61.886  53.077  -8.095  1.00 48.57           N  
ATOM   1588  CA  ALA B  93      62.764  52.500  -7.085  1.00 48.21           C  
ATOM   1589  C   ALA B  93      63.916  53.444  -6.772  1.00 48.36           C  
ATOM   1590  O   ALA B  93      64.720  53.752  -7.648  1.00 48.32           O  
ATOM   1591  CB  ALA B  93      63.307  51.172  -7.579  1.00 48.32           C  
ATOM   1592  N   SER B  94      64.000  53.894  -5.524  1.00 47.74           N  
ATOM   1593  CA  SER B  94      65.063  54.809  -5.125  1.00 47.41           C  
ATOM   1594  C   SER B  94      66.231  54.104  -4.436  1.00 47.21           C  
ATOM   1595  O   SER B  94      66.041  53.110  -3.721  1.00 46.54           O  
ATOM   1596  CB  SER B  94      64.509  55.890  -4.195  1.00 47.85           C  
ATOM   1597  OG  SER B  94      63.996  55.335  -3.000  1.00 47.47           O  
ATOM   1598  N   LYS B  95      67.439  54.628  -4.653  1.00 46.47           N  
ATOM   1599  CA  LYS B  95      68.639  54.049  -4.040  1.00 45.91           C  
ATOM   1600  C   LYS B  95      68.598  54.256  -2.532  1.00 44.55           C  
ATOM   1601  O   LYS B  95      69.100  53.439  -1.773  1.00 43.08           O  
ATOM   1602  CB  LYS B  95      69.920  54.689  -4.599  1.00 45.30           C  
ATOM   1603  N   SER B  96      67.979  55.348  -2.103  1.00 44.27           N  
ATOM   1604  CA  SER B  96      67.893  55.642  -0.685  1.00 44.68           C  
ATOM   1605  C   SER B  96      66.472  55.605  -0.115  1.00 44.90           C  
ATOM   1606  O   SER B  96      65.544  56.200  -0.674  1.00 45.30           O  
ATOM   1607  CB  SER B  96      68.515  57.003  -0.416  1.00 45.16           C  
ATOM   1608  OG  SER B  96      68.275  57.392   0.919  1.00 48.15           O  
ATOM   1609  N   VAL B  97      66.318  54.909   1.009  1.00 44.16           N  
ATOM   1610  CA  VAL B  97      65.025  54.774   1.681  1.00 43.22           C  
ATOM   1611  C   VAL B  97      64.456  56.104   2.149  1.00 42.15           C  
ATOM   1612  O   VAL B  97      65.110  56.853   2.865  1.00 41.97           O  
ATOM   1613  CB  VAL B  97      65.126  53.854   2.923  1.00 43.76           C  
ATOM   1614  CG1 VAL B  97      63.815  53.878   3.707  1.00 43.27           C  
ATOM   1615  CG2 VAL B  97      65.471  52.433   2.492  1.00 43.75           C  
ATOM   1616  N   THR B  98      63.228  56.392   1.743  1.00 42.24           N  
ATOM   1617  CA  THR B  98      62.564  57.627   2.150  1.00 42.35           C  
ATOM   1618  C   THR B  98      61.225  57.236   2.771  1.00 41.99           C  
ATOM   1619  O   THR B  98      60.938  56.052   2.935  1.00 41.80           O  
ATOM   1620  CB  THR B  98      62.324  58.579   0.954  1.00 41.74           C  
ATOM   1621  OG1 THR B  98      61.040  58.317   0.374  1.00 41.59           O  
ATOM   1622  CG2 THR B  98      63.401  58.374  -0.105  1.00 41.02           C  
ATOM   1623  N   ASP B  99      60.402  58.213   3.119  1.00 42.65           N  
ATOM   1624  CA  ASP B  99      59.118  57.896   3.733  1.00 44.07           C  
ATOM   1625  C   ASP B  99      58.061  57.434   2.714  1.00 43.65           C  
ATOM   1626  O   ASP B  99      56.923  57.139   3.073  1.00 43.42           O  
ATOM   1627  CB  ASP B  99      58.620  59.099   4.553  1.00 46.04           C  
ATOM   1628  CG  ASP B  99      58.577  60.385   3.741  1.00 48.62           C  
ATOM   1629  OD1 ASP B  99      59.561  60.671   3.015  1.00 50.84           O  
ATOM   1630  OD2 ASP B  99      57.566  61.113   3.835  1.00 48.77           O  
ATOM   1631  N   GLU B 100      58.453  57.355   1.447  1.00 43.18           N  
ATOM   1632  CA  GLU B 100      57.549  56.907   0.392  1.00 42.39           C  
ATOM   1633  C   GLU B 100      57.893  55.473   0.001  1.00 41.25           C  
ATOM   1634  O   GLU B 100      57.403  54.963  -1.004  1.00 40.95           O  
ATOM   1635  CB  GLU B 100      57.663  57.814  -0.844  1.00 43.05           C  
ATOM   1636  CG  GLU B 100      57.269  59.273  -0.597  1.00 44.38           C  
ATOM   1637  CD  GLU B 100      57.469  60.173  -1.821  1.00 44.49           C  
ATOM   1638  OE1 GLU B 100      58.578  60.168  -2.403  1.00 44.31           O  
ATOM   1639  OE2 GLU B 100      56.518  60.894  -2.193  1.00 44.00           O  
ATOM   1640  N   CYS B 101      58.742  54.833   0.798  1.00 39.73           N  
ATOM   1641  CA  CYS B 101      59.154  53.452   0.540  1.00 39.01           C  
ATOM   1642  C   CYS B 101      58.515  52.462   1.516  1.00 37.86           C  
ATOM   1643  O   CYS B 101      58.971  51.326   1.651  1.00 36.88           O  
ATOM   1644  CB  CYS B 101      60.671  53.338   0.640  1.00 39.52           C  
ATOM   1645  SG  CYS B 101      61.539  54.466  -0.448  1.00 39.42           S  
ATOM   1646  N   PHE B 102      57.458  52.903   2.188  1.00 36.59           N  
ATOM   1647  CA  PHE B 102      56.763  52.076   3.160  1.00 36.21           C  
ATOM   1648  C   PHE B 102      55.314  51.812   2.775  1.00 35.62           C  
ATOM   1649  O   PHE B 102      54.580  52.736   2.396  1.00 36.43           O  
ATOM   1650  CB  PHE B 102      56.858  52.733   4.538  1.00 36.12           C  
ATOM   1651  CG  PHE B 102      58.257  52.774   5.062  1.00 37.05           C  
ATOM   1652  CD1 PHE B 102      58.913  51.595   5.393  1.00 36.95           C  
ATOM   1653  CD2 PHE B 102      58.957  53.975   5.138  1.00 37.34           C  
ATOM   1654  CE1 PHE B 102      60.242  51.612   5.783  1.00 37.64           C  
ATOM   1655  CE2 PHE B 102      60.287  54.001   5.527  1.00 36.60           C  
ATOM   1656  CZ  PHE B 102      60.932  52.821   5.848  1.00 37.53           C  
ATOM   1657  N   PHE B 103      54.911  50.545   2.876  1.00 32.77           N  
ATOM   1658  CA  PHE B 103      53.561  50.144   2.508  1.00 31.91           C  
ATOM   1659  C   PHE B 103      52.930  49.225   3.533  1.00 31.44           C  
ATOM   1660  O   PHE B 103      53.610  48.380   4.124  1.00 32.41           O  
ATOM   1661  CB  PHE B 103      53.606  49.440   1.158  1.00 31.36           C  
ATOM   1662  CG  PHE B 103      54.408  50.180   0.128  1.00 31.99           C  
ATOM   1663  CD1 PHE B 103      53.836  51.204  -0.624  1.00 32.07           C  
ATOM   1664  CD2 PHE B 103      55.752  49.889  -0.058  1.00 30.78           C  
ATOM   1665  CE1 PHE B 103      54.603  51.925  -1.546  1.00 30.77           C  
ATOM   1666  CE2 PHE B 103      56.516  50.605  -0.975  1.00 30.67           C  
ATOM   1667  CZ  PHE B 103      55.945  51.620  -1.717  1.00 29.29           C  
ATOM   1668  N   PHE B 104      51.635  49.403   3.767  1.00 30.33           N  
ATOM   1669  CA  PHE B 104      50.934  48.525   4.697  1.00 30.20           C  
ATOM   1670  C   PHE B 104      50.760  47.213   3.954  1.00 29.62           C  
ATOM   1671  O   PHE B 104      50.212  47.193   2.853  1.00 27.99           O  
ATOM   1672  CB  PHE B 104      49.542  49.064   5.054  1.00 29.62           C  
ATOM   1673  CG  PHE B 104      49.559  50.245   5.979  1.00 28.99           C  
ATOM   1674  CD1 PHE B 104      49.124  51.492   5.540  1.00 28.14           C  
ATOM   1675  CD2 PHE B 104      49.982  50.109   7.295  1.00 28.37           C  
ATOM   1676  CE1 PHE B 104      49.105  52.590   6.397  1.00 26.82           C  
ATOM   1677  CE2 PHE B 104      49.966  51.203   8.159  1.00 28.36           C  
ATOM   1678  CZ  PHE B 104      49.526  52.443   7.707  1.00 27.28           C  
ATOM   1679  N   GLU B 105      51.258  46.128   4.535  1.00 30.70           N  
ATOM   1680  CA  GLU B 105      51.102  44.826   3.907  1.00 31.91           C  
ATOM   1681  C   GLU B 105      49.881  44.192   4.548  1.00 32.28           C  
ATOM   1682  O   GLU B 105      49.763  44.127   5.771  1.00 32.26           O  
ATOM   1683  CB  GLU B 105      52.333  43.937   4.128  1.00 32.03           C  
ATOM   1684  CG  GLU B 105      52.165  42.513   3.569  1.00 33.22           C  
ATOM   1685  CD  GLU B 105      53.413  41.654   3.734  1.00 35.37           C  
ATOM   1686  OE1 GLU B 105      53.823  41.390   4.879  1.00 37.27           O  
ATOM   1687  OE2 GLU B 105      53.998  41.232   2.717  1.00 36.83           O  
ATOM   1688  N   ARG B 106      48.958  43.745   3.719  1.00 33.23           N  
ATOM   1689  CA  ARG B 106      47.762  43.124   4.242  1.00 34.97           C  
ATOM   1690  C   ARG B 106      47.461  41.845   3.475  1.00 34.40           C  
ATOM   1691  O   ARG B 106      47.563  41.791   2.246  1.00 34.40           O  
ATOM   1692  CB  ARG B 106      46.577  44.100   4.157  1.00 37.15           C  
ATOM   1693  CG  ARG B 106      45.237  43.526   4.614  1.00 39.75           C  
ATOM   1694  CD  ARG B 106      45.000  43.667   6.134  1.00 41.89           C  
ATOM   1695  NE  ARG B 106      44.187  44.841   6.480  1.00 42.26           N  
ATOM   1696  CZ  ARG B 106      43.004  45.140   5.938  1.00 42.29           C  
ATOM   1697  NH1 ARG B 106      42.464  44.355   5.009  1.00 43.07           N  
ATOM   1698  NH2 ARG B 106      42.361  46.237   6.318  1.00 42.03           N  
ATOM   1699  N   LEU B 107      47.130  40.808   4.231  1.00 34.70           N  
ATOM   1700  CA  LEU B 107      46.759  39.525   3.667  1.00 34.39           C  
ATOM   1701  C   LEU B 107      45.243  39.575   3.631  1.00 33.95           C  
ATOM   1702  O   LEU B 107      44.587  39.424   4.655  1.00 33.31           O  
ATOM   1703  CB  LEU B 107      47.247  38.379   4.560  1.00 34.92           C  
ATOM   1704  CG  LEU B 107      46.558  37.026   4.345  1.00 35.59           C  
ATOM   1705  CD1 LEU B 107      46.403  36.733   2.860  1.00 36.53           C  
ATOM   1706  CD2 LEU B 107      47.356  35.949   5.026  1.00 36.53           C  
ATOM   1707  N   GLU B 108      44.696  39.814   2.447  1.00 34.11           N  
ATOM   1708  CA  GLU B 108      43.258  39.914   2.273  1.00 34.31           C  
ATOM   1709  C   GLU B 108      42.540  38.597   2.513  1.00 34.94           C  
ATOM   1710  O   GLU B 108      43.164  37.533   2.546  1.00 35.60           O  
ATOM   1711  CB  GLU B 108      42.961  40.414   0.865  1.00 33.61           C  
ATOM   1712  CG  GLU B 108      43.632  41.737   0.551  1.00 34.49           C  
ATOM   1713  CD  GLU B 108      43.199  42.857   1.485  1.00 35.26           C  
ATOM   1714  OE1 GLU B 108      43.874  43.902   1.498  1.00 36.75           O  
ATOM   1715  OE2 GLU B 108      42.183  42.704   2.200  1.00 35.81           O  
ATOM   1716  N   SER B 109      41.222  38.680   2.670  1.00 35.24           N  
ATOM   1717  CA  SER B 109      40.380  37.509   2.904  1.00 34.86           C  
ATOM   1718  C   SER B 109      40.466  36.513   1.753  1.00 34.80           C  
ATOM   1719  O   SER B 109      40.150  35.329   1.929  1.00 34.60           O  
ATOM   1720  CB  SER B 109      38.927  37.936   3.073  1.00 34.24           C  
ATOM   1721  OG  SER B 109      38.454  38.509   1.865  1.00 35.25           O  
ATOM   1722  N   ASN B 110      40.867  36.998   0.576  1.00 33.79           N  
ATOM   1723  CA  ASN B 110      40.988  36.140  -0.603  1.00 32.94           C  
ATOM   1724  C   ASN B 110      42.368  35.475  -0.691  1.00 32.42           C  
ATOM   1725  O   ASN B 110      42.671  34.771  -1.657  1.00 31.99           O  
ATOM   1726  CB  ASN B 110      40.702  36.950  -1.861  1.00 32.93           C  
ATOM   1727  CG  ASN B 110      41.740  38.004  -2.113  1.00 35.74           C  
ATOM   1728  OD1 ASN B 110      42.538  38.343  -1.227  1.00 36.35           O  
ATOM   1729  ND2 ASN B 110      41.739  38.546  -3.325  1.00 37.33           N  
ATOM   1730  N   ASN B 111      43.188  35.709   0.332  1.00 31.15           N  
ATOM   1731  CA  ASN B 111      44.516  35.135   0.428  1.00 29.46           C  
ATOM   1732  C   ASN B 111      45.589  35.693  -0.500  1.00 29.01           C  
ATOM   1733  O   ASN B 111      46.556  35.001  -0.820  1.00 28.81           O  
ATOM   1734  CB  ASN B 111      44.430  33.619   0.280  1.00 28.25           C  
ATOM   1735  CG  ASN B 111      43.977  32.952   1.549  1.00 26.39           C  
ATOM   1736  OD1 ASN B 111      44.228  33.454   2.647  1.00 23.56           O  
ATOM   1737  ND2 ASN B 111      43.326  31.809   1.416  1.00 26.56           N  
ATOM   1738  N   TYR B 112      45.409  36.937  -0.928  1.00 27.40           N  
ATOM   1739  CA  TYR B 112      46.393  37.618  -1.750  1.00 26.47           C  
ATOM   1740  C   TYR B 112      46.851  38.743  -0.840  1.00 26.13           C  
ATOM   1741  O   TYR B 112      46.178  39.036   0.151  1.00 26.12           O  
ATOM   1742  CB  TYR B 112      45.752  38.210  -3.006  1.00 26.24           C  
ATOM   1743  CG  TYR B 112      45.538  37.241  -4.147  1.00 25.98           C  
ATOM   1744  CD1 TYR B 112      46.564  36.952  -5.052  1.00 25.81           C  
ATOM   1745  CD2 TYR B 112      44.312  36.591  -4.309  1.00 25.58           C  
ATOM   1746  CE1 TYR B 112      46.373  36.032  -6.091  1.00 24.71           C  
ATOM   1747  CE2 TYR B 112      44.113  35.676  -5.330  1.00 23.12           C  
ATOM   1748  CZ  TYR B 112      45.137  35.400  -6.211  1.00 24.65           C  
ATOM   1749  OH  TYR B 112      44.920  34.476  -7.207  1.00 26.95           O  
ATOM   1750  N   ASN B 113      47.988  39.360  -1.152  1.00 26.24           N  
ATOM   1751  CA  ASN B 113      48.482  40.476  -0.347  1.00 26.52           C  
ATOM   1752  C   ASN B 113      48.264  41.786  -1.095  1.00 27.12           C  
ATOM   1753  O   ASN B 113      48.206  41.803  -2.327  1.00 27.80           O  
ATOM   1754  CB  ASN B 113      49.978  40.333  -0.054  1.00 25.98           C  
ATOM   1755  CG  ASN B 113      50.298  39.199   0.906  1.00 26.53           C  
ATOM   1756  OD1 ASN B 113      49.410  38.529   1.430  1.00 26.95           O  
ATOM   1757  ND2 ASN B 113      51.587  38.977   1.134  1.00 27.59           N  
ATOM   1758  N   THR B 114      48.116  42.877  -0.356  1.00 27.10           N  
ATOM   1759  CA  THR B 114      47.986  44.192  -0.983  1.00 28.58           C  
ATOM   1760  C   THR B 114      49.022  45.082  -0.303  1.00 28.93           C  
ATOM   1761  O   THR B 114      49.336  44.899   0.875  1.00 28.65           O  
ATOM   1762  CB  THR B 114      46.593  44.860  -0.779  1.00 28.92           C  
ATOM   1763  OG1 THR B 114      46.415  45.183   0.608  1.00 29.05           O  
ATOM   1764  CG2 THR B 114      45.480  43.951  -1.277  1.00 27.73           C  
ATOM   1765  N   TYR B 115      49.549  46.042  -1.049  1.00 29.19           N  
ATOM   1766  CA  TYR B 115      50.533  46.953  -0.503  1.00 29.11           C  
ATOM   1767  C   TYR B 115      50.035  48.378  -0.696  1.00 30.75           C  
ATOM   1768  O   TYR B 115      50.083  48.934  -1.795  1.00 29.79           O  
ATOM   1769  CB  TYR B 115      51.882  46.718  -1.182  1.00 26.49           C  
ATOM   1770  CG  TYR B 115      52.427  45.356  -0.847  1.00 25.37           C  
ATOM   1771  CD1 TYR B 115      53.135  45.134   0.336  1.00 24.61           C  
ATOM   1772  CD2 TYR B 115      52.111  44.255  -1.638  1.00 26.02           C  
ATOM   1773  CE1 TYR B 115      53.502  43.849   0.731  1.00 25.52           C  
ATOM   1774  CE2 TYR B 115      52.469  42.959  -1.260  1.00 25.00           C  
ATOM   1775  CZ  TYR B 115      53.157  42.755  -0.077  1.00 26.89           C  
ATOM   1776  OH  TYR B 115      53.465  41.453   0.300  1.00 26.81           O  
ATOM   1777  N   ARG B 116      49.531  48.943   0.395  1.00 31.83           N  
ATOM   1778  CA  ARG B 116      48.995  50.293   0.405  1.00 33.29           C  
ATOM   1779  C   ARG B 116      50.037  51.273   0.952  1.00 34.01           C  
ATOM   1780  O   ARG B 116      50.576  51.071   2.046  1.00 33.79           O  
ATOM   1781  CB  ARG B 116      47.731  50.308   1.274  1.00 32.94           C  
ATOM   1782  CG  ARG B 116      46.958  51.613   1.313  1.00 31.72           C  
ATOM   1783  CD  ARG B 116      45.588  51.371   1.943  1.00 31.28           C  
ATOM   1784  NE  ARG B 116      45.692  50.850   3.305  1.00 30.44           N  
ATOM   1785  CZ  ARG B 116      45.958  51.597   4.370  1.00 30.33           C  
ATOM   1786  NH1 ARG B 116      46.137  52.909   4.228  1.00 30.68           N  
ATOM   1787  NH2 ARG B 116      46.063  51.035   5.572  1.00 28.81           N  
ATOM   1788  N   SER B 117      50.323  52.325   0.186  1.00 34.90           N  
ATOM   1789  CA  SER B 117      51.295  53.345   0.597  1.00 34.63           C  
ATOM   1790  C   SER B 117      50.966  53.903   1.965  1.00 34.61           C  
ATOM   1791  O   SER B 117      49.818  54.253   2.230  1.00 33.10           O  
ATOM   1792  CB  SER B 117      51.321  54.514  -0.388  1.00 34.25           C  
ATOM   1793  OG  SER B 117      52.227  55.522   0.053  1.00 34.63           O  
ATOM   1794  N   ARG B 118      51.970  53.984   2.836  1.00 35.94           N  
ATOM   1795  CA  ARG B 118      51.723  54.533   4.161  1.00 37.65           C  
ATOM   1796  C   ARG B 118      51.666  56.056   4.102  1.00 38.91           C  
ATOM   1797  O   ARG B 118      51.031  56.689   4.944  1.00 38.61           O  
ATOM   1798  CB  ARG B 118      52.784  54.103   5.174  1.00 36.83           C  
ATOM   1799  CG  ARG B 118      52.467  54.630   6.576  1.00 35.95           C  
ATOM   1800  CD  ARG B 118      53.327  54.001   7.655  1.00 35.95           C  
ATOM   1801  NE  ARG B 118      54.734  54.352   7.504  1.00 38.08           N  
ATOM   1802  CZ  ARG B 118      55.687  53.998   8.363  1.00 38.76           C  
ATOM   1803  NH1 ARG B 118      55.370  53.281   9.435  1.00 38.67           N  
ATOM   1804  NH2 ARG B 118      56.950  54.369   8.158  1.00 37.36           N  
ATOM   1805  N   LYS B 119      52.324  56.637   3.104  1.00 40.24           N  
ATOM   1806  CA  LYS B 119      52.326  58.087   2.931  1.00 42.58           C  
ATOM   1807  C   LYS B 119      50.998  58.516   2.284  1.00 42.97           C  
ATOM   1808  O   LYS B 119      50.261  59.339   2.824  1.00 43.38           O  
ATOM   1809  CB  LYS B 119      53.495  58.492   2.031  1.00 43.60           C  
ATOM   1810  CG  LYS B 119      53.761  59.990   1.936  1.00 44.51           C  
ATOM   1811  CD  LYS B 119      54.679  60.460   3.053  1.00 45.35           C  
ATOM   1812  CE  LYS B 119      55.156  61.881   2.806  1.00 46.30           C  
ATOM   1813  NZ  LYS B 119      54.034  62.860   2.807  1.00 48.03           N  
ATOM   1814  N   TYR B 120      50.712  57.947   1.118  1.00 42.84           N  
ATOM   1815  CA  TYR B 120      49.488  58.225   0.379  1.00 42.66           C  
ATOM   1816  C   TYR B 120      48.563  57.044   0.646  1.00 42.10           C  
ATOM   1817  O   TYR B 120      48.470  56.112  -0.153  1.00 42.71           O  
ATOM   1818  CB  TYR B 120      49.842  58.338  -1.093  1.00 44.31           C  
ATOM   1819  CG  TYR B 120      51.006  59.269  -1.292  1.00 46.30           C  
ATOM   1820  CD1 TYR B 120      50.909  60.615  -0.932  1.00 46.27           C  
ATOM   1821  CD2 TYR B 120      52.220  58.804  -1.808  1.00 47.42           C  
ATOM   1822  CE1 TYR B 120      51.989  61.476  -1.080  1.00 47.65           C  
ATOM   1823  CE2 TYR B 120      53.314  59.661  -1.957  1.00 48.08           C  
ATOM   1824  CZ  TYR B 120      53.186  60.994  -1.591  1.00 48.11           C  
ATOM   1825  OH  TYR B 120      54.251  61.844  -1.728  1.00 49.18           O  
ATOM   1826  N   THR B 121      47.887  57.121   1.788  1.00 41.16           N  
ATOM   1827  CA  THR B 121      46.998  56.090   2.316  1.00 40.67           C  
ATOM   1828  C   THR B 121      45.862  55.468   1.505  1.00 41.21           C  
ATOM   1829  O   THR B 121      45.194  54.562   1.995  1.00 41.56           O  
ATOM   1830  CB  THR B 121      46.365  56.574   3.598  1.00 39.29           C  
ATOM   1831  OG1 THR B 121      45.330  57.505   3.271  1.00 39.72           O  
ATOM   1832  CG2 THR B 121      47.403  57.255   4.473  1.00 38.01           C  
ATOM   1833  N   SER B 122      45.611  55.926   0.292  1.00 41.23           N  
ATOM   1834  CA  SER B 122      44.526  55.320  -0.464  1.00 41.14           C  
ATOM   1835  C   SER B 122      45.059  54.691  -1.727  1.00 41.56           C  
ATOM   1836  O   SER B 122      44.314  54.093  -2.497  1.00 41.97           O  
ATOM   1837  CB  SER B 122      43.467  56.359  -0.839  1.00 41.42           C  
ATOM   1838  OG  SER B 122      43.842  57.052  -2.016  1.00 43.06           O  
ATOM   1839  N   TRP B 123      46.359  54.828  -1.947  1.00 41.80           N  
ATOM   1840  CA  TRP B 123      46.961  54.274  -3.140  1.00 41.80           C  
ATOM   1841  C   TRP B 123      47.660  52.942  -2.888  1.00 40.19           C  
ATOM   1842  O   TRP B 123      48.337  52.747  -1.874  1.00 39.13           O  
ATOM   1843  CB  TRP B 123      47.903  55.309  -3.750  1.00 44.94           C  
ATOM   1844  CG  TRP B 123      47.178  56.596  -4.097  1.00 48.92           C  
ATOM   1845  CD1 TRP B 123      45.821  56.808  -4.076  1.00 49.44           C  
ATOM   1846  CD2 TRP B 123      47.760  57.817  -4.569  1.00 49.93           C  
ATOM   1847  NE1 TRP B 123      45.530  58.077  -4.511  1.00 49.38           N  
ATOM   1848  CE2 TRP B 123      46.700  58.719  -4.821  1.00 50.28           C  
ATOM   1849  CE3 TRP B 123      49.077  58.236  -4.813  1.00 51.12           C  
ATOM   1850  CZ2 TRP B 123      46.916  60.012  -5.300  1.00 50.46           C  
ATOM   1851  CZ3 TRP B 123      49.290  59.529  -5.294  1.00 51.50           C  
ATOM   1852  CH2 TRP B 123      48.213  60.397  -5.532  1.00 51.75           C  
ATOM   1853  N   TYR B 124      47.458  52.019  -3.823  1.00 37.95           N  
ATOM   1854  CA  TYR B 124      48.029  50.689  -3.743  1.00 35.42           C  
ATOM   1855  C   TYR B 124      49.077  50.448  -4.812  1.00 34.11           C  
ATOM   1856  O   TYR B 124      49.032  51.042  -5.884  1.00 34.31           O  
ATOM   1857  CB  TYR B 124      46.936  49.618  -3.910  1.00 35.87           C  
ATOM   1858  CG  TYR B 124      45.934  49.523  -2.778  1.00 35.57           C  
ATOM   1859  CD1 TYR B 124      44.773  50.302  -2.773  1.00 35.08           C  
ATOM   1860  CD2 TYR B 124      46.149  48.652  -1.711  1.00 36.05           C  
ATOM   1861  CE1 TYR B 124      43.850  50.216  -1.734  1.00 34.44           C  
ATOM   1862  CE2 TYR B 124      45.239  48.557  -0.667  1.00 36.52           C  
ATOM   1863  CZ  TYR B 124      44.088  49.339  -0.681  1.00 36.23           C  
ATOM   1864  OH  TYR B 124      43.187  49.228   0.356  1.00 36.71           O  
ATOM   1865  N   VAL B 125      50.024  49.569  -4.504  1.00 32.38           N  
ATOM   1866  CA  VAL B 125      51.054  49.181  -5.451  1.00 29.96           C  
ATOM   1867  C   VAL B 125      50.257  48.264  -6.375  1.00 30.48           C  
ATOM   1868  O   VAL B 125      49.492  47.424  -5.905  1.00 29.92           O  
ATOM   1869  CB  VAL B 125      52.169  48.389  -4.739  1.00 28.49           C  
ATOM   1870  CG1 VAL B 125      53.241  47.974  -5.726  1.00 26.69           C  
ATOM   1871  CG2 VAL B 125      52.753  49.227  -3.612  1.00 27.08           C  
ATOM   1872  N   ALA B 126      50.403  48.427  -7.682  1.00 31.02           N  
ATOM   1873  CA  ALA B 126      49.632  47.606  -8.596  1.00 31.87           C  
ATOM   1874  C   ALA B 126      50.243  47.562  -9.976  1.00 33.25           C  
ATOM   1875  O   ALA B 126      51.154  48.320 -10.283  1.00 32.51           O  
ATOM   1876  CB  ALA B 126      48.213  48.132  -8.673  1.00 31.86           C  
ATOM   1877  N   LEU B 127      49.723  46.663 -10.805  1.00 35.73           N  
ATOM   1878  CA  LEU B 127      50.203  46.500 -12.170  1.00 38.10           C  
ATOM   1879  C   LEU B 127      49.042  46.458 -13.159  1.00 39.41           C  
ATOM   1880  O   LEU B 127      48.035  45.794 -12.912  1.00 40.92           O  
ATOM   1881  CB  LEU B 127      51.021  45.212 -12.296  1.00 37.90           C  
ATOM   1882  CG  LEU B 127      52.398  45.182 -11.621  1.00 40.06           C  
ATOM   1883  CD1 LEU B 127      52.990  43.787 -11.736  1.00 41.60           C  
ATOM   1884  CD2 LEU B 127      53.330  46.184 -12.270  1.00 39.58           C  
ATOM   1885  N   LYS B 128      49.179  47.177 -14.269  1.00 40.13           N  
ATOM   1886  CA  LYS B 128      48.149  47.184 -15.296  1.00 40.51           C  
ATOM   1887  C   LYS B 128      48.233  45.823 -15.999  1.00 41.19           C  
ATOM   1888  O   LYS B 128      49.269  45.161 -15.940  1.00 40.51           O  
ATOM   1889  CB  LYS B 128      48.401  48.334 -16.284  1.00 40.96           C  
ATOM   1890  N   ARG B 129      47.151  45.393 -16.648  1.00 42.22           N  
ATOM   1891  CA  ARG B 129      47.162  44.098 -17.337  1.00 41.79           C  
ATOM   1892  C   ARG B 129      48.205  44.069 -18.450  1.00 41.91           C  
ATOM   1893  O   ARG B 129      48.505  43.019 -19.004  1.00 41.65           O  
ATOM   1894  CB  ARG B 129      45.779  43.778 -17.911  1.00 41.27           C  
ATOM   1895  N   THR B 130      48.765  45.232 -18.760  1.00 43.40           N  
ATOM   1896  CA  THR B 130      49.775  45.360 -19.808  1.00 45.16           C  
ATOM   1897  C   THR B 130      51.176  44.998 -19.317  1.00 45.92           C  
ATOM   1898  O   THR B 130      52.058  44.691 -20.111  1.00 46.63           O  
ATOM   1899  CB  THR B 130      49.838  46.811 -20.327  1.00 46.03           C  
ATOM   1900  OG1 THR B 130      50.481  47.637 -19.343  1.00 47.24           O  
ATOM   1901  CG2 THR B 130      48.431  47.357 -20.578  1.00 46.19           C  
ATOM   1902  N   GLY B 131      51.384  45.051 -18.007  1.00 47.02           N  
ATOM   1903  CA  GLY B 131      52.698  44.753 -17.469  1.00 47.92           C  
ATOM   1904  C   GLY B 131      53.345  46.022 -16.929  1.00 48.94           C  
ATOM   1905  O   GLY B 131      54.433  45.984 -16.346  1.00 48.73           O  
ATOM   1906  N   GLN B 132      52.678  47.153 -17.143  1.00 49.37           N  
ATOM   1907  CA  GLN B 132      53.168  48.431 -16.657  1.00 49.75           C  
ATOM   1908  C   GLN B 132      52.444  48.661 -15.344  1.00 49.72           C  
ATOM   1909  O   GLN B 132      51.348  48.141 -15.149  1.00 49.30           O  
ATOM   1910  CB  GLN B 132      52.831  49.552 -17.650  1.00 51.56           C  
ATOM   1911  CG  GLN B 132      53.641  49.510 -18.934  1.00 53.78           C  
ATOM   1912  CD  GLN B 132      55.122  49.280 -18.669  1.00 55.67           C  
ATOM   1913  OE1 GLN B 132      55.756  50.026 -17.914  1.00 56.45           O  
ATOM   1914  NE2 GLN B 132      55.681  48.239 -19.287  1.00 55.96           N  
ATOM   1915  N   TYR B 133      53.041  49.430 -14.442  1.00 49.34           N  
ATOM   1916  CA  TYR B 133      52.395  49.678 -13.168  1.00 49.22           C  
ATOM   1917  C   TYR B 133      51.166  50.545 -13.363  1.00 48.78           C  
ATOM   1918  O   TYR B 133      50.948  51.091 -14.438  1.00 47.85           O  
ATOM   1919  CB  TYR B 133      53.376  50.335 -12.194  1.00 50.98           C  
ATOM   1920  CG  TYR B 133      53.815  51.735 -12.569  1.00 52.79           C  
ATOM   1921  CD1 TYR B 133      52.996  52.830 -12.315  1.00 52.49           C  
ATOM   1922  CD2 TYR B 133      55.059  51.966 -13.161  1.00 53.39           C  
ATOM   1923  CE1 TYR B 133      53.394  54.117 -12.630  1.00 52.57           C  
ATOM   1924  CE2 TYR B 133      55.468  53.259 -13.484  1.00 53.63           C  
ATOM   1925  CZ  TYR B 133      54.624  54.330 -13.210  1.00 53.29           C  
ATOM   1926  OH  TYR B 133      55.003  55.624 -13.500  1.00 54.09           O  
ATOM   1927  N   LYS B 134      50.351  50.645 -12.324  1.00 48.71           N  
ATOM   1928  CA  LYS B 134      49.150  51.463 -12.386  1.00 48.99           C  
ATOM   1929  C   LYS B 134      49.241  52.555 -11.314  1.00 48.75           C  
ATOM   1930  O   LYS B 134      49.525  52.282 -10.144  1.00 48.68           O  
ATOM   1931  CB  LYS B 134      47.900  50.589 -12.176  1.00 49.74           C  
ATOM   1932  N   LEU B 135      49.024  53.795 -11.731  1.00 48.14           N  
ATOM   1933  CA  LEU B 135      49.073  54.930 -10.818  1.00 48.31           C  
ATOM   1934  C   LEU B 135      48.297  54.674  -9.530  1.00 47.93           C  
ATOM   1935  O   LEU B 135      47.153  54.228  -9.564  1.00 48.44           O  
ATOM   1936  CB  LEU B 135      48.506  56.172 -11.512  1.00 48.15           C  
ATOM   1937  CG  LEU B 135      49.363  56.716 -12.650  1.00 47.17           C  
ATOM   1938  CD1 LEU B 135      48.514  57.564 -13.567  1.00 46.93           C  
ATOM   1939  CD2 LEU B 135      50.520  57.505 -12.074  1.00 46.59           C  
ATOM   1940  N   GLY B 136      48.924  54.965  -8.396  1.00 47.69           N  
ATOM   1941  CA  GLY B 136      48.257  54.766  -7.124  1.00 48.02           C  
ATOM   1942  C   GLY B 136      46.914  55.467  -7.107  1.00 47.82           C  
ATOM   1943  O   GLY B 136      45.941  54.955  -6.564  1.00 48.18           O  
ATOM   1944  N   SER B 137      46.870  56.645  -7.717  1.00 47.99           N  
ATOM   1945  CA  SER B 137      45.658  57.449  -7.795  1.00 48.12           C  
ATOM   1946  C   SER B 137      44.520  56.716  -8.510  1.00 48.10           C  
ATOM   1947  O   SER B 137      43.349  57.051  -8.333  1.00 48.01           O  
ATOM   1948  CB  SER B 137      45.973  58.745  -8.539  1.00 48.08           C  
ATOM   1949  OG  SER B 137      46.531  58.465  -9.816  1.00 47.94           O  
ATOM   1950  N   LYS B 138      44.861  55.718  -9.316  1.00 47.79           N  
ATOM   1951  CA  LYS B 138      43.849  54.970 -10.060  1.00 47.86           C  
ATOM   1952  C   LYS B 138      43.568  53.576  -9.508  1.00 46.97           C  
ATOM   1953  O   LYS B 138      42.938  52.762 -10.185  1.00 46.17           O  
ATOM   1954  CB  LYS B 138      44.263  54.833 -11.530  1.00 48.93           C  
ATOM   1955  CG  LYS B 138      44.320  56.142 -12.297  1.00 51.31           C  
ATOM   1956  CD  LYS B 138      44.885  55.956 -13.712  1.00 53.81           C  
ATOM   1957  CE  LYS B 138      44.031  55.017 -14.579  1.00 55.40           C  
ATOM   1958  NZ  LYS B 138      44.397  55.104 -16.036  1.00 56.27           N  
ATOM   1959  N   THR B 139      44.031  53.300  -8.292  1.00 46.29           N  
ATOM   1960  CA  THR B 139      43.821  51.990  -7.688  1.00 45.69           C  
ATOM   1961  C   THR B 139      42.742  52.016  -6.611  1.00 46.30           C  
ATOM   1962  O   THR B 139      42.416  53.074  -6.058  1.00 46.65           O  
ATOM   1963  CB  THR B 139      45.128  51.431  -7.067  1.00 45.29           C  
ATOM   1964  OG1 THR B 139      45.602  52.322  -6.045  1.00 45.28           O  
ATOM   1965  CG2 THR B 139      46.198  51.274  -8.133  1.00 44.59           C  
ATOM   1966  N   GLY B 140      42.192  50.838  -6.323  1.00 46.51           N  
ATOM   1967  CA  GLY B 140      41.151  50.715  -5.318  1.00 46.34           C  
ATOM   1968  C   GLY B 140      41.111  49.309  -4.743  1.00 46.31           C  
ATOM   1969  O   GLY B 140      41.533  48.351  -5.403  1.00 45.62           O  
ATOM   1970  N   PRO B 141      40.580  49.152  -3.519  1.00 46.47           N  
ATOM   1971  CA  PRO B 141      40.457  47.885  -2.786  1.00 46.55           C  
ATOM   1972  C   PRO B 141      39.887  46.718  -3.585  1.00 46.65           C  
ATOM   1973  O   PRO B 141      40.381  45.580  -3.503  1.00 47.81           O  
ATOM   1974  CB  PRO B 141      39.537  48.248  -1.624  1.00 46.29           C  
ATOM   1975  CG  PRO B 141      39.843  49.678  -1.383  1.00 48.02           C  
ATOM   1976  CD  PRO B 141      39.893  50.231  -2.791  1.00 47.04           C  
ATOM   1977  N   GLY B 142      38.837  46.992  -4.346  1.00 45.22           N  
ATOM   1978  CA  GLY B 142      38.211  45.935  -5.110  1.00 43.98           C  
ATOM   1979  C   GLY B 142      38.951  45.530  -6.362  1.00 43.68           C  
ATOM   1980  O   GLY B 142      38.672  44.475  -6.934  1.00 43.77           O  
ATOM   1981  N   GLN B 143      39.896  46.357  -6.796  1.00 43.17           N  
ATOM   1982  CA  GLN B 143      40.655  46.066  -8.011  1.00 42.07           C  
ATOM   1983  C   GLN B 143      41.445  44.762  -7.977  1.00 40.60           C  
ATOM   1984  O   GLN B 143      41.706  44.191  -6.908  1.00 40.15           O  
ATOM   1985  CB  GLN B 143      41.595  47.226  -8.327  1.00 43.56           C  
ATOM   1986  CG  GLN B 143      40.870  48.433  -8.851  1.00 45.80           C  
ATOM   1987  CD  GLN B 143      41.802  49.491  -9.391  1.00 47.92           C  
ATOM   1988  OE1 GLN B 143      42.732  49.200 -10.158  1.00 49.37           O  
ATOM   1989  NE2 GLN B 143      41.551  50.736  -9.008  1.00 48.27           N  
ATOM   1990  N   LYS B 144      41.820  44.305  -9.166  1.00 38.43           N  
ATOM   1991  CA  LYS B 144      42.581  43.079  -9.336  1.00 36.48           C  
ATOM   1992  C   LYS B 144      44.051  43.400  -9.637  1.00 36.27           C  
ATOM   1993  O   LYS B 144      44.909  42.516  -9.622  1.00 36.42           O  
ATOM   1994  CB  LYS B 144      41.975  42.280 -10.482  1.00 35.33           C  
ATOM   1995  CG  LYS B 144      42.686  41.003 -10.771  1.00 35.33           C  
ATOM   1996  CD  LYS B 144      41.965  40.211 -11.825  1.00 36.53           C  
ATOM   1997  CE  LYS B 144      42.324  40.677 -13.225  1.00 38.63           C  
ATOM   1998  NZ  LYS B 144      41.945  39.639 -14.239  1.00 38.30           N  
ATOM   1999  N   ALA B 145      44.334  44.670  -9.915  1.00 34.73           N  
ATOM   2000  CA  ALA B 145      45.692  45.086 -10.225  1.00 34.06           C  
ATOM   2001  C   ALA B 145      46.536  45.199  -8.956  1.00 33.97           C  
ATOM   2002  O   ALA B 145      47.771  45.171  -9.023  1.00 33.53           O  
ATOM   2003  CB  ALA B 145      45.673  46.403 -10.956  1.00 32.44           C  
ATOM   2004  N   ILE B 146      45.868  45.307  -7.804  1.00 32.59           N  
ATOM   2005  CA  ILE B 146      46.568  45.436  -6.533  1.00 29.91           C  
ATOM   2006  C   ILE B 146      46.795  44.126  -5.789  1.00 29.22           C  
ATOM   2007  O   ILE B 146      47.358  44.138  -4.699  1.00 29.35           O  
ATOM   2008  CB  ILE B 146      45.830  46.409  -5.586  1.00 29.06           C  
ATOM   2009  CG1 ILE B 146      44.565  45.751  -5.028  1.00 27.75           C  
ATOM   2010  CG2 ILE B 146      45.460  47.677  -6.341  1.00 28.07           C  
ATOM   2011  CD1 ILE B 146      43.943  46.497  -3.850  1.00 22.30           C  
ATOM   2012  N   LEU B 147      46.379  43.003  -6.375  1.00 28.62           N  
ATOM   2013  CA  LEU B 147      46.539  41.697  -5.732  1.00 27.25           C  
ATOM   2014  C   LEU B 147      47.835  40.969  -6.055  1.00 26.20           C  
ATOM   2015  O   LEU B 147      48.090  40.631  -7.206  1.00 25.02           O  
ATOM   2016  CB  LEU B 147      45.345  40.791  -6.071  1.00 26.56           C  
ATOM   2017  CG  LEU B 147      44.012  41.404  -5.617  1.00 27.54           C  
ATOM   2018  CD1 LEU B 147      42.886  40.377  -5.625  1.00 25.68           C  
ATOM   2019  CD2 LEU B 147      44.196  41.981  -4.228  1.00 27.71           C  
ATOM   2020  N   PHE B 148      48.639  40.720  -5.019  1.00 25.36           N  
ATOM   2021  CA  PHE B 148      49.906  40.019  -5.169  1.00 25.22           C  
ATOM   2022  C   PHE B 148      50.000  38.775  -4.303  1.00 25.72           C  
ATOM   2023  O   PHE B 148      49.535  38.747  -3.164  1.00 27.19           O  
ATOM   2024  CB  PHE B 148      51.092  40.925  -4.821  1.00 24.73           C  
ATOM   2025  CG  PHE B 148      51.326  42.019  -5.805  1.00 25.85           C  
ATOM   2026  CD1 PHE B 148      50.664  43.245  -5.677  1.00 25.71           C  
ATOM   2027  CD2 PHE B 148      52.193  41.823  -6.888  1.00 26.47           C  
ATOM   2028  CE1 PHE B 148      50.859  44.270  -6.618  1.00 24.98           C  
ATOM   2029  CE2 PHE B 148      52.393  42.840  -7.836  1.00 26.94           C  
ATOM   2030  CZ  PHE B 148      51.720  44.072  -7.694  1.00 25.25           C  
ATOM   2031  N   LEU B 149      50.629  37.752  -4.850  1.00 25.01           N  
ATOM   2032  CA  LEU B 149      50.842  36.504  -4.146  1.00 25.06           C  
ATOM   2033  C   LEU B 149      52.353  36.387  -3.960  1.00 24.68           C  
ATOM   2034  O   LEU B 149      53.090  36.300  -4.941  1.00 25.26           O  
ATOM   2035  CB  LEU B 149      50.353  35.339  -5.010  1.00 25.86           C  
ATOM   2036  CG  LEU B 149      50.156  33.973  -4.350  1.00 25.62           C  
ATOM   2037  CD1 LEU B 149      49.075  34.111  -3.278  1.00 25.19           C  
ATOM   2038  CD2 LEU B 149      49.750  32.938  -5.394  1.00 24.20           C  
ATOM   2039  N   PRO B 150      52.838  36.403  -2.715  1.00 24.69           N  
ATOM   2040  CA  PRO B 150      54.290  36.285  -2.520  1.00 24.99           C  
ATOM   2041  C   PRO B 150      54.746  34.871  -2.825  1.00 26.64           C  
ATOM   2042  O   PRO B 150      54.088  33.899  -2.450  1.00 27.43           O  
ATOM   2043  CB  PRO B 150      54.473  36.636  -1.051  1.00 23.85           C  
ATOM   2044  CG  PRO B 150      53.200  36.152  -0.439  1.00 24.45           C  
ATOM   2045  CD  PRO B 150      52.139  36.578  -1.433  1.00 24.02           C  
ATOM   2046  N   MET B 151      55.871  34.749  -3.511  1.00 28.53           N  
ATOM   2047  CA  MET B 151      56.384  33.441  -3.862  1.00 30.16           C  
ATOM   2048  C   MET B 151      57.876  33.337  -3.585  1.00 32.28           C  
ATOM   2049  O   MET B 151      58.570  34.342  -3.448  1.00 33.14           O  
ATOM   2050  CB  MET B 151      56.103  33.169  -5.334  1.00 29.20           C  
ATOM   2051  CG  MET B 151      54.628  33.183  -5.690  1.00 29.52           C  
ATOM   2052  SD  MET B 151      54.311  32.859  -7.459  1.00 30.84           S  
ATOM   2053  CE  MET B 151      54.273  31.065  -7.455  1.00 29.45           C  
ATOM   2054  N   SER B 152      58.365  32.109  -3.493  1.00 35.01           N  
ATOM   2055  CA  SER B 152      59.776  31.846  -3.257  1.00 36.84           C  
ATOM   2056  C   SER B 152      60.643  32.294  -4.430  1.00 38.41           C  
ATOM   2057  O   SER B 152      60.181  32.358  -5.568  1.00 37.34           O  
ATOM   2058  CB  SER B 152      59.987  30.353  -3.040  1.00 37.04           C  
ATOM   2059  OG  SER B 152      61.197  29.930  -3.649  1.00 37.70           O  
ATOM   2060  N   ALA B 153      61.909  32.593  -4.145  1.00 41.03           N  
ATOM   2061  CA  ALA B 153      62.840  33.006  -5.185  1.00 42.86           C  
ATOM   2062  C   ALA B 153      63.602  31.776  -5.702  1.00 44.36           C  
ATOM   2063  O   ALA B 153      64.827  31.803  -5.822  1.00 44.99           O  
ATOM   2064  CB  ALA B 153      63.804  34.041  -4.633  1.00 41.79           C  
ATOM   2065  N   LYS B 154      62.860  30.706  -6.014  1.00 45.81           N  
ATOM   2066  CA  LYS B 154      63.428  29.436  -6.509  1.00 46.24           C  
ATOM   2067  C   LYS B 154      64.493  28.924  -5.549  1.00 45.99           C  
ATOM   2068  O   LYS B 154      64.496  29.418  -4.399  1.00 45.32           O  
ATOM   2069  CB  LYS B 154      64.051  29.606  -7.908  1.00 46.69           C  
TER    2070      LYS B 154                                                      
ATOM   2071  N   PHE C  21      43.252  19.538   8.805  1.00 68.80           N  
ATOM   2072  CA  PHE C  21      42.187  20.403   9.392  1.00 69.16           C  
ATOM   2073  C   PHE C  21      41.845  20.024  10.821  1.00 68.81           C  
ATOM   2074  O   PHE C  21      41.780  18.831  11.151  1.00 69.03           O  
ATOM   2075  CB  PHE C  21      40.878  20.255   8.619  1.00 70.62           C  
ATOM   2076  CG  PHE C  21      40.844  20.986   7.320  1.00 72.04           C  
ATOM   2077  CD1 PHE C  21      40.703  20.291   6.123  1.00 72.63           C  
ATOM   2078  CD2 PHE C  21      40.872  22.372   7.294  1.00 72.57           C  
ATOM   2079  CE1 PHE C  21      40.577  20.962   4.914  1.00 73.59           C  
ATOM   2080  CE2 PHE C  21      40.746  23.055   6.098  1.00 73.45           C  
ATOM   2081  CZ  PHE C  21      40.596  22.353   4.902  1.00 74.27           C  
ATOM   2082  N   PRO C  22      41.618  21.035  11.691  1.00 68.06           N  
ATOM   2083  CA  PRO C  22      41.258  20.762  13.088  1.00 66.85           C  
ATOM   2084  C   PRO C  22      40.019  19.838  13.088  1.00 65.98           C  
ATOM   2085  O   PRO C  22      39.139  19.960  12.229  1.00 65.36           O  
ATOM   2086  CB  PRO C  22      40.961  22.154  13.633  1.00 66.91           C  
ATOM   2087  CG  PRO C  22      42.023  22.977  12.929  1.00 67.55           C  
ATOM   2088  CD  PRO C  22      41.958  22.463  11.504  1.00 67.60           C  
ATOM   2089  N   PRO C  23      39.944  18.895  14.048  1.00 64.97           N  
ATOM   2090  CA  PRO C  23      38.826  17.947  14.138  1.00 63.82           C  
ATOM   2091  C   PRO C  23      37.375  18.431  13.932  1.00 62.59           C  
ATOM   2092  O   PRO C  23      36.840  18.327  12.813  1.00 63.24           O  
ATOM   2093  CB  PRO C  23      39.043  17.279  15.506  1.00 63.57           C  
ATOM   2094  CG  PRO C  23      39.844  18.298  16.271  1.00 63.88           C  
ATOM   2095  CD  PRO C  23      40.819  18.767  15.224  1.00 64.76           C  
ATOM   2096  N   GLY C  24      36.752  18.934  15.001  1.00 59.84           N  
ATOM   2097  CA  GLY C  24      35.365  19.400  14.951  1.00 56.47           C  
ATOM   2098  C   GLY C  24      34.660  19.653  13.620  1.00 54.34           C  
ATOM   2099  O   GLY C  24      35.272  20.093  12.637  1.00 55.30           O  
ATOM   2100  N   HIS C  25      33.358  19.378  13.584  1.00 51.21           N  
ATOM   2101  CA  HIS C  25      32.557  19.606  12.387  1.00 47.24           C  
ATOM   2102  C   HIS C  25      31.498  20.665  12.728  1.00 44.37           C  
ATOM   2103  O   HIS C  25      30.827  20.576  13.759  1.00 43.05           O  
ATOM   2104  CB  HIS C  25      31.903  18.304  11.933  1.00 49.35           C  
ATOM   2105  CG  HIS C  25      31.237  18.400  10.592  1.00 51.50           C  
ATOM   2106  ND1 HIS C  25      31.935  18.706   9.439  1.00 51.96           N  
ATOM   2107  CD2 HIS C  25      29.940  18.269  10.230  1.00 50.95           C  
ATOM   2108  CE1 HIS C  25      31.089  18.759   8.426  1.00 53.36           C  
ATOM   2109  NE2 HIS C  25      29.874  18.499   8.876  1.00 52.51           N  
ATOM   2110  N   PHE C  26      31.338  21.653  11.850  1.00 41.30           N  
ATOM   2111  CA  PHE C  26      30.417  22.765  12.098  1.00 38.52           C  
ATOM   2112  C   PHE C  26      28.948  22.475  12.405  1.00 38.26           C  
ATOM   2113  O   PHE C  26      28.266  23.316  12.987  1.00 38.01           O  
ATOM   2114  CB  PHE C  26      30.522  23.803  10.970  1.00 35.97           C  
ATOM   2115  CG  PHE C  26      29.801  23.422   9.716  1.00 34.01           C  
ATOM   2116  CD1 PHE C  26      28.433  23.647   9.587  1.00 32.45           C  
ATOM   2117  CD2 PHE C  26      30.486  22.845   8.653  1.00 32.51           C  
ATOM   2118  CE1 PHE C  26      27.758  23.306   8.421  1.00 31.28           C  
ATOM   2119  CE2 PHE C  26      29.817  22.501   7.479  1.00 31.66           C  
ATOM   2120  CZ  PHE C  26      28.447  22.735   7.366  1.00 31.16           C  
ATOM   2121  N   LYS C  27      28.458  21.296  12.042  1.00 37.97           N  
ATOM   2122  CA  LYS C  27      27.067  20.925  12.315  1.00 37.08           C  
ATOM   2123  C   LYS C  27      26.862  20.389  13.727  1.00 36.38           C  
ATOM   2124  O   LYS C  27      25.768  20.432  14.270  1.00 37.36           O  
ATOM   2125  CB  LYS C  27      26.625  19.851  11.325  1.00 35.99           C  
ATOM   2126  CG  LYS C  27      25.946  20.376  10.089  1.00 36.31           C  
ATOM   2127  CD  LYS C  27      25.917  19.320   9.014  1.00 38.16           C  
ATOM   2128  CE  LYS C  27      27.250  19.285   8.296  1.00 39.97           C  
ATOM   2129  NZ  LYS C  27      27.398  18.087   7.436  1.00 40.10           N  
ATOM   2130  N   ASP C  28      27.926  19.873  14.315  1.00 36.48           N  
ATOM   2131  CA  ASP C  28      27.868  19.293  15.648  1.00 36.19           C  
ATOM   2132  C   ASP C  28      27.526  20.268  16.754  1.00 36.04           C  
ATOM   2133  O   ASP C  28      27.862  21.442  16.689  1.00 36.92           O  
ATOM   2134  CB  ASP C  28      29.211  18.673  16.001  1.00 36.63           C  
ATOM   2135  CG  ASP C  28      29.525  17.474  15.178  1.00 36.35           C  
ATOM   2136  OD1 ASP C  28      30.675  17.012  15.260  1.00 36.06           O  
ATOM   2137  OD2 ASP C  28      28.626  16.992  14.461  1.00 37.96           O  
ATOM   2138  N   PRO C  29      26.854  19.785  17.802  1.00 35.56           N  
ATOM   2139  CA  PRO C  29      26.514  20.679  18.913  1.00 35.28           C  
ATOM   2140  C   PRO C  29      27.850  21.059  19.559  1.00 35.10           C  
ATOM   2141  O   PRO C  29      28.838  20.311  19.417  1.00 34.49           O  
ATOM   2142  CB  PRO C  29      25.689  19.781  19.844  1.00 33.67           C  
ATOM   2143  CG  PRO C  29      25.138  18.736  18.941  1.00 34.34           C  
ATOM   2144  CD  PRO C  29      26.304  18.440  18.027  1.00 35.23           C  
ATOM   2145  N   LYS C  30      27.894  22.187  20.270  1.00 34.33           N  
ATOM   2146  CA  LYS C  30      29.136  22.601  20.917  1.00 34.28           C  
ATOM   2147  C   LYS C  30      28.923  23.244  22.270  1.00 34.29           C  
ATOM   2148  O   LYS C  30      27.785  23.514  22.678  1.00 34.32           O  
ATOM   2149  CB  LYS C  30      29.927  23.555  20.013  1.00 33.91           C  
ATOM   2150  CG  LYS C  30      30.432  22.874  18.753  1.00 38.33           C  
ATOM   2151  CD  LYS C  30      31.023  23.839  17.741  1.00 41.79           C  
ATOM   2152  CE  LYS C  30      31.274  23.131  16.409  1.00 43.55           C  
ATOM   2153  NZ  LYS C  30      30.130  23.290  15.452  1.00 45.50           N  
ATOM   2154  N   ARG C  31      30.035  23.451  22.974  1.00 33.04           N  
ATOM   2155  CA  ARG C  31      30.027  24.105  24.270  1.00 31.88           C  
ATOM   2156  C   ARG C  31      30.670  25.460  24.016  1.00 31.05           C  
ATOM   2157  O   ARG C  31      31.616  25.560  23.228  1.00 31.16           O  
ATOM   2158  CB  ARG C  31      30.905  23.364  25.288  1.00 33.53           C  
ATOM   2159  CG  ARG C  31      30.467  21.959  25.705  1.00 36.33           C  
ATOM   2160  CD  ARG C  31      31.221  21.561  26.978  1.00 39.51           C  
ATOM   2161  NE  ARG C  31      31.746  20.196  26.953  1.00 42.47           N  
ATOM   2162  CZ  ARG C  31      31.005  19.097  27.060  1.00 43.44           C  
ATOM   2163  NH1 ARG C  31      29.687  19.186  27.205  1.00 44.12           N  
ATOM   2164  NH2 ARG C  31      31.588  17.906  27.009  1.00 44.07           N  
ATOM   2165  N   LEU C  32      30.161  26.508  24.650  1.00 28.91           N  
ATOM   2166  CA  LEU C  32      30.784  27.808  24.483  1.00 27.27           C  
ATOM   2167  C   LEU C  32      31.509  28.203  25.758  1.00 26.51           C  
ATOM   2168  O   LEU C  32      30.902  28.627  26.733  1.00 24.81           O  
ATOM   2169  CB  LEU C  32      29.758  28.861  24.085  1.00 26.70           C  
ATOM   2170  CG  LEU C  32      29.491  28.829  22.581  1.00 26.87           C  
ATOM   2171  CD1 LEU C  32      28.525  29.935  22.220  1.00 26.08           C  
ATOM   2172  CD2 LEU C  32      30.805  28.981  21.817  1.00 24.29           C  
ATOM   2173  N   TYR C  33      32.822  28.032  25.726  1.00 26.45           N  
ATOM   2174  CA  TYR C  33      33.688  28.338  26.843  1.00 27.65           C  
ATOM   2175  C   TYR C  33      34.068  29.814  26.856  1.00 28.28           C  
ATOM   2176  O   TYR C  33      34.534  30.342  25.848  1.00 28.88           O  
ATOM   2177  CB  TYR C  33      34.935  27.474  26.736  1.00 26.73           C  
ATOM   2178  CG  TYR C  33      36.028  27.834  27.705  1.00 26.58           C  
ATOM   2179  CD1 TYR C  33      37.016  28.751  27.361  1.00 26.59           C  
ATOM   2180  CD2 TYR C  33      36.104  27.219  28.952  1.00 26.49           C  
ATOM   2181  CE1 TYR C  33      38.060  29.039  28.237  1.00 26.87           C  
ATOM   2182  CE2 TYR C  33      37.138  27.498  29.827  1.00 26.98           C  
ATOM   2183  CZ  TYR C  33      38.110  28.403  29.464  1.00 27.04           C  
ATOM   2184  OH  TYR C  33      39.150  28.646  30.329  1.00 29.93           O  
ATOM   2185  N   CYS C  34      33.879  30.469  27.999  1.00 28.48           N  
ATOM   2186  CA  CYS C  34      34.187  31.888  28.134  1.00 29.28           C  
ATOM   2187  C   CYS C  34      35.530  32.115  28.842  1.00 30.47           C  
ATOM   2188  O   CYS C  34      35.742  31.643  29.958  1.00 30.25           O  
ATOM   2189  CB  CYS C  34      33.044  32.576  28.899  1.00 29.29           C  
ATOM   2190  SG  CYS C  34      33.137  34.378  29.064  1.00 27.27           S  
ATOM   2191  N   LYS C  35      36.439  32.829  28.181  1.00 32.01           N  
ATOM   2192  CA  LYS C  35      37.751  33.112  28.756  1.00 34.75           C  
ATOM   2193  C   LYS C  35      37.601  33.652  30.184  1.00 37.40           C  
ATOM   2194  O   LYS C  35      38.337  33.251  31.104  1.00 37.50           O  
ATOM   2195  CB  LYS C  35      38.493  34.143  27.901  1.00 34.19           C  
ATOM   2196  N   ASN C  36      36.634  34.553  30.358  1.00 38.58           N  
ATOM   2197  CA  ASN C  36      36.356  35.181  31.646  1.00 39.11           C  
ATOM   2198  C   ASN C  36      35.923  34.197  32.731  1.00 39.15           C  
ATOM   2199  O   ASN C  36      34.734  33.907  32.858  1.00 40.09           O  
ATOM   2200  CB  ASN C  36      35.248  36.215  31.469  1.00 38.76           C  
ATOM   2201  CG  ASN C  36      35.255  37.256  32.560  1.00 38.75           C  
ATOM   2202  OD1 ASN C  36      34.246  37.916  32.817  1.00 38.38           O  
ATOM   2203  ND2 ASN C  36      36.405  37.425  33.200  1.00 38.11           N  
ATOM   2204  N   GLY C  37      36.871  33.684  33.509  1.00 38.47           N  
ATOM   2205  CA  GLY C  37      36.519  32.754  34.571  1.00 38.32           C  
ATOM   2206  C   GLY C  37      36.446  31.287  34.186  1.00 38.70           C  
ATOM   2207  O   GLY C  37      36.409  30.417  35.053  1.00 38.61           O  
ATOM   2208  N   GLY C  38      36.424  31.005  32.889  1.00 38.75           N  
ATOM   2209  CA  GLY C  38      36.361  29.628  32.443  1.00 38.74           C  
ATOM   2210  C   GLY C  38      34.992  28.991  32.573  1.00 38.36           C  
ATOM   2211  O   GLY C  38      34.879  27.797  32.852  1.00 39.44           O  
ATOM   2212  N   PHE C  39      33.939  29.774  32.376  1.00 37.68           N  
ATOM   2213  CA  PHE C  39      32.594  29.217  32.474  1.00 37.09           C  
ATOM   2214  C   PHE C  39      32.071  28.846  31.103  1.00 36.24           C  
ATOM   2215  O   PHE C  39      32.397  29.493  30.109  1.00 35.84           O  
ATOM   2216  CB  PHE C  39      31.593  30.212  33.086  1.00 37.34           C  
ATOM   2217  CG  PHE C  39      32.035  30.805  34.384  1.00 37.19           C  
ATOM   2218  CD1 PHE C  39      32.856  31.931  34.399  1.00 36.40           C  
ATOM   2219  CD2 PHE C  39      31.612  30.251  35.597  1.00 37.55           C  
ATOM   2220  CE1 PHE C  39      33.253  32.510  35.607  1.00 37.31           C  
ATOM   2221  CE2 PHE C  39      32.000  30.819  36.815  1.00 37.67           C  
ATOM   2222  CZ  PHE C  39      32.826  31.956  36.820  1.00 37.65           C  
ATOM   2223  N   PHE C  40      31.257  27.797  31.068  1.00 35.47           N  
ATOM   2224  CA  PHE C  40      30.621  27.353  29.840  1.00 34.73           C  
ATOM   2225  C   PHE C  40      29.266  28.048  29.835  1.00 34.77           C  
ATOM   2226  O   PHE C  40      28.620  28.147  30.875  1.00 34.01           O  
ATOM   2227  CB  PHE C  40      30.403  25.840  29.851  1.00 34.19           C  
ATOM   2228  CG  PHE C  40      31.654  25.044  29.653  1.00 33.85           C  
ATOM   2229  CD1 PHE C  40      32.273  25.002  28.403  1.00 33.37           C  
ATOM   2230  CD2 PHE C  40      32.226  24.351  30.714  1.00 32.55           C  
ATOM   2231  CE1 PHE C  40      33.450  24.279  28.212  1.00 32.99           C  
ATOM   2232  CE2 PHE C  40      33.399  23.627  30.537  1.00 32.67           C  
ATOM   2233  CZ  PHE C  40      34.017  23.589  29.282  1.00 32.56           C  
ATOM   2234  N   LEU C  41      28.843  28.535  28.672  1.00 35.15           N  
ATOM   2235  CA  LEU C  41      27.561  29.203  28.562  1.00 35.58           C  
ATOM   2236  C   LEU C  41      26.473  28.163  28.759  1.00 36.58           C  
ATOM   2237  O   LEU C  41      26.479  27.133  28.098  1.00 37.98           O  
ATOM   2238  CB  LEU C  41      27.439  29.854  27.189  1.00 34.78           C  
ATOM   2239  CG  LEU C  41      26.117  30.552  26.865  1.00 34.55           C  
ATOM   2240  CD1 LEU C  41      25.798  31.587  27.919  1.00 33.44           C  
ATOM   2241  CD2 LEU C  41      26.217  31.195  25.491  1.00 33.22           C  
ATOM   2242  N   ARG C  42      25.550  28.423  29.678  1.00 37.83           N  
ATOM   2243  CA  ARG C  42      24.466  27.489  29.956  1.00 38.56           C  
ATOM   2244  C   ARG C  42      23.072  28.071  29.735  1.00 39.61           C  
ATOM   2245  O   ARG C  42      22.766  29.195  30.151  1.00 40.59           O  
ATOM   2246  CB  ARG C  42      24.568  26.975  31.385  1.00 38.58           C  
ATOM   2247  CG  ARG C  42      23.410  26.101  31.780  1.00 39.20           C  
ATOM   2248  CD  ARG C  42      23.620  25.538  33.162  1.00 41.29           C  
ATOM   2249  NE  ARG C  42      23.956  26.579  34.130  1.00 43.41           N  
ATOM   2250  CZ  ARG C  42      23.849  26.425  35.445  1.00 43.84           C  
ATOM   2251  NH1 ARG C  42      23.413  25.270  35.927  1.00 44.79           N  
ATOM   2252  NH2 ARG C  42      24.192  27.408  36.274  1.00 43.72           N  
ATOM   2253  N   ILE C  43      22.222  27.288  29.086  1.00 39.74           N  
ATOM   2254  CA  ILE C  43      20.868  27.714  28.801  1.00 40.06           C  
ATOM   2255  C   ILE C  43      19.878  26.801  29.520  1.00 41.35           C  
ATOM   2256  O   ILE C  43      19.689  25.646  29.147  1.00 41.95           O  
ATOM   2257  CB  ILE C  43      20.628  27.701  27.279  1.00 38.51           C  
ATOM   2258  CG1 ILE C  43      21.555  28.721  26.612  1.00 35.76           C  
ATOM   2259  CG2 ILE C  43      19.173  27.985  26.977  1.00 38.73           C  
ATOM   2260  CD1 ILE C  43      21.330  28.879  25.132  1.00 35.87           C  
ATOM   2261  N   HIS C  44      19.256  27.346  30.560  1.00 43.37           N  
ATOM   2262  CA  HIS C  44      18.300  26.629  31.396  1.00 45.29           C  
ATOM   2263  C   HIS C  44      16.928  26.414  30.753  1.00 45.87           C  
ATOM   2264  O   HIS C  44      16.469  27.222  29.946  1.00 46.19           O  
ATOM   2265  CB  HIS C  44      18.129  27.381  32.721  1.00 46.26           C  
ATOM   2266  CG  HIS C  44      19.349  27.370  33.590  1.00 47.59           C  
ATOM   2267  ND1 HIS C  44      19.735  26.265  34.322  1.00 48.44           N  
ATOM   2268  CD2 HIS C  44      20.262  28.336  33.864  1.00 48.21           C  
ATOM   2269  CE1 HIS C  44      20.828  26.551  35.010  1.00 48.20           C  
ATOM   2270  NE2 HIS C  44      21.169  27.800  34.749  1.00 48.18           N  
ATOM   2271  N   PRO C  45      16.250  25.317  31.126  1.00 46.78           N  
ATOM   2272  CA  PRO C  45      14.921  24.953  30.613  1.00 47.27           C  
ATOM   2273  C   PRO C  45      13.869  26.040  30.818  1.00 47.59           C  
ATOM   2274  O   PRO C  45      12.940  26.177  30.023  1.00 47.16           O  
ATOM   2275  CB  PRO C  45      14.586  23.691  31.400  1.00 47.00           C  
ATOM   2276  CG  PRO C  45      15.927  23.067  31.609  1.00 47.70           C  
ATOM   2277  CD  PRO C  45      16.782  24.255  31.998  1.00 47.38           C  
ATOM   2278  N   ASP C  46      14.016  26.805  31.892  1.00 48.38           N  
ATOM   2279  CA  ASP C  46      13.070  27.869  32.198  1.00 49.57           C  
ATOM   2280  C   ASP C  46      13.463  29.177  31.509  1.00 50.05           C  
ATOM   2281  O   ASP C  46      12.905  30.239  31.814  1.00 50.79           O  
ATOM   2282  CB  ASP C  46      13.028  28.102  33.704  1.00 50.55           C  
ATOM   2283  CG  ASP C  46      14.321  28.699  34.224  1.00 52.22           C  
ATOM   2284  OD1 ASP C  46      15.345  27.980  34.276  1.00 52.36           O  
ATOM   2285  OD2 ASP C  46      14.315  29.903  34.566  1.00 54.06           O  
ATOM   2286  N   GLY C  47      14.438  29.111  30.604  1.00 49.31           N  
ATOM   2287  CA  GLY C  47      14.868  30.309  29.905  1.00 48.15           C  
ATOM   2288  C   GLY C  47      15.989  31.087  30.571  1.00 47.37           C  
ATOM   2289  O   GLY C  47      16.471  32.073  30.018  1.00 46.72           O  
ATOM   2290  N   ARG C  48      16.405  30.667  31.758  1.00 47.38           N  
ATOM   2291  CA  ARG C  48      17.490  31.364  32.449  1.00 48.08           C  
ATOM   2292  C   ARG C  48      18.819  31.156  31.731  1.00 47.67           C  
ATOM   2293  O   ARG C  48      19.084  30.078  31.201  1.00 47.97           O  
ATOM   2294  CB  ARG C  48      17.621  30.873  33.890  1.00 48.19           C  
ATOM   2295  CG  ARG C  48      17.073  31.825  34.933  1.00 48.70           C  
ATOM   2296  CD  ARG C  48      17.137  31.165  36.287  1.00 49.43           C  
ATOM   2297  NE  ARG C  48      16.506  29.850  36.223  1.00 50.57           N  
ATOM   2298  CZ  ARG C  48      16.991  28.757  36.803  1.00 50.91           C  
ATOM   2299  NH1 ARG C  48      16.348  27.601  36.687  1.00 50.97           N  
ATOM   2300  NH2 ARG C  48      18.120  28.822  37.500  1.00 50.36           N  
ATOM   2301  N   VAL C  49      19.655  32.188  31.717  1.00 46.90           N  
ATOM   2302  CA  VAL C  49      20.953  32.085  31.064  1.00 47.31           C  
ATOM   2303  C   VAL C  49      22.090  32.454  32.013  1.00 47.58           C  
ATOM   2304  O   VAL C  49      22.031  33.467  32.709  1.00 47.98           O  
ATOM   2305  CB  VAL C  49      21.049  33.000  29.810  1.00 47.25           C  
ATOM   2306  CG1 VAL C  49      22.493  33.051  29.310  1.00 47.40           C  
ATOM   2307  CG2 VAL C  49      20.150  32.482  28.712  1.00 46.68           C  
ATOM   2308  N   ASP C  50      23.133  31.631  32.023  1.00 47.74           N  
ATOM   2309  CA  ASP C  50      24.295  31.870  32.877  1.00 48.05           C  
ATOM   2310  C   ASP C  50      25.456  30.989  32.437  1.00 47.68           C  
ATOM   2311  O   ASP C  50      25.449  30.452  31.334  1.00 47.29           O  
ATOM   2312  CB  ASP C  50      23.969  31.545  34.334  1.00 48.86           C  
ATOM   2313  CG  ASP C  50      23.733  30.060  34.565  1.00 49.96           C  
ATOM   2314  OD1 ASP C  50      23.596  29.665  35.739  1.00 51.42           O  
ATOM   2315  OD2 ASP C  50      23.676  29.286  33.583  1.00 51.25           O  
ATOM   2316  N   GLY C  51      26.441  30.832  33.319  1.00 47.31           N  
ATOM   2317  CA  GLY C  51      27.593  30.002  33.010  1.00 47.42           C  
ATOM   2318  C   GLY C  51      27.976  29.080  34.156  1.00 47.25           C  
ATOM   2319  O   GLY C  51      27.717  29.399  35.313  1.00 47.35           O  
ATOM   2320  N   VAL C  52      28.571  27.932  33.830  1.00 46.76           N  
ATOM   2321  CA  VAL C  52      29.021  26.946  34.826  1.00 47.38           C  
ATOM   2322  C   VAL C  52      30.376  26.397  34.411  1.00 47.81           C  
ATOM   2323  O   VAL C  52      30.799  26.568  33.271  1.00 48.88           O  
ATOM   2324  CB  VAL C  52      28.074  25.705  34.960  1.00 46.95           C  
ATOM   2325  CG1 VAL C  52      26.810  26.079  35.688  1.00 46.28           C  
ATOM   2326  CG2 VAL C  52      27.756  25.133  33.591  1.00 46.34           C  
ATOM   2327  N   ARG C  53      31.044  25.715  35.332  1.00 47.52           N  
ATOM   2328  CA  ARG C  53      32.351  25.144  35.056  1.00 48.45           C  
ATOM   2329  C   ARG C  53      32.284  23.646  34.790  1.00 49.15           C  
ATOM   2330  O   ARG C  53      33.197  23.071  34.193  1.00 49.44           O  
ATOM   2331  CB  ARG C  53      33.297  25.390  36.240  1.00 48.29           C  
ATOM   2332  CG  ARG C  53      33.740  26.840  36.435  1.00 48.44           C  
ATOM   2333  CD  ARG C  53      34.814  26.940  37.511  1.00 48.69           C  
ATOM   2334  NE  ARG C  53      35.473  28.249  37.559  1.00 50.79           N  
ATOM   2335  CZ  ARG C  53      34.959  29.344  38.117  1.00 51.22           C  
ATOM   2336  NH1 ARG C  53      33.763  29.309  38.688  1.00 52.25           N  
ATOM   2337  NH2 ARG C  53      35.648  30.479  38.116  1.00 51.61           N  
ATOM   2338  N   GLU C  54      31.200  23.019  35.233  1.00 50.14           N  
ATOM   2339  CA  GLU C  54      31.022  21.578  35.079  1.00 51.47           C  
ATOM   2340  C   GLU C  54      30.716  21.127  33.647  1.00 51.18           C  
ATOM   2341  O   GLU C  54      29.577  21.218  33.188  1.00 51.29           O  
ATOM   2342  CB  GLU C  54      29.912  21.099  36.024  1.00 52.96           C  
ATOM   2343  CG  GLU C  54      29.659  19.602  35.960  1.00 55.61           C  
ATOM   2344  CD  GLU C  54      30.944  18.805  36.084  1.00 57.19           C  
ATOM   2345  OE1 GLU C  54      31.656  19.009  37.093  1.00 58.19           O  
ATOM   2346  OE2 GLU C  54      31.245  17.986  35.180  1.00 57.33           O  
ATOM   2347  N   LYS C  55      31.735  20.619  32.958  1.00 50.63           N  
ATOM   2348  CA  LYS C  55      31.587  20.160  31.580  1.00 50.62           C  
ATOM   2349  C   LYS C  55      30.464  19.134  31.394  1.00 50.89           C  
ATOM   2350  O   LYS C  55      29.913  18.997  30.301  1.00 51.20           O  
ATOM   2351  CB  LYS C  55      32.911  19.569  31.078  1.00 48.84           C  
ATOM   2352  N   SER C  56      30.122  18.420  32.460  1.00 51.14           N  
ATOM   2353  CA  SER C  56      29.080  17.405  32.390  1.00 51.38           C  
ATOM   2354  C   SER C  56      27.680  17.998  32.371  1.00 51.73           C  
ATOM   2355  O   SER C  56      26.731  17.324  31.975  1.00 52.55           O  
ATOM   2356  CB  SER C  56      29.188  16.447  33.582  1.00 51.82           C  
ATOM   2357  OG  SER C  56      28.854  17.088  34.808  1.00 52.11           O  
ATOM   2358  N   ASP C  57      27.542  19.244  32.815  1.00 51.32           N  
ATOM   2359  CA  ASP C  57      26.231  19.885  32.836  1.00 50.85           C  
ATOM   2360  C   ASP C  57      25.543  19.702  31.486  1.00 50.83           C  
ATOM   2361  O   ASP C  57      26.087  20.062  30.444  1.00 52.37           O  
ATOM   2362  CB  ASP C  57      26.377  21.371  33.165  1.00 50.40           C  
ATOM   2363  CG  ASP C  57      25.036  22.067  33.338  1.00 50.41           C  
ATOM   2364  OD1 ASP C  57      24.960  23.004  34.170  1.00 50.08           O  
ATOM   2365  OD2 ASP C  57      24.064  21.688  32.641  1.00 49.89           O  
ATOM   2366  N   PRO C  58      24.333  19.137  31.485  1.00 50.07           N  
ATOM   2367  CA  PRO C  58      23.587  18.910  30.244  1.00 49.94           C  
ATOM   2368  C   PRO C  58      23.026  20.154  29.551  1.00 49.17           C  
ATOM   2369  O   PRO C  58      22.639  20.087  28.378  1.00 49.88           O  
ATOM   2370  CB  PRO C  58      22.467  17.976  30.692  1.00 50.29           C  
ATOM   2371  CG  PRO C  58      22.162  18.503  32.060  1.00 50.12           C  
ATOM   2372  CD  PRO C  58      23.559  18.669  32.648  1.00 50.11           C  
ATOM   2373  N   HIS C  59      22.970  21.280  30.258  1.00 47.14           N  
ATOM   2374  CA  HIS C  59      22.416  22.489  29.660  1.00 45.81           C  
ATOM   2375  C   HIS C  59      23.427  23.430  29.015  1.00 43.36           C  
ATOM   2376  O   HIS C  59      23.140  24.607  28.800  1.00 42.69           O  
ATOM   2377  CB  HIS C  59      21.571  23.229  30.693  1.00 47.79           C  
ATOM   2378  CG  HIS C  59      20.428  22.412  31.209  1.00 50.20           C  
ATOM   2379  ND1 HIS C  59      19.343  22.073  30.427  1.00 50.51           N  
ATOM   2380  CD2 HIS C  59      20.240  21.793  32.401  1.00 50.00           C  
ATOM   2381  CE1 HIS C  59      18.541  21.277  31.112  1.00 50.30           C  
ATOM   2382  NE2 HIS C  59      19.063  21.092  32.311  1.00 50.24           N  
ATOM   2383  N   ILE C  60      24.602  22.899  28.691  1.00 41.08           N  
ATOM   2384  CA  ILE C  60      25.644  23.685  28.039  1.00 38.98           C  
ATOM   2385  C   ILE C  60      25.907  23.173  26.619  1.00 37.59           C  
ATOM   2386  O   ILE C  60      26.739  23.722  25.904  1.00 36.41           O  
ATOM   2387  CB  ILE C  60      26.989  23.671  28.833  1.00 38.89           C  
ATOM   2388  CG1 ILE C  60      27.672  22.310  28.712  1.00 37.00           C  
ATOM   2389  CG2 ILE C  60      26.735  24.033  30.305  1.00 37.98           C  
ATOM   2390  CD1 ILE C  60      28.920  22.200  29.577  1.00 37.43           C  
ATOM   2391  N   LYS C  61      25.210  22.111  26.218  1.00 36.39           N  
ATOM   2392  CA  LYS C  61      25.374  21.585  24.865  1.00 34.73           C  
ATOM   2393  C   LYS C  61      24.502  22.508  24.024  1.00 33.48           C  
ATOM   2394  O   LYS C  61      23.283  22.560  24.200  1.00 33.77           O  
ATOM   2395  CB  LYS C  61      24.882  20.134  24.763  1.00 33.22           C  
ATOM   2396  N   LEU C  62      25.136  23.249  23.128  1.00 32.01           N  
ATOM   2397  CA  LEU C  62      24.437  24.215  22.293  1.00 30.19           C  
ATOM   2398  C   LEU C  62      24.508  23.855  20.818  1.00 30.59           C  
ATOM   2399  O   LEU C  62      25.409  23.139  20.375  1.00 30.63           O  
ATOM   2400  CB  LEU C  62      25.062  25.597  22.486  1.00 27.76           C  
ATOM   2401  CG  LEU C  62      25.408  26.016  23.916  1.00 26.28           C  
ATOM   2402  CD1 LEU C  62      26.457  27.102  23.900  1.00 24.94           C  
ATOM   2403  CD2 LEU C  62      24.158  26.460  24.627  1.00 26.13           C  
ATOM   2404  N   GLN C  63      23.560  24.378  20.057  1.00 30.23           N  
ATOM   2405  CA  GLN C  63      23.509  24.136  18.630  1.00 29.67           C  
ATOM   2406  C   GLN C  63      23.526  25.478  17.912  1.00 29.72           C  
ATOM   2407  O   GLN C  63      22.564  26.253  18.015  1.00 29.68           O  
ATOM   2408  CB  GLN C  63      22.225  23.397  18.277  1.00 30.26           C  
ATOM   2409  CG  GLN C  63      22.052  23.127  16.795  1.00 29.83           C  
ATOM   2410  CD  GLN C  63      23.106  22.194  16.256  1.00 30.23           C  
ATOM   2411  OE1 GLN C  63      23.165  21.021  16.629  1.00 30.15           O  
ATOM   2412  NE2 GLN C  63      23.952  22.711  15.374  1.00 30.32           N  
ATOM   2413  N   LEU C  64      24.620  25.752  17.200  1.00 29.28           N  
ATOM   2414  CA  LEU C  64      24.749  26.998  16.449  1.00 29.41           C  
ATOM   2415  C   LEU C  64      24.189  26.760  15.049  1.00 29.30           C  
ATOM   2416  O   LEU C  64      24.360  25.688  14.475  1.00 28.70           O  
ATOM   2417  CB  LEU C  64      26.219  27.420  16.314  1.00 29.30           C  
ATOM   2418  CG  LEU C  64      27.119  27.721  17.517  1.00 29.90           C  
ATOM   2419  CD1 LEU C  64      27.718  29.114  17.281  1.00 29.84           C  
ATOM   2420  CD2 LEU C  64      26.358  27.654  18.854  1.00 28.83           C  
ATOM   2421  N   GLN C  65      23.524  27.762  14.498  1.00 28.48           N  
ATOM   2422  CA  GLN C  65      22.978  27.644  13.160  1.00 28.06           C  
ATOM   2423  C   GLN C  65      23.099  29.002  12.490  1.00 28.06           C  
ATOM   2424  O   GLN C  65      22.699  30.016  13.057  1.00 29.75           O  
ATOM   2425  CB  GLN C  65      21.511  27.202  13.219  1.00 28.49           C  
ATOM   2426  CG  GLN C  65      20.764  27.270  11.888  1.00 29.66           C  
ATOM   2427  CD  GLN C  65      21.428  26.456  10.778  1.00 32.02           C  
ATOM   2428  OE1 GLN C  65      21.560  25.230  10.875  1.00 32.07           O  
ATOM   2429  NE2 GLN C  65      21.843  27.137   9.710  1.00 32.47           N  
ATOM   2430  N   ALA C  66      23.688  29.039  11.304  1.00 27.10           N  
ATOM   2431  CA  ALA C  66      23.805  30.306  10.593  1.00 27.42           C  
ATOM   2432  C   ALA C  66      22.446  30.630   9.965  1.00 28.90           C  
ATOM   2433  O   ALA C  66      21.812  29.762   9.346  1.00 27.76           O  
ATOM   2434  CB  ALA C  66      24.866  30.223   9.508  1.00 25.25           C  
ATOM   2435  N   GLU C  67      21.991  31.870  10.139  1.00 29.57           N  
ATOM   2436  CA  GLU C  67      20.720  32.284   9.563  1.00 31.02           C  
ATOM   2437  C   GLU C  67      21.049  32.952   8.233  1.00 31.70           C  
ATOM   2438  O   GLU C  67      20.237  32.988   7.303  1.00 32.76           O  
ATOM   2439  CB  GLU C  67      20.017  33.267  10.491  1.00 30.17           C  
ATOM   2440  CG  GLU C  67      18.524  33.356  10.252  1.00 31.30           C  
ATOM   2441  CD  GLU C  67      17.841  32.002  10.350  1.00 32.42           C  
ATOM   2442  OE1 GLU C  67      18.385  31.098  11.028  1.00 33.05           O  
ATOM   2443  OE2 GLU C  67      16.754  31.847   9.757  1.00 32.24           O  
ATOM   2444  N   GLU C  68      22.264  33.480   8.171  1.00 31.82           N  
ATOM   2445  CA  GLU C  68      22.797  34.143   6.994  1.00 31.95           C  
ATOM   2446  C   GLU C  68      24.296  34.295   7.296  1.00 31.46           C  
ATOM   2447  O   GLU C  68      24.730  34.038   8.425  1.00 30.19           O  
ATOM   2448  CB  GLU C  68      22.129  35.510   6.789  1.00 32.82           C  
ATOM   2449  CG  GLU C  68      22.615  36.612   7.730  1.00 35.55           C  
ATOM   2450  CD  GLU C  68      21.979  37.969   7.442  1.00 37.10           C  
ATOM   2451  OE1 GLU C  68      21.646  38.235   6.260  1.00 39.08           O  
ATOM   2452  OE2 GLU C  68      21.829  38.778   8.389  1.00 35.62           O  
ATOM   2453  N   ARG C  69      25.086  34.701   6.306  1.00 30.88           N  
ATOM   2454  CA  ARG C  69      26.523  34.834   6.518  1.00 30.61           C  
ATOM   2455  C   ARG C  69      26.919  35.575   7.797  1.00 30.19           C  
ATOM   2456  O   ARG C  69      26.403  36.657   8.092  1.00 30.45           O  
ATOM   2457  CB  ARG C  69      27.188  35.526   5.333  1.00 30.50           C  
ATOM   2458  CG  ARG C  69      28.664  35.227   5.269  1.00 32.34           C  
ATOM   2459  CD  ARG C  69      29.342  36.006   4.182  1.00 34.39           C  
ATOM   2460  NE  ARG C  69      29.887  37.257   4.682  1.00 37.16           N  
ATOM   2461  CZ  ARG C  69      30.610  38.085   3.942  1.00 39.38           C  
ATOM   2462  NH1 ARG C  69      30.857  37.773   2.673  1.00 40.57           N  
ATOM   2463  NH2 ARG C  69      31.088  39.213   4.464  1.00 40.17           N  
ATOM   2464  N   GLY C  70      27.835  34.983   8.559  1.00 29.10           N  
ATOM   2465  CA  GLY C  70      28.296  35.609   9.784  1.00 27.12           C  
ATOM   2466  C   GLY C  70      27.271  35.815  10.886  1.00 26.50           C  
ATOM   2467  O   GLY C  70      27.611  36.323  11.947  1.00 26.04           O  
ATOM   2468  N   VAL C  71      26.026  35.409  10.653  1.00 26.35           N  
ATOM   2469  CA  VAL C  71      24.956  35.562  11.639  1.00 25.21           C  
ATOM   2470  C   VAL C  71      24.438  34.204  12.091  1.00 25.64           C  
ATOM   2471  O   VAL C  71      24.144  33.351  11.256  1.00 26.14           O  
ATOM   2472  CB  VAL C  71      23.787  36.335  11.024  1.00 25.35           C  
ATOM   2473  CG1 VAL C  71      22.661  36.511  12.048  1.00 23.42           C  
ATOM   2474  CG2 VAL C  71      24.299  37.670  10.487  1.00 25.62           C  
ATOM   2475  N   VAL C  72      24.290  34.018  13.404  1.00 25.64           N  
ATOM   2476  CA  VAL C  72      23.828  32.738  13.949  1.00 25.12           C  
ATOM   2477  C   VAL C  72      22.799  32.813  15.090  1.00 25.73           C  
ATOM   2478  O   VAL C  72      22.559  33.860  15.684  1.00 26.13           O  
ATOM   2479  CB  VAL C  72      25.033  31.904  14.518  1.00 24.91           C  
ATOM   2480  CG1 VAL C  72      26.137  31.780  13.493  1.00 23.10           C  
ATOM   2481  CG2 VAL C  72      25.557  32.556  15.818  1.00 24.31           C  
ATOM   2482  N   SER C  73      22.219  31.659  15.394  1.00 25.99           N  
ATOM   2483  CA  SER C  73      21.279  31.497  16.491  1.00 27.03           C  
ATOM   2484  C   SER C  73      22.014  30.515  17.404  1.00 27.43           C  
ATOM   2485  O   SER C  73      22.827  29.715  16.933  1.00 27.59           O  
ATOM   2486  CB  SER C  73      19.988  30.841  16.008  1.00 28.46           C  
ATOM   2487  OG  SER C  73      20.196  29.462  15.705  1.00 31.70           O  
ATOM   2488  N   ILE C  74      21.749  30.566  18.701  1.00 27.44           N  
ATOM   2489  CA  ILE C  74      22.411  29.650  19.621  1.00 26.78           C  
ATOM   2490  C   ILE C  74      21.301  28.981  20.413  1.00 28.89           C  
ATOM   2491  O   ILE C  74      20.606  29.621  21.196  1.00 29.73           O  
ATOM   2492  CB  ILE C  74      23.407  30.424  20.529  1.00 25.26           C  
ATOM   2493  CG1 ILE C  74      24.520  31.018  19.655  1.00 24.66           C  
ATOM   2494  CG2 ILE C  74      24.010  29.509  21.578  1.00 24.87           C  
ATOM   2495  CD1 ILE C  74      25.359  32.085  20.327  1.00 21.29           C  
ATOM   2496  N   LYS C  75      21.109  27.687  20.187  1.00 30.91           N  
ATOM   2497  CA  LYS C  75      20.036  26.984  20.867  1.00 32.53           C  
ATOM   2498  C   LYS C  75      20.526  26.013  21.908  1.00 33.29           C  
ATOM   2499  O   LYS C  75      21.378  25.168  21.616  1.00 34.07           O  
ATOM   2500  CB  LYS C  75      19.188  26.250  19.840  1.00 34.29           C  
ATOM   2501  CG  LYS C  75      17.924  25.619  20.383  1.00 36.55           C  
ATOM   2502  CD  LYS C  75      17.151  25.003  19.246  1.00 37.43           C  
ATOM   2503  CE  LYS C  75      15.892  24.338  19.724  1.00 39.46           C  
ATOM   2504  NZ  LYS C  75      15.135  23.829  18.551  1.00 40.21           N  
ATOM   2505  N   GLY C  76      20.006  26.148  23.129  1.00 33.42           N  
ATOM   2506  CA  GLY C  76      20.385  25.235  24.189  1.00 35.05           C  
ATOM   2507  C   GLY C  76      19.668  23.959  23.818  1.00 36.63           C  
ATOM   2508  O   GLY C  76      18.445  23.929  23.814  1.00 37.33           O  
ATOM   2509  N   VAL C  77      20.398  22.909  23.477  1.00 37.67           N  
ATOM   2510  CA  VAL C  77      19.735  21.682  23.082  1.00 39.55           C  
ATOM   2511  C   VAL C  77      18.723  21.183  24.105  1.00 40.79           C  
ATOM   2512  O   VAL C  77      17.556  21.014  23.772  1.00 40.89           O  
ATOM   2513  CB  VAL C  77      20.744  20.569  22.771  1.00 39.71           C  
ATOM   2514  CG1 VAL C  77      20.001  19.291  22.437  1.00 39.65           C  
ATOM   2515  CG2 VAL C  77      21.614  20.988  21.592  1.00 39.47           C  
ATOM   2516  N   SER C  78      19.158  20.955  25.340  1.00 42.12           N  
ATOM   2517  CA  SER C  78      18.258  20.477  26.387  1.00 43.92           C  
ATOM   2518  C   SER C  78      17.104  21.458  26.609  1.00 44.41           C  
ATOM   2519  O   SER C  78      15.936  21.127  26.385  1.00 44.40           O  
ATOM   2520  CB  SER C  78      19.052  20.269  27.678  1.00 44.86           C  
ATOM   2521  OG  SER C  78      20.341  20.877  27.568  1.00 48.96           O  
ATOM   2522  N   ALA C  79      17.441  22.669  27.033  1.00 45.02           N  
ATOM   2523  CA  ALA C  79      16.457  23.714  27.269  1.00 45.91           C  
ATOM   2524  C   ALA C  79      15.517  23.898  26.079  1.00 46.36           C  
ATOM   2525  O   ALA C  79      14.421  24.440  26.216  1.00 46.91           O  
ATOM   2526  CB  ALA C  79      17.174  25.023  27.555  1.00 46.12           C  
ATOM   2527  N   ASN C  80      15.954  23.445  24.908  1.00 46.81           N  
ATOM   2528  CA  ASN C  80      15.169  23.598  23.694  1.00 46.51           C  
ATOM   2529  C   ASN C  80      14.729  25.066  23.557  1.00 46.74           C  
ATOM   2530  O   ASN C  80      13.622  25.363  23.110  1.00 46.90           O  
ATOM   2531  CB  ASN C  80      13.961  22.665  23.742  1.00 46.55           C  
ATOM   2532  CG  ASN C  80      13.143  22.704  22.465  1.00 47.57           C  
ATOM   2533  OD1 ASN C  80      13.679  22.567  21.361  1.00 47.57           O  
ATOM   2534  ND2 ASN C  80      11.830  22.885  22.610  1.00 46.55           N  
ATOM   2535  N   ARG C  81      15.613  25.978  23.959  1.00 46.66           N  
ATOM   2536  CA  ARG C  81      15.354  27.412  23.884  1.00 46.61           C  
ATOM   2537  C   ARG C  81      16.489  28.100  23.124  1.00 45.88           C  
ATOM   2538  O   ARG C  81      17.603  27.574  23.049  1.00 46.33           O  
ATOM   2539  CB  ARG C  81      15.265  28.018  25.287  1.00 48.01           C  
ATOM   2540  CG  ARG C  81      14.016  27.686  26.089  1.00 50.07           C  
ATOM   2541  CD  ARG C  81      14.036  28.441  27.426  1.00 52.05           C  
ATOM   2542  NE  ARG C  81      12.936  28.082  28.324  1.00 53.54           N  
ATOM   2543  CZ  ARG C  81      11.867  28.841  28.574  1.00 53.89           C  
ATOM   2544  NH1 ARG C  81      11.720  30.034  27.999  1.00 52.39           N  
ATOM   2545  NH2 ARG C  81      10.937  28.400  29.410  1.00 53.84           N  
ATOM   2546  N   TYR C  82      16.207  29.280  22.577  1.00 43.92           N  
ATOM   2547  CA  TYR C  82      17.204  30.033  21.831  1.00 42.86           C  
ATOM   2548  C   TYR C  82      17.756  31.202  22.642  1.00 41.55           C  
ATOM   2549  O   TYR C  82      17.000  31.928  23.274  1.00 42.18           O  
ATOM   2550  CB  TYR C  82      16.589  30.556  20.527  1.00 43.23           C  
ATOM   2551  CG  TYR C  82      16.160  29.458  19.570  1.00 43.47           C  
ATOM   2552  CD1 TYR C  82      14.958  28.767  19.756  1.00 43.15           C  
ATOM   2553  CD2 TYR C  82      16.977  29.076  18.505  1.00 43.48           C  
ATOM   2554  CE1 TYR C  82      14.588  27.726  18.909  1.00 42.59           C  
ATOM   2555  CE2 TYR C  82      16.615  28.035  17.656  1.00 43.53           C  
ATOM   2556  CZ  TYR C  82      15.425  27.366  17.866  1.00 43.19           C  
ATOM   2557  OH  TYR C  82      15.096  26.313  17.052  1.00 43.55           O  
ATOM   2558  N   LEU C  83      19.073  31.378  22.626  1.00 40.18           N  
ATOM   2559  CA  LEU C  83      19.697  32.483  23.349  1.00 39.19           C  
ATOM   2560  C   LEU C  83      19.156  33.766  22.750  1.00 39.18           C  
ATOM   2561  O   LEU C  83      18.995  33.868  21.531  1.00 39.54           O  
ATOM   2562  CB  LEU C  83      21.222  32.463  23.188  1.00 37.44           C  
ATOM   2563  CG  LEU C  83      21.981  33.530  23.983  1.00 36.77           C  
ATOM   2564  CD1 LEU C  83      22.033  33.128  25.446  1.00 34.53           C  
ATOM   2565  CD2 LEU C  83      23.390  33.679  23.436  1.00 35.97           C  
ATOM   2566  N   ALA C  84      18.874  34.742  23.608  1.00 39.23           N  
ATOM   2567  CA  ALA C  84      18.335  36.019  23.163  1.00 39.04           C  
ATOM   2568  C   ALA C  84      18.769  37.154  24.084  1.00 39.72           C  
ATOM   2569  O   ALA C  84      18.957  36.964  25.288  1.00 39.47           O  
ATOM   2570  CB  ALA C  84      16.815  35.952  23.113  1.00 36.01           C  
ATOM   2571  N   MET C  85      18.934  38.337  23.505  1.00 40.72           N  
ATOM   2572  CA  MET C  85      19.316  39.510  24.273  1.00 41.82           C  
ATOM   2573  C   MET C  85      18.193  40.543  24.143  1.00 42.69           C  
ATOM   2574  O   MET C  85      17.931  41.062  23.052  1.00 42.35           O  
ATOM   2575  CB  MET C  85      20.629  40.092  23.748  1.00 41.94           C  
ATOM   2576  CG  MET C  85      21.160  41.214  24.610  1.00 42.88           C  
ATOM   2577  SD  MET C  85      22.501  42.130  23.833  1.00 45.33           S  
ATOM   2578  CE  MET C  85      23.902  41.084  24.283  1.00 44.64           C  
ATOM   2579  N   LYS C  86      17.534  40.828  25.265  1.00 43.24           N  
ATOM   2580  CA  LYS C  86      16.429  41.772  25.310  1.00 43.78           C  
ATOM   2581  C   LYS C  86      16.868  43.237  25.249  1.00 44.79           C  
ATOM   2582  O   LYS C  86      18.048  43.559  25.417  1.00 44.06           O  
ATOM   2583  CB  LYS C  86      15.602  41.517  26.569  1.00 42.76           C  
ATOM   2584  N   GLU C  87      15.897  44.115  24.996  1.00 46.15           N  
ATOM   2585  CA  GLU C  87      16.119  45.560  24.898  1.00 46.95           C  
ATOM   2586  C   GLU C  87      17.060  46.132  25.965  1.00 47.71           C  
ATOM   2587  O   GLU C  87      17.923  46.950  25.664  1.00 48.26           O  
ATOM   2588  CB  GLU C  87      14.774  46.290  24.977  1.00 47.00           C  
ATOM   2589  N   ASP C  88      16.877  45.704  27.209  1.00 47.93           N  
ATOM   2590  CA  ASP C  88      17.686  46.169  28.330  1.00 48.48           C  
ATOM   2591  C   ASP C  88      19.125  45.659  28.319  1.00 49.18           C  
ATOM   2592  O   ASP C  88      19.992  46.225  28.986  1.00 50.28           O  
ATOM   2593  CB  ASP C  88      17.029  45.743  29.650  1.00 49.32           C  
ATOM   2594  CG  ASP C  88      16.786  44.240  29.730  1.00 50.36           C  
ATOM   2595  OD1 ASP C  88      16.387  43.741  30.804  1.00 50.46           O  
ATOM   2596  OD2 ASP C  88      16.986  43.549  28.710  1.00 52.03           O  
ATOM   2597  N   GLY C  89      19.379  44.587  27.580  1.00 48.56           N  
ATOM   2598  CA  GLY C  89      20.716  44.032  27.546  1.00 47.89           C  
ATOM   2599  C   GLY C  89      20.784  42.734  28.332  1.00 48.37           C  
ATOM   2600  O   GLY C  89      21.831  42.079  28.393  1.00 47.76           O  
ATOM   2601  N   ARG C  90      19.665  42.360  28.945  1.00 48.31           N  
ATOM   2602  CA  ARG C  90      19.589  41.121  29.719  1.00 48.51           C  
ATOM   2603  C   ARG C  90      19.600  39.923  28.772  1.00 48.12           C  
ATOM   2604  O   ARG C  90      19.134  40.024  27.635  1.00 47.20           O  
ATOM   2605  CB  ARG C  90      18.309  41.097  30.572  1.00 48.33           C  
ATOM   2606  N   LEU C  91      20.139  38.799  29.237  1.00 48.07           N  
ATOM   2607  CA  LEU C  91      20.190  37.588  28.415  1.00 48.42           C  
ATOM   2608  C   LEU C  91      19.248  36.525  28.927  1.00 48.75           C  
ATOM   2609  O   LEU C  91      19.190  36.263  30.127  1.00 50.07           O  
ATOM   2610  CB  LEU C  91      21.598  36.979  28.375  1.00 48.17           C  
ATOM   2611  CG  LEU C  91      22.705  37.612  27.528  1.00 47.55           C  
ATOM   2612  CD1 LEU C  91      23.878  36.645  27.440  1.00 46.97           C  
ATOM   2613  CD2 LEU C  91      22.182  37.925  26.133  1.00 47.81           C  
ATOM   2614  N   LEU C  92      18.513  35.907  28.012  1.00 48.59           N  
ATOM   2615  CA  LEU C  92      17.587  34.845  28.375  1.00 48.09           C  
ATOM   2616  C   LEU C  92      17.391  33.896  27.189  1.00 47.92           C  
ATOM   2617  O   LEU C  92      17.870  34.159  26.088  1.00 47.48           O  
ATOM   2618  CB  LEU C  92      16.259  35.454  28.813  1.00 48.34           C  
ATOM   2619  CG  LEU C  92      15.553  36.309  27.761  1.00 49.55           C  
ATOM   2620  CD1 LEU C  92      14.834  35.414  26.746  1.00 48.80           C  
ATOM   2621  CD2 LEU C  92      14.555  37.222  28.464  1.00 50.35           C  
ATOM   2622  N   ALA C  93      16.694  32.790  27.413  1.00 47.71           N  
ATOM   2623  CA  ALA C  93      16.463  31.825  26.347  1.00 47.85           C  
ATOM   2624  C   ALA C  93      14.975  31.670  26.079  1.00 47.70           C  
ATOM   2625  O   ALA C  93      14.225  31.269  26.965  1.00 48.31           O  
ATOM   2626  CB  ALA C  93      17.069  30.483  26.725  1.00 47.77           C  
ATOM   2627  N   SER C  94      14.550  31.986  24.859  1.00 47.09           N  
ATOM   2628  CA  SER C  94      13.140  31.884  24.508  1.00 46.53           C  
ATOM   2629  C   SER C  94      12.811  30.599  23.755  1.00 47.39           C  
ATOM   2630  O   SER C  94      13.638  30.077  22.993  1.00 47.78           O  
ATOM   2631  CB  SER C  94      12.715  33.092  23.677  1.00 44.50           C  
ATOM   2632  OG  SER C  94      13.262  33.029  22.382  1.00 43.47           O  
ATOM   2633  N   LYS C  95      11.598  30.093  23.980  1.00 47.22           N  
ATOM   2634  CA  LYS C  95      11.135  28.875  23.334  1.00 46.71           C  
ATOM   2635  C   LYS C  95      10.986  29.130  21.837  1.00 46.49           C  
ATOM   2636  O   LYS C  95      11.208  28.239  21.009  1.00 45.80           O  
ATOM   2637  CB  LYS C  95       9.784  28.454  23.926  1.00 46.30           C  
ATOM   2638  N   SER C  96      10.624  30.360  21.492  1.00 45.79           N  
ATOM   2639  CA  SER C  96      10.433  30.702  20.090  1.00 46.57           C  
ATOM   2640  C   SER C  96      11.435  31.716  19.549  1.00 45.89           C  
ATOM   2641  O   SER C  96      11.688  32.750  20.164  1.00 45.59           O  
ATOM   2642  CB  SER C  96       9.007  31.225  19.870  1.00 47.79           C  
ATOM   2643  OG  SER C  96       8.767  32.381  20.653  1.00 49.42           O  
ATOM   2644  N   VAL C  97      11.981  31.403  18.378  1.00 44.60           N  
ATOM   2645  CA  VAL C  97      12.953  32.242  17.687  1.00 43.67           C  
ATOM   2646  C   VAL C  97      12.371  33.620  17.325  1.00 43.34           C  
ATOM   2647  O   VAL C  97      11.340  33.715  16.668  1.00 42.26           O  
ATOM   2648  CB  VAL C  97      13.429  31.517  16.389  1.00 43.99           C  
ATOM   2649  CG1 VAL C  97      14.409  32.375  15.605  1.00 43.36           C  
ATOM   2650  CG2 VAL C  97      14.066  30.186  16.752  1.00 44.25           C  
ATOM   2651  N   THR C  98      13.049  34.681  17.749  1.00 43.03           N  
ATOM   2652  CA  THR C  98      12.607  36.041  17.472  1.00 42.26           C  
ATOM   2653  C   THR C  98      13.794  36.764  16.854  1.00 41.48           C  
ATOM   2654  O   THR C  98      14.831  36.157  16.643  1.00 41.86           O  
ATOM   2655  CB  THR C  98      12.177  36.753  18.780  1.00 42.70           C  
ATOM   2656  OG1 THR C  98      13.335  37.125  19.543  1.00 44.21           O  
ATOM   2657  CG2 THR C  98      11.332  35.815  19.631  1.00 41.71           C  
ATOM   2658  N   ASP C  99      13.653  38.052  16.576  1.00 41.36           N  
ATOM   2659  CA  ASP C  99      14.738  38.811  15.977  1.00 42.04           C  
ATOM   2660  C   ASP C  99      15.839  39.175  16.971  1.00 42.12           C  
ATOM   2661  O   ASP C  99      16.820  39.817  16.612  1.00 42.52           O  
ATOM   2662  CB  ASP C  99      14.176  40.071  15.306  1.00 43.85           C  
ATOM   2663  CG  ASP C  99      13.509  41.036  16.292  1.00 46.36           C  
ATOM   2664  OD1 ASP C  99      12.871  40.584  17.273  1.00 47.46           O  
ATOM   2665  OD2 ASP C  99      13.610  42.264  16.062  1.00 47.33           O  
ATOM   2666  N   GLU C 100      15.677  38.757  18.220  1.00 41.82           N  
ATOM   2667  CA  GLU C 100      16.675  39.033  19.254  1.00 42.31           C  
ATOM   2668  C   GLU C 100      17.486  37.778  19.547  1.00 40.84           C  
ATOM   2669  O   GLU C 100      18.232  37.721  20.520  1.00 40.30           O  
ATOM   2670  CB  GLU C 100      16.011  39.475  20.551  1.00 43.29           C  
ATOM   2671  CG  GLU C 100      15.099  40.662  20.436  1.00 44.45           C  
ATOM   2672  CD  GLU C 100      14.426  40.947  21.757  1.00 46.09           C  
ATOM   2673  OE1 GLU C 100      13.811  40.005  22.322  1.00 45.31           O  
ATOM   2674  OE2 GLU C 100      14.521  42.104  22.232  1.00 46.22           O  
ATOM   2675  N   CYS C 101      17.311  36.768  18.708  1.00 39.57           N  
ATOM   2676  CA  CYS C 101      18.021  35.503  18.856  1.00 38.51           C  
ATOM   2677  C   CYS C 101      19.155  35.341  17.841  1.00 37.94           C  
ATOM   2678  O   CYS C 101      19.656  34.235  17.645  1.00 38.91           O  
ATOM   2679  CB  CYS C 101      17.049  34.349  18.686  1.00 38.50           C  
ATOM   2680  SG  CYS C 101      15.849  34.265  19.990  1.00 37.98           S  
ATOM   2681  N   PHE C 102      19.559  36.441  17.210  1.00 35.70           N  
ATOM   2682  CA  PHE C 102      20.610  36.402  16.212  1.00 33.37           C  
ATOM   2683  C   PHE C 102      21.801  37.248  16.609  1.00 33.00           C  
ATOM   2684  O   PHE C 102      21.658  38.369  17.091  1.00 33.82           O  
ATOM   2685  CB  PHE C 102      20.033  36.834  14.874  1.00 32.96           C  
ATOM   2686  CG  PHE C 102      18.942  35.919  14.391  1.00 33.62           C  
ATOM   2687  CD1 PHE C 102      19.242  34.629  13.955  1.00 31.88           C  
ATOM   2688  CD2 PHE C 102      17.606  36.308  14.455  1.00 32.99           C  
ATOM   2689  CE1 PHE C 102      18.236  33.745  13.597  1.00 30.84           C  
ATOM   2690  CE2 PHE C 102      16.595  35.428  14.099  1.00 32.05           C  
ATOM   2691  CZ  PHE C 102      16.912  34.143  13.670  1.00 32.29           C  
ATOM   2692  N   PHE C 103      22.986  36.694  16.408  1.00 31.50           N  
ATOM   2693  CA  PHE C 103      24.207  37.370  16.788  1.00 31.02           C  
ATOM   2694  C   PHE C 103      25.268  37.230  15.704  1.00 31.60           C  
ATOM   2695  O   PHE C 103      25.357  36.177  15.048  1.00 32.42           O  
ATOM   2696  CB  PHE C 103      24.730  36.746  18.088  1.00 29.89           C  
ATOM   2697  CG  PHE C 103      23.698  36.663  19.187  1.00 29.20           C  
ATOM   2698  CD1 PHE C 103      23.615  37.662  20.171  1.00 28.36           C  
ATOM   2699  CD2 PHE C 103      22.798  35.596  19.238  1.00 26.86           C  
ATOM   2700  CE1 PHE C 103      22.649  37.595  21.190  1.00 26.53           C  
ATOM   2701  CE2 PHE C 103      21.828  35.521  20.252  1.00 26.03           C  
ATOM   2702  CZ  PHE C 103      21.754  36.519  21.229  1.00 25.82           C  
ATOM   2703  N   PHE C 104      26.061  38.284  15.504  1.00 30.75           N  
ATOM   2704  CA  PHE C 104      27.149  38.223  14.531  1.00 30.16           C  
ATOM   2705  C   PHE C 104      28.251  37.409  15.198  1.00 29.99           C  
ATOM   2706  O   PHE C 104      28.697  37.726  16.301  1.00 28.74           O  
ATOM   2707  CB  PHE C 104      27.736  39.603  14.189  1.00 30.05           C  
ATOM   2708  CG  PHE C 104      26.777  40.554  13.515  1.00 29.71           C  
ATOM   2709  CD1 PHE C 104      26.092  41.508  14.254  1.00 29.13           C  
ATOM   2710  CD2 PHE C 104      26.584  40.519  12.140  1.00 29.68           C  
ATOM   2711  CE1 PHE C 104      25.225  42.415  13.625  1.00 29.69           C  
ATOM   2712  CE2 PHE C 104      25.718  41.425  11.506  1.00 29.78           C  
ATOM   2713  CZ  PHE C 104      25.041  42.368  12.248  1.00 27.94           C  
ATOM   2714  N   GLU C 105      28.671  36.337  14.547  1.00 31.00           N  
ATOM   2715  CA  GLU C 105      29.727  35.533  15.104  1.00 32.06           C  
ATOM   2716  C   GLU C 105      30.997  36.001  14.434  1.00 33.04           C  
ATOM   2717  O   GLU C 105      31.082  36.105  13.209  1.00 32.85           O  
ATOM   2718  CB  GLU C 105      29.517  34.051  14.829  1.00 33.49           C  
ATOM   2719  CG  GLU C 105      30.584  33.190  15.489  1.00 34.59           C  
ATOM   2720  CD  GLU C 105      30.666  31.829  14.881  1.00 36.58           C  
ATOM   2721  OE1 GLU C 105      30.869  31.768  13.650  1.00 37.58           O  
ATOM   2722  OE2 GLU C 105      30.527  30.828  15.621  1.00 38.69           O  
ATOM   2723  N   ARG C 106      31.995  36.269  15.255  1.00 34.11           N  
ATOM   2724  CA  ARG C 106      33.252  36.767  14.771  1.00 34.35           C  
ATOM   2725  C   ARG C 106      34.386  36.015  15.422  1.00 33.59           C  
ATOM   2726  O   ARG C 106      34.393  35.810  16.629  1.00 32.07           O  
ATOM   2727  CB  ARG C 106      33.346  38.257  15.132  1.00 37.40           C  
ATOM   2728  CG  ARG C 106      34.587  38.976  14.667  1.00 40.16           C  
ATOM   2729  CD  ARG C 106      34.214  40.018  13.649  1.00 44.18           C  
ATOM   2730  NE  ARG C 106      34.826  41.307  13.955  1.00 49.19           N  
ATOM   2731  CZ  ARG C 106      36.137  41.538  13.959  1.00 51.98           C  
ATOM   2732  NH1 ARG C 106      36.991  40.558  13.668  1.00 53.18           N  
ATOM   2733  NH2 ARG C 106      36.595  42.753  14.256  1.00 53.02           N  
ATOM   2734  N   LEU C 107      35.338  35.600  14.598  1.00 35.50           N  
ATOM   2735  CA  LEU C 107      36.542  34.912  15.046  1.00 35.97           C  
ATOM   2736  C   LEU C 107      37.572  36.032  15.140  1.00 36.65           C  
ATOM   2737  O   LEU C 107      38.147  36.427  14.133  1.00 36.52           O  
ATOM   2738  CB  LEU C 107      36.975  33.891  13.995  1.00 35.81           C  
ATOM   2739  CG  LEU C 107      38.381  33.278  14.116  1.00 37.28           C  
ATOM   2740  CD1 LEU C 107      38.680  32.818  15.539  1.00 36.41           C  
ATOM   2741  CD2 LEU C 107      38.474  32.103  13.155  1.00 37.09           C  
ATOM   2742  N   GLU C 108      37.788  36.561  16.338  1.00 37.69           N  
ATOM   2743  CA  GLU C 108      38.726  37.662  16.499  1.00 39.27           C  
ATOM   2744  C   GLU C 108      40.171  37.248  16.216  1.00 39.63           C  
ATOM   2745  O   GLU C 108      40.498  36.059  16.113  1.00 39.62           O  
ATOM   2746  CB  GLU C 108      38.626  38.264  17.912  1.00 41.55           C  
ATOM   2747  CG  GLU C 108      37.211  38.596  18.393  1.00 44.21           C  
ATOM   2748  CD  GLU C 108      36.559  39.754  17.640  1.00 47.89           C  
ATOM   2749  OE1 GLU C 108      35.488  40.218  18.101  1.00 48.59           O  
ATOM   2750  OE2 GLU C 108      37.101  40.199  16.596  1.00 49.28           O  
ATOM   2751  N   SER C 109      41.029  38.255  16.088  1.00 39.52           N  
ATOM   2752  CA  SER C 109      42.451  38.058  15.822  1.00 39.13           C  
ATOM   2753  C   SER C 109      43.132  37.221  16.907  1.00 37.49           C  
ATOM   2754  O   SER C 109      44.176  36.615  16.665  1.00 37.74           O  
ATOM   2755  CB  SER C 109      43.141  39.424  15.730  1.00 41.44           C  
ATOM   2756  OG  SER C 109      42.859  40.198  16.894  1.00 43.91           O  
ATOM   2757  N   ASN C 110      42.550  37.206  18.102  1.00 35.80           N  
ATOM   2758  CA  ASN C 110      43.099  36.446  19.225  1.00 34.27           C  
ATOM   2759  C   ASN C 110      42.615  34.994  19.225  1.00 33.87           C  
ATOM   2760  O   ASN C 110      42.922  34.232  20.143  1.00 35.15           O  
ATOM   2761  CB  ASN C 110      42.699  37.098  20.554  1.00 34.68           C  
ATOM   2762  CG  ASN C 110      41.181  37.191  20.741  1.00 34.42           C  
ATOM   2763  OD1 ASN C 110      40.398  36.802  19.859  1.00 33.83           O  
ATOM   2764  ND2 ASN C 110      40.761  37.718  21.892  1.00 33.34           N  
ATOM   2765  N   ASN C 111      41.846  34.633  18.198  1.00 32.13           N  
ATOM   2766  CA  ASN C 111      41.292  33.290  18.027  1.00 30.80           C  
ATOM   2767  C   ASN C 111      40.207  32.856  18.970  1.00 30.26           C  
ATOM   2768  O   ASN C 111      40.052  31.668  19.235  1.00 30.25           O  
ATOM   2769  CB  ASN C 111      42.369  32.223  18.035  1.00 32.21           C  
ATOM   2770  CG  ASN C 111      43.182  32.246  16.784  1.00 34.36           C  
ATOM   2771  OD1 ASN C 111      42.636  32.398  15.689  1.00 35.13           O  
ATOM   2772  ND2 ASN C 111      44.496  32.102  16.923  1.00 35.07           N  
ATOM   2773  N   TYR C 112      39.459  33.820  19.484  1.00 28.67           N  
ATOM   2774  CA  TYR C 112      38.327  33.539  20.344  1.00 26.57           C  
ATOM   2775  C   TYR C 112      37.152  34.059  19.519  1.00 26.87           C  
ATOM   2776  O   TYR C 112      37.353  34.835  18.586  1.00 26.85           O  
ATOM   2777  CB  TYR C 112      38.433  34.332  21.637  1.00 26.50           C  
ATOM   2778  CG  TYR C 112      39.287  33.693  22.700  1.00 26.51           C  
ATOM   2779  CD1 TYR C 112      38.757  32.722  23.552  1.00 26.09           C  
ATOM   2780  CD2 TYR C 112      40.627  34.062  22.868  1.00 26.21           C  
ATOM   2781  CE1 TYR C 112      39.544  32.128  24.552  1.00 24.75           C  
ATOM   2782  CE2 TYR C 112      41.421  33.472  23.868  1.00 24.22           C  
ATOM   2783  CZ  TYR C 112      40.871  32.507  24.703  1.00 23.99           C  
ATOM   2784  OH  TYR C 112      41.641  31.901  25.679  1.00 23.61           O  
ATOM   2785  N   ASN C 113      35.939  33.625  19.833  1.00 26.39           N  
ATOM   2786  CA  ASN C 113      34.757  34.101  19.121  1.00 25.97           C  
ATOM   2787  C   ASN C 113      34.011  35.137  19.954  1.00 26.47           C  
ATOM   2788  O   ASN C 113      34.086  35.135  21.181  1.00 26.88           O  
ATOM   2789  CB  ASN C 113      33.797  32.950  18.838  1.00 25.40           C  
ATOM   2790  CG  ASN C 113      34.305  32.012  17.776  1.00 27.65           C  
ATOM   2791  OD1 ASN C 113      35.459  32.107  17.335  1.00 28.77           O  
ATOM   2792  ND2 ASN C 113      33.447  31.081  17.357  1.00 27.40           N  
ATOM   2793  N   THR C 114      33.304  36.032  19.283  1.00 26.83           N  
ATOM   2794  CA  THR C 114      32.501  37.030  19.978  1.00 27.06           C  
ATOM   2795  C   THR C 114      31.115  36.964  19.345  1.00 28.17           C  
ATOM   2796  O   THR C 114      30.971  36.658  18.153  1.00 28.39           O  
ATOM   2797  CB  THR C 114      33.086  38.474  19.842  1.00 26.14           C  
ATOM   2798  OG1 THR C 114      33.327  38.782  18.466  1.00 24.82           O  
ATOM   2799  CG2 THR C 114      34.381  38.599  20.614  1.00 25.95           C  
ATOM   2800  N   TYR C 115      30.091  37.225  20.140  1.00 28.39           N  
ATOM   2801  CA  TYR C 115      28.741  37.169  19.624  1.00 28.45           C  
ATOM   2802  C   TYR C 115      28.067  38.471  19.927  1.00 30.84           C  
ATOM   2803  O   TYR C 115      27.666  38.733  21.062  1.00 31.18           O  
ATOM   2804  CB  TYR C 115      28.003  36.000  20.256  1.00 26.32           C  
ATOM   2805  CG  TYR C 115      28.634  34.703  19.857  1.00 22.76           C  
ATOM   2806  CD1 TYR C 115      28.316  34.109  18.647  1.00 22.35           C  
ATOM   2807  CD2 TYR C 115      29.618  34.119  20.639  1.00 20.85           C  
ATOM   2808  CE1 TYR C 115      28.962  32.966  18.221  1.00 22.33           C  
ATOM   2809  CE2 TYR C 115      30.275  32.980  20.224  1.00 20.16           C  
ATOM   2810  CZ  TYR C 115      29.945  32.405  19.012  1.00 21.60           C  
ATOM   2811  OH  TYR C 115      30.594  31.272  18.574  1.00 23.46           O  
ATOM   2812  N   ARG C 116      27.963  39.289  18.885  1.00 33.23           N  
ATOM   2813  CA  ARG C 116      27.367  40.612  18.974  1.00 34.50           C  
ATOM   2814  C   ARG C 116      25.920  40.583  18.482  1.00 34.79           C  
ATOM   2815  O   ARG C 116      25.644  40.127  17.374  1.00 35.15           O  
ATOM   2816  CB  ARG C 116      28.205  41.574  18.134  1.00 35.15           C  
ATOM   2817  CG  ARG C 116      27.932  43.050  18.356  1.00 37.15           C  
ATOM   2818  CD  ARG C 116      29.045  43.867  17.709  1.00 37.58           C  
ATOM   2819  NE  ARG C 116      29.191  43.547  16.293  1.00 37.71           N  
ATOM   2820  CZ  ARG C 116      28.407  44.033  15.342  1.00 38.27           C  
ATOM   2821  NH1 ARG C 116      27.425  44.869  15.653  1.00 39.48           N  
ATOM   2822  NH2 ARG C 116      28.593  43.682  14.081  1.00 38.71           N  
ATOM   2823  N   SER C 117      25.000  41.060  19.314  1.00 35.10           N  
ATOM   2824  CA  SER C 117      23.586  41.082  18.948  1.00 35.52           C  
ATOM   2825  C   SER C 117      23.375  41.771  17.612  1.00 36.24           C  
ATOM   2826  O   SER C 117      23.941  42.838  17.363  1.00 36.21           O  
ATOM   2827  CB  SER C 117      22.766  41.815  20.013  1.00 34.53           C  
ATOM   2828  OG  SER C 117      21.499  42.200  19.499  1.00 32.16           O  
ATOM   2829  N   ARG C 118      22.558  41.170  16.752  1.00 37.16           N  
ATOM   2830  CA  ARG C 118      22.292  41.786  15.467  1.00 38.69           C  
ATOM   2831  C   ARG C 118      21.255  42.891  15.637  1.00 39.59           C  
ATOM   2832  O   ARG C 118      21.230  43.843  14.862  1.00 40.84           O  
ATOM   2833  CB  ARG C 118      21.804  40.760  14.441  1.00 37.86           C  
ATOM   2834  CG  ARG C 118      21.770  41.330  13.022  1.00 38.51           C  
ATOM   2835  CD  ARG C 118      21.311  40.307  12.005  1.00 38.53           C  
ATOM   2836  NE  ARG C 118      19.943  39.866  12.262  1.00 39.93           N  
ATOM   2837  CZ  ARG C 118      19.270  39.025  11.480  1.00 40.41           C  
ATOM   2838  NH1 ARG C 118      19.835  38.527  10.388  1.00 40.97           N  
ATOM   2839  NH2 ARG C 118      18.031  38.680  11.789  1.00 40.12           N  
ATOM   2840  N   LYS C 119      20.395  42.762  16.644  1.00 40.75           N  
ATOM   2841  CA  LYS C 119      19.385  43.790  16.895  1.00 42.10           C  
ATOM   2842  C   LYS C 119      20.015  44.992  17.599  1.00 42.39           C  
ATOM   2843  O   LYS C 119      19.914  46.128  17.129  1.00 42.39           O  
ATOM   2844  CB  LYS C 119      18.245  43.255  17.759  1.00 42.92           C  
ATOM   2845  CG  LYS C 119      17.107  42.618  16.973  1.00 44.30           C  
ATOM   2846  CD  LYS C 119      15.790  42.726  17.747  1.00 44.97           C  
ATOM   2847  CE  LYS C 119      15.343  44.186  17.889  1.00 44.52           C  
ATOM   2848  NZ  LYS C 119      14.047  44.324  18.613  1.00 43.96           N  
ATOM   2849  N   TYR C 120      20.661  44.734  18.731  1.00 42.45           N  
ATOM   2850  CA  TYR C 120      21.332  45.778  19.494  1.00 42.27           C  
ATOM   2851  C   TYR C 120      22.808  45.614  19.170  1.00 42.07           C  
ATOM   2852  O   TYR C 120      23.574  44.999  19.911  1.00 42.65           O  
ATOM   2853  CB  TYR C 120      21.023  45.587  20.979  1.00 42.44           C  
ATOM   2854  CG  TYR C 120      19.549  45.307  21.179  1.00 42.29           C  
ATOM   2855  CD1 TYR C 120      18.592  46.014  20.454  1.00 42.69           C  
ATOM   2856  CD2 TYR C 120      19.111  44.290  22.020  1.00 42.70           C  
ATOM   2857  CE1 TYR C 120      17.238  45.710  20.546  1.00 43.66           C  
ATOM   2858  CE2 TYR C 120      17.757  43.979  22.124  1.00 43.75           C  
ATOM   2859  CZ  TYR C 120      16.825  44.694  21.376  1.00 44.08           C  
ATOM   2860  OH  TYR C 120      15.485  44.385  21.430  1.00 44.82           O  
ATOM   2861  N   THR C 121      23.185  46.197  18.038  1.00 41.58           N  
ATOM   2862  CA  THR C 121      24.528  46.093  17.492  1.00 41.42           C  
ATOM   2863  C   THR C 121      25.776  46.503  18.262  1.00 41.32           C  
ATOM   2864  O   THR C 121      26.879  46.408  17.725  1.00 41.14           O  
ATOM   2865  CB  THR C 121      24.575  46.738  16.099  1.00 41.60           C  
ATOM   2866  OG1 THR C 121      24.175  48.109  16.188  1.00 43.56           O  
ATOM   2867  CG2 THR C 121      23.637  45.998  15.161  1.00 39.85           C  
ATOM   2868  N   SER C 122      25.641  46.936  19.507  1.00 41.42           N  
ATOM   2869  CA  SER C 122      26.840  47.288  20.262  1.00 42.17           C  
ATOM   2870  C   SER C 122      26.994  46.391  21.484  1.00 42.29           C  
ATOM   2871  O   SER C 122      27.983  46.473  22.219  1.00 42.46           O  
ATOM   2872  CB  SER C 122      26.790  48.753  20.684  1.00 41.82           C  
ATOM   2873  OG  SER C 122      26.901  49.583  19.547  1.00 42.76           O  
ATOM   2874  N   TRP C 123      26.010  45.524  21.687  1.00 41.75           N  
ATOM   2875  CA  TRP C 123      26.042  44.624  22.818  1.00 41.32           C  
ATOM   2876  C   TRP C 123      26.512  43.219  22.459  1.00 39.93           C  
ATOM   2877  O   TRP C 123      26.151  42.664  21.407  1.00 39.55           O  
ATOM   2878  CB  TRP C 123      24.664  44.583  23.467  1.00 44.05           C  
ATOM   2879  CG  TRP C 123      24.208  45.953  23.870  1.00 46.43           C  
ATOM   2880  CD1 TRP C 123      24.953  47.099  23.856  1.00 45.97           C  
ATOM   2881  CD2 TRP C 123      22.917  46.319  24.373  1.00 46.94           C  
ATOM   2882  NE1 TRP C 123      24.208  48.151  24.318  1.00 46.41           N  
ATOM   2883  CE2 TRP C 123      22.954  47.705  24.642  1.00 47.28           C  
ATOM   2884  CE3 TRP C 123      21.733  45.611  24.622  1.00 47.43           C  
ATOM   2885  CZ2 TRP C 123      21.852  48.401  25.152  1.00 47.29           C  
ATOM   2886  CZ3 TRP C 123      20.638  46.302  25.127  1.00 47.79           C  
ATOM   2887  CH2 TRP C 123      20.706  47.686  25.387  1.00 47.69           C  
ATOM   2888  N   TYR C 124      27.334  42.661  23.347  1.00 37.33           N  
ATOM   2889  CA  TYR C 124      27.891  41.332  23.172  1.00 34.85           C  
ATOM   2890  C   TYR C 124      27.370  40.356  24.191  1.00 33.26           C  
ATOM   2891  O   TYR C 124      27.007  40.740  25.293  1.00 33.52           O  
ATOM   2892  CB  TYR C 124      29.407  41.343  23.316  1.00 35.61           C  
ATOM   2893  CG  TYR C 124      30.152  42.047  22.223  1.00 36.97           C  
ATOM   2894  CD1 TYR C 124      30.559  43.373  22.375  1.00 37.29           C  
ATOM   2895  CD2 TYR C 124      30.494  41.378  21.048  1.00 37.04           C  
ATOM   2896  CE1 TYR C 124      31.301  44.013  21.384  1.00 37.36           C  
ATOM   2897  CE2 TYR C 124      31.230  42.004  20.054  1.00 37.56           C  
ATOM   2898  CZ  TYR C 124      31.636  43.322  20.227  1.00 37.66           C  
ATOM   2899  OH  TYR C 124      32.397  43.933  19.253  1.00 38.54           O  
ATOM   2900  N   VAL C 125      27.332  39.085  23.808  1.00 32.06           N  
ATOM   2901  CA  VAL C 125      26.926  38.024  24.721  1.00 31.30           C  
ATOM   2902  C   VAL C 125      28.177  37.912  25.600  1.00 30.72           C  
ATOM   2903  O   VAL C 125      29.298  37.891  25.089  1.00 31.48           O  
ATOM   2904  CB  VAL C 125      26.660  36.674  23.965  1.00 29.69           C  
ATOM   2905  CG1 VAL C 125      26.534  35.526  24.940  1.00 28.08           C  
ATOM   2906  CG2 VAL C 125      25.391  36.778  23.154  1.00 29.30           C  
ATOM   2907  N   ALA C 126      27.998  37.863  26.908  1.00 30.29           N  
ATOM   2908  CA  ALA C 126      29.149  37.800  27.784  1.00 31.95           C  
ATOM   2909  C   ALA C 126      28.811  37.215  29.149  1.00 33.50           C  
ATOM   2910  O   ALA C 126      27.642  37.019  29.481  1.00 34.10           O  
ATOM   2911  CB  ALA C 126      29.725  39.199  27.950  1.00 30.38           C  
ATOM   2912  N   LEU C 127      29.840  36.932  29.937  1.00 34.32           N  
ATOM   2913  CA  LEU C 127      29.637  36.399  31.271  1.00 35.82           C  
ATOM   2914  C   LEU C 127      30.523  37.132  32.274  1.00 37.48           C  
ATOM   2915  O   LEU C 127      31.690  37.417  31.996  1.00 38.51           O  
ATOM   2916  CB  LEU C 127      29.943  34.901  31.306  1.00 35.48           C  
ATOM   2917  CG  LEU C 127      29.126  33.963  30.410  1.00 35.03           C  
ATOM   2918  CD1 LEU C 127      29.670  32.546  30.562  1.00 35.75           C  
ATOM   2919  CD2 LEU C 127      27.661  34.003  30.785  1.00 33.54           C  
ATOM   2920  N   LYS C 128      29.957  37.455  33.433  1.00 38.76           N  
ATOM   2921  CA  LYS C 128      30.705  38.142  34.485  1.00 39.76           C  
ATOM   2922  C   LYS C 128      31.660  37.113  35.088  1.00 40.02           C  
ATOM   2923  O   LYS C 128      31.431  35.907  34.949  1.00 40.91           O  
ATOM   2924  CB  LYS C 128      29.744  38.672  35.561  1.00 38.40           C  
ATOM   2925  N   ARG C 129      32.730  37.573  35.736  1.00 39.95           N  
ATOM   2926  CA  ARG C 129      33.692  36.654  36.355  1.00 40.67           C  
ATOM   2927  C   ARG C 129      33.009  35.788  37.417  1.00 40.48           C  
ATOM   2928  O   ARG C 129      33.558  34.786  37.868  1.00 40.38           O  
ATOM   2929  CB  ARG C 129      34.850  37.433  37.002  1.00 40.07           C  
ATOM   2930  N   THR C 130      31.801  36.174  37.812  1.00 41.33           N  
ATOM   2931  CA  THR C 130      31.070  35.429  38.830  1.00 41.80           C  
ATOM   2932  C   THR C 130      30.312  34.232  38.289  1.00 43.28           C  
ATOM   2933  O   THR C 130      29.932  33.343  39.046  1.00 44.22           O  
ATOM   2934  CB  THR C 130      30.065  36.323  39.598  1.00 39.67           C  
ATOM   2935  OG1 THR C 130      29.183  36.973  38.680  1.00 39.03           O  
ATOM   2936  CG2 THR C 130      30.800  37.359  40.398  1.00 39.56           C  
ATOM   2937  N   GLY C 131      30.092  34.198  36.981  1.00 44.88           N  
ATOM   2938  CA  GLY C 131      29.359  33.085  36.405  1.00 46.04           C  
ATOM   2939  C   GLY C 131      27.985  33.526  35.933  1.00 46.68           C  
ATOM   2940  O   GLY C 131      27.244  32.750  35.325  1.00 47.00           O  
ATOM   2941  N   GLN C 132      27.639  34.776  36.233  1.00 46.77           N  
ATOM   2942  CA  GLN C 132      26.367  35.349  35.814  1.00 46.11           C  
ATOM   2943  C   GLN C 132      26.657  36.110  34.537  1.00 45.73           C  
ATOM   2944  O   GLN C 132      27.786  36.550  34.324  1.00 45.25           O  
ATOM   2945  CB  GLN C 132      25.826  36.306  36.881  1.00 46.08           C  
ATOM   2946  CG  GLN C 132      25.591  35.652  38.234  1.00 46.49           C  
ATOM   2947  CD  GLN C 132      24.858  34.326  38.119  1.00 47.27           C  
ATOM   2948  OE1 GLN C 132      23.760  34.260  37.567  1.00 46.43           O  
ATOM   2949  NE2 GLN C 132      25.468  33.257  38.637  1.00 47.66           N  
ATOM   2950  N   TYR C 133      25.655  36.265  33.681  1.00 45.79           N  
ATOM   2951  CA  TYR C 133      25.874  36.973  32.430  1.00 46.37           C  
ATOM   2952  C   TYR C 133      26.130  38.452  32.691  1.00 46.36           C  
ATOM   2953  O   TYR C 133      25.909  38.933  33.795  1.00 46.84           O  
ATOM   2954  CB  TYR C 133      24.674  36.794  31.489  1.00 46.11           C  
ATOM   2955  CG  TYR C 133      23.395  37.473  31.932  1.00 46.35           C  
ATOM   2956  CD1 TYR C 133      23.278  38.866  31.923  1.00 45.53           C  
ATOM   2957  CD2 TYR C 133      22.297  36.722  32.362  1.00 46.27           C  
ATOM   2958  CE1 TYR C 133      22.107  39.492  32.331  1.00 45.60           C  
ATOM   2959  CE2 TYR C 133      21.120  37.345  32.771  1.00 45.06           C  
ATOM   2960  CZ  TYR C 133      21.035  38.725  32.753  1.00 44.69           C  
ATOM   2961  OH  TYR C 133      19.881  39.341  33.157  1.00 44.91           O  
ATOM   2962  N   LYS C 134      26.615  39.162  31.679  1.00 45.88           N  
ATOM   2963  CA  LYS C 134      26.882  40.587  31.802  1.00 46.50           C  
ATOM   2964  C   LYS C 134      25.980  41.343  30.816  1.00 46.95           C  
ATOM   2965  O   LYS C 134      25.944  41.013  29.625  1.00 47.31           O  
ATOM   2966  CB  LYS C 134      28.363  40.885  31.512  1.00 44.08           C  
ATOM   2967  N   LEU C 135      25.247  42.341  31.312  1.00 46.80           N  
ATOM   2968  CA  LEU C 135      24.354  43.127  30.463  1.00 47.42           C  
ATOM   2969  C   LEU C 135      25.034  43.597  29.195  1.00 47.63           C  
ATOM   2970  O   LEU C 135      26.153  44.118  29.229  1.00 48.14           O  
ATOM   2971  CB  LEU C 135      23.818  44.345  31.207  1.00 47.57           C  
ATOM   2972  CG  LEU C 135      22.739  44.059  32.239  1.00 47.68           C  
ATOM   2973  CD1 LEU C 135      22.353  45.354  32.907  1.00 47.48           C  
ATOM   2974  CD2 LEU C 135      21.531  43.419  31.565  1.00 48.14           C  
ATOM   2975  N   GLY C 136      24.346  43.418  28.074  1.00 47.13           N  
ATOM   2976  CA  GLY C 136      24.913  43.827  26.805  1.00 47.61           C  
ATOM   2977  C   GLY C 136      25.356  45.271  26.859  1.00 47.54           C  
ATOM   2978  O   GLY C 136      26.398  45.641  26.313  1.00 47.88           O  
ATOM   2979  N   SER C 137      24.559  46.090  27.534  1.00 47.67           N  
ATOM   2980  CA  SER C 137      24.857  47.505  27.645  1.00 47.72           C  
ATOM   2981  C   SER C 137      26.173  47.764  28.365  1.00 47.19           C  
ATOM   2982  O   SER C 137      26.735  48.847  28.256  1.00 47.00           O  
ATOM   2983  CB  SER C 137      23.701  48.238  28.342  1.00 47.98           C  
ATOM   2984  OG  SER C 137      23.326  47.596  29.546  1.00 49.65           O  
ATOM   2985  N   LYS C 138      26.682  46.766  29.077  1.00 47.32           N  
ATOM   2986  CA  LYS C 138      27.933  46.950  29.795  1.00 47.73           C  
ATOM   2987  C   LYS C 138      29.114  46.222  29.176  1.00 46.92           C  
ATOM   2988  O   LYS C 138      30.162  46.109  29.807  1.00 46.59           O  
ATOM   2989  CB  LYS C 138      27.769  46.527  31.260  1.00 48.95           C  
ATOM   2990  CG  LYS C 138      26.692  47.325  31.994  1.00 50.65           C  
ATOM   2991  CD  LYS C 138      26.604  46.998  33.480  1.00 51.97           C  
ATOM   2992  CE  LYS C 138      27.716  47.658  34.301  1.00 53.43           C  
ATOM   2993  NZ  LYS C 138      27.583  47.357  35.772  1.00 54.25           N  
ATOM   2994  N   THR C 139      28.952  45.745  27.942  1.00 46.44           N  
ATOM   2995  CA  THR C 139      30.032  45.025  27.257  1.00 45.94           C  
ATOM   2996  C   THR C 139      30.720  45.880  26.196  1.00 46.41           C  
ATOM   2997  O   THR C 139      30.157  46.861  25.705  1.00 47.37           O  
ATOM   2998  CB  THR C 139      29.539  43.723  26.540  1.00 45.03           C  
ATOM   2999  OG1 THR C 139      28.836  44.066  25.340  1.00 43.65           O  
ATOM   3000  CG2 THR C 139      28.631  42.912  27.439  1.00 43.70           C  
ATOM   3001  N   GLY C 140      31.937  45.482  25.839  1.00 46.01           N  
ATOM   3002  CA  GLY C 140      32.701  46.202  24.841  1.00 45.42           C  
ATOM   3003  C   GLY C 140      33.706  45.287  24.171  1.00 45.69           C  
ATOM   3004  O   GLY C 140      34.121  44.277  24.758  1.00 45.58           O  
ATOM   3005  N   PRO C 141      34.133  45.623  22.943  1.00 45.70           N  
ATOM   3006  CA  PRO C 141      35.098  44.837  22.164  1.00 46.17           C  
ATOM   3007  C   PRO C 141      36.389  44.438  22.874  1.00 46.50           C  
ATOM   3008  O   PRO C 141      36.884  43.320  22.687  1.00 47.48           O  
ATOM   3009  CB  PRO C 141      35.339  45.709  20.926  1.00 45.62           C  
ATOM   3010  CG  PRO C 141      34.962  47.084  21.381  1.00 44.85           C  
ATOM   3011  CD  PRO C 141      33.752  46.841  22.212  1.00 44.72           C  
ATOM   3012  N   GLY C 142      36.932  45.332  23.691  1.00 45.94           N  
ATOM   3013  CA  GLY C 142      38.164  45.005  24.385  1.00 45.45           C  
ATOM   3014  C   GLY C 142      37.993  44.093  25.589  1.00 44.67           C  
ATOM   3015  O   GLY C 142      38.960  43.485  26.063  1.00 45.13           O  
ATOM   3016  N   GLN C 143      36.763  43.986  26.083  1.00 43.15           N  
ATOM   3017  CA  GLN C 143      36.484  43.170  27.258  1.00 41.30           C  
ATOM   3018  C   GLN C 143      36.869  41.708  27.123  1.00 40.13           C  
ATOM   3019  O   GLN C 143      37.071  41.193  26.019  1.00 40.24           O  
ATOM   3020  CB  GLN C 143      35.008  43.291  27.638  1.00 41.72           C  
ATOM   3021  CG  GLN C 143      34.672  44.603  28.321  1.00 41.83           C  
ATOM   3022  CD  GLN C 143      33.192  44.773  28.575  1.00 42.43           C  
ATOM   3023  OE1 GLN C 143      32.551  43.926  29.188  1.00 41.74           O  
ATOM   3024  NE2 GLN C 143      32.642  45.884  28.112  1.00 42.88           N  
ATOM   3025  N   LYS C 144      36.973  41.054  28.272  1.00 38.35           N  
ATOM   3026  CA  LYS C 144      37.328  39.647  28.359  1.00 36.60           C  
ATOM   3027  C   LYS C 144      36.089  38.795  28.626  1.00 35.61           C  
ATOM   3028  O   LYS C 144      36.131  37.570  28.508  1.00 36.23           O  
ATOM   3029  CB  LYS C 144      38.324  39.453  29.492  1.00 35.56           C  
ATOM   3030  CG  LYS C 144      38.592  38.020  29.814  1.00 36.71           C  
ATOM   3031  CD  LYS C 144      39.502  37.929  30.994  1.00 38.02           C  
ATOM   3032  CE  LYS C 144      39.885  36.506  31.275  1.00 38.01           C  
ATOM   3033  NZ  LYS C 144      40.621  36.479  32.558  1.00 39.10           N  
ATOM   3034  N   ALA C 145      34.992  39.455  28.988  1.00 33.70           N  
ATOM   3035  CA  ALA C 145      33.735  38.783  29.289  1.00 32.48           C  
ATOM   3036  C   ALA C 145      33.044  38.313  28.024  1.00 31.84           C  
ATOM   3037  O   ALA C 145      32.194  37.429  28.074  1.00 31.30           O  
ATOM   3038  CB  ALA C 145      32.809  39.726  30.046  1.00 31.84           C  
ATOM   3039  N   ILE C 146      33.413  38.909  26.893  1.00 31.17           N  
ATOM   3040  CA  ILE C 146      32.801  38.564  25.615  1.00 30.05           C  
ATOM   3041  C   ILE C 146      33.567  37.526  24.795  1.00 29.37           C  
ATOM   3042  O   ILE C 146      33.162  37.206  23.675  1.00 29.41           O  
ATOM   3043  CB  ILE C 146      32.653  39.806  24.721  1.00 30.33           C  
ATOM   3044  CG1 ILE C 146      34.033  40.401  24.450  1.00 29.30           C  
ATOM   3045  CG2 ILE C 146      31.749  40.831  25.381  1.00 29.86           C  
ATOM   3046  CD1 ILE C 146      34.055  41.322  23.251  1.00 29.75           C  
ATOM   3047  N   LEU C 147      34.669  37.004  25.326  1.00 28.03           N  
ATOM   3048  CA  LEU C 147      35.450  36.030  24.569  1.00 27.11           C  
ATOM   3049  C   LEU C 147      35.091  34.572  24.835  1.00 27.26           C  
ATOM   3050  O   LEU C 147      35.218  34.075  25.957  1.00 26.22           O  
ATOM   3051  CB  LEU C 147      36.943  36.235  24.811  1.00 26.44           C  
ATOM   3052  CG  LEU C 147      37.594  37.522  24.276  1.00 27.31           C  
ATOM   3053  CD1 LEU C 147      39.009  37.636  24.870  1.00 25.12           C  
ATOM   3054  CD2 LEU C 147      37.624  37.532  22.734  1.00 24.82           C  
ATOM   3055  N   PHE C 148      34.647  33.893  23.779  1.00 26.79           N  
ATOM   3056  CA  PHE C 148      34.267  32.489  23.853  1.00 25.63           C  
ATOM   3057  C   PHE C 148      35.068  31.615  22.916  1.00 26.21           C  
ATOM   3058  O   PHE C 148      35.372  31.989  21.781  1.00 26.99           O  
ATOM   3059  CB  PHE C 148      32.807  32.299  23.492  1.00 25.04           C  
ATOM   3060  CG  PHE C 148      31.855  32.923  24.450  1.00 24.58           C  
ATOM   3061  CD1 PHE C 148      31.512  34.261  24.335  1.00 24.27           C  
ATOM   3062  CD2 PHE C 148      31.280  32.159  25.463  1.00 24.16           C  
ATOM   3063  CE1 PHE C 148      30.597  34.838  25.221  1.00 24.99           C  
ATOM   3064  CE2 PHE C 148      30.370  32.719  26.353  1.00 23.86           C  
ATOM   3065  CZ  PHE C 148      30.027  34.065  26.230  1.00 25.30           C  
ATOM   3066  N   LEU C 149      35.386  30.423  23.381  1.00 26.43           N  
ATOM   3067  CA  LEU C 149      36.121  29.475  22.564  1.00 25.74           C  
ATOM   3068  C   LEU C 149      35.157  28.300  22.369  1.00 25.08           C  
ATOM   3069  O   LEU C 149      34.748  27.655  23.339  1.00 24.59           O  
ATOM   3070  CB  LEU C 149      37.378  29.036  23.314  1.00 27.70           C  
ATOM   3071  CG  LEU C 149      38.457  28.237  22.585  1.00 30.69           C  
ATOM   3072  CD1 LEU C 149      39.003  29.079  21.441  1.00 32.16           C  
ATOM   3073  CD2 LEU C 149      39.586  27.842  23.552  1.00 30.50           C  
ATOM   3074  N   PRO C 150      34.734  28.039  21.118  1.00 24.91           N  
ATOM   3075  CA  PRO C 150      33.814  26.913  20.910  1.00 25.82           C  
ATOM   3076  C   PRO C 150      34.546  25.594  21.106  1.00 28.04           C  
ATOM   3077  O   PRO C 150      35.701  25.438  20.688  1.00 28.19           O  
ATOM   3078  CB  PRO C 150      33.328  27.115  19.475  1.00 24.16           C  
ATOM   3079  CG  PRO C 150      34.478  27.778  18.822  1.00 24.76           C  
ATOM   3080  CD  PRO C 150      34.949  28.776  19.863  1.00 24.56           C  
ATOM   3081  N   MET C 151      33.884  24.659  21.776  1.00 29.66           N  
ATOM   3082  CA  MET C 151      34.473  23.353  22.050  1.00 31.41           C  
ATOM   3083  C   MET C 151      33.492  22.218  21.741  1.00 33.37           C  
ATOM   3084  O   MET C 151      32.271  22.418  21.680  1.00 34.07           O  
ATOM   3085  CB  MET C 151      34.905  23.280  23.518  1.00 30.18           C  
ATOM   3086  CG  MET C 151      35.925  24.340  23.909  1.00 30.68           C  
ATOM   3087  SD  MET C 151      36.386  24.317  25.671  1.00 31.60           S  
ATOM   3088  CE  MET C 151      37.739  23.118  25.605  1.00 29.38           C  
ATOM   3089  N   SER C 152      34.036  21.027  21.536  1.00 35.26           N  
ATOM   3090  CA  SER C 152      33.229  19.848  21.250  1.00 37.84           C  
ATOM   3091  C   SER C 152      32.351  19.446  22.443  1.00 39.66           C  
ATOM   3092  O   SER C 152      32.681  19.726  23.602  1.00 39.21           O  
ATOM   3093  CB  SER C 152      34.142  18.678  20.873  1.00 37.94           C  
ATOM   3094  OG  SER C 152      33.613  17.448  21.346  1.00 39.20           O  
ATOM   3095  N   ALA C 153      31.232  18.785  22.150  1.00 41.57           N  
ATOM   3096  CA  ALA C 153      30.324  18.332  23.195  1.00 42.78           C  
ATOM   3097  C   ALA C 153      30.700  16.905  23.627  1.00 43.86           C  
ATOM   3098  O   ALA C 153      29.843  16.028  23.737  1.00 44.03           O  
ATOM   3099  CB  ALA C 153      28.891  18.381  22.688  1.00 42.28           C  
ATOM   3100  N   LYS C 154      31.994  16.691  23.875  1.00 45.56           N  
ATOM   3101  CA  LYS C 154      32.524  15.390  24.292  1.00 45.60           C  
ATOM   3102  C   LYS C 154      32.090  14.313  23.308  1.00 45.51           C  
ATOM   3103  O   LYS C 154      31.709  14.707  22.186  1.00 45.94           O  
ATOM   3104  CB  LYS C 154      32.033  15.031  25.702  1.00 45.78           C  
TER    3105      LYS C 154                                                      
ATOM   3106  N   PHE D  21      10.703 -16.786 -11.029  1.00 68.42           N  
ATOM   3107  CA  PHE D  21      11.681 -15.860 -11.672  1.00 69.17           C  
ATOM   3108  C   PHE D  21      12.025 -16.270 -13.093  1.00 68.87           C  
ATOM   3109  O   PHE D  21      12.077 -17.472 -13.400  1.00 69.02           O  
ATOM   3110  CB  PHE D  21      13.028 -15.842 -10.945  1.00 70.47           C  
ATOM   3111  CG  PHE D  21      12.986 -15.332  -9.542  1.00 72.17           C  
ATOM   3112  CD1 PHE D  21      12.634 -16.175  -8.490  1.00 72.77           C  
ATOM   3113  CD2 PHE D  21      13.372 -14.030  -9.259  1.00 72.10           C  
ATOM   3114  CE1 PHE D  21      12.675 -15.728  -7.178  1.00 73.45           C  
ATOM   3115  CE2 PHE D  21      13.417 -13.573  -7.954  1.00 73.44           C  
ATOM   3116  CZ  PHE D  21      13.074 -14.425  -6.907  1.00 74.03           C  
ATOM   3117  N   PRO D  22      12.278 -15.284 -13.972  1.00 68.32           N  
ATOM   3118  CA  PRO D  22      12.647 -15.553 -15.364  1.00 66.99           C  
ATOM   3119  C   PRO D  22      13.882 -16.478 -15.356  1.00 65.88           C  
ATOM   3120  O   PRO D  22      14.754 -16.346 -14.487  1.00 65.45           O  
ATOM   3121  CB  PRO D  22      12.936 -14.163 -15.900  1.00 66.99           C  
ATOM   3122  CG  PRO D  22      11.856 -13.353 -15.217  1.00 67.40           C  
ATOM   3123  CD  PRO D  22      11.944 -13.857 -13.787  1.00 67.89           C  
ATOM   3124  N   PRO D  23      13.971 -17.416 -16.324  1.00 64.66           N  
ATOM   3125  CA  PRO D  23      15.086 -18.370 -16.420  1.00 63.46           C  
ATOM   3126  C   PRO D  23      16.531 -17.883 -16.206  1.00 62.22           C  
ATOM   3127  O   PRO D  23      17.061 -17.988 -15.087  1.00 62.75           O  
ATOM   3128  CB  PRO D  23      14.873 -19.014 -17.797  1.00 63.10           C  
ATOM   3129  CG  PRO D  23      14.072 -18.000 -18.552  1.00 63.32           C  
ATOM   3130  CD  PRO D  23      13.103 -17.521 -17.516  1.00 64.04           C  
ATOM   3131  N   GLY D  24      17.159 -17.383 -17.273  1.00 59.67           N  
ATOM   3132  CA  GLY D  24      18.538 -16.914 -17.220  1.00 56.32           C  
ATOM   3133  C   GLY D  24      19.240 -16.658 -15.885  1.00 54.25           C  
ATOM   3134  O   GLY D  24      18.622 -16.221 -14.905  1.00 54.99           O  
ATOM   3135  N   HIS D  25      20.545 -16.932 -15.846  1.00 50.97           N  
ATOM   3136  CA  HIS D  25      21.338 -16.700 -14.644  1.00 46.86           C  
ATOM   3137  C   HIS D  25      22.403 -15.657 -14.987  1.00 44.09           C  
ATOM   3138  O   HIS D  25      23.075 -15.754 -16.014  1.00 42.55           O  
ATOM   3139  CB  HIS D  25      21.979 -17.995 -14.169  1.00 48.57           C  
ATOM   3140  CG  HIS D  25      22.612 -17.887 -12.814  1.00 50.39           C  
ATOM   3141  ND1 HIS D  25      21.876 -17.629 -11.674  1.00 51.12           N  
ATOM   3142  CD2 HIS D  25      23.900 -17.988 -12.423  1.00 49.41           C  
ATOM   3143  CE1 HIS D  25      22.692 -17.578 -10.635  1.00 51.78           C  
ATOM   3144  NE2 HIS D  25      23.926 -17.793 -11.061  1.00 50.70           N  
ATOM   3145  N   PHE D  26      22.563 -14.669 -14.114  1.00 41.49           N  
ATOM   3146  CA  PHE D  26      23.484 -13.562 -14.363  1.00 38.84           C  
ATOM   3147  C   PHE D  26      24.953 -13.851 -14.677  1.00 38.93           C  
ATOM   3148  O   PHE D  26      25.630 -13.006 -15.268  1.00 38.37           O  
ATOM   3149  CB  PHE D  26      23.374 -12.530 -13.232  1.00 35.64           C  
ATOM   3150  CG  PHE D  26      24.104 -12.908 -11.979  1.00 34.50           C  
ATOM   3151  CD1 PHE D  26      25.468 -12.663 -11.854  1.00 33.28           C  
ATOM   3152  CD2 PHE D  26      23.430 -13.495 -10.912  1.00 32.89           C  
ATOM   3153  CE1 PHE D  26      26.148 -12.991 -10.693  1.00 32.30           C  
ATOM   3154  CE2 PHE D  26      24.102 -13.829  -9.745  1.00 31.46           C  
ATOM   3155  CZ  PHE D  26      25.467 -13.575  -9.637  1.00 32.14           C  
ATOM   3156  N   LYS D  27      25.446 -15.029 -14.308  1.00 38.40           N  
ATOM   3157  CA  LYS D  27      26.836 -15.398 -14.585  1.00 37.74           C  
ATOM   3158  C   LYS D  27      27.036 -15.932 -15.998  1.00 37.40           C  
ATOM   3159  O   LYS D  27      28.133 -15.897 -16.540  1.00 39.29           O  
ATOM   3160  CB  LYS D  27      27.280 -16.486 -13.612  1.00 36.70           C  
ATOM   3161  CG  LYS D  27      27.974 -15.991 -12.377  1.00 37.37           C  
ATOM   3162  CD  LYS D  27      28.085 -17.106 -11.348  1.00 38.76           C  
ATOM   3163  CE  LYS D  27      26.728 -17.377 -10.701  1.00 40.06           C  
ATOM   3164  NZ  LYS D  27      26.670 -18.667  -9.968  1.00 40.52           N  
ATOM   3165  N   ASP D  28      25.971 -16.446 -16.585  1.00 37.27           N  
ATOM   3166  CA  ASP D  28      26.030 -17.026 -17.918  1.00 36.56           C  
ATOM   3167  C   ASP D  28      26.368 -16.056 -19.021  1.00 36.36           C  
ATOM   3168  O   ASP D  28      26.019 -14.885 -18.959  1.00 37.04           O  
ATOM   3169  CB  ASP D  28      24.687 -17.651 -18.259  1.00 37.62           C  
ATOM   3170  CG  ASP D  28      24.370 -18.839 -17.402  1.00 37.74           C  
ATOM   3171  OD1 ASP D  28      23.234 -19.339 -17.502  1.00 38.86           O  
ATOM   3172  OD2 ASP D  28      25.253 -19.278 -16.639  1.00 38.36           O  
ATOM   3173  N   PRO D  29      27.065 -16.530 -20.056  1.00 36.21           N  
ATOM   3174  CA  PRO D  29      27.372 -15.590 -21.131  1.00 35.99           C  
ATOM   3175  C   PRO D  29      26.046 -15.258 -21.817  1.00 35.79           C  
ATOM   3176  O   PRO D  29      25.074 -16.022 -21.690  1.00 35.79           O  
ATOM   3177  CB  PRO D  29      28.348 -16.373 -22.019  1.00 35.02           C  
ATOM   3178  CG  PRO D  29      28.060 -17.798 -21.705  1.00 35.25           C  
ATOM   3179  CD  PRO D  29      27.822 -17.781 -20.222  1.00 35.99           C  
ATOM   3180  N   LYS D  30      25.989 -14.132 -22.526  1.00 35.43           N  
ATOM   3181  CA  LYS D  30      24.747 -13.733 -23.190  1.00 34.97           C  
ATOM   3182  C   LYS D  30      24.973 -13.095 -24.539  1.00 34.10           C  
ATOM   3183  O   LYS D  30      26.117 -12.833 -24.938  1.00 33.69           O  
ATOM   3184  CB  LYS D  30      23.954 -12.749 -22.314  1.00 34.95           C  
ATOM   3185  CG  LYS D  30      23.615 -13.288 -20.939  1.00 37.97           C  
ATOM   3186  CD  LYS D  30      23.182 -12.179 -19.974  1.00 41.90           C  
ATOM   3187  CE  LYS D  30      23.347 -12.633 -18.520  1.00 43.77           C  
ATOM   3188  NZ  LYS D  30      22.925 -14.066 -18.365  1.00 43.05           N  
ATOM   3189  N   ARG D  31      23.864 -12.871 -25.242  1.00 32.89           N  
ATOM   3190  CA  ARG D  31      23.877 -12.210 -26.538  1.00 32.36           C  
ATOM   3191  C   ARG D  31      23.227 -10.852 -26.280  1.00 31.65           C  
ATOM   3192  O   ARG D  31      22.279 -10.752 -25.495  1.00 30.77           O  
ATOM   3193  CB  ARG D  31      23.009 -12.942 -27.568  1.00 33.56           C  
ATOM   3194  CG  ARG D  31      23.445 -14.334 -27.987  1.00 36.55           C  
ATOM   3195  CD  ARG D  31      22.549 -14.803 -29.135  1.00 39.88           C  
ATOM   3196  NE  ARG D  31      22.147 -16.201 -29.014  1.00 42.74           N  
ATOM   3197  CZ  ARG D  31      22.973 -17.234 -29.134  1.00 43.91           C  
ATOM   3198  NH1 ARG D  31      24.263 -17.031 -29.384  1.00 44.77           N  
ATOM   3199  NH2 ARG D  31      22.505 -18.469 -28.990  1.00 44.29           N  
ATOM   3200  N   LEU D  32      23.737  -9.802 -26.913  1.00 30.03           N  
ATOM   3201  CA  LEU D  32      23.112  -8.503 -26.745  1.00 28.66           C  
ATOM   3202  C   LEU D  32      22.384  -8.115 -28.023  1.00 27.54           C  
ATOM   3203  O   LEU D  32      22.988  -7.689 -28.998  1.00 26.66           O  
ATOM   3204  CB  LEU D  32      24.141  -7.434 -26.358  1.00 28.31           C  
ATOM   3205  CG  LEU D  32      24.533  -7.466 -24.876  1.00 28.82           C  
ATOM   3206  CD1 LEU D  32      25.514  -6.346 -24.608  1.00 27.72           C  
ATOM   3207  CD2 LEU D  32      23.294  -7.335 -23.984  1.00 25.63           C  
ATOM   3208  N   TYR D  33      21.073  -8.292 -27.998  1.00 27.05           N  
ATOM   3209  CA  TYR D  33      20.227  -7.976 -29.127  1.00 27.92           C  
ATOM   3210  C   TYR D  33      19.843  -6.498 -29.131  1.00 28.77           C  
ATOM   3211  O   TYR D  33      19.393  -5.964 -28.118  1.00 29.03           O  
ATOM   3212  CB  TYR D  33      18.990  -8.866 -29.070  1.00 26.62           C  
ATOM   3213  CG  TYR D  33      17.891  -8.485 -30.019  1.00 24.86           C  
ATOM   3214  CD1 TYR D  33      16.901  -7.589 -29.636  1.00 24.99           C  
ATOM   3215  CD2 TYR D  33      17.803  -9.068 -31.279  1.00 25.35           C  
ATOM   3216  CE1 TYR D  33      15.833  -7.286 -30.485  1.00 25.87           C  
ATOM   3217  CE2 TYR D  33      16.746  -8.771 -32.139  1.00 26.93           C  
ATOM   3218  CZ  TYR D  33      15.765  -7.883 -31.731  1.00 26.70           C  
ATOM   3219  OH  TYR D  33      14.709  -7.622 -32.568  1.00 28.39           O  
ATOM   3220  N   CYS D  34      20.032  -5.842 -30.274  1.00 28.90           N  
ATOM   3221  CA  CYS D  34      19.715  -4.423 -30.407  1.00 29.85           C  
ATOM   3222  C   CYS D  34      18.377  -4.209 -31.114  1.00 30.77           C  
ATOM   3223  O   CYS D  34      18.171  -4.683 -32.227  1.00 30.35           O  
ATOM   3224  CB  CYS D  34      20.854  -3.712 -31.160  1.00 29.65           C  
ATOM   3225  SG  CYS D  34      20.696  -1.913 -31.354  1.00 29.23           S  
ATOM   3226  N   LYS D  35      17.466  -3.499 -30.456  1.00 32.70           N  
ATOM   3227  CA  LYS D  35      16.155  -3.240 -31.029  1.00 35.48           C  
ATOM   3228  C   LYS D  35      16.304  -2.670 -32.440  1.00 37.86           C  
ATOM   3229  O   LYS D  35      15.563  -3.054 -33.357  1.00 38.44           O  
ATOM   3230  CB  LYS D  35      15.367  -2.269 -30.143  1.00 35.43           C  
ATOM   3231  N   ASN D  36      17.279  -1.777 -32.616  1.00 39.17           N  
ATOM   3232  CA  ASN D  36      17.521  -1.148 -33.914  1.00 40.17           C  
ATOM   3233  C   ASN D  36      17.963  -2.133 -34.992  1.00 40.02           C  
ATOM   3234  O   ASN D  36      19.151  -2.430 -35.105  1.00 41.23           O  
ATOM   3235  CB  ASN D  36      18.591  -0.070 -33.778  1.00 40.63           C  
ATOM   3236  CG  ASN D  36      18.476   0.992 -34.850  1.00 41.14           C  
ATOM   3237  OD1 ASN D  36      19.426   1.723 -35.124  1.00 41.59           O  
ATOM   3238  ND2 ASN D  36      17.297   1.093 -35.452  1.00 40.02           N  
ATOM   3239  N   GLY D  37      17.017  -2.642 -35.775  1.00 38.75           N  
ATOM   3240  CA  GLY D  37      17.370  -3.567 -36.838  1.00 39.01           C  
ATOM   3241  C   GLY D  37      17.443  -5.034 -36.456  1.00 39.16           C  
ATOM   3242  O   GLY D  37      17.481  -5.903 -37.329  1.00 38.79           O  
ATOM   3243  N   GLY D  38      17.470  -5.316 -35.158  1.00 38.89           N  
ATOM   3244  CA  GLY D  38      17.537  -6.694 -34.714  1.00 38.41           C  
ATOM   3245  C   GLY D  38      18.909  -7.327 -34.854  1.00 37.55           C  
ATOM   3246  O   GLY D  38      19.025  -8.512 -35.153  1.00 38.65           O  
ATOM   3247  N   PHE D  39      19.961  -6.551 -34.643  1.00 36.49           N  
ATOM   3248  CA  PHE D  39      21.304  -7.110 -34.747  1.00 35.20           C  
ATOM   3249  C   PHE D  39      21.825  -7.480 -33.380  1.00 35.05           C  
ATOM   3250  O   PHE D  39      21.510  -6.824 -32.390  1.00 35.96           O  
ATOM   3251  CB  PHE D  39      22.302  -6.117 -35.358  1.00 33.90           C  
ATOM   3252  CG  PHE D  39      21.915  -5.605 -36.709  1.00 31.86           C  
ATOM   3253  CD1 PHE D  39      21.069  -4.506 -36.830  1.00 30.80           C  
ATOM   3254  CD2 PHE D  39      22.404  -6.217 -37.863  1.00 31.69           C  
ATOM   3255  CE1 PHE D  39      20.713  -4.016 -38.084  1.00 31.09           C  
ATOM   3256  CE2 PHE D  39      22.058  -5.742 -39.122  1.00 31.21           C  
ATOM   3257  CZ  PHE D  39      21.208  -4.636 -39.237  1.00 31.10           C  
ATOM   3258  N   PHE D  40      22.625  -8.537 -33.336  1.00 34.99           N  
ATOM   3259  CA  PHE D  40      23.262  -8.979 -32.105  1.00 33.81           C  
ATOM   3260  C   PHE D  40      24.623  -8.283 -32.105  1.00 34.12           C  
ATOM   3261  O   PHE D  40      25.265  -8.184 -33.148  1.00 32.89           O  
ATOM   3262  CB  PHE D  40      23.491 -10.495 -32.110  1.00 32.68           C  
ATOM   3263  CG  PHE D  40      22.241 -11.309 -31.930  1.00 32.67           C  
ATOM   3264  CD1 PHE D  40      21.596 -11.361 -30.693  1.00 32.43           C  
ATOM   3265  CD2 PHE D  40      21.698 -12.014 -32.998  1.00 31.91           C  
ATOM   3266  CE1 PHE D  40      20.431 -12.101 -30.525  1.00 31.34           C  
ATOM   3267  CE2 PHE D  40      20.534 -12.756 -32.843  1.00 31.86           C  
ATOM   3268  CZ  PHE D  40      19.897 -12.801 -31.603  1.00 31.55           C  
ATOM   3269  N   LEU D  41      25.050  -7.791 -30.943  1.00 34.93           N  
ATOM   3270  CA  LEU D  41      26.343  -7.131 -30.830  1.00 35.30           C  
ATOM   3271  C   LEU D  41      27.434  -8.172 -31.036  1.00 35.96           C  
ATOM   3272  O   LEU D  41      27.437  -9.200 -30.372  1.00 36.90           O  
ATOM   3273  CB  LEU D  41      26.487  -6.495 -29.452  1.00 34.33           C  
ATOM   3274  CG  LEU D  41      27.791  -5.736 -29.194  1.00 34.74           C  
ATOM   3275  CD1 LEU D  41      27.995  -4.663 -30.260  1.00 34.36           C  
ATOM   3276  CD2 LEU D  41      27.736  -5.108 -27.803  1.00 34.10           C  
ATOM   3277  N   ARG D  42      28.345  -7.911 -31.965  1.00 37.13           N  
ATOM   3278  CA  ARG D  42      29.433  -8.841 -32.245  1.00 38.22           C  
ATOM   3279  C   ARG D  42      30.830  -8.256 -32.018  1.00 39.15           C  
ATOM   3280  O   ARG D  42      31.139  -7.131 -32.435  1.00 39.24           O  
ATOM   3281  CB  ARG D  42      29.333  -9.351 -33.681  1.00 38.72           C  
ATOM   3282  CG  ARG D  42      30.481 -10.256 -34.091  1.00 39.71           C  
ATOM   3283  CD  ARG D  42      30.254 -10.842 -35.474  1.00 41.88           C  
ATOM   3284  NE  ARG D  42      30.159  -9.798 -36.496  1.00 44.86           N  
ATOM   3285  CZ  ARG D  42      29.997 -10.032 -37.796  1.00 45.20           C  
ATOM   3286  NH1 ARG D  42      29.914 -11.280 -38.234  1.00 47.04           N  
ATOM   3287  NH2 ARG D  42      29.905  -9.022 -38.654  1.00 43.94           N  
ATOM   3288  N   ILE D  43      31.676  -9.038 -31.357  1.00 39.46           N  
ATOM   3289  CA  ILE D  43      33.036  -8.617 -31.078  1.00 39.99           C  
ATOM   3290  C   ILE D  43      34.023  -9.523 -31.799  1.00 41.28           C  
ATOM   3291  O   ILE D  43      34.212 -10.676 -31.422  1.00 42.21           O  
ATOM   3292  CB  ILE D  43      33.326  -8.666 -29.584  1.00 38.78           C  
ATOM   3293  CG1 ILE D  43      32.369  -7.734 -28.836  1.00 36.16           C  
ATOM   3294  CG2 ILE D  43      34.774  -8.297 -29.343  1.00 38.65           C  
ATOM   3295  CD1 ILE D  43      32.690  -7.584 -27.375  1.00 36.04           C  
ATOM   3296  N   HIS D  44      34.650  -8.978 -32.836  1.00 43.32           N  
ATOM   3297  CA  HIS D  44      35.613  -9.700 -33.663  1.00 45.31           C  
ATOM   3298  C   HIS D  44      36.978  -9.924 -33.020  1.00 45.59           C  
ATOM   3299  O   HIS D  44      37.439  -9.121 -32.211  1.00 45.68           O  
ATOM   3300  CB  HIS D  44      35.801  -8.959 -34.982  1.00 46.77           C  
ATOM   3301  CG  HIS D  44      34.580  -8.954 -35.844  1.00 48.62           C  
ATOM   3302  ND1 HIS D  44      34.067 -10.103 -36.407  1.00 49.55           N  
ATOM   3303  CD2 HIS D  44      33.767  -7.945 -36.240  1.00 49.78           C  
ATOM   3304  CE1 HIS D  44      32.993  -9.800 -37.116  1.00 50.34           C  
ATOM   3305  NE2 HIS D  44      32.787  -8.499 -37.031  1.00 50.15           N  
ATOM   3306  N   PRO D  45      37.652 -11.018 -33.400  1.00 46.19           N  
ATOM   3307  CA  PRO D  45      38.975 -11.371 -32.870  1.00 46.79           C  
ATOM   3308  C   PRO D  45      40.030 -10.288 -33.089  1.00 47.69           C  
ATOM   3309  O   PRO D  45      40.962 -10.149 -32.298  1.00 46.89           O  
ATOM   3310  CB  PRO D  45      39.313 -12.659 -33.613  1.00 46.47           C  
ATOM   3311  CG  PRO D  45      37.962 -13.264 -33.881  1.00 46.98           C  
ATOM   3312  CD  PRO D  45      37.159 -12.059 -34.318  1.00 46.63           C  
ATOM   3313  N   ASP D  46      39.879  -9.524 -34.164  1.00 48.79           N  
ATOM   3314  CA  ASP D  46      40.822  -8.458 -34.478  1.00 50.36           C  
ATOM   3315  C   ASP D  46      40.433  -7.151 -33.788  1.00 50.51           C  
ATOM   3316  O   ASP D  46      40.991  -6.092 -34.092  1.00 50.94           O  
ATOM   3317  CB  ASP D  46      40.869  -8.229 -35.992  1.00 52.52           C  
ATOM   3318  CG  ASP D  46      39.502  -7.884 -36.569  1.00 55.27           C  
ATOM   3319  OD1 ASP D  46      38.639  -8.788 -36.658  1.00 56.94           O  
ATOM   3320  OD2 ASP D  46      39.288  -6.705 -36.924  1.00 56.19           O  
ATOM   3321  N   GLY D  47      39.464  -7.218 -32.878  1.00 49.86           N  
ATOM   3322  CA  GLY D  47      39.032  -6.021 -32.176  1.00 48.68           C  
ATOM   3323  C   GLY D  47      37.913  -5.239 -32.846  1.00 48.01           C  
ATOM   3324  O   GLY D  47      37.434  -4.248 -32.297  1.00 47.36           O  
ATOM   3325  N   ARG D  48      37.493  -5.665 -34.031  1.00 47.94           N  
ATOM   3326  CA  ARG D  48      36.415  -4.968 -34.730  1.00 48.45           C  
ATOM   3327  C   ARG D  48      35.078  -5.173 -34.014  1.00 48.04           C  
ATOM   3328  O   ARG D  48      34.805  -6.255 -33.488  1.00 48.40           O  
ATOM   3329  CB  ARG D  48      36.301  -5.481 -36.165  1.00 49.45           C  
ATOM   3330  CG  ARG D  48      36.544  -4.434 -37.241  1.00 50.95           C  
ATOM   3331  CD  ARG D  48      36.389  -5.074 -38.610  1.00 52.80           C  
ATOM   3332  NE  ARG D  48      37.160  -6.315 -38.676  1.00 54.90           N  
ATOM   3333  CZ  ARG D  48      36.663  -7.494 -39.041  1.00 55.56           C  
ATOM   3334  NH1 ARG D  48      37.450  -8.562 -39.063  1.00 55.82           N  
ATOM   3335  NH2 ARG D  48      35.383  -7.608 -39.385  1.00 55.79           N  
ATOM   3336  N   VAL D  49      34.246  -4.139 -33.988  1.00 46.81           N  
ATOM   3337  CA  VAL D  49      32.943  -4.254 -33.342  1.00 46.88           C  
ATOM   3338  C   VAL D  49      31.813  -3.873 -34.291  1.00 47.30           C  
ATOM   3339  O   VAL D  49      31.882  -2.861 -34.992  1.00 47.51           O  
ATOM   3340  CB  VAL D  49      32.822  -3.366 -32.058  1.00 46.55           C  
ATOM   3341  CG1 VAL D  49      31.350  -3.254 -31.632  1.00 46.48           C  
ATOM   3342  CG2 VAL D  49      33.624  -3.969 -30.922  1.00 46.20           C  
ATOM   3343  N   ASP D  50      30.768  -4.692 -34.304  1.00 47.52           N  
ATOM   3344  CA  ASP D  50      29.603  -4.447 -35.145  1.00 48.24           C  
ATOM   3345  C   ASP D  50      28.442  -5.337 -34.712  1.00 47.97           C  
ATOM   3346  O   ASP D  50      28.446  -5.879 -33.608  1.00 47.58           O  
ATOM   3347  CB  ASP D  50      29.924  -4.713 -36.621  1.00 49.26           C  
ATOM   3348  CG  ASP D  50      30.195  -6.178 -36.909  1.00 51.23           C  
ATOM   3349  OD1 ASP D  50      30.388  -6.517 -38.098  1.00 52.75           O  
ATOM   3350  OD2 ASP D  50      30.217  -6.993 -35.959  1.00 52.45           O  
ATOM   3351  N   GLY D  51      27.455  -5.488 -35.591  1.00 47.80           N  
ATOM   3352  CA  GLY D  51      26.305  -6.322 -35.284  1.00 47.70           C  
ATOM   3353  C   GLY D  51      25.919  -7.241 -36.432  1.00 47.59           C  
ATOM   3354  O   GLY D  51      26.186  -6.927 -37.588  1.00 47.59           O  
ATOM   3355  N   VAL D  52      25.315  -8.385 -36.110  1.00 47.20           N  
ATOM   3356  CA  VAL D  52      24.864  -9.358 -37.111  1.00 47.63           C  
ATOM   3357  C   VAL D  52      23.522  -9.923 -36.687  1.00 47.98           C  
ATOM   3358  O   VAL D  52      23.110  -9.761 -35.544  1.00 48.76           O  
ATOM   3359  CB  VAL D  52      25.826 -10.566 -37.281  1.00 47.42           C  
ATOM   3360  CG1 VAL D  52      27.100 -10.125 -37.941  1.00 47.94           C  
ATOM   3361  CG2 VAL D  52      26.108 -11.213 -35.942  1.00 47.07           C  
ATOM   3362  N   ARG D  53      22.850 -10.602 -37.606  1.00 47.93           N  
ATOM   3363  CA  ARG D  53      21.548 -11.177 -37.314  1.00 48.87           C  
ATOM   3364  C   ARG D  53      21.609 -12.682 -37.061  1.00 49.06           C  
ATOM   3365  O   ARG D  53      20.694 -13.255 -36.469  1.00 48.80           O  
ATOM   3366  CB  ARG D  53      20.576 -10.899 -38.472  1.00 48.85           C  
ATOM   3367  CG  ARG D  53      20.167  -9.430 -38.663  1.00 49.57           C  
ATOM   3368  CD  ARG D  53      19.024  -9.320 -39.679  1.00 50.11           C  
ATOM   3369  NE  ARG D  53      18.446  -7.979 -39.774  1.00 51.34           N  
ATOM   3370  CZ  ARG D  53      19.010  -6.957 -40.413  1.00 52.64           C  
ATOM   3371  NH1 ARG D  53      20.179  -7.113 -41.022  1.00 53.75           N  
ATOM   3372  NH2 ARG D  53      18.402  -5.777 -40.456  1.00 52.69           N  
ATOM   3373  N   GLU D  54      22.692 -13.312 -37.499  1.00 50.11           N  
ATOM   3374  CA  GLU D  54      22.860 -14.757 -37.353  1.00 51.59           C  
ATOM   3375  C   GLU D  54      23.179 -15.209 -35.924  1.00 51.23           C  
ATOM   3376  O   GLU D  54      24.321 -15.123 -35.469  1.00 50.86           O  
ATOM   3377  CB  GLU D  54      23.947 -15.240 -38.332  1.00 53.56           C  
ATOM   3378  CG  GLU D  54      24.272 -16.739 -38.274  1.00 57.02           C  
ATOM   3379  CD  GLU D  54      23.063 -17.628 -38.542  1.00 58.80           C  
ATOM   3380  OE1 GLU D  54      22.449 -17.481 -39.626  1.00 59.88           O  
ATOM   3381  OE2 GLU D  54      22.731 -18.471 -37.670  1.00 58.83           O  
ATOM   3382  N   LYS D  55      22.160 -15.709 -35.232  1.00 50.97           N  
ATOM   3383  CA  LYS D  55      22.301 -16.169 -33.853  1.00 51.25           C  
ATOM   3384  C   LYS D  55      23.425 -17.191 -33.660  1.00 51.70           C  
ATOM   3385  O   LYS D  55      23.979 -17.324 -32.565  1.00 52.24           O  
ATOM   3386  CB  LYS D  55      20.977 -16.768 -33.364  1.00 49.69           C  
ATOM   3387  N   SER D  56      23.764 -17.907 -34.724  1.00 51.82           N  
ATOM   3388  CA  SER D  56      24.809 -18.920 -34.650  1.00 51.65           C  
ATOM   3389  C   SER D  56      26.208 -18.323 -34.630  1.00 51.56           C  
ATOM   3390  O   SER D  56      27.157 -18.991 -34.219  1.00 52.21           O  
ATOM   3391  CB  SER D  56      24.698 -19.883 -35.838  1.00 51.79           C  
ATOM   3392  OG  SER D  56      25.044 -19.243 -37.060  1.00 51.81           O  
ATOM   3393  N   ASP D  57      26.348 -17.081 -35.086  1.00 50.85           N  
ATOM   3394  CA  ASP D  57      27.663 -16.450 -35.108  1.00 50.61           C  
ATOM   3395  C   ASP D  57      28.349 -16.626 -33.755  1.00 50.89           C  
ATOM   3396  O   ASP D  57      27.799 -16.275 -32.712  1.00 52.51           O  
ATOM   3397  CB  ASP D  57      27.544 -14.970 -35.449  1.00 49.23           C  
ATOM   3398  CG  ASP D  57      28.889 -14.320 -35.689  1.00 48.51           C  
ATOM   3399  OD1 ASP D  57      28.961 -13.406 -36.539  1.00 48.18           O  
ATOM   3400  OD2 ASP D  57      29.872 -14.715 -35.025  1.00 47.61           O  
ATOM   3401  N   PRO D  58      29.562 -17.187 -33.754  1.00 50.30           N  
ATOM   3402  CA  PRO D  58      30.317 -17.415 -32.517  1.00 49.98           C  
ATOM   3403  C   PRO D  58      30.871 -16.173 -31.818  1.00 49.51           C  
ATOM   3404  O   PRO D  58      31.249 -16.242 -30.647  1.00 50.24           O  
ATOM   3405  CB  PRO D  58      31.439 -18.336 -32.978  1.00 50.13           C  
ATOM   3406  CG  PRO D  58      31.726 -17.811 -34.348  1.00 50.12           C  
ATOM   3407  CD  PRO D  58      30.324 -17.665 -34.920  1.00 50.00           C  
ATOM   3408  N   HIS D  59      30.937 -15.048 -32.526  1.00 47.99           N  
ATOM   3409  CA  HIS D  59      31.486 -13.832 -31.927  1.00 46.65           C  
ATOM   3410  C   HIS D  59      30.464 -12.894 -31.279  1.00 44.29           C  
ATOM   3411  O   HIS D  59      30.748 -11.715 -31.052  1.00 43.21           O  
ATOM   3412  CB  HIS D  59      32.317 -13.083 -32.961  1.00 48.55           C  
ATOM   3413  CG  HIS D  59      33.439 -13.900 -33.513  1.00 52.20           C  
ATOM   3414  ND1 HIS D  59      34.504 -14.317 -32.744  1.00 52.71           N  
ATOM   3415  CD2 HIS D  59      33.636 -14.428 -34.746  1.00 52.43           C  
ATOM   3416  CE1 HIS D  59      35.309 -15.066 -33.477  1.00 52.74           C  
ATOM   3417  NE2 HIS D  59      34.803 -15.149 -34.696  1.00 52.83           N  
ATOM   3418  N   ILE D  60      29.287 -13.430 -30.971  1.00 41.44           N  
ATOM   3419  CA  ILE D  60      28.247 -12.653 -30.323  1.00 39.05           C  
ATOM   3420  C   ILE D  60      27.981 -13.164 -28.903  1.00 37.74           C  
ATOM   3421  O   ILE D  60      27.145 -12.618 -28.190  1.00 37.69           O  
ATOM   3422  CB  ILE D  60      26.915 -12.664 -31.132  1.00 38.47           C  
ATOM   3423  CG1 ILE D  60      26.265 -14.045 -31.081  1.00 36.76           C  
ATOM   3424  CG2 ILE D  60      27.178 -12.231 -32.575  1.00 37.37           C  
ATOM   3425  CD1 ILE D  60      24.946 -14.116 -31.849  1.00 35.91           C  
ATOM   3426  N   LYS D  61      28.679 -14.219 -28.494  1.00 36.41           N  
ATOM   3427  CA  LYS D  61      28.508 -14.738 -27.138  1.00 34.87           C  
ATOM   3428  C   LYS D  61      29.388 -13.820 -26.301  1.00 33.46           C  
ATOM   3429  O   LYS D  61      30.609 -13.774 -26.483  1.00 33.03           O  
ATOM   3430  CB  LYS D  61      28.979 -16.200 -27.032  1.00 33.58           C  
ATOM   3431  N   LEU D  62      28.756 -13.071 -25.403  1.00 31.97           N  
ATOM   3432  CA  LEU D  62      29.467 -12.109 -24.568  1.00 30.33           C  
ATOM   3433  C   LEU D  62      29.388 -12.465 -23.094  1.00 30.84           C  
ATOM   3434  O   LEU D  62      28.494 -13.194 -22.661  1.00 31.37           O  
ATOM   3435  CB  LEU D  62      28.877 -10.709 -24.777  1.00 27.03           C  
ATOM   3436  CG  LEU D  62      28.479 -10.318 -26.206  1.00 25.47           C  
ATOM   3437  CD1 LEU D  62      27.605  -9.083 -26.192  1.00 25.61           C  
ATOM   3438  CD2 LEU D  62      29.717 -10.092 -27.036  1.00 25.58           C  
ATOM   3439  N   GLN D  63      30.335 -11.945 -22.328  1.00 30.44           N  
ATOM   3440  CA  GLN D  63      30.369 -12.183 -20.896  1.00 29.73           C  
ATOM   3441  C   GLN D  63      30.365 -10.835 -20.186  1.00 29.95           C  
ATOM   3442  O   GLN D  63      31.330 -10.059 -20.295  1.00 29.71           O  
ATOM   3443  CB  GLN D  63      31.627 -12.952 -20.500  1.00 29.24           C  
ATOM   3444  CG  GLN D  63      31.751 -13.202 -19.002  1.00 28.85           C  
ATOM   3445  CD  GLN D  63      30.674 -14.134 -18.473  1.00 29.37           C  
ATOM   3446  OE1 GLN D  63      30.608 -15.306 -18.847  1.00 28.67           O  
ATOM   3447  NE2 GLN D  63      29.821 -13.612 -17.600  1.00 29.17           N  
ATOM   3448  N   LEU D  64      29.273 -10.558 -19.475  1.00 28.98           N  
ATOM   3449  CA  LEU D  64      29.141  -9.316 -18.727  1.00 29.16           C  
ATOM   3450  C   LEU D  64      29.702  -9.559 -17.326  1.00 29.54           C  
ATOM   3451  O   LEU D  64      29.532 -10.636 -16.756  1.00 29.06           O  
ATOM   3452  CB  LEU D  64      27.665  -8.905 -18.585  1.00 28.34           C  
ATOM   3453  CG  LEU D  64      26.740  -8.484 -19.740  1.00 27.77           C  
ATOM   3454  CD1 LEU D  64      26.329  -7.020 -19.519  1.00 27.20           C  
ATOM   3455  CD2 LEU D  64      27.404  -8.685 -21.097  1.00 25.28           C  
ATOM   3456  N   GLN D  65      30.372  -8.558 -16.773  1.00 28.80           N  
ATOM   3457  CA  GLN D  65      30.913  -8.680 -15.433  1.00 27.93           C  
ATOM   3458  C   GLN D  65      30.803  -7.318 -14.761  1.00 28.13           C  
ATOM   3459  O   GLN D  65      31.217  -6.304 -15.314  1.00 29.53           O  
ATOM   3460  CB  GLN D  65      32.373  -9.149 -15.480  1.00 28.67           C  
ATOM   3461  CG  GLN D  65      33.131  -9.027 -14.150  1.00 29.25           C  
ATOM   3462  CD  GLN D  65      32.505  -9.825 -13.014  1.00 30.90           C  
ATOM   3463  OE1 GLN D  65      32.460 -11.057 -13.054  1.00 31.30           O  
ATOM   3464  NE2 GLN D  65      32.023  -9.124 -11.988  1.00 30.61           N  
ATOM   3465  N   ALA D  66      30.214  -7.283 -13.576  1.00 27.89           N  
ATOM   3466  CA  ALA D  66      30.100  -6.020 -12.863  1.00 28.15           C  
ATOM   3467  C   ALA D  66      31.459  -5.694 -12.240  1.00 29.07           C  
ATOM   3468  O   ALA D  66      32.093  -6.560 -11.630  1.00 28.00           O  
ATOM   3469  CB  ALA D  66      29.039  -6.109 -11.772  1.00 26.79           C  
ATOM   3470  N   GLU D  67      31.913  -4.452 -12.409  1.00 29.55           N  
ATOM   3471  CA  GLU D  67      33.187  -4.039 -11.833  1.00 31.01           C  
ATOM   3472  C   GLU D  67      32.857  -3.375 -10.506  1.00 31.85           C  
ATOM   3473  O   GLU D  67      33.667  -3.342  -9.574  1.00 32.57           O  
ATOM   3474  CB  GLU D  67      33.900  -3.048 -12.741  1.00 30.27           C  
ATOM   3475  CG  GLU D  67      35.366  -2.919 -12.429  1.00 31.25           C  
ATOM   3476  CD  GLU D  67      36.092  -4.243 -12.552  1.00 32.23           C  
ATOM   3477  OE1 GLU D  67      35.598  -5.130 -13.293  1.00 32.07           O  
ATOM   3478  OE2 GLU D  67      37.164  -4.388 -11.920  1.00 31.97           O  
ATOM   3479  N   GLU D  68      31.642  -2.844 -10.446  1.00 32.20           N  
ATOM   3480  CA  GLU D  68      31.107  -2.190  -9.261  1.00 32.32           C  
ATOM   3481  C   GLU D  68      29.611  -2.027  -9.561  1.00 31.86           C  
ATOM   3482  O   GLU D  68      29.178  -2.271 -10.692  1.00 30.83           O  
ATOM   3483  CB  GLU D  68      31.781  -0.832  -9.034  1.00 33.10           C  
ATOM   3484  CG  GLU D  68      31.260   0.296  -9.920  1.00 35.06           C  
ATOM   3485  CD  GLU D  68      31.884   1.646  -9.582  1.00 35.88           C  
ATOM   3486  OE1 GLU D  68      32.178   1.884  -8.389  1.00 36.92           O  
ATOM   3487  OE2 GLU D  68      32.065   2.474 -10.503  1.00 35.16           O  
ATOM   3488  N   ARG D  69      28.823  -1.622  -8.569  1.00 31.31           N  
ATOM   3489  CA  ARG D  69      27.382  -1.483  -8.778  1.00 31.25           C  
ATOM   3490  C   ARG D  69      26.982  -0.748 -10.061  1.00 30.73           C  
ATOM   3491  O   ARG D  69      27.482   0.336 -10.351  1.00 31.82           O  
ATOM   3492  CB  ARG D  69      26.729  -0.791  -7.581  1.00 31.70           C  
ATOM   3493  CG  ARG D  69      25.212  -0.875  -7.607  1.00 34.30           C  
ATOM   3494  CD  ARG D  69      24.611  -0.529  -6.255  1.00 37.43           C  
ATOM   3495  NE  ARG D  69      24.342   0.894  -6.078  1.00 39.77           N  
ATOM   3496  CZ  ARG D  69      23.241   1.495  -6.514  1.00 42.38           C  
ATOM   3497  NH1 ARG D  69      22.316   0.786  -7.151  1.00 44.95           N  
ATOM   3498  NH2 ARG D  69      23.055   2.795  -6.310  1.00 43.28           N  
ATOM   3499  N   GLY D  70      26.081  -1.349 -10.832  1.00 29.30           N  
ATOM   3500  CA  GLY D  70      25.614  -0.720 -12.053  1.00 27.02           C  
ATOM   3501  C   GLY D  70      26.638  -0.509 -13.152  1.00 26.13           C  
ATOM   3502  O   GLY D  70      26.302   0.006 -14.211  1.00 25.75           O  
ATOM   3503  N   VAL D  71      27.878  -0.920 -12.922  1.00 25.89           N  
ATOM   3504  CA  VAL D  71      28.941  -0.765 -13.915  1.00 25.80           C  
ATOM   3505  C   VAL D  71      29.474  -2.123 -14.368  1.00 25.91           C  
ATOM   3506  O   VAL D  71      29.778  -2.977 -13.538  1.00 26.06           O  
ATOM   3507  CB  VAL D  71      30.101   0.050 -13.317  1.00 26.43           C  
ATOM   3508  CG1 VAL D  71      31.214   0.242 -14.351  1.00 24.37           C  
ATOM   3509  CG2 VAL D  71      29.564   1.383 -12.799  1.00 27.29           C  
ATOM   3510  N   VAL D  72      29.625  -2.310 -15.680  1.00 26.23           N  
ATOM   3511  CA  VAL D  72      30.096  -3.594 -16.217  1.00 25.38           C  
ATOM   3512  C   VAL D  72      31.114  -3.512 -17.362  1.00 25.76           C  
ATOM   3513  O   VAL D  72      31.345  -2.458 -17.952  1.00 26.29           O  
ATOM   3514  CB  VAL D  72      28.903  -4.429 -16.781  1.00 24.96           C  
ATOM   3515  CG1 VAL D  72      27.795  -4.520 -15.772  1.00 23.83           C  
ATOM   3516  CG2 VAL D  72      28.394  -3.796 -18.080  1.00 24.69           C  
ATOM   3517  N   SER D  73      31.705  -4.661 -17.668  1.00 25.59           N  
ATOM   3518  CA  SER D  73      32.632  -4.808 -18.777  1.00 26.27           C  
ATOM   3519  C   SER D  73      31.893  -5.807 -19.680  1.00 27.12           C  
ATOM   3520  O   SER D  73      31.088  -6.619 -19.196  1.00 27.40           O  
ATOM   3521  CB  SER D  73      33.939  -5.441 -18.322  1.00 25.85           C  
ATOM   3522  OG  SER D  73      33.789  -6.851 -18.227  1.00 28.91           O  
ATOM   3523  N   ILE D  74      32.151  -5.755 -20.979  1.00 26.71           N  
ATOM   3524  CA  ILE D  74      31.498  -6.673 -21.901  1.00 26.46           C  
ATOM   3525  C   ILE D  74      32.608  -7.352 -22.691  1.00 28.60           C  
ATOM   3526  O   ILE D  74      33.302  -6.725 -23.487  1.00 28.77           O  
ATOM   3527  CB  ILE D  74      30.533  -5.902 -22.831  1.00 25.89           C  
ATOM   3528  CG1 ILE D  74      29.429  -5.268 -21.982  1.00 25.14           C  
ATOM   3529  CG2 ILE D  74      29.928  -6.827 -23.878  1.00 25.01           C  
ATOM   3530  CD1 ILE D  74      28.635  -4.198 -22.681  1.00 22.40           C  
ATOM   3531  N   LYS D  75      32.795  -8.643 -22.459  1.00 30.30           N  
ATOM   3532  CA  LYS D  75      33.861  -9.353 -23.141  1.00 31.87           C  
ATOM   3533  C   LYS D  75      33.366 -10.318 -24.186  1.00 32.77           C  
ATOM   3534  O   LYS D  75      32.525 -11.167 -23.896  1.00 33.90           O  
ATOM   3535  CB  LYS D  75      34.697 -10.105 -22.118  1.00 32.64           C  
ATOM   3536  CG  LYS D  75      35.927 -10.779 -22.660  1.00 33.25           C  
ATOM   3537  CD  LYS D  75      36.733 -11.307 -21.501  1.00 34.41           C  
ATOM   3538  CE  LYS D  75      37.997 -11.991 -21.948  1.00 36.04           C  
ATOM   3539  NZ  LYS D  75      38.780 -12.376 -20.745  1.00 37.40           N  
ATOM   3540  N   GLY D  76      33.877 -10.176 -25.407  1.00 33.51           N  
ATOM   3541  CA  GLY D  76      33.499 -11.090 -26.466  1.00 34.87           C  
ATOM   3542  C   GLY D  76      34.229 -12.364 -26.096  1.00 36.67           C  
ATOM   3543  O   GLY D  76      35.457 -12.390 -26.086  1.00 37.02           O  
ATOM   3544  N   VAL D  77      33.496 -13.418 -25.764  1.00 38.02           N  
ATOM   3545  CA  VAL D  77      34.157 -14.647 -25.368  1.00 39.62           C  
ATOM   3546  C   VAL D  77      35.169 -15.146 -26.387  1.00 41.00           C  
ATOM   3547  O   VAL D  77      36.332 -15.323 -26.041  1.00 40.84           O  
ATOM   3548  CB  VAL D  77      33.154 -15.757 -25.067  1.00 39.61           C  
ATOM   3549  CG1 VAL D  77      33.905 -17.055 -24.800  1.00 39.78           C  
ATOM   3550  CG2 VAL D  77      32.314 -15.369 -23.853  1.00 39.05           C  
ATOM   3551  N   SER D  78      34.741 -15.367 -27.632  1.00 42.44           N  
ATOM   3552  CA  SER D  78      35.657 -15.845 -28.677  1.00 43.96           C  
ATOM   3553  C   SER D  78      36.816 -14.873 -28.880  1.00 44.84           C  
ATOM   3554  O   SER D  78      37.980 -15.209 -28.650  1.00 44.79           O  
ATOM   3555  CB  SER D  78      34.937 -16.001 -30.013  1.00 44.44           C  
ATOM   3556  OG  SER D  78      33.653 -16.554 -29.833  1.00 46.97           O  
ATOM   3557  N   ALA D  79      36.482 -13.666 -29.324  1.00 45.36           N  
ATOM   3558  CA  ALA D  79      37.470 -12.628 -29.560  1.00 45.88           C  
ATOM   3559  C   ALA D  79      38.390 -12.429 -28.361  1.00 46.37           C  
ATOM   3560  O   ALA D  79      39.480 -11.876 -28.489  1.00 46.46           O  
ATOM   3561  CB  ALA D  79      36.763 -11.323 -29.887  1.00 46.53           C  
ATOM   3562  N   ASN D  80      37.949 -12.892 -27.198  1.00 46.91           N  
ATOM   3563  CA  ASN D  80      38.711 -12.727 -25.972  1.00 46.90           C  
ATOM   3564  C   ASN D  80      39.157 -11.261 -25.826  1.00 47.07           C  
ATOM   3565  O   ASN D  80      40.269 -10.967 -25.373  1.00 47.23           O  
ATOM   3566  CB  ASN D  80      39.917 -13.654 -25.972  1.00 46.33           C  
ATOM   3567  CG  ASN D  80      40.633 -13.661 -24.640  1.00 46.97           C  
ATOM   3568  OD1 ASN D  80      39.997 -13.748 -23.586  1.00 46.93           O  
ATOM   3569  ND2 ASN D  80      41.960 -13.579 -24.676  1.00 45.85           N  
ATOM   3570  N   ARG D  81      38.277 -10.346 -26.228  1.00 46.55           N  
ATOM   3571  CA  ARG D  81      38.549  -8.919 -26.131  1.00 46.92           C  
ATOM   3572  C   ARG D  81      37.407  -8.223 -25.392  1.00 46.10           C  
ATOM   3573  O   ARG D  81      36.288  -8.737 -25.333  1.00 46.73           O  
ATOM   3574  CB  ARG D  81      38.704  -8.299 -27.520  1.00 48.59           C  
ATOM   3575  CG  ARG D  81      39.869  -8.828 -28.337  1.00 50.48           C  
ATOM   3576  CD  ARG D  81      40.216  -7.862 -29.470  1.00 52.62           C  
ATOM   3577  NE  ARG D  81      41.266  -8.371 -30.354  1.00 54.10           N  
ATOM   3578  CZ  ARG D  81      42.204  -7.618 -30.931  1.00 54.16           C  
ATOM   3579  NH1 ARG D  81      42.244  -6.303 -30.722  1.00 52.64           N  
ATOM   3580  NH2 ARG D  81      43.105  -8.183 -31.724  1.00 53.42           N  
ATOM   3581  N   TYR D  82      37.690  -7.050 -24.836  1.00 43.91           N  
ATOM   3582  CA  TYR D  82      36.690  -6.292 -24.100  1.00 42.56           C  
ATOM   3583  C   TYR D  82      36.147  -5.123 -24.914  1.00 41.22           C  
ATOM   3584  O   TYR D  82      36.908  -4.400 -25.545  1.00 41.25           O  
ATOM   3585  CB  TYR D  82      37.293  -5.766 -22.794  1.00 43.00           C  
ATOM   3586  CG  TYR D  82      37.750  -6.856 -21.843  1.00 43.56           C  
ATOM   3587  CD1 TYR D  82      38.924  -7.580 -22.081  1.00 42.87           C  
ATOM   3588  CD2 TYR D  82      36.973  -7.209 -20.737  1.00 43.17           C  
ATOM   3589  CE1 TYR D  82      39.304  -8.629 -21.243  1.00 42.25           C  
ATOM   3590  CE2 TYR D  82      37.346  -8.257 -19.899  1.00 43.14           C  
ATOM   3591  CZ  TYR D  82      38.505  -8.964 -20.158  1.00 42.82           C  
ATOM   3592  OH  TYR D  82      38.838 -10.029 -19.353  1.00 42.30           O  
ATOM   3593  N   LEU D  83      34.830  -4.946 -24.900  1.00 39.72           N  
ATOM   3594  CA  LEU D  83      34.201  -3.841 -25.619  1.00 38.50           C  
ATOM   3595  C   LEU D  83      34.739  -2.557 -25.025  1.00 38.32           C  
ATOM   3596  O   LEU D  83      34.895  -2.456 -23.810  1.00 38.62           O  
ATOM   3597  CB  LEU D  83      32.683  -3.854 -25.441  1.00 36.98           C  
ATOM   3598  CG  LEU D  83      31.971  -2.682 -26.119  1.00 35.29           C  
ATOM   3599  CD1 LEU D  83      31.981  -2.894 -27.612  1.00 34.33           C  
ATOM   3600  CD2 LEU D  83      30.555  -2.578 -25.626  1.00 35.22           C  
ATOM   3601  N   ALA D  84      35.013  -1.578 -25.879  1.00 38.07           N  
ATOM   3602  CA  ALA D  84      35.544  -0.304 -25.427  1.00 38.34           C  
ATOM   3603  C   ALA D  84      35.122   0.824 -26.355  1.00 39.08           C  
ATOM   3604  O   ALA D  84      34.947   0.624 -27.560  1.00 39.07           O  
ATOM   3605  CB  ALA D  84      37.062  -0.365 -25.355  1.00 35.58           C  
ATOM   3606  N   MET D  85      34.951   2.010 -25.782  1.00 40.18           N  
ATOM   3607  CA  MET D  85      34.581   3.188 -26.554  1.00 41.04           C  
ATOM   3608  C   MET D  85      35.707   4.214 -26.419  1.00 42.12           C  
ATOM   3609  O   MET D  85      35.971   4.725 -25.325  1.00 41.70           O  
ATOM   3610  CB  MET D  85      33.276   3.791 -26.043  1.00 40.19           C  
ATOM   3611  CG  MET D  85      32.804   4.952 -26.898  1.00 41.51           C  
ATOM   3612  SD  MET D  85      31.409   5.863 -26.208  1.00 42.98           S  
ATOM   3613  CE  MET D  85      30.043   4.790 -26.672  1.00 41.73           C  
ATOM   3614  N   LYS D  86      36.364   4.499 -27.541  1.00 43.27           N  
ATOM   3615  CA  LYS D  86      37.473   5.442 -27.599  1.00 44.29           C  
ATOM   3616  C   LYS D  86      37.038   6.912 -27.527  1.00 45.08           C  
ATOM   3617  O   LYS D  86      35.862   7.242 -27.699  1.00 44.99           O  
ATOM   3618  CB  LYS D  86      38.272   5.195 -28.882  1.00 43.80           C  
ATOM   3619  N   GLU D  87      38.009   7.786 -27.273  1.00 46.20           N  
ATOM   3620  CA  GLU D  87      37.781   9.226 -27.167  1.00 47.16           C  
ATOM   3621  C   GLU D  87      36.849   9.802 -28.239  1.00 48.12           C  
ATOM   3622  O   GLU D  87      35.981  10.621 -27.938  1.00 48.74           O  
ATOM   3623  CB  GLU D  87      39.126   9.965 -27.208  1.00 46.85           C  
ATOM   3624  N   ASP D  88      37.029   9.371 -29.484  1.00 48.68           N  
ATOM   3625  CA  ASP D  88      36.216   9.850 -30.599  1.00 49.40           C  
ATOM   3626  C   ASP D  88      34.782   9.338 -30.594  1.00 49.90           C  
ATOM   3627  O   ASP D  88      33.920   9.903 -31.262  1.00 51.61           O  
ATOM   3628  CB  ASP D  88      36.866   9.460 -31.933  1.00 50.62           C  
ATOM   3629  CG  ASP D  88      37.068   7.953 -32.077  1.00 51.95           C  
ATOM   3630  OD1 ASP D  88      37.386   7.487 -33.192  1.00 52.67           O  
ATOM   3631  OD2 ASP D  88      36.920   7.227 -31.075  1.00 53.63           O  
ATOM   3632  N   GLY D  89      34.526   8.267 -29.850  1.00 49.46           N  
ATOM   3633  CA  GLY D  89      33.189   7.704 -29.816  1.00 48.69           C  
ATOM   3634  C   GLY D  89      33.117   6.410 -30.606  1.00 49.10           C  
ATOM   3635  O   GLY D  89      32.072   5.764 -30.666  1.00 48.60           O  
ATOM   3636  N   ARG D  90      34.234   6.032 -31.219  1.00 48.90           N  
ATOM   3637  CA  ARG D  90      34.304   4.799 -31.999  1.00 48.80           C  
ATOM   3638  C   ARG D  90      34.301   3.603 -31.050  1.00 48.46           C  
ATOM   3639  O   ARG D  90      34.763   3.708 -29.912  1.00 48.02           O  
ATOM   3640  CB  ARG D  90      35.578   4.781 -32.868  1.00 48.33           C  
ATOM   3641  N   LEU D  91      33.767   2.476 -31.515  1.00 48.37           N  
ATOM   3642  CA  LEU D  91      33.717   1.263 -30.698  1.00 48.56           C  
ATOM   3643  C   LEU D  91      34.647   0.188 -31.206  1.00 48.61           C  
ATOM   3644  O   LEU D  91      34.693  -0.085 -32.405  1.00 49.48           O  
ATOM   3645  CB  LEU D  91      32.304   0.675 -30.650  1.00 48.94           C  
ATOM   3646  CG  LEU D  91      31.256   1.375 -29.780  1.00 49.63           C  
ATOM   3647  CD1 LEU D  91      30.020   0.489 -29.677  1.00 48.68           C  
ATOM   3648  CD2 LEU D  91      31.837   1.652 -28.397  1.00 49.16           C  
ATOM   3649  N   LEU D  92      35.396  -0.418 -30.293  1.00 48.56           N  
ATOM   3650  CA  LEU D  92      36.304  -1.502 -30.652  1.00 48.35           C  
ATOM   3651  C   LEU D  92      36.505  -2.442 -29.465  1.00 48.29           C  
ATOM   3652  O   LEU D  92      36.021  -2.177 -28.367  1.00 47.92           O  
ATOM   3653  CB  LEU D  92      37.640  -0.946 -31.142  1.00 47.74           C  
ATOM   3654  CG  LEU D  92      38.471  -0.061 -30.218  1.00 47.92           C  
ATOM   3655  CD1 LEU D  92      38.911  -0.821 -28.976  1.00 47.50           C  
ATOM   3656  CD2 LEU D  92      39.683   0.415 -31.003  1.00 48.64           C  
ATOM   3657  N   ALA D  93      37.212  -3.543 -29.685  1.00 48.40           N  
ATOM   3658  CA  ALA D  93      37.447  -4.508 -28.619  1.00 48.63           C  
ATOM   3659  C   ALA D  93      38.935  -4.663 -28.353  1.00 48.77           C  
ATOM   3660  O   ALA D  93      39.688  -5.062 -29.236  1.00 49.63           O  
ATOM   3661  CB  ALA D  93      36.846  -5.846 -28.994  1.00 48.44           C  
ATOM   3662  N   SER D  94      39.355  -4.351 -27.131  1.00 48.48           N  
ATOM   3663  CA  SER D  94      40.762  -4.443 -26.769  1.00 47.93           C  
ATOM   3664  C   SER D  94      41.091  -5.732 -26.035  1.00 48.37           C  
ATOM   3665  O   SER D  94      40.268  -6.259 -25.280  1.00 48.95           O  
ATOM   3666  CB  SER D  94      41.152  -3.256 -25.893  1.00 47.22           C  
ATOM   3667  OG  SER D  94      40.515  -3.333 -24.640  1.00 46.64           O  
ATOM   3668  N   LYS D  95      42.305  -6.230 -26.257  1.00 48.20           N  
ATOM   3669  CA  LYS D  95      42.769  -7.454 -25.616  1.00 47.40           C  
ATOM   3670  C   LYS D  95      42.920  -7.200 -24.113  1.00 46.79           C  
ATOM   3671  O   LYS D  95      42.697  -8.092 -23.282  1.00 46.05           O  
ATOM   3672  CB  LYS D  95      44.119  -7.870 -26.219  1.00 46.82           C  
ATOM   3673  N   SER D  96      43.277  -5.969 -23.767  1.00 45.87           N  
ATOM   3674  CA  SER D  96      43.477  -5.627 -22.367  1.00 46.52           C  
ATOM   3675  C   SER D  96      42.470  -4.615 -21.824  1.00 45.78           C  
ATOM   3676  O   SER D  96      42.215  -3.581 -22.441  1.00 45.85           O  
ATOM   3677  CB  SER D  96      44.897  -5.088 -22.160  1.00 47.74           C  
ATOM   3678  OG  SER D  96      45.092  -3.879 -22.879  1.00 49.84           O  
ATOM   3679  N   VAL D  97      41.924  -4.924 -20.651  1.00 44.47           N  
ATOM   3680  CA  VAL D  97      40.948  -4.083 -19.972  1.00 43.79           C  
ATOM   3681  C   VAL D  97      41.525  -2.715 -19.602  1.00 43.87           C  
ATOM   3682  O   VAL D  97      42.554  -2.622 -18.941  1.00 43.28           O  
ATOM   3683  CB  VAL D  97      40.451  -4.793 -18.686  1.00 44.13           C  
ATOM   3684  CG1 VAL D  97      39.417  -3.944 -17.964  1.00 43.82           C  
ATOM   3685  CG2 VAL D  97      39.871  -6.158 -19.044  1.00 44.21           C  
ATOM   3686  N   THR D  98      40.844  -1.656 -20.027  1.00 43.64           N  
ATOM   3687  CA  THR D  98      41.280  -0.295 -19.744  1.00 42.83           C  
ATOM   3688  C   THR D  98      40.100   0.428 -19.115  1.00 42.13           C  
ATOM   3689  O   THR D  98      39.066  -0.177 -18.885  1.00 42.56           O  
ATOM   3690  CB  THR D  98      41.676   0.425 -21.043  1.00 43.14           C  
ATOM   3691  OG1 THR D  98      40.494   0.801 -21.766  1.00 44.97           O  
ATOM   3692  CG2 THR D  98      42.505  -0.501 -21.919  1.00 42.55           C  
ATOM   3693  N   ASP D  99      40.244   1.718 -18.856  1.00 41.81           N  
ATOM   3694  CA  ASP D  99      39.172   2.491 -18.255  1.00 42.20           C  
ATOM   3695  C   ASP D  99      38.065   2.851 -19.250  1.00 42.21           C  
ATOM   3696  O   ASP D  99      37.083   3.497 -18.893  1.00 42.47           O  
ATOM   3697  CB  ASP D  99      39.759   3.761 -17.627  1.00 43.81           C  
ATOM   3698  CG  ASP D  99      40.336   4.732 -18.661  1.00 46.15           C  
ATOM   3699  OD1 ASP D  99      40.876   4.286 -19.703  1.00 47.20           O  
ATOM   3700  OD2 ASP D  99      40.261   5.957 -18.411  1.00 47.24           O  
ATOM   3701  N   GLU D 100      38.228   2.434 -20.501  1.00 41.70           N  
ATOM   3702  CA  GLU D 100      37.231   2.714 -21.532  1.00 41.44           C  
ATOM   3703  C   GLU D 100      36.419   1.453 -21.826  1.00 40.08           C  
ATOM   3704  O   GLU D 100      35.670   1.393 -22.796  1.00 39.30           O  
ATOM   3705  CB  GLU D 100      37.900   3.177 -22.828  1.00 41.83           C  
ATOM   3706  CG  GLU D 100      38.855   4.350 -22.701  1.00 41.84           C  
ATOM   3707  CD  GLU D 100      39.508   4.675 -24.039  1.00 42.32           C  
ATOM   3708  OE1 GLU D 100      40.044   3.738 -24.682  1.00 40.92           O  
ATOM   3709  OE2 GLU D 100      39.482   5.858 -24.450  1.00 42.26           O  
ATOM   3710  N   CYS D 101      36.590   0.442 -20.988  1.00 38.59           N  
ATOM   3711  CA  CYS D 101      35.874  -0.817 -21.139  1.00 37.33           C  
ATOM   3712  C   CYS D 101      34.748  -0.981 -20.119  1.00 36.56           C  
ATOM   3713  O   CYS D 101      34.252  -2.090 -19.914  1.00 36.93           O  
ATOM   3714  CB  CYS D 101      36.838  -1.986 -20.986  1.00 37.35           C  
ATOM   3715  SG  CYS D 101      37.977  -2.168 -22.343  1.00 35.29           S  
ATOM   3716  N   PHE D 102      34.346   0.120 -19.489  1.00 34.61           N  
ATOM   3717  CA  PHE D 102      33.300   0.079 -18.488  1.00 32.90           C  
ATOM   3718  C   PHE D 102      32.111   0.922 -18.882  1.00 32.34           C  
ATOM   3719  O   PHE D 102      32.257   2.040 -19.365  1.00 33.06           O  
ATOM   3720  CB  PHE D 102      33.880   0.502 -17.141  1.00 33.49           C  
ATOM   3721  CG  PHE D 102      34.931  -0.455 -16.632  1.00 34.29           C  
ATOM   3722  CD1 PHE D 102      34.569  -1.723 -16.182  1.00 32.87           C  
ATOM   3723  CD2 PHE D 102      36.284  -0.127 -16.686  1.00 33.38           C  
ATOM   3724  CE1 PHE D 102      35.526  -2.643 -15.801  1.00 32.80           C  
ATOM   3725  CE2 PHE D 102      37.248  -1.044 -16.307  1.00 32.86           C  
ATOM   3726  CZ  PHE D 102      36.866  -2.308 -15.863  1.00 34.41           C  
ATOM   3727  N   PHE D 103      30.923   0.361 -18.681  1.00 30.87           N  
ATOM   3728  CA  PHE D 103      29.691   1.020 -19.058  1.00 29.81           C  
ATOM   3729  C   PHE D 103      28.640   0.891 -17.970  1.00 30.87           C  
ATOM   3730  O   PHE D 103      28.557  -0.151 -17.302  1.00 31.87           O  
ATOM   3731  CB  PHE D 103      29.170   0.376 -20.339  1.00 27.20           C  
ATOM   3732  CG  PHE D 103      30.195   0.295 -21.432  1.00 25.85           C  
ATOM   3733  CD1 PHE D 103      30.313   1.325 -22.378  1.00 25.26           C  
ATOM   3734  CD2 PHE D 103      31.073  -0.787 -21.501  1.00 22.73           C  
ATOM   3735  CE1 PHE D 103      31.297   1.278 -23.382  1.00 22.66           C  
ATOM   3736  CE2 PHE D 103      32.059  -0.843 -22.497  1.00 22.10           C  
ATOM   3737  CZ  PHE D 103      32.170   0.192 -23.437  1.00 22.16           C  
ATOM   3738  N   PHE D 104      27.845   1.945 -17.785  1.00 30.16           N  
ATOM   3739  CA  PHE D 104      26.767   1.908 -16.812  1.00 29.81           C  
ATOM   3740  C   PHE D 104      25.668   1.091 -17.474  1.00 29.49           C  
ATOM   3741  O   PHE D 104      25.231   1.406 -18.579  1.00 28.64           O  
ATOM   3742  CB  PHE D 104      26.206   3.307 -16.510  1.00 30.11           C  
ATOM   3743  CG  PHE D 104      27.169   4.228 -15.807  1.00 30.09           C  
ATOM   3744  CD1 PHE D 104      27.853   5.210 -16.513  1.00 29.96           C  
ATOM   3745  CD2 PHE D 104      27.378   4.129 -14.437  1.00 30.58           C  
ATOM   3746  CE1 PHE D 104      28.732   6.079 -15.856  1.00 30.34           C  
ATOM   3747  CE2 PHE D 104      28.260   5.000 -13.777  1.00 31.01           C  
ATOM   3748  CZ  PHE D 104      28.933   5.970 -14.487  1.00 29.16           C  
ATOM   3749  N   GLU D 105      25.246   0.020 -16.822  1.00 30.15           N  
ATOM   3750  CA  GLU D 105      24.183  -0.777 -17.379  1.00 31.20           C  
ATOM   3751  C   GLU D 105      22.911  -0.326 -16.712  1.00 32.30           C  
ATOM   3752  O   GLU D 105      22.818  -0.241 -15.487  1.00 32.42           O  
ATOM   3753  CB  GLU D 105      24.385  -2.258 -17.120  1.00 31.97           C  
ATOM   3754  CG  GLU D 105      23.250  -3.096 -17.694  1.00 31.34           C  
ATOM   3755  CD  GLU D 105      23.347  -4.527 -17.276  1.00 32.56           C  
ATOM   3756  OE1 GLU D 105      23.358  -4.764 -16.046  1.00 32.85           O  
ATOM   3757  OE2 GLU D 105      23.422  -5.406 -18.166  1.00 33.52           O  
ATOM   3758  N   ARG D 106      21.917  -0.042 -17.532  1.00 33.88           N  
ATOM   3759  CA  ARG D 106      20.658   0.430 -17.022  1.00 33.99           C  
ATOM   3760  C   ARG D 106      19.526  -0.310 -17.687  1.00 32.74           C  
ATOM   3761  O   ARG D 106      19.529  -0.510 -18.897  1.00 31.54           O  
ATOM   3762  CB  ARG D 106      20.524   1.931 -17.303  1.00 36.33           C  
ATOM   3763  CG  ARG D 106      19.443   2.609 -16.499  1.00 39.98           C  
ATOM   3764  CD  ARG D 106      19.136   3.972 -17.044  1.00 43.26           C  
ATOM   3765  NE  ARG D 106      18.267   4.714 -16.137  1.00 48.36           N  
ATOM   3766  CZ  ARG D 106      17.758   5.914 -16.406  1.00 50.72           C  
ATOM   3767  NH1 ARG D 106      18.038   6.505 -17.566  1.00 51.35           N  
ATOM   3768  NH2 ARG D 106      16.963   6.522 -15.524  1.00 51.04           N  
ATOM   3769  N   LEU D 107      18.571  -0.727 -16.868  1.00 34.01           N  
ATOM   3770  CA  LEU D 107      17.367  -1.409 -17.318  1.00 34.25           C  
ATOM   3771  C   LEU D 107      16.332  -0.291 -17.411  1.00 34.84           C  
ATOM   3772  O   LEU D 107      15.754   0.103 -16.414  1.00 34.88           O  
ATOM   3773  CB  LEU D 107      16.942  -2.439 -16.273  1.00 33.05           C  
ATOM   3774  CG  LEU D 107      15.548  -3.077 -16.363  1.00 33.44           C  
ATOM   3775  CD1 LEU D 107      15.146  -3.359 -17.803  1.00 32.87           C  
ATOM   3776  CD2 LEU D 107      15.569  -4.374 -15.566  1.00 33.28           C  
ATOM   3777  N   GLU D 108      16.119   0.236 -18.608  1.00 36.31           N  
ATOM   3778  CA  GLU D 108      15.179   1.330 -18.789  1.00 38.48           C  
ATOM   3779  C   GLU D 108      13.735   0.924 -18.494  1.00 39.06           C  
ATOM   3780  O   GLU D 108      13.407  -0.261 -18.386  1.00 39.79           O  
ATOM   3781  CB  GLU D 108      15.278   1.880 -20.218  1.00 40.67           C  
ATOM   3782  CG  GLU D 108      16.691   2.220 -20.685  1.00 44.23           C  
ATOM   3783  CD  GLU D 108      17.286   3.440 -19.989  1.00 47.92           C  
ATOM   3784  OE1 GLU D 108      18.380   3.881 -20.412  1.00 49.62           O  
ATOM   3785  OE2 GLU D 108      16.673   3.962 -19.025  1.00 49.67           O  
ATOM   3786  N   SER D 109      12.880   1.931 -18.372  1.00 38.91           N  
ATOM   3787  CA  SER D 109      11.461   1.740 -18.095  1.00 38.86           C  
ATOM   3788  C   SER D 109      10.773   0.899 -19.166  1.00 37.54           C  
ATOM   3789  O   SER D 109       9.730   0.296 -18.919  1.00 37.73           O  
ATOM   3790  CB  SER D 109      10.783   3.110 -18.024  1.00 41.16           C  
ATOM   3791  OG  SER D 109      11.122   3.886 -19.173  1.00 43.22           O  
ATOM   3792  N   ASN D 110      11.352   0.879 -20.360  1.00 36.26           N  
ATOM   3793  CA  ASN D 110      10.793   0.132 -21.484  1.00 34.72           C  
ATOM   3794  C   ASN D 110      11.283  -1.321 -21.492  1.00 34.25           C  
ATOM   3795  O   ASN D 110      10.973  -2.088 -22.410  1.00 35.25           O  
ATOM   3796  CB  ASN D 110      11.192   0.819 -22.788  1.00 34.39           C  
ATOM   3797  CG  ASN D 110      12.701   0.816 -23.009  1.00 34.77           C  
ATOM   3798  OD1 ASN D 110      13.479   0.506 -22.094  1.00 33.59           O  
ATOM   3799  ND2 ASN D 110      13.120   1.166 -24.225  1.00 34.19           N  
ATOM   3800  N   ASN D 111      12.055  -1.680 -20.468  1.00 32.32           N  
ATOM   3801  CA  ASN D 111      12.601  -3.023 -20.303  1.00 31.08           C  
ATOM   3802  C   ASN D 111      13.685  -3.467 -21.244  1.00 30.66           C  
ATOM   3803  O   ASN D 111      13.822  -4.658 -21.509  1.00 29.98           O  
ATOM   3804  CB  ASN D 111      11.514  -4.078 -20.317  1.00 32.44           C  
ATOM   3805  CG  ASN D 111      10.797  -4.154 -19.008  1.00 33.79           C  
ATOM   3806  OD1 ASN D 111      11.392  -3.910 -17.952  1.00 34.66           O  
ATOM   3807  ND2 ASN D 111       9.515  -4.503 -19.053  1.00 33.36           N  
ATOM   3808  N   TYR D 112      14.448  -2.508 -21.750  1.00 29.74           N  
ATOM   3809  CA  TYR D 112      15.585  -2.797 -22.601  1.00 27.92           C  
ATOM   3810  C   TYR D 112      16.754  -2.272 -21.781  1.00 28.25           C  
ATOM   3811  O   TYR D 112      16.550  -1.498 -20.846  1.00 28.84           O  
ATOM   3812  CB  TYR D 112      15.491  -2.019 -23.903  1.00 29.37           C  
ATOM   3813  CG  TYR D 112      14.646  -2.675 -24.967  1.00 30.13           C  
ATOM   3814  CD1 TYR D 112      15.166  -3.700 -25.759  1.00 30.37           C  
ATOM   3815  CD2 TYR D 112      13.332  -2.253 -25.207  1.00 29.37           C  
ATOM   3816  CE1 TYR D 112      14.399  -4.283 -26.769  1.00 29.61           C  
ATOM   3817  CE2 TYR D 112      12.561  -2.834 -26.213  1.00 28.22           C  
ATOM   3818  CZ  TYR D 112      13.102  -3.846 -26.990  1.00 27.96           C  
ATOM   3819  OH  TYR D 112      12.362  -4.429 -27.993  1.00 27.45           O  
ATOM   3820  N   ASN D 113      17.971  -2.698 -22.100  1.00 27.59           N  
ATOM   3821  CA  ASN D 113      19.154  -2.216 -21.387  1.00 26.64           C  
ATOM   3822  C   ASN D 113      19.887  -1.184 -22.222  1.00 27.13           C  
ATOM   3823  O   ASN D 113      19.795  -1.184 -23.450  1.00 27.95           O  
ATOM   3824  CB  ASN D 113      20.133  -3.349 -21.113  1.00 25.33           C  
ATOM   3825  CG  ASN D 113      19.654  -4.281 -20.058  1.00 26.67           C  
ATOM   3826  OD1 ASN D 113      18.506  -4.196 -19.615  1.00 28.48           O  
ATOM   3827  ND2 ASN D 113      20.521  -5.194 -19.641  1.00 25.93           N  
ATOM   3828  N   THR D 114      20.615  -0.303 -21.554  1.00 27.66           N  
ATOM   3829  CA  THR D 114      21.407   0.703 -22.250  1.00 27.77           C  
ATOM   3830  C   THR D 114      22.793   0.638 -21.616  1.00 28.99           C  
ATOM   3831  O   THR D 114      22.941   0.349 -20.420  1.00 28.95           O  
ATOM   3832  CB  THR D 114      20.813   2.127 -22.097  1.00 26.53           C  
ATOM   3833  OG1 THR D 114      20.688   2.459 -20.710  1.00 25.64           O  
ATOM   3834  CG2 THR D 114      19.448   2.199 -22.749  1.00 26.40           C  
ATOM   3835  N   TYR D 115      23.813   0.885 -22.416  1.00 29.06           N  
ATOM   3836  CA  TYR D 115      25.156   0.827 -21.900  1.00 29.23           C  
ATOM   3837  C   TYR D 115      25.836   2.137 -22.199  1.00 31.71           C  
ATOM   3838  O   TYR D 115      26.243   2.398 -23.329  1.00 32.61           O  
ATOM   3839  CB  TYR D 115      25.877  -0.355 -22.532  1.00 26.90           C  
ATOM   3840  CG  TYR D 115      25.279  -1.668 -22.088  1.00 24.08           C  
ATOM   3841  CD1 TYR D 115      25.592  -2.209 -20.841  1.00 23.82           C  
ATOM   3842  CD2 TYR D 115      24.342  -2.330 -22.875  1.00 22.03           C  
ATOM   3843  CE1 TYR D 115      24.986  -3.377 -20.385  1.00 22.83           C  
ATOM   3844  CE2 TYR D 115      23.722  -3.492 -22.433  1.00 21.29           C  
ATOM   3845  CZ  TYR D 115      24.048  -4.015 -21.187  1.00 22.26           C  
ATOM   3846  OH  TYR D 115      23.449  -5.174 -20.735  1.00 20.80           O  
ATOM   3847  N   ARG D 116      25.937   2.960 -21.159  1.00 33.60           N  
ATOM   3848  CA  ARG D 116      26.541   4.282 -21.253  1.00 34.61           C  
ATOM   3849  C   ARG D 116      27.985   4.256 -20.758  1.00 34.59           C  
ATOM   3850  O   ARG D 116      28.255   3.801 -19.654  1.00 34.21           O  
ATOM   3851  CB  ARG D 116      25.709   5.262 -20.423  1.00 35.85           C  
ATOM   3852  CG  ARG D 116      25.953   6.735 -20.714  1.00 37.74           C  
ATOM   3853  CD  ARG D 116      24.856   7.561 -20.059  1.00 37.68           C  
ATOM   3854  NE  ARG D 116      24.716   7.225 -18.648  1.00 37.85           N  
ATOM   3855  CZ  ARG D 116      25.616   7.530 -17.725  1.00 38.47           C  
ATOM   3856  NH1 ARG D 116      26.715   8.181 -18.068  1.00 41.03           N  
ATOM   3857  NH2 ARG D 116      25.424   7.185 -16.465  1.00 37.75           N  
ATOM   3858  N   SER D 117      28.908   4.732 -21.588  1.00 35.32           N  
ATOM   3859  CA  SER D 117      30.326   4.757 -21.226  1.00 35.83           C  
ATOM   3860  C   SER D 117      30.541   5.455 -19.893  1.00 36.74           C  
ATOM   3861  O   SER D 117      29.985   6.533 -19.652  1.00 36.68           O  
ATOM   3862  CB  SER D 117      31.140   5.482 -22.306  1.00 35.46           C  
ATOM   3863  OG  SER D 117      32.434   5.828 -21.837  1.00 32.77           O  
ATOM   3864  N   ARG D 118      31.344   4.846 -19.026  1.00 37.56           N  
ATOM   3865  CA  ARG D 118      31.610   5.459 -17.737  1.00 39.25           C  
ATOM   3866  C   ARG D 118      32.647   6.561 -17.906  1.00 40.52           C  
ATOM   3867  O   ARG D 118      32.667   7.519 -17.136  1.00 41.35           O  
ATOM   3868  CB  ARG D 118      32.102   4.429 -16.716  1.00 38.05           C  
ATOM   3869  CG  ARG D 118      32.229   5.019 -15.314  1.00 38.66           C  
ATOM   3870  CD  ARG D 118      32.604   3.982 -14.275  1.00 38.67           C  
ATOM   3871  NE  ARG D 118      33.926   3.413 -14.520  1.00 39.48           N  
ATOM   3872  CZ  ARG D 118      34.546   2.589 -13.679  1.00 39.60           C  
ATOM   3873  NH1 ARG D 118      33.962   2.237 -12.543  1.00 39.79           N  
ATOM   3874  NH2 ARG D 118      35.749   2.119 -13.971  1.00 39.44           N  
ATOM   3875  N   LYS D 119      33.502   6.427 -18.915  1.00 41.83           N  
ATOM   3876  CA  LYS D 119      34.525   7.440 -19.169  1.00 42.91           C  
ATOM   3877  C   LYS D 119      33.903   8.652 -19.878  1.00 42.81           C  
ATOM   3878  O   LYS D 119      33.996   9.782 -19.397  1.00 42.68           O  
ATOM   3879  CB  LYS D 119      35.658   6.841 -20.007  1.00 44.11           C  
ATOM   3880  CG  LYS D 119      36.837   7.782 -20.195  1.00 46.41           C  
ATOM   3881  CD  LYS D 119      38.154   7.028 -20.303  1.00 46.70           C  
ATOM   3882  CE  LYS D 119      39.305   8.002 -20.456  1.00 47.38           C  
ATOM   3883  NZ  LYS D 119      40.611   7.306 -20.590  1.00 49.62           N  
ATOM   3884  N   TYR D 120      33.258   8.404 -21.015  1.00 42.93           N  
ATOM   3885  CA  TYR D 120      32.589   9.451 -21.779  1.00 42.57           C  
ATOM   3886  C   TYR D 120      31.103   9.292 -21.451  1.00 42.33           C  
ATOM   3887  O   TYR D 120      30.333   8.672 -22.191  1.00 43.04           O  
ATOM   3888  CB  TYR D 120      32.896   9.254 -23.264  1.00 42.70           C  
ATOM   3889  CG  TYR D 120      34.367   8.974 -23.470  1.00 42.80           C  
ATOM   3890  CD1 TYR D 120      35.327   9.874 -23.027  1.00 43.23           C  
ATOM   3891  CD2 TYR D 120      34.802   7.765 -24.001  1.00 43.07           C  
ATOM   3892  CE1 TYR D 120      36.690   9.576 -23.094  1.00 44.23           C  
ATOM   3893  CE2 TYR D 120      36.160   7.455 -24.073  1.00 44.11           C  
ATOM   3894  CZ  TYR D 120      37.103   8.366 -23.612  1.00 44.40           C  
ATOM   3895  OH  TYR D 120      38.450   8.064 -23.639  1.00 43.81           O  
ATOM   3896  N   THR D 121      30.729   9.877 -20.318  1.00 41.26           N  
ATOM   3897  CA  THR D 121      29.388   9.791 -19.760  1.00 41.30           C  
ATOM   3898  C   THR D 121      28.135  10.189 -20.535  1.00 41.01           C  
ATOM   3899  O   THR D 121      27.031  10.095 -19.994  1.00 40.82           O  
ATOM   3900  CB  THR D 121      29.343  10.504 -18.419  1.00 41.09           C  
ATOM   3901  OG1 THR D 121      29.574  11.898 -18.622  1.00 43.09           O  
ATOM   3902  CG2 THR D 121      30.409   9.946 -17.504  1.00 40.09           C  
ATOM   3903  N   SER D 122      28.270  10.621 -21.781  1.00 40.81           N  
ATOM   3904  CA  SER D 122      27.073  10.973 -22.542  1.00 41.68           C  
ATOM   3905  C   SER D 122      26.915  10.066 -23.755  1.00 41.66           C  
ATOM   3906  O   SER D 122      25.926  10.144 -24.492  1.00 41.47           O  
ATOM   3907  CB  SER D 122      27.133  12.433 -22.995  1.00 41.39           C  
ATOM   3908  OG  SER D 122      26.905  13.306 -21.906  1.00 41.80           O  
ATOM   3909  N   TRP D 123      27.898   9.200 -23.954  1.00 41.15           N  
ATOM   3910  CA  TRP D 123      27.855   8.296 -25.082  1.00 41.09           C  
ATOM   3911  C   TRP D 123      27.385   6.891 -24.733  1.00 39.50           C  
ATOM   3912  O   TRP D 123      27.745   6.322 -23.693  1.00 39.36           O  
ATOM   3913  CB  TRP D 123      29.221   8.270 -25.759  1.00 43.30           C  
ATOM   3914  CG  TRP D 123      29.635   9.642 -26.209  1.00 45.02           C  
ATOM   3915  CD1 TRP D 123      28.845  10.759 -26.271  1.00 44.59           C  
ATOM   3916  CD2 TRP D 123      30.933  10.043 -26.657  1.00 44.85           C  
ATOM   3917  NE1 TRP D 123      29.573  11.826 -26.729  1.00 44.85           N  
ATOM   3918  CE2 TRP D 123      30.858  11.419 -26.973  1.00 45.49           C  
ATOM   3919  CE3 TRP D 123      32.151   9.375 -26.824  1.00 44.58           C  
ATOM   3920  CZ2 TRP D 123      31.961  12.142 -27.443  1.00 45.16           C  
ATOM   3921  CZ3 TRP D 123      33.246  10.090 -27.291  1.00 45.23           C  
ATOM   3922  CH2 TRP D 123      33.144  11.462 -27.596  1.00 45.26           C  
ATOM   3923  N   TYR D 124      26.559   6.348 -25.623  1.00 36.84           N  
ATOM   3924  CA  TYR D 124      25.999   5.022 -25.459  1.00 34.29           C  
ATOM   3925  C   TYR D 124      26.524   4.039 -26.474  1.00 32.25           C  
ATOM   3926  O   TYR D 124      26.894   4.418 -27.576  1.00 31.85           O  
ATOM   3927  CB  TYR D 124      24.488   5.063 -25.613  1.00 35.03           C  
ATOM   3928  CG  TYR D 124      23.755   5.755 -24.505  1.00 36.89           C  
ATOM   3929  CD1 TYR D 124      23.463   7.118 -24.580  1.00 37.54           C  
ATOM   3930  CD2 TYR D 124      23.295   5.039 -23.406  1.00 37.10           C  
ATOM   3931  CE1 TYR D 124      22.715   7.747 -23.588  1.00 37.11           C  
ATOM   3932  CE2 TYR D 124      22.554   5.653 -22.411  1.00 37.85           C  
ATOM   3933  CZ  TYR D 124      22.259   7.005 -22.507  1.00 37.74           C  
ATOM   3934  OH  TYR D 124      21.475   7.591 -21.540  1.00 38.20           O  
ATOM   3935  N   VAL D 125      26.558   2.770 -26.088  1.00 31.28           N  
ATOM   3936  CA  VAL D 125      26.966   1.705 -26.998  1.00 30.94           C  
ATOM   3937  C   VAL D 125      25.721   1.581 -27.872  1.00 30.66           C  
ATOM   3938  O   VAL D 125      24.602   1.548 -27.359  1.00 31.44           O  
ATOM   3939  CB  VAL D 125      27.232   0.376 -26.239  1.00 29.82           C  
ATOM   3940  CG1 VAL D 125      27.350  -0.780 -27.218  1.00 27.94           C  
ATOM   3941  CG2 VAL D 125      28.505   0.508 -25.417  1.00 29.68           C  
ATOM   3942  N   ALA D 126      25.899   1.537 -29.180  1.00 30.70           N  
ATOM   3943  CA  ALA D 126      24.746   1.475 -30.056  1.00 32.14           C  
ATOM   3944  C   ALA D 126      25.089   0.889 -31.421  1.00 33.93           C  
ATOM   3945  O   ALA D 126      26.259   0.685 -31.747  1.00 34.67           O  
ATOM   3946  CB  ALA D 126      24.173   2.874 -30.224  1.00 31.01           C  
ATOM   3947  N   LEU D 127      24.060   0.620 -32.216  1.00 35.07           N  
ATOM   3948  CA  LEU D 127      24.244   0.067 -33.550  1.00 36.64           C  
ATOM   3949  C   LEU D 127      23.365   0.804 -34.551  1.00 38.54           C  
ATOM   3950  O   LEU D 127      22.193   1.079 -34.280  1.00 39.47           O  
ATOM   3951  CB  LEU D 127      23.886  -1.418 -33.571  1.00 36.25           C  
ATOM   3952  CG  LEU D 127      24.798  -2.378 -32.802  1.00 36.46           C  
ATOM   3953  CD1 LEU D 127      24.284  -3.805 -32.948  1.00 36.85           C  
ATOM   3954  CD2 LEU D 127      26.210  -2.283 -33.335  1.00 35.14           C  
ATOM   3955  N   LYS D 128      23.936   1.137 -35.705  1.00 39.58           N  
ATOM   3956  CA  LYS D 128      23.191   1.825 -36.756  1.00 40.20           C  
ATOM   3957  C   LYS D 128      22.241   0.790 -37.358  1.00 40.46           C  
ATOM   3958  O   LYS D 128      22.476  -0.411 -37.221  1.00 41.58           O  
ATOM   3959  CB  LYS D 128      24.155   2.352 -37.833  1.00 39.16           C  
ATOM   3960  N   ARG D 129      21.170   1.242 -38.005  1.00 40.22           N  
ATOM   3961  CA  ARG D 129      20.213   0.320 -38.619  1.00 40.37           C  
ATOM   3962  C   ARG D 129      20.891  -0.536 -39.686  1.00 40.52           C  
ATOM   3963  O   ARG D 129      20.337  -1.531 -40.144  1.00 40.51           O  
ATOM   3964  CB  ARG D 129      19.049   1.093 -39.259  1.00 39.87           C  
ATOM   3965  N   THR D 130      22.098  -0.152 -40.083  1.00 41.18           N  
ATOM   3966  CA  THR D 130      22.813  -0.905 -41.108  1.00 41.51           C  
ATOM   3967  C   THR D 130      23.582  -2.093 -40.566  1.00 42.89           C  
ATOM   3968  O   THR D 130      23.965  -2.978 -41.321  1.00 43.75           O  
ATOM   3969  CB  THR D 130      23.792  -0.022 -41.900  1.00 39.63           C  
ATOM   3970  OG1 THR D 130      24.787   0.514 -41.022  1.00 39.18           O  
ATOM   3971  CG2 THR D 130      23.044   1.098 -42.571  1.00 39.21           C  
ATOM   3972  N   GLY D 131      23.807  -2.125 -39.259  1.00 44.29           N  
ATOM   3973  CA  GLY D 131      24.546  -3.234 -38.682  1.00 45.55           C  
ATOM   3974  C   GLY D 131      25.917  -2.798 -38.204  1.00 46.05           C  
ATOM   3975  O   GLY D 131      26.651  -3.577 -37.593  1.00 46.20           O  
ATOM   3976  N   GLN D 132      26.265  -1.549 -38.502  1.00 46.46           N  
ATOM   3977  CA  GLN D 132      27.537  -0.969 -38.083  1.00 45.79           C  
ATOM   3978  C   GLN D 132      27.245  -0.212 -36.806  1.00 45.35           C  
ATOM   3979  O   GLN D 132      26.115   0.225 -36.593  1.00 44.47           O  
ATOM   3980  CB  GLN D 132      28.073   0.005 -39.135  1.00 45.85           C  
ATOM   3981  CG  GLN D 132      28.268  -0.609 -40.512  1.00 47.10           C  
ATOM   3982  CD  GLN D 132      28.952  -1.964 -40.453  1.00 47.95           C  
ATOM   3983  OE1 GLN D 132      30.069  -2.089 -39.946  1.00 47.60           O  
ATOM   3984  NE2 GLN D 132      28.280  -2.991 -40.972  1.00 48.06           N  
ATOM   3985  N   TYR D 133      28.250  -0.054 -35.955  1.00 45.60           N  
ATOM   3986  CA  TYR D 133      28.035   0.651 -34.703  1.00 46.46           C  
ATOM   3987  C   TYR D 133      27.772   2.130 -34.969  1.00 46.46           C  
ATOM   3988  O   TYR D 133      27.976   2.610 -36.078  1.00 46.10           O  
ATOM   3989  CB  TYR D 133      29.243   0.473 -33.770  1.00 47.10           C  
ATOM   3990  CG  TYR D 133      30.521   1.153 -34.220  1.00 48.77           C  
ATOM   3991  CD1 TYR D 133      30.612   2.547 -34.285  1.00 49.41           C
[truncated: 511,516 more chars]
