# Supplementary material for: Epitope Prediction Based on Random Peptide Library Screening: Benchmark Dataset and Prediction Tools Evaluation
Source: Molecules. 2011 Jun 16;16(6):4971–93. doi: 10.3390/molecules16064971 (PMC6264216; doi:10.3390/molecules16064971)
Supplement: Supplementary file 1 [file molecules-16-04971-s001.zip › supplementary materials/datasets/MS01105,10,15/1II4_A.pdb]

HEADER    GROWTH FACTOR/GROWTH FACTOR RECEPTOR    20-APR-01   1II4              
TITLE     CRYSTAL STRUCTURE OF SER252TRP APERT MUTANT FGF RECEPTOR 2            
TITLE    2 (FGFR2) IN COMPLEX WITH FGF2                                         
ATOM      1  N   PHE A  21       0.636 -12.703 -11.106  1.00 66.92           N  
ATOM      2  CA  PHE A  21       0.652 -11.311 -10.573  1.00 66.46           C  
ATOM      3  C   PHE A  21       0.109 -11.228  -9.152  1.00 66.17           C  
ATOM      4  O   PHE A  21      -0.795 -11.986  -8.773  1.00 66.47           O  
ATOM      5  CB  PHE A  21      -0.160 -10.385 -11.471  1.00 66.60           C  
ATOM      6  CG  PHE A  21       0.341 -10.321 -12.882  1.00 67.44           C  
ATOM      7  CD1 PHE A  21       0.081 -11.359 -13.778  1.00 68.04           C  
ATOM      8  CD2 PHE A  21       1.098  -9.236 -13.312  1.00 67.53           C  
ATOM      9  CE1 PHE A  21       0.569 -11.316 -15.081  1.00 67.79           C  
ATOM     10  CE2 PHE A  21       1.591  -9.181 -14.610  1.00 67.67           C  
ATOM     11  CZ  PHE A  21       1.328 -10.222 -15.500  1.00 68.23           C  
ATOM     12  N   PRO A  22       0.664 -10.306  -8.335  1.00 65.58           N  
ATOM     13  CA  PRO A  22       0.215 -10.137  -6.947  1.00 64.75           C  
ATOM     14  C   PRO A  22      -1.304  -9.902  -6.933  1.00 63.71           C  
ATOM     15  O   PRO A  22      -1.842  -9.247  -7.823  1.00 64.36           O  
ATOM     16  CB  PRO A  22       1.009  -8.910  -6.484  1.00 64.23           C  
ATOM     17  CG  PRO A  22       2.292  -9.043  -7.255  1.00 64.15           C  
ATOM     18  CD  PRO A  22       1.787  -9.398  -8.637  1.00 64.66           C  
ATOM     19  N   PRO A  23      -2.018 -10.438  -5.927  1.00 62.50           N  
ATOM     20  CA  PRO A  23      -3.479 -10.296  -5.818  1.00 61.53           C  
ATOM     21  C   PRO A  23      -4.157  -8.944  -6.090  1.00 60.14           C  
ATOM     22  O   PRO A  23      -4.655  -8.722  -7.197  1.00 61.26           O  
ATOM     23  CB  PRO A  23      -3.776 -10.821  -4.405  1.00 60.57           C  
ATOM     24  CG  PRO A  23      -2.496 -10.611  -3.682  1.00 61.36           C  
ATOM     25  CD  PRO A  23      -1.478 -11.052  -4.708  1.00 61.77           C  
ATOM     26  N   GLY A  24      -4.194  -8.067  -5.093  1.00 58.03           N  
ATOM     27  CA  GLY A  24      -4.843  -6.764  -5.225  1.00 55.61           C  
ATOM     28  C   GLY A  24      -5.171  -6.159  -6.588  1.00 53.12           C  
ATOM     29  O   GLY A  24      -4.440  -6.338  -7.567  1.00 53.69           O  
ATOM     30  N   HIS A  25      -6.286  -5.431  -6.646  1.00 50.47           N  
ATOM     31  CA  HIS A  25      -6.692  -4.755  -7.876  1.00 47.42           C  
ATOM     32  C   HIS A  25      -6.665  -3.245  -7.652  1.00 44.16           C  
ATOM     33  O   HIS A  25      -7.171  -2.750  -6.646  1.00 43.52           O  
ATOM     34  CB  HIS A  25      -8.083  -5.185  -8.330  1.00 48.54           C  
ATOM     35  CG  HIS A  25      -8.468  -4.598  -9.653  1.00 51.44           C  
ATOM     36  ND1 HIS A  25      -9.174  -3.419  -9.767  1.00 51.66           N  
ATOM     37  CD2 HIS A  25      -8.141  -4.965 -10.914  1.00 52.46           C  
ATOM     38  CE1 HIS A  25      -9.263  -3.084 -11.042  1.00 52.04           C  
ATOM     39  NE2 HIS A  25      -8.643  -4.003 -11.762  1.00 52.80           N  
ATOM     40  N   PHE A  26      -6.084  -2.523  -8.605  1.00 41.09           N  
ATOM     41  CA  PHE A  26      -5.922  -1.073  -8.512  1.00 39.02           C  
ATOM     42  C   PHE A  26      -7.125  -0.192  -8.178  1.00 38.28           C  
ATOM     43  O   PHE A  26      -6.954   0.902  -7.644  1.00 37.29           O  
ATOM     44  CB  PHE A  26      -5.257  -0.555  -9.792  1.00 37.29           C  
ATOM     45  CG  PHE A  26      -6.186  -0.408 -10.959  1.00 35.07           C  
ATOM     46  CD1 PHE A  26      -6.939   0.742 -11.121  1.00 33.69           C  
ATOM     47  CD2 PHE A  26      -6.270  -1.403 -11.925  1.00 35.18           C  
ATOM     48  CE1 PHE A  26      -7.758   0.909 -12.232  1.00 33.75           C  
ATOM     49  CE2 PHE A  26      -7.088  -1.250 -13.045  1.00 33.93           C  
ATOM     50  CZ  PHE A  26      -7.834  -0.088 -13.202  1.00 34.32           C  
ATOM     51  N   LYS A  27      -8.337  -0.639  -8.484  1.00 38.88           N  
ATOM     52  CA  LYS A  27      -9.475   0.204  -8.169  1.00 39.17           C  
ATOM     53  C   LYS A  27     -10.057  -0.022  -6.784  1.00 39.01           C  
ATOM     54  O   LYS A  27     -10.826   0.804  -6.291  1.00 39.63           O  
ATOM     55  CB  LYS A  27     -10.556   0.116  -9.245  1.00 40.26           C  
ATOM     56  CG  LYS A  27     -11.239  -1.207  -9.393  1.00 42.92           C  
ATOM     57  CD  LYS A  27     -11.937  -1.226 -10.743  1.00 44.54           C  
ATOM     58  CE  LYS A  27     -12.403  -2.616 -11.121  1.00 46.03           C  
ATOM     59  NZ  LYS A  27     -12.585  -2.686 -12.598  1.00 47.60           N  
ATOM     60  N   ASP A  28      -9.659  -1.112  -6.137  1.00 38.63           N  
ATOM     61  CA  ASP A  28     -10.135  -1.420  -4.791  1.00 38.10           C  
ATOM     62  C   ASP A  28      -9.628  -0.428  -3.757  1.00 37.73           C  
ATOM     63  O   ASP A  28      -8.549   0.136  -3.896  1.00 38.49           O  
ATOM     64  CB  ASP A  28      -9.659  -2.804  -4.368  1.00 39.52           C  
ATOM     65  CG  ASP A  28     -10.175  -3.903  -5.266  1.00 41.13           C  
ATOM     66  OD1 ASP A  28      -9.653  -5.035  -5.164  1.00 41.54           O  
ATOM     67  OD2 ASP A  28     -11.103  -3.644  -6.061  1.00 42.28           O  
ATOM     68  N   PRO A  29     -10.417  -0.183  -2.706  1.00 37.12           N  
ATOM     69  CA  PRO A  29      -9.971   0.748  -1.670  1.00 35.40           C  
ATOM     70  C   PRO A  29      -8.771   0.096  -0.978  1.00 34.00           C  
ATOM     71  O   PRO A  29      -8.628  -1.121  -1.012  1.00 32.89           O  
ATOM     72  CB  PRO A  29     -11.197   0.870  -0.763  1.00 35.63           C  
ATOM     73  CG  PRO A  29     -11.924  -0.427  -0.980  1.00 36.19           C  
ATOM     74  CD  PRO A  29     -11.810  -0.597  -2.474  1.00 36.76           C  
ATOM     75  N   LYS A  30      -7.919   0.898  -0.348  1.00 34.02           N  
ATOM     76  CA  LYS A  30      -6.716   0.373   0.290  1.00 33.57           C  
ATOM     77  C   LYS A  30      -6.430   1.020   1.629  1.00 33.25           C  
ATOM     78  O   LYS A  30      -7.045   2.023   1.990  1.00 33.60           O  
ATOM     79  CB  LYS A  30      -5.484   0.657  -0.581  1.00 33.48           C  
ATOM     80  CG  LYS A  30      -5.551   0.258  -2.032  1.00 34.17           C  
ATOM     81  CD  LYS A  30      -4.274   0.703  -2.745  1.00 37.51           C  
ATOM     82  CE  LYS A  30      -4.122   0.058  -4.128  1.00 40.55           C  
ATOM     83  NZ  LYS A  30      -5.333   0.228  -5.022  1.00 42.57           N  
ATOM     84  N   ARG A  31      -5.467   0.443   2.342  1.00 32.36           N  
ATOM     85  CA  ARG A  31      -5.010   0.972   3.614  1.00 31.61           C  
ATOM     86  C   ARG A  31      -3.579   1.408   3.314  1.00 31.11           C  
ATOM     87  O   ARG A  31      -2.871   0.743   2.569  1.00 31.54           O  
ATOM     88  CB  ARG A  31      -4.997  -0.107   4.705  1.00 31.60           C  
ATOM     89  CG  ARG A  31      -6.367  -0.618   5.135  1.00 33.74           C  
ATOM     90  CD  ARG A  31      -6.274  -1.358   6.468  1.00 36.96           C  
ATOM     91  NE  ARG A  31      -6.611  -2.781   6.370  1.00 40.91           N  
ATOM     92  CZ  ARG A  31      -7.849  -3.272   6.391  1.00 41.37           C  
ATOM     93  NH1 ARG A  31      -8.888  -2.458   6.512  1.00 43.34           N  
ATOM     94  NH2 ARG A  31      -8.052  -4.577   6.285  1.00 41.20           N  
ATOM     95  N   LEU A  32      -3.159   2.541   3.851  1.00 30.30           N  
ATOM     96  CA  LEU A  32      -1.795   2.980   3.625  1.00 29.46           C  
ATOM     97  C   LEU A  32      -0.983   2.820   4.904  1.00 30.16           C  
ATOM     98  O   LEU A  32      -1.069   3.632   5.820  1.00 31.48           O  
ATOM     99  CB  LEU A  32      -1.750   4.431   3.123  1.00 27.27           C  
ATOM    100  CG  LEU A  32      -1.905   4.565   1.595  1.00 25.97           C  
ATOM    101  CD1 LEU A  32      -1.786   6.011   1.182  1.00 23.99           C  
ATOM    102  CD2 LEU A  32      -0.836   3.739   0.887  1.00 23.52           C  
ATOM    103  N   TYR A  33      -0.200   1.746   4.949  1.00 29.97           N  
ATOM    104  CA  TYR A  33       0.637   1.424   6.097  1.00 30.01           C  
ATOM    105  C   TYR A  33       1.960   2.161   6.041  1.00 29.66           C  
ATOM    106  O   TYR A  33       2.650   2.139   5.037  1.00 30.85           O  
ATOM    107  CB  TYR A  33       0.862  -0.086   6.148  1.00 30.92           C  
ATOM    108  CG  TYR A  33       1.791  -0.565   7.241  1.00 32.36           C  
ATOM    109  CD1 TYR A  33       3.177  -0.566   7.048  1.00 32.01           C  
ATOM    110  CD2 TYR A  33       1.284  -1.086   8.442  1.00 31.79           C  
ATOM    111  CE1 TYR A  33       4.036  -1.084   8.017  1.00 32.99           C  
ATOM    112  CE2 TYR A  33       2.133  -1.609   9.417  1.00 31.39           C  
ATOM    113  CZ  TYR A  33       3.508  -1.608   9.197  1.00 33.55           C  
ATOM    114  OH  TYR A  33       4.354  -2.156  10.144  1.00 34.14           O  
ATOM    115  N   CYS A  34       2.310   2.812   7.137  1.00 29.92           N  
ATOM    116  CA  CYS A  34       3.539   3.589   7.203  1.00 31.42           C  
ATOM    117  C   CYS A  34       4.661   2.846   7.926  1.00 32.35           C  
ATOM    118  O   CYS A  34       4.503   2.432   9.077  1.00 32.48           O  
ATOM    119  CB  CYS A  34       3.254   4.911   7.913  1.00 31.06           C  
ATOM    120  SG  CYS A  34       4.685   5.959   8.088  1.00 31.94           S  
ATOM    121  N   LYS A  35       5.794   2.679   7.252  1.00 33.44           N  
ATOM    122  CA  LYS A  35       6.929   1.979   7.854  1.00 36.51           C  
ATOM    123  C   LYS A  35       7.232   2.551   9.236  1.00 38.29           C  
ATOM    124  O   LYS A  35       7.474   1.811  10.194  1.00 38.87           O  
ATOM    125  CB  LYS A  35       8.188   2.109   6.975  1.00 35.13           C  
ATOM    126  N   ASN A  36       7.207   3.876   9.335  1.00 40.23           N  
ATOM    127  CA  ASN A  36       7.511   4.548  10.589  1.00 41.60           C  
ATOM    128  C   ASN A  36       6.493   4.271  11.690  1.00 41.55           C  
ATOM    129  O   ASN A  36       5.468   4.940  11.770  1.00 42.29           O  
ATOM    130  CB  ASN A  36       7.612   6.054  10.365  1.00 43.58           C  
ATOM    131  CG  ASN A  36       8.508   6.738  11.394  1.00 46.28           C  
ATOM    132  OD1 ASN A  36       8.466   7.968  11.552  1.00 46.86           O  
ATOM    133  ND2 ASN A  36       9.336   5.946  12.089  1.00 45.64           N  
ATOM    134  N   GLY A  37       6.778   3.279  12.530  1.00 41.04           N  
ATOM    135  CA  GLY A  37       5.891   2.952  13.633  1.00 39.94           C  
ATOM    136  C   GLY A  37       4.792   1.956  13.320  1.00 40.15           C  
ATOM    137  O   GLY A  37       4.154   1.429  14.234  1.00 40.18           O  
ATOM    138  N   GLY A  38       4.549   1.703  12.039  1.00 39.76           N  
ATOM    139  CA  GLY A  38       3.507   0.764  11.666  1.00 38.85           C  
ATOM    140  C   GLY A  38       2.094   1.316  11.793  1.00 38.61           C  
ATOM    141  O   GLY A  38       1.152   0.589  12.126  1.00 38.94           O  
ATOM    142  N   PHE A  39       1.933   2.607  11.532  1.00 38.10           N  
ATOM    143  CA  PHE A  39       0.616   3.233  11.611  1.00 37.69           C  
ATOM    144  C   PHE A  39      -0.050   3.252  10.246  1.00 37.07           C  
ATOM    145  O   PHE A  39       0.614   3.439   9.224  1.00 37.54           O  
ATOM    146  CB  PHE A  39       0.719   4.698  12.065  1.00 39.84           C  
ATOM    147  CG  PHE A  39       1.238   4.884  13.463  1.00 40.67           C  
ATOM    148  CD1 PHE A  39       2.556   5.246  13.681  1.00 39.73           C  
ATOM    149  CD2 PHE A  39       0.405   4.689  14.563  1.00 40.90           C  
ATOM    150  CE1 PHE A  39       3.041   5.406  14.973  1.00 40.86           C  
ATOM    151  CE2 PHE A  39       0.885   4.850  15.854  1.00 40.18           C  
ATOM    152  CZ  PHE A  39       2.207   5.208  16.060  1.00 40.03           C  
ATOM    153  N   PHE A  40      -1.363   3.076  10.237  1.00 35.87           N  
ATOM    154  CA  PHE A  40      -2.147   3.140   9.013  1.00 34.79           C  
ATOM    155  C   PHE A  40      -2.602   4.590   8.910  1.00 34.43           C  
ATOM    156  O   PHE A  40      -2.970   5.200   9.911  1.00 34.18           O  
ATOM    157  CB  PHE A  40      -3.363   2.224   9.119  1.00 34.47           C  
ATOM    158  CG  PHE A  40      -3.031   0.775   8.988  1.00 33.95           C  
ATOM    159  CD1 PHE A  40      -2.740   0.225   7.742  1.00 33.33           C  
ATOM    160  CD2 PHE A  40      -2.987  -0.044  10.111  1.00 33.66           C  
ATOM    161  CE1 PHE A  40      -2.408  -1.124   7.615  1.00 32.83           C  
ATOM    162  CE2 PHE A  40      -2.655  -1.396   9.994  1.00 33.95           C  
ATOM    163  CZ  PHE A  40      -2.365  -1.934   8.740  1.00 33.19           C  
ATOM    164  N   LEU A  41      -2.565   5.150   7.711  1.00 34.55           N  
ATOM    165  CA  LEU A  41      -2.987   6.530   7.523  1.00 35.90           C  
ATOM    166  C   LEU A  41      -4.492   6.598   7.765  1.00 37.18           C  
ATOM    167  O   LEU A  41      -5.248   5.811   7.193  1.00 38.34           O  
ATOM    168  CB  LEU A  41      -2.653   6.988   6.100  1.00 35.32           C  
ATOM    169  CG  LEU A  41      -2.930   8.442   5.717  1.00 35.51           C  
ATOM    170  CD1 LEU A  41      -2.131   9.410   6.609  1.00 34.64           C  
ATOM    171  CD2 LEU A  41      -2.557   8.625   4.248  1.00 33.88           C  
ATOM    172  N   ARG A  42      -4.922   7.516   8.626  1.00 38.24           N  
ATOM    173  CA  ARG A  42      -6.345   7.659   8.937  1.00 39.17           C  
ATOM    174  C   ARG A  42      -6.899   9.042   8.639  1.00 39.56           C  
ATOM    175  O   ARG A  42      -6.295  10.054   8.994  1.00 39.79           O  
ATOM    176  CB  ARG A  42      -6.614   7.343  10.404  1.00 39.35           C  
ATOM    177  CG  ARG A  42      -8.068   7.539  10.792  1.00 39.90           C  
ATOM    178  CD  ARG A  42      -8.371   7.011  12.186  1.00 40.11           C  
ATOM    179  NE  ARG A  42      -7.592   7.684  13.224  1.00 39.37           N  
ATOM    180  CZ  ARG A  42      -7.683   7.406  14.523  1.00 38.53           C  
ATOM    181  NH1 ARG A  42      -8.524   6.471  14.940  1.00 37.55           N  
ATOM    182  NH2 ARG A  42      -6.914   8.039  15.400  1.00 37.72           N  
ATOM    183  N   ILE A  43      -8.055   9.073   7.987  1.00 39.71           N  
ATOM    184  CA  ILE A  43      -8.704  10.330   7.652  1.00 40.58           C  
ATOM    185  C   ILE A  43     -10.044  10.434   8.374  1.00 41.35           C  
ATOM    186  O   ILE A  43     -11.009   9.734   8.050  1.00 40.63           O  
ATOM    187  CB  ILE A  43      -8.919  10.462   6.143  1.00 40.79           C  
ATOM    188  CG1 ILE A  43      -7.561  10.551   5.444  1.00 41.27           C  
ATOM    189  CG2 ILE A  43      -9.769  11.689   5.842  1.00 39.94           C  
ATOM    190  CD1 ILE A  43      -7.643  10.444   3.939  1.00 42.55           C  
ATOM    191  N   HIS A  44     -10.075  11.320   9.365  1.00 43.38           N  
ATOM    192  CA  HIS A  44     -11.255  11.567  10.188  1.00 45.06           C  
ATOM    193  C   HIS A  44     -12.369  12.357   9.502  1.00 45.23           C  
ATOM    194  O   HIS A  44     -12.115  13.198   8.624  1.00 44.42           O  
ATOM    195  CB  HIS A  44     -10.851  12.301  11.458  1.00 46.22           C  
ATOM    196  CG  HIS A  44     -10.052  11.468  12.403  1.00 47.01           C  
ATOM    197  ND1 HIS A  44     -10.606  10.445  13.140  1.00 47.94           N  
ATOM    198  CD2 HIS A  44      -8.742  11.514  12.743  1.00 46.84           C  
ATOM    199  CE1 HIS A  44      -9.672   9.898  13.898  1.00 48.10           C  
ATOM    200  NE2 HIS A  44      -8.532  10.529  13.675  1.00 47.17           N  
ATOM    201  N   PRO A  45     -13.626  12.111   9.921  1.00 45.28           N  
ATOM    202  CA  PRO A  45     -14.812  12.778   9.367  1.00 45.74           C  
ATOM    203  C   PRO A  45     -14.771  14.298   9.492  1.00 45.82           C  
ATOM    204  O   PRO A  45     -15.360  15.009   8.683  1.00 45.47           O  
ATOM    205  CB  PRO A  45     -15.966  12.161  10.156  1.00 44.03           C  
ATOM    206  CG  PRO A  45     -15.439  10.808  10.517  1.00 44.71           C  
ATOM    207  CD  PRO A  45     -14.016  11.096  10.918  1.00 44.69           C  
ATOM    208  N   ASP A  46     -14.079  14.794  10.508  1.00 46.50           N  
ATOM    209  CA  ASP A  46     -13.980  16.232  10.703  1.00 47.98           C  
ATOM    210  C   ASP A  46     -12.769  16.819   9.984  1.00 48.16           C  
ATOM    211  O   ASP A  46     -12.391  17.962  10.226  1.00 48.52           O  
ATOM    212  CB  ASP A  46     -13.913  16.559  12.197  1.00 48.45           C  
ATOM    213  CG  ASP A  46     -12.809  15.809  12.906  1.00 48.95           C  
ATOM    214  OD1 ASP A  46     -12.884  14.565  12.982  1.00 49.57           O  
ATOM    215  OD2 ASP A  46     -11.866  16.469  13.381  1.00 48.96           O  
ATOM    216  N   GLY A  47     -12.159  16.033   9.103  1.00 48.13           N  
ATOM    217  CA  GLY A  47     -11.004  16.518   8.367  1.00 47.74           C  
ATOM    218  C   GLY A  47      -9.651  16.292   9.026  1.00 47.41           C  
ATOM    219  O   GLY A  47      -8.619  16.607   8.435  1.00 46.72           O  
ATOM    220  N   ARG A  48      -9.645  15.761  10.246  1.00 47.56           N  
ATOM    221  CA  ARG A  48      -8.397  15.484  10.956  1.00 47.79           C  
ATOM    222  C   ARG A  48      -7.637  14.360  10.262  1.00 47.75           C  
ATOM    223  O   ARG A  48      -8.241  13.400   9.779  1.00 46.89           O  
ATOM    224  CB  ARG A  48      -8.675  15.036  12.392  1.00 48.61           C  
ATOM    225  CG  ARG A  48      -8.918  16.135  13.415  1.00 49.66           C  
ATOM    226  CD  ARG A  48      -9.316  15.513  14.754  1.00 49.94           C  
ATOM    227  NE  ARG A  48     -10.617  14.846  14.671  1.00 50.86           N  
ATOM    228  CZ  ARG A  48     -10.877  13.620  15.122  1.00 51.97           C  
ATOM    229  NH1 ARG A  48     -12.100  13.110  15.001  1.00 52.26           N  
ATOM    230  NH2 ARG A  48      -9.920  12.894  15.684  1.00 51.70           N  
ATOM    231  N   VAL A  49      -6.311  14.469  10.241  1.00 47.78           N  
ATOM    232  CA  VAL A  49      -5.467  13.455   9.614  1.00 47.79           C  
ATOM    233  C   VAL A  49      -4.391  12.952  10.576  1.00 47.41           C  
ATOM    234  O   VAL A  49      -3.694  13.745  11.213  1.00 47.55           O  
ATOM    235  CB  VAL A  49      -4.797  14.023   8.337  1.00 48.02           C  
ATOM    236  CG1 VAL A  49      -3.786  13.031   7.788  1.00 48.16           C  
ATOM    237  CG2 VAL A  49      -5.859  14.320   7.286  1.00 47.06           C  
ATOM    238  N   ASP A  50      -4.266  11.635  10.682  1.00 47.17           N  
ATOM    239  CA  ASP A  50      -3.271  11.026  11.555  1.00 46.68           C  
ATOM    240  C   ASP A  50      -3.119   9.549  11.221  1.00 46.74           C  
ATOM    241  O   ASP A  50      -3.548   9.112  10.153  1.00 46.81           O  
ATOM    242  CB  ASP A  50      -3.668  11.193  13.023  1.00 46.86           C  
ATOM    243  CG  ASP A  50      -4.787  10.257  13.449  1.00 48.23           C  
ATOM    244  OD1 ASP A  50      -5.157  10.295  14.643  1.00 49.35           O  
ATOM    245  OD2 ASP A  50      -5.299   9.483  12.610  1.00 48.74           O  
ATOM    246  N   GLY A  51      -2.522   8.787  12.136  1.00 47.00           N  
ATOM    247  CA  GLY A  51      -2.331   7.367  11.910  1.00 47.38           C  
ATOM    248  C   GLY A  51      -2.697   6.533  13.119  1.00 47.84           C  
ATOM    249  O   GLY A  51      -2.642   7.021  14.240  1.00 48.16           O  
ATOM    250  N   VAL A  52      -3.078   5.278  12.888  1.00 48.46           N  
ATOM    251  CA  VAL A  52      -3.453   4.355  13.957  1.00 48.13           C  
ATOM    252  C   VAL A  52      -2.939   2.968  13.606  1.00 48.77           C  
ATOM    253  O   VAL A  52      -2.570   2.706  12.466  1.00 49.47           O  
ATOM    254  CB  VAL A  52      -4.971   4.274  14.100  1.00 47.79           C  
ATOM    255  CG1 VAL A  52      -5.554   5.626  13.916  1.00 48.51           C  
ATOM    256  CG2 VAL A  52      -5.556   3.337  13.067  1.00 48.04           C  
ATOM    257  N   ARG A  53      -2.931   2.067  14.577  1.00 49.57           N  
ATOM    258  CA  ARG A  53      -2.450   0.724  14.312  1.00 49.39           C  
ATOM    259  C   ARG A  53      -3.579  -0.295  14.201  1.00 49.96           C  
ATOM    260  O   ARG A  53      -3.376  -1.389  13.688  1.00 51.19           O  
ATOM    261  CB  ARG A  53      -1.421   0.335  15.381  1.00 48.69           C  
ATOM    262  CG  ARG A  53      -0.170   1.206  15.292  1.00 48.24           C  
ATOM    263  CD  ARG A  53       0.868   0.917  16.368  1.00 48.42           C  
ATOM    264  NE  ARG A  53       2.135   1.595  16.067  1.00 48.94           N  
ATOM    265  CZ  ARG A  53       3.054   1.924  16.976  1.00 48.11           C  
ATOM    266  NH1 ARG A  53       2.858   1.645  18.253  1.00 48.12           N  
ATOM    267  NH2 ARG A  53       4.171   2.540  16.612  1.00 47.48           N  
ATOM    268  N   GLU A  54      -4.780   0.072  14.636  1.00 50.08           N  
ATOM    269  CA  GLU A  54      -5.897  -0.853  14.579  1.00 51.46           C  
ATOM    270  C   GLU A  54      -6.489  -1.012  13.179  1.00 52.30           C  
ATOM    271  O   GLU A  54      -7.248  -0.161  12.699  1.00 52.99           O  
ATOM    272  CB  GLU A  54      -6.975  -0.429  15.577  1.00 52.44           C  
ATOM    273  CG  GLU A  54      -8.144  -1.401  15.658  1.00 54.61           C  
ATOM    274  CD  GLU A  54      -7.709  -2.857  15.520  1.00 55.98           C  
ATOM    275  OE1 GLU A  54      -6.789  -3.291  16.258  1.00 56.88           O  
ATOM    276  OE2 GLU A  54      -8.293  -3.565  14.668  1.00 56.42           O  
ATOM    277  N   LYS A  55      -6.144  -2.124  12.536  1.00 52.32           N  
ATOM    278  CA  LYS A  55      -6.612  -2.420  11.188  1.00 52.77           C  
ATOM    279  C   LYS A  55      -8.129  -2.354  11.032  1.00 52.86           C  
ATOM    280  O   LYS A  55      -8.635  -2.149   9.927  1.00 53.75           O  
ATOM    281  CB  LYS A  55      -6.114  -3.805  10.748  1.00 52.58           C  
ATOM    282  N   SER A  56      -8.859  -2.528  12.126  1.00 52.70           N  
ATOM    283  CA  SER A  56     -10.313  -2.498  12.050  1.00 52.83           C  
ATOM    284  C   SER A  56     -10.867  -1.080  11.962  1.00 52.41           C  
ATOM    285  O   SER A  56     -12.014  -0.889  11.566  1.00 52.95           O  
ATOM    286  CB  SER A  56     -10.924  -3.217  13.255  1.00 53.14           C  
ATOM    287  OG  SER A  56     -12.338  -3.229  13.172  1.00 53.99           O  
ATOM    288  N   ASP A  57     -10.062  -0.088  12.327  1.00 51.88           N  
ATOM    289  CA  ASP A  57     -10.520   1.297  12.269  1.00 51.81           C  
ATOM    290  C   ASP A  57     -11.147   1.566  10.902  1.00 51.15           C  
ATOM    291  O   ASP A  57     -10.523   1.361   9.859  1.00 51.40           O  
ATOM    292  CB  ASP A  57      -9.359   2.261  12.527  1.00 52.84           C  
ATOM    293  CG  ASP A  57      -9.802   3.712  12.527  1.00 54.52           C  
ATOM    294  OD1 ASP A  57      -9.235   4.506  13.314  1.00 55.24           O  
ATOM    295  OD2 ASP A  57     -10.712   4.060  11.739  1.00 55.07           O  
ATOM    296  N   PRO A  58     -12.396   2.041  10.891  1.00 50.26           N  
ATOM    297  CA  PRO A  58     -13.091   2.319   9.632  1.00 49.73           C  
ATOM    298  C   PRO A  58     -12.618   3.555   8.851  1.00 48.79           C  
ATOM    299  O   PRO A  58     -12.964   3.713   7.673  1.00 48.36           O  
ATOM    300  CB  PRO A  58     -14.544   2.435  10.081  1.00 49.23           C  
ATOM    301  CG  PRO A  58     -14.396   3.137  11.395  1.00 49.06           C  
ATOM    302  CD  PRO A  58     -13.224   2.424  12.048  1.00 49.47           C  
ATOM    303  N   HIS A  59     -11.834   4.420   9.491  1.00 47.25           N  
ATOM    304  CA  HIS A  59     -11.369   5.635   8.827  1.00 46.31           C  
ATOM    305  C   HIS A  59      -9.999   5.520   8.160  1.00 44.38           C  
ATOM    306  O   HIS A  59      -9.346   6.533   7.885  1.00 42.54           O  
ATOM    307  CB  HIS A  59     -11.375   6.807   9.813  1.00 48.05           C  
ATOM    308  CG  HIS A  59     -12.716   7.056  10.446  1.00 49.36           C  
ATOM    309  ND1 HIS A  59     -13.884   7.132   9.717  1.00 49.03           N  
ATOM    310  CD2 HIS A  59     -13.066   7.254  11.739  1.00 49.02           C  
ATOM    311  CE1 HIS A  59     -14.896   7.364  10.532  1.00 48.45           C  
ATOM    312  NE2 HIS A  59     -14.426   7.442  11.765  1.00 48.75           N  
ATOM    313  N   ILE A  60      -9.570   4.284   7.905  1.00 42.64           N  
ATOM    314  CA  ILE A  60      -8.298   4.056   7.243  1.00 40.31           C  
ATOM    315  C   ILE A  60      -8.511   3.410   5.881  1.00 38.53           C  
ATOM    316  O   ILE A  60      -7.553   3.145   5.164  1.00 39.30           O  
ATOM    317  CB  ILE A  60      -7.341   3.173   8.076  1.00 40.78           C  
ATOM    318  CG1 ILE A  60      -7.999   1.829   8.389  1.00 41.43           C  
ATOM    319  CG2 ILE A  60      -6.912   3.923   9.329  1.00 39.73           C  
ATOM    320  CD1 ILE A  60      -7.019   0.784   8.917  1.00 41.74           C  
ATOM    321  N   LYS A  61      -9.760   3.136   5.525  1.00 36.47           N  
ATOM    322  CA  LYS A  61     -10.040   2.562   4.215  1.00 35.47           C  
ATOM    323  C   LYS A  61     -10.005   3.763   3.269  1.00 34.96           C  
ATOM    324  O   LYS A  61     -10.838   4.671   3.377  1.00 35.60           O  
ATOM    325  CB  LYS A  61     -11.417   1.891   4.197  1.00 34.50           C  
ATOM    326  N   LEU A  62      -9.022   3.786   2.371  1.00 32.90           N  
ATOM    327  CA  LEU A  62      -8.860   4.903   1.446  1.00 30.63           C  
ATOM    328  C   LEU A  62      -9.078   4.510  -0.014  1.00 30.65           C  
ATOM    329  O   LEU A  62      -8.968   3.335  -0.386  1.00 29.72           O  
ATOM    330  CB  LEU A  62      -7.462   5.513   1.595  1.00 28.54           C  
ATOM    331  CG  LEU A  62      -6.932   5.716   3.015  1.00 29.41           C  
ATOM    332  CD1 LEU A  62      -5.527   6.261   2.953  1.00 27.75           C  
ATOM    333  CD2 LEU A  62      -7.845   6.660   3.794  1.00 29.77           C  
ATOM    334  N   GLN A  63      -9.392   5.507  -0.837  1.00 28.97           N  
ATOM    335  CA  GLN A  63      -9.598   5.288  -2.253  1.00 28.00           C  
ATOM    336  C   GLN A  63      -8.617   6.157  -3.013  1.00 28.30           C  
ATOM    337  O   GLN A  63      -8.708   7.382  -2.961  1.00 28.25           O  
ATOM    338  CB  GLN A  63     -11.008   5.680  -2.679  1.00 26.48           C  
ATOM    339  CG  GLN A  63     -11.316   5.389  -4.149  1.00 24.11           C  
ATOM    340  CD  GLN A  63     -11.313   3.903  -4.461  1.00 24.62           C  
ATOM    341  OE1 GLN A  63     -11.883   3.114  -3.715  1.00 24.80           O  
ATOM    342  NE2 GLN A  63     -10.681   3.515  -5.570  1.00 25.18           N  
ATOM    343  N   LEU A  64      -7.682   5.524  -3.720  1.00 28.79           N  
ATOM    344  CA  LEU A  64      -6.695   6.255  -4.512  1.00 27.94           C  
ATOM    345  C   LEU A  64      -7.269   6.385  -5.911  1.00 27.83           C  
ATOM    346  O   LEU A  64      -7.908   5.467  -6.419  1.00 29.38           O  
ATOM    347  CB  LEU A  64      -5.364   5.494  -4.576  1.00 27.95           C  
ATOM    348  CG  LEU A  64      -4.450   5.306  -3.355  1.00 27.12           C  
ATOM    349  CD1 LEU A  64      -3.788   6.597  -3.025  1.00 29.35           C  
ATOM    350  CD2 LEU A  64      -5.236   4.811  -2.165  1.00 28.77           C  
ATOM    351  N   GLN A  65      -7.037   7.528  -6.536  1.00 26.65           N  
ATOM    352  CA  GLN A  65      -7.545   7.771  -7.862  1.00 25.47           C  
ATOM    353  C   GLN A  65      -6.507   8.560  -8.616  1.00 26.39           C  
ATOM    354  O   GLN A  65      -6.045   9.575  -8.127  1.00 28.16           O  
ATOM    355  CB  GLN A  65      -8.825   8.579  -7.752  1.00 24.24           C  
ATOM    356  CG  GLN A  65      -9.468   8.945  -9.061  1.00 22.45           C  
ATOM    357  CD  GLN A  65      -9.915   7.739  -9.839  1.00 22.52           C  
ATOM    358  OE1 GLN A  65     -10.673   6.905  -9.341  1.00 22.24           O  
ATOM    359  NE2 GLN A  65      -9.451   7.637 -11.075  1.00 23.39           N  
ATOM    360  N   ALA A  66      -6.128   8.094  -9.797  1.00 27.22           N  
ATOM    361  CA  ALA A  66      -5.149   8.806 -10.602  1.00 28.07           C  
ATOM    362  C   ALA A  66      -5.861   9.989 -11.268  1.00 29.19           C  
ATOM    363  O   ALA A  66      -6.952   9.823 -11.819  1.00 28.98           O  
ATOM    364  CB  ALA A  66      -4.579   7.872 -11.666  1.00 26.02           C  
ATOM    365  N   GLU A  67      -5.270  11.183 -11.200  1.00 29.72           N  
ATOM    366  CA  GLU A  67      -5.873  12.343 -11.849  1.00 30.33           C  
ATOM    367  C   GLU A  67      -5.173  12.486 -13.186  1.00 30.43           C  
ATOM    368  O   GLU A  67      -5.702  13.043 -14.131  1.00 30.36           O  
ATOM    369  CB  GLU A  67      -5.673  13.602 -11.016  1.00 31.83           C  
ATOM    370  CG  GLU A  67      -6.719  14.685 -11.292  1.00 32.94           C  
ATOM    371  CD  GLU A  67      -8.138  14.216 -11.015  1.00 33.52           C  
ATOM    372  OE1 GLU A  67      -8.373  13.574  -9.968  1.00 34.11           O  
ATOM    373  OE2 GLU A  67      -9.026  14.491 -11.846  1.00 36.06           O  
ATOM    374  N   GLU A  68      -3.956  11.973 -13.235  1.00 32.55           N  
ATOM    375  CA  GLU A  68      -3.131  11.961 -14.439  1.00 33.31           C  
ATOM    376  C   GLU A  68      -1.960  11.032 -14.101  1.00 31.64           C  
ATOM    377  O   GLU A  68      -1.809  10.629 -12.946  1.00 31.43           O  
ATOM    378  CB  GLU A  68      -2.673  13.383 -14.824  1.00 34.58           C  
ATOM    379  CG  GLU A  68      -1.491  13.938 -14.066  1.00 38.12           C  
ATOM    380  CD  GLU A  68      -0.957  15.214 -14.705  1.00 40.32           C  
ATOM    381  OE1 GLU A  68      -0.772  15.231 -15.944  1.00 41.45           O  
ATOM    382  OE2 GLU A  68      -0.714  16.196 -13.972  1.00 41.36           O  
ATOM    383  N   ARG A  69      -1.150  10.674 -15.090  1.00 30.18           N  
ATOM    384  CA  ARG A  69      -0.049   9.752 -14.841  1.00 28.58           C  
ATOM    385  C   ARG A  69       0.779  10.058 -13.600  1.00 28.33           C  
ATOM    386  O   ARG A  69       1.222  11.187 -13.395  1.00 29.14           O  
ATOM    387  CB  ARG A  69       0.869   9.672 -16.063  1.00 28.07           C  
ATOM    388  CG  ARG A  69       1.882   8.542 -15.971  1.00 28.74           C  
ATOM    389  CD  ARG A  69       2.378   8.148 -17.337  1.00 28.38           C  
ATOM    390  NE  ARG A  69       3.316   9.116 -17.888  1.00 29.95           N  
ATOM    391  CZ  ARG A  69       4.635   9.058 -17.723  1.00 30.82           C  
ATOM    392  NH1 ARG A  69       5.178   8.074 -17.020  1.00 30.71           N  
ATOM    393  NH2 ARG A  69       5.414   9.978 -18.274  1.00 31.00           N  
ATOM    394  N   GLY A  70       0.973   9.040 -12.764  1.00 27.54           N  
ATOM    395  CA  GLY A  70       1.771   9.214 -11.565  1.00 26.10           C  
ATOM    396  C   GLY A  70       1.228  10.155 -10.510  1.00 25.68           C  
ATOM    397  O   GLY A  70       1.851  10.326  -9.453  1.00 26.01           O  
ATOM    398  N   VAL A  71       0.084  10.778 -10.769  1.00 25.29           N  
ATOM    399  CA  VAL A  71      -0.501  11.688  -9.783  1.00 25.85           C  
ATOM    400  C   VAL A  71      -1.858  11.179  -9.291  1.00 26.27           C  
ATOM    401  O   VAL A  71      -2.701  10.753 -10.092  1.00 26.55           O  
ATOM    402  CB  VAL A  71      -0.643  13.113 -10.343  1.00 25.57           C  
ATOM    403  CG1 VAL A  71      -1.317  14.004  -9.315  1.00 24.96           C  
ATOM    404  CG2 VAL A  71       0.743  13.669 -10.693  1.00 24.30           C  
ATOM    405  N   VAL A  72      -2.069  11.220  -7.973  1.00 25.14           N  
ATOM    406  CA  VAL A  72      -3.318  10.721  -7.399  1.00 24.69           C  
ATOM    407  C   VAL A  72      -3.939  11.570  -6.287  1.00 24.38           C  
ATOM    408  O   VAL A  72      -3.330  12.513  -5.773  1.00 23.86           O  
ATOM    409  CB  VAL A  72      -3.144   9.283  -6.806  1.00 24.08           C  
ATOM    410  CG1 VAL A  72      -2.422   8.399  -7.778  1.00 23.34           C  
ATOM    411  CG2 VAL A  72      -2.385   9.343  -5.485  1.00 24.15           C  
ATOM    412  N   SER A  73      -5.170  11.216  -5.935  1.00 23.88           N  
ATOM    413  CA  SER A  73      -5.872  11.871  -4.851  1.00 25.35           C  
ATOM    414  C   SER A  73      -6.105  10.712  -3.881  1.00 26.07           C  
ATOM    415  O   SER A  73      -6.143   9.549  -4.282  1.00 27.17           O  
ATOM    416  CB  SER A  73      -7.194  12.505  -5.327  1.00 25.24           C  
ATOM    417  OG  SER A  73      -8.188  11.546  -5.621  1.00 25.88           O  
ATOM    418  N   ILE A  74      -6.222  11.020  -2.605  1.00 26.61           N  
ATOM    419  CA  ILE A  74      -6.406   9.994  -1.599  1.00 27.75           C  
ATOM    420  C   ILE A  74      -7.643  10.359  -0.798  1.00 29.57           C  
ATOM    421  O   ILE A  74      -7.638  11.315  -0.028  1.00 29.53           O  
ATOM    422  CB  ILE A  74      -5.192   9.954  -0.681  1.00 27.48           C  
ATOM    423  CG1 ILE A  74      -3.937   9.703  -1.528  1.00 26.54           C  
ATOM    424  CG2 ILE A  74      -5.392   8.901   0.401  1.00 27.86           C  
ATOM    425  CD1 ILE A  74      -2.617  10.016  -0.821  1.00 25.31           C  
ATOM    426  N   LYS A  75      -8.707   9.592  -0.978  1.00 31.43           N  
ATOM    427  CA  LYS A  75      -9.953   9.888  -0.304  1.00 32.96           C  
ATOM    428  C   LYS A  75     -10.266   8.929   0.819  1.00 33.98           C  
ATOM    429  O   LYS A  75     -10.276   7.717   0.606  1.00 34.62           O  
ATOM    430  CB  LYS A  75     -11.087   9.864  -1.330  1.00 33.21           C  
ATOM    431  CG  LYS A  75     -12.446  10.211  -0.767  1.00 35.58           C  
ATOM    432  CD  LYS A  75     -13.488  10.304  -1.860  1.00 36.70           C  
ATOM    433  CE  LYS A  75     -14.798  10.830  -1.305  1.00 38.85           C  
ATOM    434  NZ  LYS A  75     -15.834  10.977  -2.376  1.00 40.64           N  
ATOM    435  N   GLY A  76     -10.508   9.468   2.014  1.00 35.02           N  
ATOM    436  CA  GLY A  76     -10.879   8.619   3.136  1.00 36.24           C  
ATOM    437  C   GLY A  76     -12.317   8.236   2.835  1.00 37.54           C  
ATOM    438  O   GLY A  76     -13.192   9.102   2.809  1.00 38.04           O  
ATOM    439  N   VAL A  77     -12.573   6.957   2.578  1.00 38.41           N  
ATOM    440  CA  VAL A  77     -13.924   6.534   2.239  1.00 39.59           C  
ATOM    441  C   VAL A  77     -14.963   6.998   3.239  1.00 40.68           C  
ATOM    442  O   VAL A  77     -15.904   7.691   2.867  1.00 42.12           O  
ATOM    443  CB  VAL A  77     -14.028   5.017   2.107  1.00 39.70           C  
ATOM    444  CG1 VAL A  77     -15.467   4.618   1.889  1.00 38.80           C  
ATOM    445  CG2 VAL A  77     -13.183   4.550   0.940  1.00 41.05           C  
ATOM    446  N   SER A  78     -14.803   6.620   4.501  1.00 41.87           N  
ATOM    447  CA  SER A  78     -15.760   7.025   5.529  1.00 43.48           C  
ATOM    448  C   SER A  78     -15.861   8.534   5.641  1.00 44.07           C  
ATOM    449  O   SER A  78     -16.914   9.107   5.391  1.00 45.00           O  
ATOM    450  CB  SER A  78     -15.375   6.450   6.890  1.00 44.33           C  
ATOM    451  OG  SER A  78     -16.054   5.231   7.121  1.00 45.97           O  
ATOM    452  N   ALA A  79     -14.758   9.171   6.018  1.00 45.27           N  
ATOM    453  CA  ALA A  79     -14.714  10.621   6.172  1.00 46.34           C  
ATOM    454  C   ALA A  79     -15.219  11.345   4.925  1.00 47.14           C  
ATOM    455  O   ALA A  79     -15.571  12.524   4.985  1.00 47.90           O  
ATOM    456  CB  ALA A  79     -13.286  11.066   6.480  1.00 46.09           C  
ATOM    457  N   ASN A  80     -15.272  10.629   3.805  1.00 47.09           N  
ATOM    458  CA  ASN A  80     -15.687  11.208   2.536  1.00 47.16           C  
ATOM    459  C   ASN A  80     -14.961  12.534   2.303  1.00 47.21           C  
ATOM    460  O   ASN A  80     -15.536  13.505   1.819  1.00 46.85           O  
ATOM    461  CB  ASN A  80     -17.195  11.425   2.487  1.00 47.97           C  
ATOM    462  CG  ASN A  80     -17.687  11.759   1.076  1.00 49.78           C  
ATOM    463  OD1 ASN A  80     -17.547  10.955   0.146  1.00 49.22           O  
ATOM    464  ND2 ASN A  80     -18.258  12.953   0.913  1.00 49.93           N  
ATOM    465  N   ARG A  81     -13.682  12.558   2.662  1.00 47.30           N  
ATOM    466  CA  ARG A  81     -12.847  13.736   2.489  1.00 47.19           C  
ATOM    467  C   ARG A  81     -11.559  13.346   1.766  1.00 46.38           C  
ATOM    468  O   ARG A  81     -11.153  12.178   1.774  1.00 45.35           O  
ATOM    469  CB  ARG A  81     -12.498  14.332   3.842  1.00 48.58           C  
ATOM    470  CG  ARG A  81     -13.676  14.790   4.660  1.00 50.52           C  
ATOM    471  CD  ARG A  81     -13.245  14.855   6.112  1.00 53.50           C  
ATOM    472  NE  ARG A  81     -13.998  15.833   6.891  1.00 56.07           N  
ATOM    473  CZ  ARG A  81     -14.172  17.098   6.528  1.00 56.11           C  
ATOM    474  NH1 ARG A  81     -13.654  17.533   5.391  1.00 57.13           N  
ATOM    475  NH2 ARG A  81     -14.844  17.929   7.312  1.00 56.06           N  
ATOM    476  N   TYR A  82     -10.916  14.328   1.145  1.00 45.81           N  
ATOM    477  CA  TYR A  82      -9.677  14.082   0.415  1.00 44.91           C  
ATOM    478  C   TYR A  82      -8.460  14.566   1.174  1.00 43.50           C  
ATOM    479  O   TYR A  82      -8.459  15.661   1.726  1.00 44.21           O  
ATOM    480  CB  TYR A  82      -9.701  14.767  -0.947  1.00 46.03           C  
ATOM    481  CG  TYR A  82     -10.816  14.291  -1.837  1.00 48.01           C  
ATOM    482  CD1 TYR A  82     -12.129  14.730  -1.635  1.00 48.95           C  
ATOM    483  CD2 TYR A  82     -10.566  13.404  -2.889  1.00 48.05           C  
ATOM    484  CE1 TYR A  82     -13.174  14.302  -2.467  1.00 49.64           C  
ATOM    485  CE2 TYR A  82     -11.604  12.966  -3.727  1.00 49.57           C  
ATOM    486  CZ  TYR A  82     -12.905  13.423  -3.509  1.00 49.98           C  
ATOM    487  OH  TYR A  82     -13.923  13.011  -4.336  1.00 50.81           O  
ATOM    488  N   LEU A  83      -7.419  13.745   1.197  1.00 42.00           N  
ATOM    489  CA  LEU A  83      -6.195  14.112   1.881  1.00 40.10           C  
ATOM    490  C   LEU A  83      -5.654  15.339   1.185  1.00 39.12           C  
ATOM    491  O   LEU A  83      -5.711  15.437  -0.039  1.00 39.32           O  
ATOM    492  CB  LEU A  83      -5.175  12.980   1.800  1.00 41.14           C  
ATOM    493  CG  LEU A  83      -3.836  13.312   2.456  1.00 41.47           C  
ATOM    494  CD1 LEU A  83      -4.018  13.305   3.960  1.00 40.67           C  
ATOM    495  CD2 LEU A  83      -2.765  12.311   2.024  1.00 41.29           C  
ATOM    496  N   ALA A  84      -5.137  16.280   1.965  1.00 39.15           N  
ATOM    497  CA  ALA A  84      -4.595  17.510   1.408  1.00 39.64           C  
ATOM    498  C   ALA A  84      -3.479  18.073   2.274  1.00 39.82           C  
ATOM    499  O   ALA A  84      -3.470  17.889   3.487  1.00 40.06           O  
ATOM    500  CB  ALA A  84      -5.700  18.531   1.249  1.00 39.30           C  
ATOM    501  N   MET A  85      -2.522  18.741   1.640  1.00 40.38           N  
ATOM    502  CA  MET A  85      -1.421  19.333   2.371  1.00 41.23           C  
ATOM    503  C   MET A  85      -1.444  20.836   2.138  1.00 41.81           C  
ATOM    504  O   MET A  85      -1.248  21.308   1.017  1.00 40.75           O  
ATOM    505  CB  MET A  85      -0.081  18.761   1.916  1.00 41.22           C  
ATOM    506  CG  MET A  85       1.064  19.170   2.835  1.00 40.93           C  
ATOM    507  SD  MET A  85       2.681  18.936   2.113  1.00 40.13           S  
ATOM    508  CE  MET A  85       3.037  17.299   2.659  1.00 41.39           C  
ATOM    509  N   LYS A  86      -1.682  21.580   3.218  1.00 43.37           N  
ATOM    510  CA  LYS A  86      -1.761  23.036   3.166  1.00 44.08           C  
ATOM    511  C   LYS A  86      -0.406  23.734   3.029  1.00 44.74           C  
ATOM    512  O   LYS A  86       0.657  23.119   3.189  1.00 44.63           O  
ATOM    513  CB  LYS A  86      -2.496  23.558   4.404  1.00 43.19           C  
ATOM    514  N   GLU A  87      -0.467  25.026   2.714  1.00 45.74           N  
ATOM    515  CA  GLU A  87       0.717  25.867   2.537  1.00 46.89           C  
ATOM    516  C   GLU A  87       1.809  25.654   3.598  1.00 47.87           C  
ATOM    517  O   GLU A  87       2.995  25.571   3.272  1.00 48.39           O  
ATOM    518  CB  GLU A  87       0.297  27.346   2.526  1.00 46.18           C  
ATOM    519  N   ASP A  88       1.414  25.569   4.865  1.00 48.62           N  
ATOM    520  CA  ASP A  88       2.388  25.392   5.936  1.00 49.63           C  
ATOM    521  C   ASP A  88       2.978  23.991   6.050  1.00 49.54           C  
ATOM    522  O   ASP A  88       3.976  23.795   6.741  1.00 49.96           O  
ATOM    523  CB  ASP A  88       1.791  25.829   7.280  1.00 51.24           C  
ATOM    524  CG  ASP A  88       0.439  25.205   7.556  1.00 54.09           C  
ATOM    525  OD1 ASP A  88      -0.186  25.589   8.570  1.00 55.96           O  
ATOM    526  OD2 ASP A  88      -0.005  24.335   6.770  1.00 55.08           O  
ATOM    527  N   GLY A  89       2.381  23.022   5.362  1.00 49.33           N  
ATOM    528  CA  GLY A  89       2.887  21.660   5.425  1.00 48.51           C  
ATOM    529  C   GLY A  89       2.008  20.764   6.278  1.00 48.30           C  
ATOM    530  O   GLY A  89       2.268  19.569   6.415  1.00 48.13           O  
ATOM    531  N   ARG A  90       0.968  21.352   6.860  1.00 47.86           N  
ATOM    532  CA  ARG A  90       0.030  20.619   7.699  1.00 47.91           C  
ATOM    533  C   ARG A  90      -0.836  19.708   6.818  1.00 48.17           C  
ATOM    534  O   ARG A  90      -1.107  20.027   5.657  1.00 47.10           O  
ATOM    535  CB  ARG A  90      -0.856  21.607   8.475  1.00 47.32           C  
ATOM    536  N   LEU A  91      -1.258  18.573   7.371  1.00 48.56           N  
ATOM    537  CA  LEU A  91      -2.090  17.626   6.640  1.00 48.58           C  
ATOM    538  C   LEU A  91      -3.504  17.602   7.185  1.00 49.50           C  
ATOM    539  O   LEU A  91      -3.706  17.529   8.400  1.00 50.21           O  
ATOM    540  CB  LEU A  91      -1.541  16.210   6.757  1.00 48.75           C  
ATOM    541  CG  LEU A  91      -0.299  15.732   6.019  1.00 48.91           C  
ATOM    542  CD1 LEU A  91      -0.083  14.251   6.367  1.00 49.17           C  
ATOM    543  CD2 LEU A  91      -0.467  15.902   4.524  1.00 48.93           C  
ATOM    544  N   LEU A  92      -4.479  17.640   6.284  1.00 49.78           N  
ATOM    545  CA  LEU A  92      -5.888  17.583   6.667  1.00 49.63           C  
ATOM    546  C   LEU A  92      -6.723  17.002   5.532  1.00 49.14           C  
ATOM    547  O   LEU A  92      -6.216  16.780   4.434  1.00 49.87           O  
ATOM    548  CB  LEU A  92      -6.393  18.976   7.050  1.00 50.22           C  
ATOM    549  CG  LEU A  92      -6.261  20.102   6.026  1.00 49.91           C  
ATOM    550  CD1 LEU A  92      -7.487  20.152   5.119  1.00 49.89           C  
ATOM    551  CD2 LEU A  92      -6.109  21.408   6.780  1.00 50.23           C  
ATOM    552  N   ALA A  93      -7.997  16.748   5.796  1.00 48.29           N  
ATOM    553  CA  ALA A  93      -8.872  16.178   4.783  1.00 47.75           C  
ATOM    554  C   ALA A  93     -10.022  17.117   4.471  1.00 47.72           C  
ATOM    555  O   ALA A  93     -10.829  17.420   5.347  1.00 47.54           O  
ATOM    556  CB  ALA A  93      -9.410  14.846   5.270  1.00 48.08           C  
ATOM    557  N   SER A  94     -10.107  17.570   3.224  1.00 47.44           N  
ATOM    558  CA  SER A  94     -11.177  18.483   2.837  1.00 47.21           C  
ATOM    559  C   SER A  94     -12.329  17.780   2.129  1.00 46.86           C  
ATOM    560  O   SER A  94     -12.125  16.796   1.406  1.00 46.75           O  
ATOM    561  CB  SER A  94     -10.637  19.609   1.953  1.00 47.39           C  
ATOM    562  OG  SER A  94     -10.247  19.140   0.680  1.00 48.10           O  
ATOM    563  N   LYS A  95     -13.542  18.287   2.347  1.00 46.09           N  
ATOM    564  CA  LYS A  95     -14.727  17.696   1.733  1.00 45.15           C  
ATOM    565  C   LYS A  95     -14.693  17.920   0.226  1.00 44.06           C  
ATOM    566  O   LYS A  95     -15.205  17.113  -0.539  1.00 43.26           O  
ATOM    567  CB  LYS A  95     -16.014  18.295   2.316  1.00 44.05           C  
ATOM    568  N   SER A  96     -14.059  19.002  -0.202  1.00 43.87           N  
ATOM    569  CA  SER A  96     -13.990  19.309  -1.616  1.00 44.22           C  
ATOM    570  C   SER A  96     -12.579  19.266  -2.188  1.00 44.46           C  
ATOM    571  O   SER A  96     -11.655  19.858  -1.627  1.00 45.62           O  
ATOM    572  CB  SER A  96     -14.601  20.681  -1.856  1.00 44.42           C  
ATOM    573  OG  SER A  96     -14.479  21.039  -3.213  1.00 47.61           O  
ATOM    574  N   VAL A  97     -12.424  18.575  -3.316  1.00 43.73           N  
ATOM    575  CA  VAL A  97     -11.126  18.448  -3.984  1.00 42.26           C  
ATOM    576  C   VAL A  97     -10.568  19.776  -4.457  1.00 41.62           C  
ATOM    577  O   VAL A  97     -11.228  20.520  -5.173  1.00 41.10           O  
ATOM    578  CB  VAL A  97     -11.195  17.522  -5.217  1.00 42.01           C  
ATOM    579  CG1 VAL A  97      -9.923  17.662  -6.048  1.00 41.15           C  
ATOM    580  CG2 VAL A  97     -11.382  16.077  -4.771  1.00 41.83           C  
ATOM    581  N   THR A  98      -9.337  20.060  -4.058  1.00 42.02           N  
ATOM    582  CA  THR A  98      -8.672  21.294  -4.451  1.00 42.75           C  
ATOM    583  C   THR A  98      -7.336  20.906  -5.080  1.00 42.79           C  
ATOM    584  O   THR A  98      -7.056  19.722  -5.249  1.00 43.69           O  
ATOM    585  CB  THR A  98      -8.447  22.221  -3.236  1.00 42.36           C  
ATOM    586  OG1 THR A  98      -7.192  21.918  -2.615  1.00 42.59           O  
ATOM    587  CG2 THR A  98      -9.562  22.014  -2.218  1.00 41.52           C  
ATOM    588  N   ASP A  99      -6.507  21.877  -5.432  1.00 43.31           N  
ATOM    589  CA  ASP A  99      -5.230  21.529  -6.051  1.00 44.27           C  
ATOM    590  C   ASP A  99      -4.162  21.087  -5.029  1.00 43.73           C  
ATOM    591  O   ASP A  99      -3.014  20.802  -5.387  1.00 43.25           O  
ATOM    592  CB  ASP A  99      -4.730  22.689  -6.934  1.00 45.66           C  
ATOM    593  CG  ASP A  99      -4.369  23.930  -6.132  1.00 47.86           C  
ATOM    594  OD1 ASP A  99      -4.987  24.167  -5.062  1.00 49.41           O  
ATOM    595  OD2 ASP A  99      -3.470  24.675  -6.587  1.00 48.28           O  
ATOM    596  N   GLU A 100      -4.559  21.008  -3.761  1.00 42.84           N  
ATOM    597  CA  GLU A 100      -3.656  20.581  -2.701  1.00 42.38           C  
ATOM    598  C   GLU A 100      -3.996  19.152  -2.302  1.00 41.21           C  
ATOM    599  O   GLU A 100      -3.499  18.650  -1.293  1.00 41.01           O  
ATOM    600  CB  GLU A 100      -3.780  21.503  -1.477  1.00 43.50           C  
ATOM    601  CG  GLU A 100      -3.408  22.970  -1.740  1.00 45.69           C  
ATOM    602  CD  GLU A 100      -3.481  23.855  -0.485  1.00 46.74           C  
ATOM    603  OE1 GLU A 100      -4.508  23.811   0.234  1.00 47.10           O  
ATOM    604  OE2 GLU A 100      -2.515  24.607  -0.223  1.00 46.39           O  
ATOM    605  N   CYS A 101      -4.846  18.508  -3.097  1.00 39.99           N  
ATOM    606  CA  CYS A 101      -5.265  17.129  -2.843  1.00 39.25           C  
ATOM    607  C   CYS A 101      -4.626  16.131  -3.809  1.00 38.16           C  
ATOM    608  O   CYS A 101      -5.084  14.987  -3.924  1.00 37.37           O  
ATOM    609  CB  CYS A 101      -6.781  17.030  -2.953  1.00 39.97           C  
ATOM    610  SG  CYS A 101      -7.642  18.049  -1.766  1.00 41.61           S  
ATOM    611  N   PHE A 102      -3.571  16.570  -4.492  1.00 36.52           N  
ATOM    612  CA  PHE A 102      -2.875  15.738  -5.459  1.00 35.76           C  
ATOM    613  C   PHE A 102      -1.420  15.473  -5.073  1.00 35.13           C  
ATOM    614  O   PHE A 102      -0.682  16.393  -4.692  1.00 36.04           O  
ATOM    615  CB  PHE A 102      -2.982  16.394  -6.831  1.00 35.49           C  
ATOM    616  CG  PHE A 102      -4.392  16.481  -7.322  1.00 36.56           C  
ATOM    617  CD1 PHE A 102      -5.080  15.327  -7.692  1.00 36.02           C  
ATOM    618  CD2 PHE A 102      -5.065  17.700  -7.339  1.00 36.47           C  
ATOM    619  CE1 PHE A 102      -6.411  15.385  -8.065  1.00 36.14           C  
ATOM    620  CE2 PHE A 102      -6.400  17.764  -7.711  1.00 35.46           C  
ATOM    621  CZ  PHE A 102      -7.072  16.606  -8.072  1.00 35.94           C  
ATOM    622  N   PHE A 103      -1.018  14.206  -5.175  1.00 32.37           N  
ATOM    623  CA  PHE A 103       0.332  13.804  -4.803  1.00 31.76           C  
ATOM    624  C   PHE A 103       0.979  12.894  -5.828  1.00 31.33           C  
ATOM    625  O   PHE A 103       0.304  12.039  -6.414  1.00 32.42           O  
ATOM    626  CB  PHE A 103       0.274  13.074  -3.471  1.00 31.29           C  
ATOM    627  CG  PHE A 103      -0.540  13.785  -2.438  1.00 31.51           C  
ATOM    628  CD1 PHE A 103       0.027  14.778  -1.646  1.00 31.62           C  
ATOM    629  CD2 PHE A 103      -1.888  13.483  -2.275  1.00 29.86           C  
ATOM    630  CE1 PHE A 103      -0.742  15.459  -0.706  1.00 31.50           C  
ATOM    631  CE2 PHE A 103      -2.659  14.157  -1.343  1.00 29.78           C  
ATOM    632  CZ  PHE A 103      -2.092  15.146  -0.556  1.00 30.11           C  
ATOM    633  N   PHE A 104       2.275  13.076  -6.066  1.00 29.58           N  
ATOM    634  CA  PHE A 104       2.956  12.185  -6.996  1.00 29.67           C  
ATOM    635  C   PHE A 104       3.141  10.873  -6.245  1.00 29.39           C  
ATOM    636  O   PHE A 104       3.695  10.851  -5.145  1.00 27.31           O  
ATOM    637  CB  PHE A 104       4.340  12.700  -7.403  1.00 28.23           C  
ATOM    638  CG  PHE A 104       4.317  13.926  -8.269  1.00 27.45           C  
ATOM    639  CD1 PHE A 104       4.593  15.180  -7.724  1.00 28.17           C  
ATOM    640  CD2 PHE A 104       4.055  13.833  -9.632  1.00 26.77           C  
ATOM    641  CE1 PHE A 104       4.616  16.321  -8.520  1.00 26.58           C  
ATOM    642  CE2 PHE A 104       4.074  14.974 -10.442  1.00 25.93           C  
ATOM    643  CZ  PHE A 104       4.355  16.213  -9.884  1.00 26.28           C  
ATOM    644  N   GLU A 105       2.642   9.787  -6.824  1.00 30.99           N  
ATOM    645  CA  GLU A 105       2.796   8.483  -6.206  1.00 32.50           C  
ATOM    646  C   GLU A 105       4.016   7.849  -6.839  1.00 32.81           C  
ATOM    647  O   GLU A 105       4.122   7.768  -8.057  1.00 33.17           O  
ATOM    648  CB  GLU A 105       1.572   7.599  -6.446  1.00 33.01           C  
ATOM    649  CG  GLU A 105       1.737   6.175  -5.892  1.00 34.02           C  
ATOM    650  CD  GLU A 105       0.457   5.359  -5.974  1.00 35.18           C  
ATOM    651  OE1 GLU A 105      -0.067   5.187  -7.088  1.00 37.57           O  
ATOM    652  OE2 GLU A 105      -0.039   4.887  -4.932  1.00 35.51           O  
ATOM    653  N   ARG A 106       4.941   7.407  -6.007  1.00 33.55           N  
ATOM    654  CA  ARG A 106       6.146   6.792  -6.509  1.00 34.79           C  
ATOM    655  C   ARG A 106       6.433   5.498  -5.755  1.00 34.26           C  
ATOM    656  O   ARG A 106       6.322   5.436  -4.531  1.00 33.75           O  
ATOM    657  CB  ARG A 106       7.323   7.766  -6.351  1.00 36.66           C  
ATOM    658  CG  ARG A 106       8.651   7.263  -6.901  1.00 38.88           C  
ATOM    659  CD  ARG A 106       8.774   7.499  -8.412  1.00 40.34           C  
ATOM    660  NE  ARG A 106       9.620   8.658  -8.709  1.00 41.91           N  
ATOM    661  CZ  ARG A 106      10.858   8.829  -8.245  1.00 41.70           C  
ATOM    662  NH1 ARG A 106      11.409   7.917  -7.451  1.00 42.99           N  
ATOM    663  NH2 ARG A 106      11.553   9.908  -8.581  1.00 40.97           N  
ATOM    664  N   LEU A 107       6.765   4.459  -6.510  1.00 34.80           N  
ATOM    665  CA  LEU A 107       7.135   3.177  -5.930  1.00 35.12           C  
ATOM    666  C   LEU A 107       8.653   3.221  -5.905  1.00 34.89           C  
ATOM    667  O   LEU A 107       9.306   3.052  -6.931  1.00 34.55           O  
ATOM    668  CB  LEU A 107       6.650   2.005  -6.791  1.00 36.29           C  
ATOM    669  CG  LEU A 107       7.312   0.653  -6.476  1.00 37.70           C  
ATOM    670  CD1 LEU A 107       7.440   0.461  -4.967  1.00 39.35           C  
ATOM    671  CD2 LEU A 107       6.509  -0.471  -7.091  1.00 38.03           C  
ATOM    672  N   GLU A 108       9.202   3.476  -4.725  1.00 35.00           N  
ATOM    673  CA  GLU A 108      10.641   3.578  -4.545  1.00 35.15           C  
ATOM    674  C   GLU A 108      11.355   2.263  -4.786  1.00 35.30           C  
ATOM    675  O   GLU A 108      10.729   1.204  -4.817  1.00 35.63           O  
ATOM    676  CB  GLU A 108      10.932   4.069  -3.131  1.00 35.01           C  
ATOM    677  CG  GLU A 108      10.168   5.331  -2.777  1.00 35.37           C  
ATOM    678  CD  GLU A 108      10.511   6.492  -3.687  1.00 35.16           C  
ATOM    679  OE1 GLU A 108       9.774   7.489  -3.684  1.00 36.76           O  
ATOM    680  OE2 GLU A 108      11.523   6.418  -4.405  1.00 36.84           O  
ATOM    681  N   SER A 109      12.675   2.342  -4.940  1.00 35.69           N  
ATOM    682  CA  SER A 109      13.515   1.170  -5.178  1.00 35.01           C  
ATOM    683  C   SER A 109      13.432   0.178  -4.022  1.00 34.42           C  
ATOM    684  O   SER A 109      13.747  -1.003  -4.193  1.00 34.10           O  
ATOM    685  CB  SER A 109      14.967   1.594  -5.354  1.00 35.15           C  
ATOM    686  OG  SER A 109      15.485   2.062  -4.116  1.00 36.99           O  
ATOM    687  N   ASN A 110      13.030   0.662  -2.845  1.00 33.27           N  
ATOM    688  CA  ASN A 110      12.898  -0.195  -1.670  1.00 32.28           C  
ATOM    689  C   ASN A 110      11.519  -0.865  -1.593  1.00 31.96           C  
ATOM    690  O   ASN A 110      11.210  -1.570  -0.628  1.00 32.23           O  
ATOM    691  CB  ASN A 110      13.154   0.601  -0.395  1.00 32.43           C  
ATOM    692  CG  ASN A 110      12.227   1.787  -0.254  1.00 35.42           C  
ATOM    693  OD1 ASN A 110      11.195   1.878  -0.932  1.00 35.22           O  
ATOM    694  ND2 ASN A 110      12.582   2.706   0.644  1.00 36.78           N  
ATOM    695  N   ASN A 111      10.703  -0.637  -2.619  1.00 30.84           N  
ATOM    696  CA  ASN A 111       9.370  -1.211  -2.721  1.00 29.36           C  
ATOM    697  C   ASN A 111       8.308  -0.632  -1.799  1.00 28.91           C  
ATOM    698  O   ASN A 111       7.342  -1.322  -1.467  1.00 29.23           O  
ATOM    699  CB  ASN A 111       9.416  -2.732  -2.531  1.00 28.03           C  
ATOM    700  CG  ASN A 111       9.959  -3.453  -3.742  1.00 26.55           C  
ATOM    701  OD1 ASN A 111       9.772  -3.022  -4.879  1.00 23.27           O  
ATOM    702  ND2 ASN A 111      10.614  -4.572  -3.506  1.00 26.94           N  
ATOM    703  N   TYR A 112       8.494   0.614  -1.373  1.00 27.20           N  
ATOM    704  CA  TYR A 112       7.499   1.291  -0.554  1.00 26.19           C  
ATOM    705  C   TYR A 112       7.043   2.418  -1.452  1.00 25.92           C  
ATOM    706  O   TYR A 112       7.720   2.717  -2.441  1.00 26.04           O  
ATOM    707  CB  TYR A 112       8.109   1.885   0.712  1.00 25.18           C  
ATOM    708  CG  TYR A 112       8.348   0.903   1.835  1.00 24.57           C  
ATOM    709  CD1 TYR A 112       7.362   0.636   2.793  1.00 22.89           C  
ATOM    710  CD2 TYR A 112       9.566   0.234   1.941  1.00 24.26           C  
ATOM    711  CE1 TYR A 112       7.597  -0.281   3.829  1.00 22.54           C  
ATOM    712  CE2 TYR A 112       9.808  -0.674   2.961  1.00 21.59           C  
ATOM    713  CZ  TYR A 112       8.832  -0.928   3.894  1.00 21.96           C  
ATOM    714  OH  TYR A 112       9.112  -1.842   4.880  1.00 23.64           O  
ATOM    715  N   ASN A 113       5.907   3.032  -1.132  1.00 25.42           N  
ATOM    716  CA  ASN A 113       5.417   4.150  -1.930  1.00 25.52           C  
ATOM    717  C   ASN A 113       5.629   5.459  -1.180  1.00 26.29           C  
ATOM    718  O   ASN A 113       5.693   5.477   0.047  1.00 26.29           O  
ATOM    719  CB  ASN A 113       3.926   3.999  -2.233  1.00 24.94           C  
ATOM    720  CG  ASN A 113       3.624   2.871  -3.203  1.00 24.61           C  
ATOM    721  OD1 ASN A 113       4.509   2.133  -3.623  1.00 25.20           O  
ATOM    722  ND2 ASN A 113       2.353   2.726  -3.550  1.00 25.01           N  
ATOM    723  N   THR A 114       5.774   6.552  -1.920  1.00 26.93           N  
ATOM    724  CA  THR A 114       5.900   7.865  -1.297  1.00 27.91           C  
ATOM    725  C   THR A 114       4.870   8.743  -1.986  1.00 28.50           C  
ATOM    726  O   THR A 114       4.554   8.546  -3.161  1.00 27.86           O  
ATOM    727  CB  THR A 114       7.277   8.537  -1.507  1.00 27.86           C  
ATOM    728  OG1 THR A 114       7.479   8.779  -2.908  1.00 27.80           O  
ATOM    729  CG2 THR A 114       8.388   7.686  -0.923  1.00 26.65           C  
ATOM    730  N   TYR A 115       4.347   9.712  -1.248  1.00 29.58           N  
ATOM    731  CA  TYR A 115       3.365  10.621  -1.802  1.00 29.61           C  
ATOM    732  C   TYR A 115       3.860  12.040  -1.602  1.00 31.12           C  
ATOM    733  O   TYR A 115       3.811  12.592  -0.505  1.00 31.19           O  
ATOM    734  CB  TYR A 115       2.009  10.383  -1.135  1.00 27.97           C  
ATOM    735  CG  TYR A 115       1.468   9.016  -1.462  1.00 26.16           C  
ATOM    736  CD1 TYR A 115       0.776   8.776  -2.655  1.00 26.44           C  
ATOM    737  CD2 TYR A 115       1.773   7.927  -0.649  1.00 26.91           C  
ATOM    738  CE1 TYR A 115       0.414   7.473  -3.037  1.00 27.10           C  
ATOM    739  CE2 TYR A 115       1.426   6.621  -1.013  1.00 26.99           C  
ATOM    740  CZ  TYR A 115       0.753   6.394  -2.205  1.00 28.20           C  
ATOM    741  OH  TYR A 115       0.476   5.088  -2.571  1.00 27.54           O  
ATOM    742  N   ARG A 116       4.358  12.608  -2.691  1.00 32.43           N  
ATOM    743  CA  ARG A 116       4.901  13.955  -2.706  1.00 33.74           C  
ATOM    744  C   ARG A 116       3.860  14.934  -3.252  1.00 34.30           C  
ATOM    745  O   ARG A 116       3.314  14.728  -4.339  1.00 34.17           O  
ATOM    746  CB  ARG A 116       6.159  13.953  -3.584  1.00 33.64           C  
ATOM    747  CG  ARG A 116       7.021  15.207  -3.562  1.00 32.31           C  
ATOM    748  CD  ARG A 116       8.355  14.891  -4.233  1.00 31.15           C  
ATOM    749  NE  ARG A 116       8.194  14.510  -5.638  1.00 29.47           N  
ATOM    750  CZ  ARG A 116       7.933  15.377  -6.608  1.00 29.03           C  
ATOM    751  NH1 ARG A 116       7.812  16.669  -6.310  1.00 29.12           N  
ATOM    752  NH2 ARG A 116       7.786  14.963  -7.865  1.00 26.86           N  
ATOM    753  N   SER A 117       3.583  15.989  -2.488  1.00 35.09           N  
ATOM    754  CA  SER A 117       2.616  17.007  -2.899  1.00 34.74           C  
ATOM    755  C   SER A 117       2.936  17.559  -4.266  1.00 35.21           C  
ATOM    756  O   SER A 117       4.086  17.905  -4.533  1.00 34.53           O  
ATOM    757  CB  SER A 117       2.608  18.181  -1.931  1.00 34.13           C  
ATOM    758  OG  SER A 117       1.918  19.275  -2.518  1.00 34.03           O  
ATOM    759  N   ARG A 118       1.925  17.658  -5.128  1.00 36.39           N  
ATOM    760  CA  ARG A 118       2.163  18.201  -6.457  1.00 38.18           C  
ATOM    761  C   ARG A 118       2.231  19.711  -6.398  1.00 38.73           C  
ATOM    762  O   ARG A 118       2.871  20.337  -7.233  1.00 38.72           O  
ATOM    763  CB  ARG A 118       1.083  17.792  -7.455  1.00 38.23           C  
ATOM    764  CG  ARG A 118       1.413  18.268  -8.873  1.00 37.05           C  
ATOM    765  CD  ARG A 118       0.485  17.683  -9.913  1.00 37.54           C  
ATOM    766  NE  ARG A 118      -0.901  18.079  -9.689  1.00 39.95           N  
ATOM    767  CZ  ARG A 118      -1.898  17.802 -10.527  1.00 41.01           C  
ATOM    768  NH1 ARG A 118      -1.647  17.130 -11.644  1.00 40.30           N  
ATOM    769  NH2 ARG A 118      -3.140  18.211 -10.261  1.00 40.49           N  
ATOM    770  N   LYS A 119       1.574  20.294  -5.406  1.00 40.24           N  
ATOM    771  CA  LYS A 119       1.575  21.744  -5.236  1.00 42.71           C  
ATOM    772  C   LYS A 119       2.899  22.180  -4.576  1.00 43.05           C  
ATOM    773  O   LYS A 119       3.639  23.002  -5.117  1.00 43.63           O  
ATOM    774  CB  LYS A 119       0.380  22.151  -4.368  1.00 43.69           C  
ATOM    775  CG  LYS A 119       0.195  23.644  -4.186  1.00 45.36           C  
ATOM    776  CD  LYS A 119      -0.613  24.264  -5.314  1.00 46.53           C  
ATOM    777  CE  LYS A 119      -0.727  25.765  -5.106  1.00 47.04           C  
ATOM    778  NZ  LYS A 119      -0.979  26.059  -3.661  1.00 48.09           N  
ATOM    779  N   TYR A 120       3.185  21.615  -3.409  1.00 43.25           N  
ATOM    780  CA  TYR A 120       4.413  21.898  -2.672  1.00 43.33           C  
ATOM    781  C   TYR A 120       5.339  20.717  -2.945  1.00 43.23           C  
ATOM    782  O   TYR A 120       5.439  19.786  -2.143  1.00 43.61           O  
ATOM    783  CB  TYR A 120       4.073  21.995  -1.196  1.00 44.45           C  
ATOM    784  CG  TYR A 120       2.912  22.924  -0.980  1.00 45.83           C  
ATOM    785  CD1 TYR A 120       3.030  24.279  -1.272  1.00 45.63           C  
ATOM    786  CD2 TYR A 120       1.676  22.444  -0.537  1.00 46.21           C  
ATOM    787  CE1 TYR A 120       1.956  25.138  -1.134  1.00 47.21           C  
ATOM    788  CE2 TYR A 120       0.584  23.299  -0.397  1.00 47.35           C  
ATOM    789  CZ  TYR A 120       0.735  24.646  -0.700  1.00 47.46           C  
ATOM    790  OH  TYR A 120      -0.331  25.505  -0.593  1.00 48.01           O  
ATOM    791  N   THR A 121       6.009  20.790  -4.091  1.00 42.62           N  
ATOM    792  CA  THR A 121       6.898  19.761  -4.619  1.00 42.43           C  
ATOM    793  C   THR A 121       8.036  19.145  -3.808  1.00 42.57           C  
ATOM    794  O   THR A 121       8.711  18.242  -4.297  1.00 43.54           O  
ATOM    795  CB  THR A 121       7.522  20.242  -5.912  1.00 42.05           C  
ATOM    796  OG1 THR A 121       8.532  21.205  -5.603  1.00 43.56           O  
ATOM    797  CG2 THR A 121       6.470  20.892  -6.789  1.00 41.68           C  
ATOM    798  N   SER A 122       8.281  19.601  -2.594  1.00 42.21           N  
ATOM    799  CA  SER A 122       9.369  19.000  -1.833  1.00 42.01           C  
ATOM    800  C   SER A 122       8.836  18.375  -0.566  1.00 42.17           C  
ATOM    801  O   SER A 122       9.586  17.799   0.219  1.00 42.78           O  
ATOM    802  CB  SER A 122      10.412  20.054  -1.464  1.00 42.69           C  
ATOM    803  OG  SER A 122       9.893  20.931  -0.481  1.00 44.94           O  
ATOM    804  N   TRP A 123       7.532  18.496  -0.357  1.00 42.10           N  
ATOM    805  CA  TRP A 123       6.925  17.948   0.837  1.00 41.56           C  
ATOM    806  C   TRP A 123       6.237  16.615   0.591  1.00 39.91           C  
ATOM    807  O   TRP A 123       5.561  16.417  -0.420  1.00 39.40           O  
ATOM    808  CB  TRP A 123       5.972  18.984   1.428  1.00 44.67           C  
ATOM    809  CG  TRP A 123       6.697  20.268   1.789  1.00 48.55           C  
ATOM    810  CD1 TRP A 123       8.054  20.478   1.767  1.00 48.94           C  
ATOM    811  CD2 TRP A 123       6.116  21.485   2.276  1.00 49.41           C  
ATOM    812  NE1 TRP A 123       8.346  21.741   2.212  1.00 49.52           N  
ATOM    813  CE2 TRP A 123       7.177  22.382   2.531  1.00 50.19           C  
ATOM    814  CE3 TRP A 123       4.803  21.904   2.524  1.00 50.52           C  
ATOM    815  CZ2 TRP A 123       6.965  23.673   3.023  1.00 50.50           C  
ATOM    816  CZ3 TRP A 123       4.592  23.191   3.017  1.00 51.38           C  
ATOM    817  CH2 TRP A 123       5.671  24.059   3.259  1.00 51.58           C  
ATOM    818  N   TYR A 124       6.442  15.698   1.531  1.00 37.21           N  
ATOM    819  CA  TYR A 124       5.888  14.360   1.466  1.00 34.72           C  
ATOM    820  C   TYR A 124       4.826  14.114   2.525  1.00 33.46           C  
ATOM    821  O   TYR A 124       4.859  14.704   3.597  1.00 33.95           O  
ATOM    822  CB  TYR A 124       7.000  13.319   1.667  1.00 35.14           C  
ATOM    823  CG  TYR A 124       7.969  13.172   0.513  1.00 35.14           C  
ATOM    824  CD1 TYR A 124       9.120  13.968   0.418  1.00 34.71           C  
ATOM    825  CD2 TYR A 124       7.713  12.256  -0.509  1.00 35.48           C  
ATOM    826  CE1 TYR A 124       9.990  13.851  -0.677  1.00 34.55           C  
ATOM    827  CE2 TYR A 124       8.566  12.134  -1.601  1.00 36.01           C  
ATOM    828  CZ  TYR A 124       9.703  12.930  -1.683  1.00 35.82           C  
ATOM    829  OH  TYR A 124      10.535  12.772  -2.769  1.00 35.52           O  
ATOM    830  N   VAL A 125       3.879  13.239   2.208  1.00 31.59           N  
ATOM    831  CA  VAL A 125       2.845  12.852   3.153  1.00 29.61           C  
ATOM    832  C   VAL A 125       3.646  11.936   4.080  1.00 30.28           C  
ATOM    833  O   VAL A 125       4.413  11.095   3.608  1.00 29.67           O  
ATOM    834  CB  VAL A 125       1.727  12.035   2.455  1.00 28.40           C  
ATOM    835  CG1 VAL A 125       0.716  11.562   3.473  1.00 25.95           C  
ATOM    836  CG2 VAL A 125       1.065  12.871   1.358  1.00 26.34           C  
ATOM    837  N   ALA A 126       3.503  12.098   5.389  1.00 30.92           N  
ATOM    838  CA  ALA A 126       4.274  11.277   6.303  1.00 31.10           C  
ATOM    839  C   ALA A 126       3.666  11.241   7.683  1.00 32.74           C  
ATOM    840  O   ALA A 126       2.756  12.003   7.989  1.00 32.64           O  
ATOM    841  CB  ALA A 126       5.694  11.792   6.381  1.00 31.04           C  
ATOM    842  N   LEU A 127       4.182  10.342   8.515  1.00 35.05           N  
ATOM    843  CA  LEU A 127       3.695  10.187   9.876  1.00 37.09           C  
ATOM    844  C   LEU A 127       4.851  10.140  10.866  1.00 38.65           C  
ATOM    845  O   LEU A 127       5.859   9.477  10.615  1.00 40.13           O  
ATOM    846  CB  LEU A 127       2.859   8.905  10.005  1.00 36.05           C  
ATOM    847  CG  LEU A 127       1.532   8.838   9.234  1.00 37.08           C  
ATOM    848  CD1 LEU A 127       0.736   7.616   9.675  1.00 37.64           C  
ATOM    849  CD2 LEU A 127       0.716  10.081   9.500  1.00 35.97           C  
ATOM    850  N   LYS A 128       4.711  10.852  11.980  1.00 39.41           N  
ATOM    851  CA  LYS A 128       5.738  10.862  13.007  1.00 39.83           C  
ATOM    852  C   LYS A 128       5.654   9.506  13.711  1.00 40.56           C  
ATOM    853  O   LYS A 128       4.620   8.849  13.653  1.00 40.39           O  
ATOM    854  CB  LYS A 128       5.483  12.013  13.992  1.00 40.93           C  
ATOM    855  N   ARG A 129       6.735   9.076  14.364  1.00 41.81           N  
ATOM    856  CA  ARG A 129       6.731   7.781  15.054  1.00 41.58           C  
ATOM    857  C   ARG A 129       5.684   7.752  16.161  1.00 41.87           C  
ATOM    858  O   ARG A 129       5.379   6.706  16.711  1.00 41.94           O  
ATOM    859  CB  ARG A 129       8.114   7.474  15.635  1.00 40.55           C  
ATOM    860  N   THR A 130       5.126   8.914  16.468  1.00 43.35           N  
ATOM    861  CA  THR A 130       4.113   9.058  17.508  1.00 45.28           C  
ATOM    862  C   THR A 130       2.718   8.683  17.029  1.00 45.99           C  
ATOM    863  O   THR A 130       1.843   8.373  17.833  1.00 46.62           O  
ATOM    864  CB  THR A 130       4.037  10.524  17.986  1.00 46.70           C  
ATOM    865  OG1 THR A 130       3.636  11.363  16.886  1.00 47.09           O  
ATOM    866  CG2 THR A 130       5.405  10.997  18.508  1.00 46.80           C  
ATOM    867  N   GLY A 131       2.504   8.738  15.720  1.00 46.96           N  
ATOM    868  CA  GLY A 131       1.191   8.431  15.182  1.00 48.01           C  
ATOM    869  C   GLY A 131       0.546   9.695  14.636  1.00 49.17           C  
ATOM    870  O   GLY A 131      -0.538   9.657  14.049  1.00 49.54           O  
ATOM    871  N   GLN A 132       1.212  10.824  14.849  1.00 49.49           N  
ATOM    872  CA  GLN A 132       0.727  12.102  14.359  1.00 49.85           C  
ATOM    873  C   GLN A 132       1.451  12.341  13.049  1.00 49.31           C  
ATOM    874  O   GLN A 132       2.548  11.830  12.858  1.00 48.46           O  
ATOM    875  CB  GLN A 132       1.052  13.211  15.364  1.00 51.66           C  
ATOM    876  CG  GLN A 132       0.127  13.207  16.562  1.00 54.24           C  
ATOM    877  CD  GLN A 132      -1.338  13.088  16.146  1.00 56.10           C  
ATOM    878  OE1 GLN A 132      -1.820  13.848  15.296  1.00 57.08           O  
ATOM    879  NE2 GLN A 132      -2.053  12.132  16.742  1.00 55.91           N  
ATOM    880  N   TYR A 133       0.848  13.104  12.145  1.00 49.01           N  
ATOM    881  CA  TYR A 133       1.488  13.360  10.869  1.00 48.97           C  
ATOM    882  C   TYR A 133       2.721  14.224  11.066  1.00 48.62           C  
ATOM    883  O   TYR A 133       2.943  14.763  12.142  1.00 48.01           O  
ATOM    884  CB  TYR A 133       0.500  14.023   9.900  1.00 50.82           C  
ATOM    885  CG  TYR A 133       0.121  15.454  10.231  1.00 52.78           C  
ATOM    886  CD1 TYR A 133       0.955  16.510   9.880  1.00 53.03           C  
ATOM    887  CD2 TYR A 133      -1.076  15.751  10.885  1.00 53.27           C  
ATOM    888  CE1 TYR A 133       0.614  17.822  10.163  1.00 53.39           C  
ATOM    889  CE2 TYR A 133      -1.425  17.068  11.177  1.00 53.60           C  
ATOM    890  CZ  TYR A 133      -0.571  18.097  10.811  1.00 53.66           C  
ATOM    891  OH  TYR A 133      -0.886  19.410  11.092  1.00 54.33           O  
ATOM    892  N   LYS A 134       3.536  14.328  10.026  1.00 48.58           N  
ATOM    893  CA  LYS A 134       4.740  15.139  10.087  1.00 49.11           C  
ATOM    894  C   LYS A 134       4.657  16.233   9.016  1.00 49.09           C  
ATOM    895  O   LYS A 134       4.386  15.961   7.842  1.00 49.37           O  
ATOM    896  CB  LYS A 134       5.987  14.263   9.877  1.00 49.53           C  
ATOM    897  N   LEU A 135       4.872  17.473   9.436  1.00 48.33           N  
ATOM    898  CA  LEU A 135       4.827  18.615   8.532  1.00 48.54           C  
ATOM    899  C   LEU A 135       5.599  18.359   7.241  1.00 48.19           C  
ATOM    900  O   LEU A 135       6.741  17.905   7.275  1.00 48.85           O  
ATOM    901  CB  LEU A 135       5.407  19.850   9.239  1.00 48.29           C  
ATOM    902  CG  LEU A 135       4.621  20.320  10.467  1.00 47.79           C  
ATOM    903  CD1 LEU A 135       5.491  21.192  11.346  1.00 47.89           C  
ATOM    904  CD2 LEU A 135       3.379  21.062  10.018  1.00 46.87           C  
ATOM    905  N   GLY A 136       4.975  18.655   6.106  1.00 47.82           N  
ATOM    906  CA  GLY A 136       5.640  18.451   4.833  1.00 47.84           C  
ATOM    907  C   GLY A 136       6.984  19.142   4.817  1.00 47.59           C  
ATOM    908  O   GLY A 136       7.959  18.623   4.289  1.00 47.95           O  
ATOM    909  N   SER A 137       7.026  20.323   5.417  1.00 48.24           N  
ATOM    910  CA  SER A 137       8.239  21.122   5.489  1.00 48.46           C  
ATOM    911  C   SER A 137       9.374  20.394   6.217  1.00 48.51           C  
ATOM    912  O   SER A 137      10.546  20.731   6.050  1.00 48.61           O  
ATOM    913  CB  SER A 137       7.927  22.439   6.201  1.00 48.60           C  
ATOM    914  OG  SER A 137       7.392  22.199   7.495  1.00 48.98           O  
ATOM    915  N   LYS A 138       9.026  19.394   7.018  1.00 48.10           N  
ATOM    916  CA  LYS A 138      10.025  18.640   7.774  1.00 47.86           C  
ATOM    917  C   LYS A 138      10.324  17.253   7.208  1.00 47.00           C  
ATOM    918  O   LYS A 138      10.962  16.440   7.880  1.00 46.17           O  
ATOM    919  CB  LYS A 138       9.573  18.456   9.224  1.00 48.49           C  
ATOM    920  CG  LYS A 138       9.463  19.721  10.055  1.00 50.61           C  
ATOM    921  CD  LYS A 138       9.005  19.371  11.479  1.00 52.73           C  
ATOM    922  CE  LYS A 138       9.925  18.309  12.118  1.00 54.62           C  
ATOM    923  NZ  LYS A 138       9.539  17.930  13.515  1.00 55.27           N  
ATOM    924  N   THR A 139       9.862  16.969   5.993  1.00 46.46           N  
ATOM    925  CA  THR A 139      10.098  15.655   5.408  1.00 45.20           C  
ATOM    926  C   THR A 139      11.163  15.688   4.329  1.00 45.55           C  
ATOM    927  O   THR A 139      11.485  16.747   3.782  1.00 45.76           O  
ATOM    928  CB  THR A 139       8.809  15.042   4.817  1.00 44.05           C  
ATOM    929  OG1 THR A 139       8.351  15.842   3.723  1.00 43.80           O  
ATOM    930  CG2 THR A 139       7.723  14.967   5.876  1.00 43.03           C  
ATOM    931  N   GLY A 140      11.711  14.512   4.038  1.00 45.88           N  
ATOM    932  CA  GLY A 140      12.754  14.386   3.032  1.00 45.93           C  
ATOM    933  C   GLY A 140      12.788  12.985   2.445  1.00 45.82           C  
ATOM    934  O   GLY A 140      12.379  12.026   3.107  1.00 44.57           O  
ATOM    935  N   PRO A 141      13.303  12.836   1.214  1.00 46.22           N  
ATOM    936  CA  PRO A 141      13.389  11.547   0.517  1.00 46.99           C  
ATOM    937  C   PRO A 141      14.006  10.388   1.297  1.00 46.82           C  
ATOM    938  O   PRO A 141      13.530   9.242   1.204  1.00 47.92           O  
ATOM    939  CB  PRO A 141      14.169  11.885  -0.756  1.00 46.45           C  
ATOM    940  CG  PRO A 141      15.010  13.015  -0.342  1.00 46.81           C  
ATOM    941  CD  PRO A 141      14.054  13.862   0.472  1.00 46.60           C  
ATOM    942  N   GLY A 142      15.046  10.675   2.071  1.00 45.09           N  
ATOM    943  CA  GLY A 142      15.687   9.616   2.823  1.00 44.00           C  
ATOM    944  C   GLY A 142      14.941   9.201   4.071  1.00 43.96           C  
ATOM    945  O   GLY A 142      15.205   8.136   4.629  1.00 44.02           O  
ATOM    946  N   GLN A 143      14.002  10.031   4.513  1.00 43.60           N  
ATOM    947  CA  GLN A 143      13.235   9.739   5.724  1.00 42.19           C  
ATOM    948  C   GLN A 143      12.451   8.430   5.692  1.00 40.89           C  
ATOM    949  O   GLN A 143      12.206   7.850   4.626  1.00 41.07           O  
ATOM    950  CB  GLN A 143      12.288  10.898   6.032  1.00 42.81           C  
ATOM    951  CG  GLN A 143      13.022  12.132   6.494  1.00 43.13           C  
ATOM    952  CD  GLN A 143      12.104  13.203   7.014  1.00 44.20           C  
ATOM    953  OE1 GLN A 143      11.166  12.930   7.777  1.00 45.08           O  
ATOM    954  NE2 GLN A 143      12.374  14.440   6.624  1.00 44.19           N  
ATOM    955  N   LYS A 144      12.065   7.977   6.879  1.00 38.78           N  
ATOM    956  CA  LYS A 144      11.311   6.744   7.050  1.00 37.01           C  
ATOM    957  C   LYS A 144       9.843   7.064   7.355  1.00 36.64           C  
ATOM    958  O   LYS A 144       8.984   6.184   7.340  1.00 36.72           O  
ATOM    959  CB  LYS A 144      11.949   5.951   8.188  1.00 36.81           C  
ATOM    960  CG  LYS A 144      11.156   4.811   8.752  1.00 36.51           C  
ATOM    961  CD  LYS A 144      11.953   4.196   9.890  1.00 38.21           C  
ATOM    962  CE  LYS A 144      11.188   3.064  10.565  1.00 40.44           C  
ATOM    963  NZ  LYS A 144      11.898   2.531  11.760  1.00 40.37           N  
ATOM    964  N   ALA A 145       9.565   8.335   7.622  1.00 34.99           N  
ATOM    965  CA  ALA A 145       8.218   8.768   7.929  1.00 33.91           C  
ATOM    966  C   ALA A 145       7.371   8.862   6.660  1.00 33.63           C  
ATOM    967  O   ALA A 145       6.139   8.823   6.724  1.00 33.16           O  
ATOM    968  CB  ALA A 145       8.265  10.114   8.620  1.00 33.90           C  
ATOM    969  N   ILE A 146       8.040   8.981   5.512  1.00 32.04           N  
ATOM    970  CA  ILE A 146       7.349   9.104   4.233  1.00 29.98           C  
ATOM    971  C   ILE A 146       7.119   7.782   3.491  1.00 29.70           C  
ATOM    972  O   ILE A 146       6.573   7.784   2.391  1.00 30.41           O  
ATOM    973  CB  ILE A 146       8.111  10.062   3.277  1.00 29.30           C  
ATOM    974  CG1 ILE A 146       9.439   9.434   2.845  1.00 27.72           C  
ATOM    975  CG2 ILE A 146       8.377  11.392   3.971  1.00 28.33           C  
ATOM    976  CD1 ILE A 146      10.080  10.109   1.649  1.00 22.21           C  
ATOM    977  N   LEU A 147       7.519   6.661   4.083  1.00 28.97           N  
ATOM    978  CA  LEU A 147       7.354   5.366   3.433  1.00 27.35           C  
ATOM    979  C   LEU A 147       6.056   4.639   3.771  1.00 26.12           C  
ATOM    980  O   LEU A 147       5.797   4.314   4.929  1.00 25.06           O  
ATOM    981  CB  LEU A 147       8.563   4.469   3.745  1.00 27.30           C  
ATOM    982  CG  LEU A 147       9.888   5.122   3.318  1.00 28.11           C  
ATOM    983  CD1 LEU A 147      11.051   4.128   3.330  1.00 27.50           C  
ATOM    984  CD2 LEU A 147       9.701   5.696   1.924  1.00 28.53           C  
ATOM    985  N   PHE A 148       5.249   4.390   2.736  1.00 24.76           N  
ATOM    986  CA  PHE A 148       3.978   3.696   2.880  1.00 23.82           C  
ATOM    987  C   PHE A 148       3.887   2.452   2.015  1.00 24.26           C  
ATOM    988  O   PHE A 148       4.362   2.417   0.880  1.00 25.12           O  
ATOM    989  CB  PHE A 148       2.813   4.610   2.516  1.00 23.75           C  
ATOM    990  CG  PHE A 148       2.656   5.784   3.427  1.00 25.46           C  
ATOM    991  CD1 PHE A 148       3.432   6.933   3.248  1.00 25.63           C  
ATOM    992  CD2 PHE A 148       1.752   5.734   4.494  1.00 25.55           C  
ATOM    993  CE1 PHE A 148       3.313   8.016   4.117  1.00 24.29           C  
ATOM    994  CE2 PHE A 148       1.629   6.817   5.365  1.00 25.31           C  
ATOM    995  CZ  PHE A 148       2.414   7.961   5.174  1.00 24.17           C  
ATOM    996  N   LEU A 149       3.256   1.429   2.562  1.00 23.60           N  
ATOM    997  CA  LEU A 149       3.059   0.182   1.856  1.00 23.51           C  
ATOM    998  C   LEU A 149       1.552   0.058   1.681  1.00 23.54           C  
ATOM    999  O   LEU A 149       0.817  -0.018   2.666  1.00 23.70           O  
ATOM   1000  CB  LEU A 149       3.579  -0.979   2.713  1.00 24.88           C  
ATOM   1001  CG  LEU A 149       3.640  -2.401   2.139  1.00 25.33           C  
ATOM   1002  CD1 LEU A 149       4.632  -2.423   0.970  1.00 26.17           C  
ATOM   1003  CD2 LEU A 149       4.066  -3.386   3.218  1.00 23.43           C  
ATOM   1004  N   PRO A 150       1.060   0.076   0.434  1.00 23.85           N  
ATOM   1005  CA  PRO A 150      -0.387  -0.049   0.217  1.00 24.48           C  
ATOM   1006  C   PRO A 150      -0.847  -1.468   0.533  1.00 25.84           C  
ATOM   1007  O   PRO A 150      -0.182  -2.439   0.173  1.00 26.49           O  
ATOM   1008  CB  PRO A 150      -0.552   0.287  -1.262  1.00 23.88           C  
ATOM   1009  CG  PRO A 150       0.755  -0.101  -1.852  1.00 23.80           C  
ATOM   1010  CD  PRO A 150       1.773   0.331  -0.829  1.00 23.17           C  
ATOM   1011  N   MET A 151      -1.973  -1.593   1.218  1.00 27.68           N  
ATOM   1012  CA  MET A 151      -2.487  -2.904   1.579  1.00 29.49           C  
ATOM   1013  C   MET A 151      -3.982  -2.998   1.306  1.00 32.11           C  
ATOM   1014  O   MET A 151      -4.674  -1.985   1.171  1.00 32.74           O  
ATOM   1015  CB  MET A 151      -2.205  -3.181   3.048  1.00 27.15           C  
ATOM   1016  CG  MET A 151      -0.740  -3.062   3.409  1.00 27.08           C  
ATOM   1017  SD  MET A 151      -0.404  -3.398   5.156  1.00 28.92           S  
ATOM   1018  CE  MET A 151      -0.431  -5.228   5.155  1.00 26.31           C  
ATOM   1019  N   SER A 152      -4.473  -4.226   1.209  1.00 34.90           N  
ATOM   1020  CA  SER A 152      -5.882  -4.476   0.954  1.00 36.96           C  
ATOM   1021  C   SER A 152      -6.746  -4.048   2.131  1.00 38.67           C  
ATOM   1022  O   SER A 152      -6.283  -3.997   3.270  1.00 38.08           O  
ATOM   1023  CB  SER A 152      -6.090  -5.961   0.674  1.00 37.41           C  
ATOM   1024  OG  SER A 152      -7.280  -6.434   1.283  1.00 39.94           O  
ATOM   1025  N   ALA A 153      -8.008  -3.745   1.843  1.00 41.17           N  
ATOM   1026  CA  ALA A 153      -8.953  -3.333   2.871  1.00 42.74           C  
ATOM   1027  C   ALA A 153      -9.706  -4.564   3.399  1.00 44.23           C  
ATOM   1028  O   ALA A 153     -10.935  -4.543   3.522  1.00 45.43           O  
ATOM   1029  CB  ALA A 153      -9.928  -2.324   2.284  1.00 41.20           C  
ATOM   1030  N   LYS A 154      -8.957  -5.628   3.717  1.00 45.44           N  
ATOM   1031  CA  LYS A 154      -9.515  -6.897   4.218  1.00 45.31           C  
ATOM   1032  C   LYS A 154     -10.593  -7.408   3.268  1.00 44.59           C  
ATOM   1033  O   LYS A 154     -10.593  -6.917   2.116  1.00 42.86           O  
ATOM   1034  CB  LYS A 154     -10.112  -6.724   5.625  1.00 46.13           C  
TER    1035      LYS A 154                                                      
MASTER      584    0    0   28  124    0    0    610280    8   16  116          
END                                                                             
