# Supplementary material for: Epitope Prediction Based on Random Peptide Library Screening: Benchmark Dataset and Prediction Tools Evaluation
Source: Molecules. 2011 Jun 16;16(6):4971–93. doi: 10.3390/molecules16064971 (PMC6264216; doi:10.3390/molecules16064971)
Supplement: Supplementary file 1 [file molecules-16-04971-s001.zip › supplementary materials/datasets/MS01105,10,15/EP01105.txt]

F21 P22 P23 G24 H25 F26 K27 K30 Y33 K35 G37 G38 F40 R53 Q63 L64 Q65 A66 E67 E68 R69 G70 V72 S73 Y82 V97 E105 R106 L107 N110 N111 Y112 N113 K144 L149 P150 M151
