# Supplementary material for: Epitope Prediction Based on Random Peptide Library Screening: Benchmark Dataset and Prediction Tools Evaluation
Source: Molecules. 2011 Jun 16;16(6):4971–93. doi: 10.3390/molecules16064971 (PMC6264216; doi:10.3390/molecules16064971)
Supplement: Supplementary file 1 [file molecules-16-04971-s001.zip › supplementary materials/datasets/MS01105,10,15/FA01105.txt]

>1
MQLPPDT
>3
MSLPLLP
>4
MTAPPAR
>5
MGNPINH
>6
MQISGHP
>7
LTRPVSP
>8
LAAPPKA
>9
DQSRMPT
>10
LAKVPPQ
>1a
MQLPVYP
>2a
MQMPAVN
>3a
MQPPGSI
>4a
MATPGLG
>5a
MAVPQPI
>6a
MSARFPP
>7a
LTRPPWG
>8a
FTKTTSP
>9a
GPTRILK
>10a
VRWEMNL
>1b
MQLPLAT
>2b
MGLPLGK
>4b
MTLPAAS
>5b
MTSPPTP
>6b
MSLSPPQ
>7b
MGTLPTT
>8b
LTLPPSP
>9b
LSPPPTH
>10b
STHPLQT
