# Supplementary material for: Epitope Prediction Based on Random Peptide Library Screening: Benchmark Dataset and Prediction Tools Evaluation
Source: Molecules. 2011 Jun 16;16(6):4971–93. doi: 10.3390/molecules16064971 (PMC6264216; doi:10.3390/molecules16064971)
Supplement: Supplementary file 1 [file molecules-16-04971-s001.zip › supplementary materials/datasets/MS01154/1HX1_A.pdb]

HEADER    CHAPERONE/CHAPERONE INHIBITOR           11-JAN-01   1HX1              
TITLE     CRYSTAL STRUCTURE OF A BAG DOMAIN IN COMPLEX WITH THE HSC70           
TITLE    2 ATPASE DOMAIN                                                        
ATOM      1  N   PRO A   5     -13.097  34.714   4.321  1.00 59.01           N  
ATOM      2  CA  PRO A   5     -11.744  34.314   4.800  1.00 59.18           C  
ATOM      3  C   PRO A   5     -11.869  32.938   5.455  1.00 58.97           C  
ATOM      4  O   PRO A   5     -12.825  32.701   6.190  1.00 60.89           O  
ATOM      5  CB  PRO A   5     -11.302  35.342   5.829  1.00 59.49           C  
ATOM      6  CG  PRO A   5     -12.411  36.443   5.714  1.00 59.78           C  
ATOM      7  CD  PRO A   5     -13.667  35.721   5.227  1.00 58.73           C  
ATOM      8  N   ALA A   6     -10.920  32.036   5.202  1.00 56.97           N  
ATOM      9  CA  ALA A   6     -10.980  30.690   5.782  1.00 54.72           C  
ATOM     10  C   ALA A   6     -10.323  30.630   7.159  1.00 52.84           C  
ATOM     11  O   ALA A   6      -9.351  31.338   7.422  1.00 51.97           O  
ATOM     12  CB  ALA A   6     -10.315  29.680   4.843  1.00 54.15           C  
ATOM     13  N   VAL A   7     -10.855  29.782   8.036  1.00 51.06           N  
ATOM     14  CA  VAL A   7     -10.300  29.644   9.384  1.00 49.00           C  
ATOM     15  C   VAL A   7      -9.862  28.211   9.675  1.00 47.71           C  
ATOM     16  O   VAL A   7     -10.209  27.285   8.942  1.00 47.59           O  
ATOM     17  CB  VAL A   7     -11.327  30.025  10.460  1.00 48.87           C  
ATOM     18  CG1 VAL A   7     -11.654  31.512  10.388  1.00 52.06           C  
ATOM     19  CG2 VAL A   7     -12.571  29.206  10.285  1.00 46.60           C  
ATOM     20  N   GLY A   8      -9.102  28.053  10.758  1.00 47.27           N  
ATOM     21  CA  GLY A   8      -8.642  26.740  11.195  1.00 44.23           C  
ATOM     22  C   GLY A   8      -9.344  26.413  12.507  1.00 41.79           C  
ATOM     23  O   GLY A   8      -9.353  27.230  13.424  1.00 43.07           O  
ATOM     24  N   ILE A   9      -9.943  25.234  12.606  1.00 41.32           N  
ATOM     25  CA  ILE A   9     -10.649  24.849  13.817  1.00 40.28           C  
ATOM     26  C   ILE A   9     -10.126  23.567  14.479  1.00 40.39           C  
ATOM     27  O   ILE A   9     -10.130  22.512  13.885  1.00 41.32           O  
ATOM     28  CB  ILE A   9     -12.152  24.649  13.536  1.00 40.45           C  
ATOM     29  CG1 ILE A   9     -12.753  25.959  13.006  1.00 40.68           C  
ATOM     30  CG2 ILE A   9     -12.878  24.180  14.821  1.00 39.43           C  
ATOM     31  CD1 ILE A   9     -14.120  25.774  12.381  1.00 40.46           C  
ATOM     32  N   ASP A  10      -9.701  23.685  15.728  1.00 40.38           N  
ATOM     33  CA  ASP A  10      -9.219  22.542  16.519  1.00 40.24           C  
ATOM     34  C   ASP A  10     -10.434  22.075  17.311  1.00 38.40           C  
ATOM     35  O   ASP A  10     -10.819  22.742  18.261  1.00 39.71           O  
ATOM     36  CB  ASP A  10      -8.132  23.036  17.478  1.00 40.05           C  
ATOM     37  CG  ASP A  10      -7.680  21.976  18.495  1.00 43.60           C  
ATOM     38  OD1 ASP A  10      -8.188  20.826  18.464  1.00 40.64           O  
ATOM     39  OD2 ASP A  10      -6.798  22.332  19.324  1.00 39.28           O  
ATOM     40  N   LEU A  11     -11.063  20.975  16.893  1.00 38.63           N  
ATOM     41  CA  LEU A  11     -12.224  20.415  17.596  1.00 39.01           C  
ATOM     42  C   LEU A  11     -11.713  19.449  18.684  1.00 38.90           C  
ATOM     43  O   LEU A  11     -11.356  18.304  18.384  1.00 37.12           O  
ATOM     44  CB  LEU A  11     -13.098  19.618  16.630  1.00 40.95           C  
ATOM     45  CG  LEU A  11     -14.484  20.053  16.185  1.00 42.12           C  
ATOM     46  CD1 LEU A  11     -15.174  18.828  15.589  1.00 38.11           C  
ATOM     47  CD2 LEU A  11     -15.305  20.626  17.355  1.00 40.08           C  
ATOM     48  N   GLY A  12     -11.697  19.903  19.935  1.00 37.64           N  
ATOM     49  CA  GLY A  12     -11.165  19.088  21.015  1.00 37.68           C  
ATOM     50  C   GLY A  12     -12.224  18.308  21.738  1.00 36.89           C  
ATOM     51  O   GLY A  12     -13.415  18.581  21.584  1.00 35.14           O  
ATOM     52  N   THR A  13     -11.809  17.333  22.541  1.00 35.83           N  
ATOM     53  CA  THR A  13     -12.777  16.537  23.269  1.00 33.78           C  
ATOM     54  C   THR A  13     -13.474  17.414  24.301  1.00 34.60           C  
ATOM     55  O   THR A  13     -14.685  17.298  24.511  1.00 33.94           O  
ATOM     56  CB  THR A  13     -12.109  15.325  23.970  1.00 34.43           C  
ATOM     57  OG1 THR A  13     -11.264  15.784  25.025  1.00 35.79           O  
ATOM     58  CG2 THR A  13     -11.262  14.557  22.958  1.00 34.84           C  
ATOM     59  N   THR A  14     -12.719  18.304  24.935  1.00 34.77           N  
ATOM     60  CA  THR A  14     -13.316  19.189  25.929  1.00 35.79           C  
ATOM     61  C   THR A  14     -13.237  20.693  25.605  1.00 35.77           C  
ATOM     62  O   THR A  14     -14.053  21.464  26.121  1.00 34.54           O  
ATOM     63  CB  THR A  14     -12.749  18.908  27.314  1.00 37.16           C  
ATOM     64  OG1 THR A  14     -11.325  19.091  27.306  1.00 35.85           O  
ATOM     65  CG2 THR A  14     -13.096  17.435  27.702  1.00 37.47           C  
ATOM     66  N   TYR A  15     -12.286  21.098  24.762  1.00 34.49           N  
ATOM     67  CA  TYR A  15     -12.179  22.504  24.340  1.00 37.60           C  
ATOM     68  C   TYR A  15     -11.888  22.595  22.853  1.00 38.00           C  
ATOM     69  O   TYR A  15     -11.256  21.720  22.293  1.00 38.24           O  
ATOM     70  CB  TYR A  15     -11.063  23.257  25.069  1.00 37.72           C  
ATOM     71  CG  TYR A  15     -11.415  23.639  26.482  1.00 40.77           C  
ATOM     72  CD1 TYR A  15     -11.191  22.754  27.532  1.00 43.16           C  
ATOM     73  CD2 TYR A  15     -11.988  24.881  26.771  1.00 41.03           C  
ATOM     74  CE1 TYR A  15     -11.521  23.091  28.839  1.00 45.03           C  
ATOM     75  CE2 TYR A  15     -12.325  25.228  28.080  1.00 43.30           C  
ATOM     76  CZ  TYR A  15     -12.089  24.331  29.104  1.00 42.73           C  
ATOM     77  OH  TYR A  15     -12.416  24.650  30.395  1.00 45.92           O  
ATOM     78  N   SER A  16     -12.377  23.652  22.214  1.00 36.94           N  
ATOM     79  CA  SER A  16     -12.105  23.875  20.813  1.00 36.96           C  
ATOM     80  C   SER A  16     -11.422  25.234  20.648  1.00 37.53           C  
ATOM     81  O   SER A  16     -11.472  26.097  21.532  1.00 36.00           O  
ATOM     82  CB  SER A  16     -13.379  23.781  19.995  1.00 39.14           C  
ATOM     83  OG  SER A  16     -13.830  22.444  19.993  1.00 40.04           O  
ATOM     84  N   CYS A  17     -10.740  25.411  19.531  1.00 38.04           N  
ATOM     85  CA  CYS A  17     -10.029  26.646  19.292  1.00 41.01           C  
ATOM     86  C   CYS A  17     -10.161  26.969  17.812  1.00 41.88           C  
ATOM     87  O   CYS A  17     -10.195  26.070  16.987  1.00 41.06           O  
ATOM     88  CB  CYS A  17      -8.565  26.456  19.678  1.00 40.70           C  
ATOM     89  SG  CYS A  17      -7.533  27.923  19.655  1.00 45.21           S  
ATOM     90  N   VAL A  18     -10.283  28.253  17.486  1.00 43.03           N  
ATOM     91  CA  VAL A  18     -10.372  28.670  16.090  1.00 42.85           C  
ATOM     92  C   VAL A  18      -9.410  29.833  15.840  1.00 43.52           C  
ATOM     93  O   VAL A  18      -9.344  30.793  16.622  1.00 45.21           O  
ATOM     94  CB  VAL A  18     -11.826  29.072  15.684  1.00 43.20           C  
ATOM     95  CG1 VAL A  18     -12.340  30.210  16.555  1.00 41.42           C  
ATOM     96  CG2 VAL A  18     -11.864  29.439  14.200  1.00 42.19           C  
ATOM     97  N   GLY A  19      -8.644  29.734  14.763  1.00 43.25           N  
ATOM     98  CA  GLY A  19      -7.705  30.793  14.434  1.00 45.07           C  
ATOM     99  C   GLY A  19      -7.869  31.242  12.990  1.00 45.96           C  
ATOM    100  O   GLY A  19      -8.516  30.560  12.191  1.00 44.33           O  
ATOM    101  N   VAL A  20      -7.302  32.399  12.664  1.00 46.72           N  
ATOM    102  CA  VAL A  20      -7.373  32.922  11.304  1.00 50.25           C  
ATOM    103  C   VAL A  20      -6.053  33.555  10.929  1.00 51.63           C  
ATOM    104  O   VAL A  20      -5.399  34.207  11.756  1.00 51.88           O  
ATOM    105  CB  VAL A  20      -8.488  33.991  11.144  1.00 50.72           C  
ATOM    106  CG1 VAL A  20      -8.129  35.253  11.914  1.00 51.15           C  
ATOM    107  CG2 VAL A  20      -8.696  34.299   9.680  1.00 50.07           C  
ATOM    108  N   PHE A  21      -5.651  33.344   9.684  1.00 54.82           N  
ATOM    109  CA  PHE A  21      -4.411  33.918   9.180  1.00 59.10           C  
ATOM    110  C   PHE A  21      -4.750  35.189   8.398  1.00 61.47           C  
ATOM    111  O   PHE A  21      -5.282  35.122   7.291  1.00 61.28           O  
ATOM    112  CB  PHE A  21      -3.697  32.942   8.260  1.00 59.48           C  
ATOM    113  CG  PHE A  21      -2.341  33.404   7.856  1.00 60.39           C  
ATOM    114  CD1 PHE A  21      -1.299  33.404   8.775  1.00 60.75           C  
ATOM    115  CD2 PHE A  21      -2.108  33.875   6.571  1.00 61.73           C  
ATOM    116  CE1 PHE A  21      -0.041  33.865   8.430  1.00 60.89           C  
ATOM    117  CE2 PHE A  21      -0.848  34.342   6.206  1.00 62.92           C  
ATOM    118  CZ  PHE A  21       0.190  34.336   7.142  1.00 62.64           C  
ATOM    119  N   GLN A  22      -4.434  36.340   8.983  1.00 64.47           N  
ATOM    120  CA  GLN A  22      -4.732  37.624   8.363  1.00 67.55           C  
ATOM    121  C   GLN A  22      -3.549  38.565   8.445  1.00 68.44           C  
ATOM    122  O   GLN A  22      -2.871  38.637   9.470  1.00 67.69           O  
ATOM    123  CB  GLN A  22      -5.926  38.279   9.063  1.00 69.78           C  
ATOM    124  CG  GLN A  22      -5.720  38.497  10.570  1.00 72.16           C  
ATOM    125  CD  GLN A  22      -6.858  39.269  11.229  1.00 73.55           C  
ATOM    126  OE1 GLN A  22      -8.034  38.994  10.986  1.00 75.36           O  
ATOM    127  NE2 GLN A  22      -6.510  40.228  12.080  1.00 74.13           N  
ATOM    128  N   HIS A  23      -3.315  39.297   7.360  1.00 70.61           N  
ATOM    129  CA  HIS A  23      -2.221  40.253   7.318  1.00 71.69           C  
ATOM    130  C   HIS A  23      -0.904  39.521   7.608  1.00 72.09           C  
ATOM    131  O   HIS A  23      -0.087  39.982   8.411  1.00 72.10           O  
ATOM    132  CB  HIS A  23      -2.449  41.354   8.370  1.00 74.10           C  
ATOM    133  CG  HIS A  23      -3.893  41.726   8.572  1.00 75.96           C  
ATOM    134  ND1 HIS A  23      -4.710  42.146   7.543  1.00 76.72           N  
ATOM    135  CD2 HIS A  23      -4.662  41.739   9.689  1.00 76.62           C  
ATOM    136  CE1 HIS A  23      -5.919  42.401   8.016  1.00 77.32           C  
ATOM    137  NE2 HIS A  23      -5.917  42.162   9.316  1.00 77.07           N  
ATOM    138  N   GLY A  24      -0.711  38.371   6.968  1.00 71.87           N  
ATOM    139  CA  GLY A  24       0.507  37.609   7.184  1.00 71.71           C  
ATOM    140  C   GLY A  24       0.681  37.032   8.585  1.00 71.86           C  
ATOM    141  O   GLY A  24       1.724  36.450   8.890  1.00 71.98           O  
ATOM    142  N   LYS A  25      -0.326  37.183   9.441  1.00 71.41           N  
ATOM    143  CA  LYS A  25      -0.256  36.655  10.803  1.00 70.46           C  
ATOM    144  C   LYS A  25      -1.451  35.782  11.167  1.00 69.27           C  
ATOM    145  O   LYS A  25      -2.508  35.852  10.533  1.00 68.95           O  
ATOM    146  CB  LYS A  25      -0.169  37.793  11.823  1.00 71.79           C  
ATOM    147  CG  LYS A  25       1.241  38.125  12.283  1.00 73.08           C  
ATOM    148  CD  LYS A  25       1.997  36.865  12.710  1.00 74.32           C  
ATOM    149  CE  LYS A  25       1.255  36.079  13.794  1.00 74.64           C  
ATOM    150  NZ  LYS A  25       1.813  34.701  13.966  1.00 73.48           N  
ATOM    151  N   VAL A  26      -1.270  34.957  12.195  1.00 67.32           N  
ATOM    152  CA  VAL A  26      -2.336  34.093  12.687  1.00 64.99           C  
ATOM    153  C   VAL A  26      -2.919  34.724  13.942  1.00 63.55           C  
ATOM    154  O   VAL A  26      -2.180  35.173  14.821  1.00 63.71           O  
ATOM    155  CB  VAL A  26      -1.822  32.692  13.068  1.00 65.03           C  
ATOM    156  CG1 VAL A  26      -2.865  31.981  13.938  1.00 63.87           C  
ATOM    157  CG2 VAL A  26      -1.534  31.875  11.814  1.00 63.76           C  
ATOM    158  N   GLU A  27      -4.242  34.758  14.023  1.00 61.77           N  
ATOM    159  CA  GLU A  27      -4.910  35.313  15.188  1.00 60.43           C  
ATOM    160  C   GLU A  27      -5.824  34.262  15.790  1.00 57.74           C  
ATOM    161  O   GLU A  27      -6.705  33.741  15.117  1.00 57.64           O  
ATOM    162  CB  GLU A  27      -5.737  36.552  14.812  1.00 61.97           C  
ATOM    163  CG  GLU A  27      -6.446  37.254  15.996  1.00 64.99           C  
ATOM    164  CD  GLU A  27      -5.473  37.797  17.056  1.00 66.50           C  
ATOM    165  OE1 GLU A  27      -4.306  38.080  16.703  1.00 66.95           O  
ATOM    166  OE2 GLU A  27      -5.880  37.957  18.234  1.00 66.71           O  
ATOM    167  N   ILE A  28      -5.591  33.932  17.054  1.00 55.90           N  
ATOM    168  CA  ILE A  28      -6.433  32.970  17.733  1.00 52.21           C  
ATOM    169  C   ILE A  28      -7.588  33.825  18.227  1.00 50.74           C  
ATOM    170  O   ILE A  28      -7.418  34.731  19.042  1.00 50.82           O  
ATOM    171  CB  ILE A  28      -5.691  32.305  18.896  1.00 53.56           C  
ATOM    172  CG1 ILE A  28      -4.462  31.555  18.361  1.00 53.03           C  
ATOM    173  CG2 ILE A  28      -6.619  31.325  19.609  1.00 51.95           C  
ATOM    174  CD1 ILE A  28      -4.809  30.417  17.405  1.00 51.74           C  
ATOM    175  N   ILE A  29      -8.765  33.546  17.699  1.00 49.11           N  
ATOM    176  CA  ILE A  29      -9.947  34.320  18.026  1.00 48.12           C  
ATOM    177  C   ILE A  29     -10.553  34.070  19.398  1.00 48.54           C  
ATOM    178  O   ILE A  29     -10.927  32.946  19.734  1.00 48.34           O  
ATOM    179  CB  ILE A  29     -11.023  34.090  16.960  1.00 47.42           C  
ATOM    180  CG1 ILE A  29     -10.429  34.376  15.577  1.00 49.04           C  
ATOM    181  CG2 ILE A  29     -12.243  34.966  17.241  1.00 46.87           C  
ATOM    182  CD1 ILE A  29     -11.401  34.190  14.424  1.00 48.82           C  
ATOM    183  N   ALA A  30     -10.653  35.134  20.190  1.00 47.29           N  
ATOM    184  CA  ALA A  30     -11.256  35.054  21.510  1.00 47.38           C  
ATOM    185  C   ALA A  30     -12.767  34.957  21.314  1.00 47.66           C  
ATOM    186  O   ALA A  30     -13.307  35.528  20.357  1.00 48.56           O  
ATOM    187  CB  ALA A  30     -10.915  36.297  22.310  1.00 47.51           C  
ATOM    188  N   ASN A  31     -13.449  34.229  22.195  1.00 47.19           N  
ATOM    189  CA  ASN A  31     -14.899  34.108  22.083  1.00 48.24           C  
ATOM    190  C   ASN A  31     -15.593  35.227  22.867  1.00 48.29           C  
ATOM    191  O   ASN A  31     -14.947  36.052  23.506  1.00 48.53           O  
ATOM    192  CB  ASN A  31     -15.396  32.731  22.565  1.00 46.38           C  
ATOM    193  CG  ASN A  31     -15.113  32.464  24.045  1.00 48.58           C  
ATOM    194  OD1 ASN A  31     -15.128  33.370  24.876  1.00 45.12           O  
ATOM    195  ND2 ASN A  31     -14.887  31.195  24.381  1.00 48.28           N  
ATOM    196  N   ASP A  32     -16.913  35.244  22.825  1.00 50.57           N  
ATOM    197  CA  ASP A  32     -17.681  36.273  23.515  1.00 53.30           C  
ATOM    198  C   ASP A  32     -17.298  36.526  24.980  1.00 54.03           C  
ATOM    199  O   ASP A  32     -17.584  37.599  25.515  1.00 53.00           O  
ATOM    200  CB  ASP A  32     -19.169  35.947  23.419  1.00 55.72           C  
ATOM    201  CG  ASP A  32     -19.481  34.542  23.886  1.00 58.92           C  
ATOM    202  OD1 ASP A  32     -18.980  33.565  23.267  1.00 59.04           O  
ATOM    203  OD2 ASP A  32     -20.225  34.422  24.881  1.00 61.36           O  
ATOM    204  N   GLN A  33     -16.661  35.559  25.635  1.00 53.84           N  
ATOM    205  CA  GLN A  33     -16.274  35.762  27.024  1.00 54.25           C  
ATOM    206  C   GLN A  33     -14.798  36.089  27.157  1.00 52.57           C  
ATOM    207  O   GLN A  33     -14.260  36.135  28.260  1.00 54.72           O  
ATOM    208  CB  GLN A  33     -16.625  34.540  27.872  1.00 56.06           C  
ATOM    209  CG  GLN A  33     -18.108  34.274  27.916  1.00 60.29           C  
ATOM    210  CD  GLN A  33     -18.545  33.501  29.150  1.00 63.56           C  
ATOM    211  OE1 GLN A  33     -19.719  33.127  29.280  1.00 64.36           O  
ATOM    212  NE2 GLN A  33     -17.609  33.269  30.073  1.00 63.92           N  
ATOM    213  N   GLY A  34     -14.152  36.327  26.025  1.00 49.71           N  
ATOM    214  CA  GLY A  34     -12.743  36.667  26.032  1.00 48.87           C  
ATOM    215  C   GLY A  34     -11.784  35.490  26.104  1.00 48.78           C  
ATOM    216  O   GLY A  34     -10.576  35.681  26.258  1.00 49.15           O  
ATOM    217  N   ASN A  35     -12.312  34.273  26.001  1.00 47.27           N  
ATOM    218  CA  ASN A  35     -11.470  33.083  26.071  1.00 45.83           C  
ATOM    219  C   ASN A  35     -10.972  32.656  24.702  1.00 45.10           C  
ATOM    220  O   ASN A  35     -11.757  32.572  23.769  1.00 44.40           O  
ATOM    221  CB  ASN A  35     -12.255  31.944  26.712  1.00 45.87           C  
ATOM    222  CG  ASN A  35     -12.722  32.289  28.093  1.00 46.39           C  
ATOM    223  OD1 ASN A  35     -11.940  32.775  28.905  1.00 46.65           O  
ATOM    224  ND2 ASN A  35     -13.998  32.053  28.375  1.00 45.67           N  
ATOM    225  N   ARG A  36      -9.675  32.364  24.585  1.00 45.12           N  
ATOM    226  CA  ARG A  36      -9.124  31.956  23.302  1.00 45.31           C  
ATOM    227  C   ARG A  36      -9.383  30.490  22.966  1.00 42.83           C  
ATOM    228  O   ARG A  36      -8.980  30.016  21.920  1.00 43.32           O  
ATOM    229  CB  ARG A  36      -7.637  32.308  23.215  1.00 48.01           C  
ATOM    230  CG  ARG A  36      -7.397  33.829  23.180  1.00 53.41           C  
ATOM    231  CD  ARG A  36      -6.005  34.210  22.677  1.00 57.10           C  
ATOM    232  NE  ARG A  36      -6.056  35.247  21.636  1.00 62.99           N  
ATOM    233  CZ  ARG A  36      -6.547  36.477  21.803  1.00 63.81           C  
ATOM    234  NH1 ARG A  36      -7.035  36.854  22.979  1.00 65.99           N  
ATOM    235  NH2 ARG A  36      -6.565  37.333  20.788  1.00 65.20           N  
ATOM    236  N   THR A  37     -10.037  29.780  23.881  1.00 41.68           N  
ATOM    237  CA  THR A  37     -10.465  28.402  23.633  1.00 40.29           C  
ATOM    238  C   THR A  37     -11.883  28.317  24.205  1.00 38.54           C  
ATOM    239  O   THR A  37     -12.210  28.975  25.195  1.00 39.69           O  
ATOM    240  CB  THR A  37      -9.553  27.299  24.292  1.00 39.22           C  
ATOM    241  OG1 THR A  37      -9.779  27.240  25.699  1.00 41.18           O  
ATOM    242  CG2 THR A  37      -8.106  27.569  24.011  1.00 40.34           C  
ATOM    243  N   THR A  38     -12.723  27.512  23.572  1.00 35.40           N  
ATOM    244  CA  THR A  38     -14.107  27.377  23.967  1.00 35.49           C  
ATOM    245  C   THR A  38     -14.458  25.944  24.347  1.00 34.62           C  
ATOM    246  O   THR A  38     -14.064  25.013  23.640  1.00 34.31           O  
ATOM    247  CB  THR A  38     -15.018  27.806  22.769  1.00 36.70           C  
ATOM    248  OG1 THR A  38     -14.743  29.169  22.440  1.00 38.69           O  
ATOM    249  CG2 THR A  38     -16.476  27.640  23.090  1.00 36.47           C  
ATOM    250  N   PRO A  39     -15.212  25.752  25.445  1.00 33.29           N  
ATOM    251  CA  PRO A  39     -15.582  24.394  25.849  1.00 34.36           C  
ATOM    252  C   PRO A  39     -16.439  23.713  24.800  1.00 36.44           C  
ATOM    253  O   PRO A  39     -17.378  24.335  24.246  1.00 33.72           O  
ATOM    254  CB  PRO A  39     -16.356  24.604  27.142  1.00 31.85           C  
ATOM    255  CG  PRO A  39     -15.772  25.870  27.698  1.00 34.29           C  
ATOM    256  CD  PRO A  39     -15.629  26.728  26.468  1.00 33.19           C  
ATOM    257  N   SER A  40     -16.130  22.439  24.531  1.00 33.15           N  
ATOM    258  CA  SER A  40     -16.889  21.647  23.558  1.00 34.08           C  
ATOM    259  C   SER A  40     -18.113  21.095  24.266  1.00 35.08           C  
ATOM    260  O   SER A  40     -18.357  19.886  24.286  1.00 36.92           O  
ATOM    261  CB  SER A  40     -15.996  20.508  22.988  1.00 31.62           C  
ATOM    262  OG  SER A  40     -14.834  21.065  22.354  1.00 32.13           O  
ATOM    263  N   TYR A  41     -18.905  21.997  24.845  1.00 34.91           N  
ATOM    264  CA  TYR A  41     -20.080  21.627  25.606  1.00 34.83           C  
ATOM    265  C   TYR A  41     -21.388  22.138  25.007  1.00 36.48           C  
ATOM    266  O   TYR A  41     -21.432  23.242  24.505  1.00 36.36           O  
ATOM    267  CB  TYR A  41     -19.985  22.198  27.020  1.00 35.48           C  
ATOM    268  CG  TYR A  41     -19.075  21.447  27.970  1.00 37.72           C  
ATOM    269  CD1 TYR A  41     -17.732  21.218  27.658  1.00 36.84           C  
ATOM    270  CD2 TYR A  41     -19.562  20.988  29.196  1.00 38.21           C  
ATOM    271  CE1 TYR A  41     -16.882  20.540  28.570  1.00 39.04           C  
ATOM    272  CE2 TYR A  41     -18.737  20.317  30.096  1.00 40.55           C  
ATOM    273  CZ  TYR A  41     -17.406  20.098  29.779  1.00 40.43           C  
ATOM    274  OH  TYR A  41     -16.609  19.431  30.685  1.00 44.86           O  
ATOM    275  N   VAL A  42     -22.435  21.330  25.086  1.00 35.33           N  
ATOM    276  CA  VAL A  42     -23.749  21.724  24.605  1.00 38.77           C  
ATOM    277  C   VAL A  42     -24.730  21.368  25.712  1.00 39.58           C  
ATOM    278  O   VAL A  42     -24.791  20.228  26.173  1.00 41.49           O  
ATOM    279  CB  VAL A  42     -24.169  20.969  23.312  1.00 37.06           C  
ATOM    280  CG1 VAL A  42     -25.586  21.385  22.910  1.00 39.38           C  
ATOM    281  CG2 VAL A  42     -23.194  21.274  22.184  1.00 36.51           C  
ATOM    282  N   ALA A  43     -25.512  22.336  26.150  1.00 40.53           N  
ATOM    283  CA  ALA A  43     -26.478  22.049  27.195  1.00 41.31           C  
ATOM    284  C   ALA A  43     -27.899  22.251  26.683  1.00 43.68           C  
ATOM    285  O   ALA A  43     -28.151  23.137  25.870  1.00 43.36           O  
ATOM    286  CB  ALA A  43     -26.223  22.945  28.396  1.00 41.85           C  
ATOM    287  N   PHE A  44     -28.814  21.411  27.152  1.00 44.50           N  
ATOM    288  CA  PHE A  44     -30.214  21.505  26.777  1.00 47.21           C  
ATOM    289  C   PHE A  44     -30.965  21.832  28.051  1.00 48.21           C  
ATOM    290  O   PHE A  44     -30.827  21.144  29.050  1.00 48.21           O  
ATOM    291  CB  PHE A  44     -30.711  20.180  26.190  1.00 47.25           C  
ATOM    292  CG  PHE A  44     -29.989  19.773  24.935  1.00 49.07           C  
ATOM    293  CD1 PHE A  44     -28.765  19.114  25.001  1.00 49.50           C  
ATOM    294  CD2 PHE A  44     -30.498  20.111  23.685  1.00 49.40           C  
ATOM    295  CE1 PHE A  44     -28.055  18.802  23.831  1.00 50.00           C  
ATOM    296  CE2 PHE A  44     -29.798  19.806  22.517  1.00 50.30           C  
ATOM    297  CZ  PHE A  44     -28.574  19.151  22.592  1.00 49.55           C  
ATOM    298  N   THR A  45     -31.729  22.916  28.035  1.00 50.50           N  
ATOM    299  CA  THR A  45     -32.478  23.289  29.222  1.00 52.63           C  
ATOM    300  C   THR A  45     -33.945  23.252  28.871  1.00 54.84           C  
ATOM    301  O   THR A  45     -34.316  22.956  27.731  1.00 54.29           O  
ATOM    302  CB  THR A  45     -32.140  24.717  29.715  1.00 52.83           C  
ATOM    303  OG1 THR A  45     -32.656  25.687  28.796  1.00 52.24           O  
ATOM    304  CG2 THR A  45     -30.635  24.886  29.853  1.00 53.25           C  
ATOM    305  N   ASP A  46     -34.774  23.546  29.861  1.00 56.29           N  
ATOM    306  CA  ASP A  46     -36.209  23.571  29.662  1.00 58.79           C  
ATOM    307  C   ASP A  46     -36.580  24.649  28.633  1.00 57.90           C  
ATOM    308  O   ASP A  46     -37.613  24.551  27.977  1.00 58.27           O  
ATOM    309  CB  ASP A  46     -36.906  23.863  30.994  1.00 61.77           C  
ATOM    310  CG  ASP A  46     -36.667  25.289  31.481  1.00 65.68           C  
ATOM    311  OD1 ASP A  46     -35.489  25.708  31.608  1.00 66.97           O  
ATOM    312  OD2 ASP A  46     -37.668  25.997  31.740  1.00 68.63           O  
ATOM    313  N   THR A  47     -35.727  25.659  28.473  1.00 57.27           N  
ATOM    314  CA  THR A  47     -36.026  26.742  27.545  1.00 56.73           C  
ATOM    315  C   THR A  47     -35.102  26.965  26.351  1.00 57.76           C  
ATOM    316  O   THR A  47     -35.559  27.391  25.292  1.00 58.51           O  
ATOM    317  CB  THR A  47     -36.108  28.089  28.286  1.00 56.02           C  
ATOM    318  OG1 THR A  47     -34.814  28.440  28.798  1.00 57.80           O  
ATOM    319  CG2 THR A  47     -37.087  28.003  29.435  1.00 55.14           C  
ATOM    320  N   GLU A  48     -33.811  26.682  26.505  1.00 57.08           N  
ATOM    321  CA  GLU A  48     -32.864  26.951  25.424  1.00 55.89           C  
ATOM    322  C   GLU A  48     -31.739  25.926  25.297  1.00 53.69           C  
ATOM    323  O   GLU A  48     -31.612  25.014  26.107  1.00 52.98           O  
ATOM    324  CB  GLU A  48     -32.226  28.307  25.679  1.00 56.86           C  
ATOM    325  CG  GLU A  48     -31.457  28.288  27.002  1.00 59.41           C  
ATOM    326  CD  GLU A  48     -30.917  29.641  27.441  1.00 61.10           C  
ATOM    327  OE1 GLU A  48     -30.377  30.392  26.594  1.00 61.93           O  
ATOM    328  OE2 GLU A  48     -31.011  29.938  28.652  1.00 61.39           O  
ATOM    329  N   ARG A  49     -30.920  26.116  24.271  1.00 51.66           N  
ATOM    330  CA  ARG A  49     -29.759  25.270  24.018  1.00 50.19           C  
ATOM    331  C   ARG A  49     -28.549  26.201  24.200  1.00 47.75           C  
ATOM    332  O   ARG A  49     -28.486  27.257  23.592  1.00 45.66           O  
ATOM    333  CB  ARG A  49     -29.803  24.729  22.587  1.00 51.64           C  
ATOM    334  CG  ARG A  49     -28.667  23.780  22.228  1.00 54.41           C  
ATOM    335  CD  ARG A  49     -28.753  23.323  20.776  1.00 56.04           C  
ATOM    336  NE  ARG A  49     -28.417  24.410  19.861  1.00 59.48           N  
ATOM    337  CZ  ARG A  49     -28.352  24.300  18.536  1.00 60.51           C  
ATOM    338  NH1 ARG A  49     -28.609  23.143  17.942  1.00 60.70           N  
ATOM    339  NH2 ARG A  49     -28.006  25.353  17.805  1.00 61.23           N  
ATOM    340  N   LEU A  50     -27.609  25.824  25.057  1.00 44.18           N  
ATOM    341  CA  LEU A  50     -26.425  26.645  25.297  1.00 44.07           C  
ATOM    342  C   LEU A  50     -25.199  25.971  24.711  1.00 42.10           C  
ATOM    343  O   LEU A  50     -25.107  24.752  24.729  1.00 43.50           O  
ATOM    344  CB  LEU A  50     -26.204  26.827  26.799  1.00 43.54           C  
ATOM    345  CG  LEU A  50     -27.285  27.578  27.576  1.00 46.24           C  
ATOM    346  CD1 LEU A  50     -26.895  27.626  29.054  1.00 45.93           C  
ATOM    347  CD2 LEU A  50     -27.445  28.986  27.005  1.00 42.67           C  
ATOM    348  N   ILE A  51     -24.251  26.749  24.217  1.00 40.51           N  
ATOM    349  CA  ILE A  51     -23.050  26.156  23.646  1.00 42.55           C  
ATOM    350  C   ILE A  51     -21.798  26.895  24.072  1.00 41.78           C  
ATOM    351  O   ILE A  51     -21.760  28.109  24.045  1.00 44.08           O  
ATOM    352  CB  ILE A  51     -23.080  26.154  22.097  1.00 42.10           C  
ATOM    353  CG1 ILE A  51     -24.340  25.452  21.595  1.00 42.36           C  
ATOM    354  CG2 ILE A  51     -21.849  25.435  21.560  1.00 40.58           C  
ATOM    355  CD1 ILE A  51     -24.561  25.582  20.086  1.00 45.00           C  
ATOM    356  N   GLY A  52     -20.767  26.151  24.453  1.00 39.86           N  
ATOM    357  CA  GLY A  52     -19.518  26.774  24.837  1.00 37.12           C  
ATOM    358  C   GLY A  52     -19.440  27.115  26.305  1.00 36.93           C  
ATOM    359  O   GLY A  52     -19.850  26.339  27.144  1.00 39.20           O  
ATOM    360  N   ASP A  53     -18.900  28.281  26.616  1.00 38.36           N  
ATOM    361  CA  ASP A  53     -18.778  28.700  28.000  1.00 41.88           C  
ATOM    362  C   ASP A  53     -20.100  28.666  28.745  1.00 41.43           C  
ATOM    363  O   ASP A  53     -20.163  28.161  29.860  1.00 41.52           O  
ATOM    364  CB  ASP A  53     -18.145  30.091  28.084  1.00 43.46           C  
ATOM    365  CG  ASP A  53     -16.640  30.036  27.958  1.00 47.52           C  
ATOM    366  OD1 ASP A  53     -16.038  29.196  28.659  1.00 47.92           O  
ATOM    367  OD2 ASP A  53     -16.049  30.822  27.179  1.00 49.61           O  
ATOM    368  N   ALA A  54     -21.161  29.182  28.127  1.00 41.84           N  
ATOM    369  CA  ALA A  54     -22.481  29.178  28.761  1.00 40.08           C  
ATOM    370  C   ALA A  54     -22.919  27.761  29.114  1.00 39.45           C  
ATOM    371  O   ALA A  54     -23.639  27.538  30.097  1.00 38.61           O  
ATOM    372  CB  ALA A  54     -23.529  29.809  27.813  1.00 41.34           C  
ATOM    373  N   ALA A  55     -22.525  26.802  28.287  1.00 36.24           N  
ATOM    374  CA  ALA A  55     -22.922  25.428  28.554  1.00 37.62           C  
ATOM    375  C   ALA A  55     -22.104  24.903  29.750  1.00 35.25           C  
ATOM    376  O   ALA A  55     -22.654  24.377  30.716  1.00 35.65           O  
ATOM    377  CB  ALA A  55     -22.689  24.557  27.310  1.00 34.64           C  
ATOM    378  N   LYS A  56     -20.800  25.094  29.705  1.00 37.34           N  
ATOM    379  CA  LYS A  56     -19.985  24.607  30.813  1.00 39.57           C  
ATOM    380  C   LYS A  56     -20.384  25.280  32.137  1.00 41.21           C  
ATOM    381  O   LYS A  56     -20.488  24.624  33.171  1.00 38.33           O  
ATOM    382  CB  LYS A  56     -18.491  24.796  30.503  1.00 39.04           C  
ATOM    383  CG  LYS A  56     -17.551  24.235  31.613  1.00 42.42           C  
ATOM    384  CD  LYS A  56     -16.279  23.561  31.051  1.00 43.44           C  
ATOM    385  CE  LYS A  56     -15.422  22.977  32.181  1.00 46.71           C  
ATOM    386  NZ  LYS A  56     -14.184  22.279  31.706  1.00 49.90           N  
ATOM    387  N   ASN A  57     -20.679  26.580  32.106  1.00 43.70           N  
ATOM    388  CA  ASN A  57     -21.035  27.266  33.347  1.00 44.21           C  
ATOM    389  C   ASN A  57     -22.227  26.715  34.095  1.00 43.85           C  
ATOM    390  O   ASN A  57     -22.307  26.916  35.304  1.00 43.33           O  
ATOM    391  CB  ASN A  57     -21.263  28.751  33.115  1.00 48.14           C  
ATOM    392  CG  ASN A  57     -20.042  29.431  32.595  1.00 50.69           C  
ATOM    393  OD1 ASN A  57     -18.911  29.053  32.926  1.00 53.96           O  
ATOM    394  ND2 ASN A  57     -20.249  30.453  31.775  1.00 53.60           N  
ATOM    395  N   GLN A  58     -23.159  26.046  33.413  1.00 40.90           N  
ATOM    396  CA  GLN A  58     -24.303  25.489  34.134  1.00 42.38           C  
ATOM    397  C   GLN A  58     -24.261  23.982  34.291  1.00 41.26           C  
ATOM    398  O   GLN A  58     -25.258  23.377  34.646  1.00 42.14           O  
ATOM    399  CB  GLN A  58     -25.665  25.912  33.499  1.00 41.96           C  
ATOM    400  CG  GLN A  58     -25.887  25.626  32.009  1.00 40.66           C  
ATOM    401  CD  GLN A  58     -26.404  24.235  31.706  1.00 40.68           C  
ATOM    402  OE1 GLN A  58     -27.598  23.936  31.849  1.00 39.36           O  
ATOM    403  NE2 GLN A  58     -25.496  23.362  31.276  1.00 42.90           N  
ATOM    404  N   VAL A  59     -23.106  23.364  34.051  1.00 43.77           N  
ATOM    405  CA  VAL A  59     -23.041  21.914  34.179  1.00 43.78           C  
ATOM    406  C   VAL A  59     -23.447  21.436  35.588  1.00 44.01           C  
ATOM    407  O   VAL A  59     -24.185  20.468  35.732  1.00 43.15           O  
ATOM    408  CB  VAL A  59     -21.628  21.382  33.792  1.00 44.65           C  
ATOM    409  CG1 VAL A  59     -20.597  21.852  34.786  1.00 44.06           C  
ATOM    410  CG2 VAL A  59     -21.657  19.877  33.691  1.00 45.45           C  
ATOM    411  N   ALA A  60     -23.000  22.130  36.626  1.00 45.44           N  
ATOM    412  CA  ALA A  60     -23.338  21.744  38.006  1.00 47.15           C  
ATOM    413  C   ALA A  60     -24.845  21.764  38.267  1.00 47.48           C  
ATOM    414  O   ALA A  60     -25.354  21.053  39.140  1.00 47.89           O  
ATOM    415  CB  ALA A  60     -22.641  22.684  39.000  1.00 47.30           C  
ATOM    416  N   MET A  61     -25.555  22.580  37.504  1.00 45.66           N  
ATOM    417  CA  MET A  61     -26.992  22.726  37.673  1.00 45.60           C  
ATOM    418  C   MET A  61     -27.823  21.783  36.811  1.00 46.11           C  
ATOM    419  O   MET A  61     -28.999  21.560  37.086  1.00 47.53           O  
ATOM    420  CB  MET A  61     -27.386  24.157  37.305  1.00 47.23           C  
ATOM    421  CG  MET A  61     -26.572  25.249  38.011  1.00 46.92           C  
ATOM    422  SD  MET A  61     -26.411  26.785  37.051  1.00 49.26           S  
ATOM    423  CE  MET A  61     -28.095  26.880  36.302  1.00 49.86           C  
ATOM    424  N   ASN A  62     -27.216  21.218  35.775  1.00 46.01           N  
ATOM    425  CA  ASN A  62     -27.966  20.403  34.829  1.00 44.52           C  
ATOM    426  C   ASN A  62     -27.050  19.357  34.185  1.00 45.91           C  
ATOM    427  O   ASN A  62     -26.978  19.223  32.953  1.00 44.86           O  
ATOM    428  CB  ASN A  62     -28.535  21.394  33.806  1.00 44.35           C  
ATOM    429  CG  ASN A  62     -29.320  20.751  32.707  1.00 43.68           C  
ATOM    430  OD1 ASN A  62     -30.070  19.801  32.922  1.00 45.75           O  
ATOM    431  ND2 ASN A  62     -29.172  21.291  31.502  1.00 45.23           N  
ATOM    432  N   PRO A  63     -26.337  18.593  35.027  1.00 46.92           N  
ATOM    433  CA  PRO A  63     -25.402  17.552  34.587  1.00 47.39           C  
ATOM    434  C   PRO A  63     -25.899  16.513  33.576  1.00 47.22           C  
ATOM    435  O   PRO A  63     -25.197  16.200  32.608  1.00 46.56           O  
ATOM    436  CB  PRO A  63     -24.938  16.919  35.909  1.00 47.78           C  
ATOM    437  CG  PRO A  63     -26.070  17.203  36.863  1.00 47.99           C  
ATOM    438  CD  PRO A  63     -26.429  18.620  36.500  1.00 47.50           C  
ATOM    439  N   THR A  64     -27.092  15.980  33.792  1.00 47.87           N  
ATOM    440  CA  THR A  64     -27.619  14.967  32.887  1.00 49.56           C  
ATOM    441  C   THR A  64     -27.970  15.469  31.490  1.00 48.85           C  
ATOM    442  O   THR A  64     -28.137  14.666  30.573  1.00 49.82           O  
ATOM    443  CB  THR A  64     -28.855  14.280  33.484  1.00 50.23           C  
ATOM    444  OG1 THR A  64     -29.872  15.257  33.742  1.00 53.49           O  
ATOM    445  CG2 THR A  64     -28.488  13.583  34.772  1.00 51.85           C  
ATOM    446  N   ASN A  65     -28.064  16.786  31.311  1.00 48.53           N  
ATOM    447  CA  ASN A  65     -28.425  17.324  29.998  1.00 47.12           C  
ATOM    448  C   ASN A  65     -27.384  18.233  29.359  1.00 45.69           C  
ATOM    449  O   ASN A  65     -27.679  18.986  28.424  1.00 45.76           O  
ATOM    450  CB  ASN A  65     -29.759  18.040  30.119  1.00 47.79           C  
ATOM    451  CG  ASN A  65     -30.808  17.151  30.714  1.00 48.88           C  
ATOM    452  OD1 ASN A  65     -31.052  16.062  30.201  1.00 50.07           O  
ATOM    453  ND2 ASN A  65     -31.426  17.589  31.820  1.00 50.09           N  
ATOM    454  N   THR A  66     -26.158  18.140  29.852  1.00 42.33           N  
ATOM    455  CA  THR A  66     -25.069  18.944  29.336  1.00 41.16           C  
ATOM    456  C   THR A  66     -24.058  17.972  28.726  1.00 41.77           C  
ATOM    457  O   THR A  66     -23.377  17.214  29.439  1.00 42.99           O  
ATOM    458  CB  THR A  66     -24.435  19.760  30.470  1.00 39.10           C  
ATOM    459  OG1 THR A  66     -25.439  20.595  31.076  1.00 40.41           O  
ATOM    460  CG2 THR A  66     -23.315  20.605  29.958  1.00 37.47           C  
ATOM    461  N   VAL A  67     -23.977  17.987  27.402  1.00 41.25           N  
ATOM    462  CA  VAL A  67     -23.079  17.092  26.680  1.00 40.59           C  
ATOM    463  C   VAL A  67     -21.689  17.632  26.359  1.00 39.41           C  
ATOM    464  O   VAL A  67     -21.520  18.804  26.045  1.00 40.02           O  
ATOM    465  CB  VAL A  67     -23.741  16.651  25.377  1.00 42.63           C  
ATOM    466  CG1 VAL A  67     -22.888  15.598  24.689  1.00 42.47           C  
ATOM    467  CG2 VAL A  67     -25.148  16.126  25.678  1.00 39.52           C  
ATOM    468  N   PHE A  68     -20.690  16.756  26.443  1.00 36.87           N  
ATOM    469  CA  PHE A  68     -19.308  17.091  26.131  1.00 36.87           C  
ATOM    470  C   PHE A  68     -18.684  15.749  25.704  1.00 36.35           C  
ATOM    471  O   PHE A  68     -19.360  14.727  25.749  1.00 36.92           O  
ATOM    472  CB  PHE A  68     -18.607  17.705  27.363  1.00 37.54           C  
ATOM    473  CG  PHE A  68     -18.602  16.809  28.574  1.00 39.80           C  
ATOM    474  CD1 PHE A  68     -17.642  15.805  28.716  1.00 40.05           C  
ATOM    475  CD2 PHE A  68     -19.588  16.924  29.540  1.00 41.13           C  
ATOM    476  CE1 PHE A  68     -17.672  14.920  29.799  1.00 41.19           C  
ATOM    477  CE2 PHE A  68     -19.632  16.039  30.642  1.00 42.88           C  
ATOM    478  CZ  PHE A  68     -18.664  15.028  30.767  1.00 41.76           C  
ATOM    479  N   ASP A  69     -17.443  15.750  25.254  1.00 35.97           N  
ATOM    480  CA  ASP A  69     -16.791  14.501  24.826  1.00 39.34           C  
ATOM    481  C   ASP A  69     -17.434  13.836  23.604  1.00 40.20           C  
ATOM    482  O   ASP A  69     -17.304  12.624  23.437  1.00 39.98           O  
ATOM    483  CB  ASP A  69     -16.811  13.469  25.966  1.00 38.42           C  
ATOM    484  CG  ASP A  69     -15.605  13.560  26.871  1.00 39.02           C  
ATOM    485  OD1 ASP A  69     -14.644  14.313  26.555  1.00 40.16           O  
ATOM    486  OD2 ASP A  69     -15.632  12.857  27.906  1.00 39.61           O  
ATOM    487  N   ALA A  70     -18.143  14.599  22.766  1.00 39.51           N  
ATOM    488  CA  ALA A  70     -18.786  14.004  21.586  1.00 38.32           C  
ATOM    489  C   ALA A  70     -17.724  13.458  20.648  1.00 37.00           C  
ATOM    490  O   ALA A  70     -17.967  12.523  19.884  1.00 38.03           O  
ATOM    491  CB  ALA A  70     -19.629  15.054  20.842  1.00 38.89           C  
ATOM    492  N   LYS A  71     -16.544  14.058  20.704  1.00 35.28           N  
ATOM    493  CA  LYS A  71     -15.445  13.660  19.865  1.00 35.64           C  
ATOM    494  C   LYS A  71     -15.068  12.203  20.159  1.00 36.53           C  
ATOM    495  O   LYS A  71     -14.406  11.572  19.348  1.00 37.51           O  
ATOM    496  CB  LYS A  71     -14.249  14.578  20.131  1.00 34.25           C  
ATOM    497  CG  LYS A  71     -12.996  14.262  19.333  1.00 35.33           C  
ATOM    498  CD  LYS A  71     -11.912  15.295  19.637  1.00 38.20           C  
ATOM    499  CE  LYS A  71     -10.639  15.071  18.839  1.00 38.31           C  
ATOM    500  NZ  LYS A  71      -9.654  16.171  19.109  1.00 40.66           N  
ATOM    501  N   ARG A  72     -15.491  11.691  21.313  1.00 38.02           N  
ATOM    502  CA  ARG A  72     -15.167  10.315  21.715  1.00 39.14           C  
ATOM    503  C   ARG A  72     -16.157   9.317  21.131  1.00 40.43           C  
ATOM    504  O   ARG A  72     -15.850   8.131  21.056  1.00 39.17           O  
ATOM    505  CB  ARG A  72     -15.161  10.172  23.245  1.00 37.61           C  
ATOM    506  CG  ARG A  72     -13.926  10.746  23.947  1.00 39.07           C  
ATOM    507  CD  ARG A  72     -14.027  10.579  25.461  1.00 36.71           C  
ATOM    508  NE  ARG A  72     -13.036  11.387  26.174  1.00 37.62           N  
ATOM    509  CZ  ARG A  72     -11.753  11.072  26.305  1.00 38.78           C  
ATOM    510  NH1 ARG A  72     -11.282   9.947  25.769  1.00 37.89           N  
ATOM    511  NH2 ARG A  72     -10.932  11.894  26.957  1.00 37.59           N  
ATOM    512  N   LEU A  73     -17.318   9.813  20.696  1.00 40.01           N  
ATOM    513  CA  LEU A  73     -18.371   8.983  20.121  1.00 42.47           C  
ATOM    514  C   LEU A  73     -18.523   9.129  18.629  1.00 43.42           C  
ATOM    515  O   LEU A  73     -19.065   8.245  17.964  1.00 44.37           O  
ATOM    516  CB  LEU A  73     -19.730   9.350  20.704  1.00 42.71           C  
ATOM    517  CG  LEU A  73     -19.968   9.171  22.190  1.00 44.56           C  
ATOM    518  CD1 LEU A  73     -21.337   9.707  22.554  1.00 44.50           C  
ATOM    519  CD2 LEU A  73     -19.850   7.690  22.520  1.00 46.10           C  
ATOM    520  N   ILE A  74     -18.062  10.256  18.107  1.00 43.66           N  
ATOM    521  CA  ILE A  74     -18.237  10.569  16.704  1.00 42.77           C  
ATOM    522  C   ILE A  74     -17.664   9.554  15.729  1.00 43.32           C  
ATOM    523  O   ILE A  74     -16.493   9.193  15.798  1.00 43.03           O  
ATOM    524  CB  ILE A  74     -17.708  12.004  16.403  1.00 42.04           C  
ATOM    525  CG1 ILE A  74     -18.354  12.536  15.122  1.00 42.58           C  
ATOM    526  CG2 ILE A  74     -16.183  12.021  16.302  1.00 39.07           C  
ATOM    527  CD1 ILE A  74     -17.930  13.980  14.794  1.00 41.59           C  
ATOM    528  N   GLY A  75     -18.530   9.086  14.833  1.00 44.54           N  
ATOM    529  CA  GLY A  75     -18.129   8.131  13.812  1.00 46.34           C  
ATOM    530  C   GLY A  75     -17.910   6.717  14.319  1.00 46.12           C  
ATOM    531  O   GLY A  75     -17.336   5.882  13.612  1.00 45.42           O  
ATOM    532  N   ARG A  76     -18.350   6.447  15.542  1.00 45.65           N  
ATOM    533  CA  ARG A  76     -18.184   5.113  16.115  1.00 47.33           C  
ATOM    534  C   ARG A  76     -19.499   4.382  16.212  1.00 48.54           C  
ATOM    535  O   ARG A  76     -20.560   5.008  16.243  1.00 46.65           O  
ATOM    536  CB  ARG A  76     -17.624   5.190  17.525  1.00 45.89           C  
ATOM    537  CG  ARG A  76     -16.237   5.725  17.657  1.00 45.53           C  
ATOM    538  CD  ARG A  76     -15.885   5.656  19.135  1.00 44.61           C  
ATOM    539  NE  ARG A  76     -14.588   6.240  19.427  1.00 43.99           N  
ATOM    540  CZ  ARG A  76     -13.433   5.641  19.203  1.00 45.96           C  
ATOM    541  NH1 ARG A  76     -13.409   4.418  18.679  1.00 49.59           N  
ATOM    542  NH2 ARG A  76     -12.301   6.266  19.500  1.00 43.04           N  
ATOM    543  N   ARG A  77     -19.420   3.048  16.276  1.00 49.99           N  
ATOM    544  CA  ARG A  77     -20.604   2.214  16.447  1.00 51.32           C  
ATOM    545  C   ARG A  77     -20.892   2.130  17.946  1.00 51.42           C  
ATOM    546  O   ARG A  77     -19.980   2.254  18.769  1.00 51.62           O  
ATOM    547  CB  ARG A  77     -20.356   0.807  15.910  1.00 53.12           C  
ATOM    548  CG  ARG A  77     -20.302   0.717  14.409  1.00 56.42           C  
ATOM    549  CD  ARG A  77     -21.692   0.816  13.820  1.00 62.29           C  
ATOM    550  NE  ARG A  77     -21.874  -0.194  12.785  1.00 65.92           N  
ATOM    551  CZ  ARG A  77     -21.864  -1.503  13.021  1.00 67.81           C  
ATOM    552  NH1 ARG A  77     -21.691  -1.957  14.264  1.00 68.02           N  
ATOM    553  NH2 ARG A  77     -22.003  -2.359  12.013  1.00 68.33           N  
ATOM    554  N   PHE A  78     -22.154   1.920  18.298  1.00 51.61           N  
ATOM    555  CA  PHE A  78     -22.552   1.816  19.695  1.00 53.04           C  
ATOM    556  C   PHE A  78     -21.768   0.714  20.400  1.00 54.42           C  
ATOM    557  O   PHE A  78     -21.266   0.902  21.505  1.00 54.68           O  
ATOM    558  CB  PHE A  78     -24.049   1.513  19.796  1.00 53.67           C  
ATOM    559  CG  PHE A  78     -24.579   1.502  21.213  1.00 55.90           C  
ATOM    560  CD1 PHE A  78     -24.837   2.696  21.887  1.00 53.91           C  
ATOM    561  CD2 PHE A  78     -24.790   0.296  21.886  1.00 55.13           C  
ATOM    562  CE1 PHE A  78     -25.293   2.694  23.212  1.00 54.14           C  
ATOM    563  CE2 PHE A  78     -25.246   0.287  23.215  1.00 55.21           C  
ATOM    564  CZ  PHE A  78     -25.497   1.495  23.876  1.00 54.36           C  
ATOM    565  N   ASP A  79     -21.661  -0.441  19.757  1.00 54.72           N  
ATOM    566  CA  ASP A  79     -20.946  -1.551  20.361  1.00 55.57           C  
ATOM    567  C   ASP A  79     -19.439  -1.372  20.383  1.00 54.62           C  
ATOM    568  O   ASP A  79     -18.727  -2.280  20.797  1.00 54.34           O  
ATOM    569  CB  ASP A  79     -21.294  -2.858  19.645  1.00 57.77           C  
ATOM    570  CG  ASP A  79     -22.772  -3.163  19.685  1.00 59.64           C  
ATOM    571  OD1 ASP A  79     -23.325  -3.289  20.798  1.00 61.58           O  
ATOM    572  OD2 ASP A  79     -23.381  -3.276  18.599  1.00 61.01           O  
ATOM    573  N   ASP A  80     -18.950  -0.218  19.925  1.00 54.06           N  
ATOM    574  CA  ASP A  80     -17.515   0.053  19.935  1.00 52.20           C  
ATOM    575  C   ASP A  80     -17.098  -0.039  21.401  1.00 52.40           C  
ATOM    576  O   ASP A  80     -17.850   0.375  22.292  1.00 51.43           O  
ATOM    577  CB  ASP A  80     -17.228   1.466  19.391  1.00 53.20           C  
ATOM    578  CG  ASP A  80     -15.730   1.731  19.166  1.00 54.15           C  
ATOM    579  OD1 ASP A  80     -14.935   1.565  20.118  1.00 53.98           O  
ATOM    580  OD2 ASP A  80     -15.343   2.115  18.034  1.00 53.88           O  
ATOM    581  N   ALA A  81     -15.914  -0.592  21.649  1.00 51.13           N  
ATOM    582  CA  ALA A  81     -15.398  -0.743  23.009  1.00 50.42           C  
ATOM    583  C   ALA A  81     -15.202   0.601  23.700  1.00 49.84           C  
ATOM    584  O   ALA A  81     -15.407   0.717  24.910  1.00 49.13           O  
ATOM    585  CB  ALA A  81     -14.068  -1.501  22.996  1.00 49.93           C  
ATOM    586  N   VAL A  82     -14.788   1.609  22.945  1.00 50.12           N  
ATOM    587  CA  VAL A  82     -14.563   2.928  23.538  1.00 49.67           C  
ATOM    588  C   VAL A  82     -15.886   3.495  24.038  1.00 48.39           C  
ATOM    589  O   VAL A  82     -15.988   3.986  25.165  1.00 50.07           O  
ATOM    590  CB  VAL A  82     -13.936   3.912  22.523  1.00 49.76           C  
ATOM    591  CG1 VAL A  82     -13.603   5.224  23.211  1.00 48.95           C  
ATOM    592  CG2 VAL A  82     -12.672   3.318  21.927  1.00 50.78           C  
ATOM    593  N   VAL A  83     -16.915   3.393  23.209  1.00 48.27           N  
ATOM    594  CA  VAL A  83     -18.223   3.901  23.575  1.00 47.31           C  
ATOM    595  C   VAL A  83     -18.692   3.234  24.868  1.00 49.44           C  
ATOM    596  O   VAL A  83     -18.891   3.887  25.901  1.00 47.74           O  
ATOM    597  CB  VAL A  83     -19.222   3.619  22.462  1.00 48.02           C  
ATOM    598  CG1 VAL A  83     -20.618   4.008  22.903  1.00 48.75           C  
ATOM    599  CG2 VAL A  83     -18.800   4.364  21.216  1.00 47.00           C  
ATOM    600  N   GLN A  84     -18.861   1.918  24.804  1.00 49.16           N  
ATOM    601  CA  GLN A  84     -19.277   1.148  25.964  1.00 49.51           C  
ATOM    602  C   GLN A  84     -18.505   1.509  27.224  1.00 49.72           C  
ATOM    603  O   GLN A  84     -19.092   1.622  28.299  1.00 51.06           O  
ATOM    604  CB  GLN A  84     -19.107  -0.348  25.678  1.00 48.03           C  
ATOM    605  CG  GLN A  84     -20.048  -0.823  24.602  1.00 49.90           C  
ATOM    606  CD  GLN A  84     -21.468  -0.397  24.897  1.00 51.02           C  
ATOM    607  OE1 GLN A  84     -21.933  -0.506  26.035  1.00 52.74           O  
ATOM    608  NE2 GLN A  84     -22.168   0.088  23.881  1.00 53.13           N  
ATOM    609  N   SER A  85     -17.196   1.699  27.085  1.00 49.35           N  
ATOM    610  CA  SER A  85     -16.338   2.015  28.217  1.00 50.62           C  
ATOM    611  C   SER A  85     -16.472   3.454  28.721  1.00 53.11           C  
ATOM    612  O   SER A  85     -16.521   3.697  29.930  1.00 52.10           O  
ATOM    613  CB  SER A  85     -14.880   1.761  27.851  1.00 50.53           C  
ATOM    614  OG  SER A  85     -14.025   2.063  28.939  1.00 49.67           O  
ATOM    615  N   ASP A  86     -16.529   4.399  27.792  1.00 53.55           N  
ATOM    616  CA  ASP A  86     -16.637   5.810  28.163  1.00 54.72           C  
ATOM    617  C   ASP A  86     -17.971   6.187  28.774  1.00 54.78           C  
ATOM    618  O   ASP A  86     -18.015   6.956  29.729  1.00 54.85           O  
ATOM    619  CB  ASP A  86     -16.378   6.711  26.944  1.00 53.89           C  
ATOM    620  CG  ASP A  86     -14.930   6.674  26.482  1.00 54.29           C  
ATOM    621  OD1 ASP A  86     -14.101   6.082  27.197  1.00 54.37           O  
ATOM    622  OD2 ASP A  86     -14.616   7.242  25.406  1.00 52.14           O  
ATOM    623  N   MET A  87     -19.061   5.638  28.244  1.00 55.94           N  
ATOM    624  CA  MET A  87     -20.371   6.007  28.743  1.00 58.34           C  
ATOM    625  C   MET A  87     -20.593   5.766  30.220  1.00 60.00           C  
ATOM    626  O   MET A  87     -21.466   6.388  30.835  1.00 59.17           O  
ATOM    627  CB  MET A  87     -21.481   5.341  27.916  1.00 61.23           C  
ATOM    628  CG  MET A  87     -21.576   3.838  27.960  1.00 63.33           C  
ATOM    629  SD  MET A  87     -22.646   3.296  26.582  1.00 66.29           S  
ATOM    630  CE  MET A  87     -24.259   3.702  27.201  1.00 66.03           C  
ATOM    631  N   LYS A  88     -19.797   4.883  30.805  1.00 60.62           N  
ATOM    632  CA  LYS A  88     -19.942   4.599  32.224  1.00 62.12           C  
ATOM    633  C   LYS A  88     -19.539   5.821  33.044  1.00 61.76           C  
ATOM    634  O   LYS A  88     -19.925   5.952  34.208  1.00 62.39           O  
ATOM    635  CB  LYS A  88     -19.069   3.404  32.614  1.00 63.81           C  
ATOM    636  CG  LYS A  88     -19.446   2.098  31.920  1.00 65.55           C  
ATOM    637  CD  LYS A  88     -18.604   0.958  32.472  1.00 68.79           C  
ATOM    638  CE  LYS A  88     -19.003  -0.394  31.894  1.00 70.49           C  
ATOM    639  NZ  LYS A  88     -18.239  -1.497  32.564  1.00 71.71           N  
ATOM    640  N   HIS A  89     -18.771   6.717  32.418  1.00 60.65           N  
ATOM    641  CA  HIS A  89     -18.279   7.921  33.077  1.00 58.58           C  
ATOM    642  C   HIS A  89     -18.988   9.222  32.665  1.00 56.53           C  
ATOM    643  O   HIS A  89     -18.521  10.311  33.011  1.00 55.37           O  
ATOM    644  CB  HIS A  89     -16.784   8.083  32.818  1.00 60.79           C  
ATOM    645  CG  HIS A  89     -16.009   6.806  32.925  1.00 65.41           C  
ATOM    646  ND1 HIS A  89     -16.307   5.828  33.850  1.00 66.88           N  
ATOM    647  CD2 HIS A  89     -14.935   6.354  32.232  1.00 67.09           C  
ATOM    648  CE1 HIS A  89     -15.453   4.827  33.721  1.00 68.11           C  
ATOM    649  NE2 HIS A  89     -14.610   5.121  32.746  1.00 68.41           N  
ATOM    650  N   TRP A  90     -20.087   9.130  31.920  1.00 51.73           N  
ATOM    651  CA  TRP A  90     -20.785  10.352  31.534  1.00 48.66           C  
ATOM    652  C   TRP A  90     -22.078  10.484  32.298  1.00 47.91           C  
ATOM    653  O   TRP A  90     -22.729   9.484  32.601  1.00 47.79           O  
ATOM    654  CB  TRP A  90     -21.083  10.404  30.035  1.00 44.65           C  
ATOM    655  CG  TRP A  90     -19.873  10.528  29.198  1.00 42.39           C  
ATOM    656  CD1 TRP A  90     -18.790  11.312  29.442  1.00 42.26           C  
ATOM    657  CD2 TRP A  90     -19.622   9.868  27.952  1.00 41.52           C  
ATOM    658  NE1 TRP A  90     -17.872  11.187  28.426  1.00 41.60           N  
ATOM    659  CE2 TRP A  90     -18.358  10.303  27.499  1.00 41.45           C  
ATOM    660  CE3 TRP A  90     -20.339   8.944  27.180  1.00 41.18           C  
ATOM    661  CZ2 TRP A  90     -17.789   9.847  26.296  1.00 39.96           C  
ATOM    662  CZ3 TRP A  90     -19.771   8.483  25.985  1.00 38.36           C  
ATOM    663  CH2 TRP A  90     -18.511   8.935  25.560  1.00 40.91           C  
ATOM    664  N   PRO A  91     -22.467  11.728  32.622  1.00 46.07           N  
ATOM    665  CA  PRO A  91     -23.691  12.036  33.359  1.00 46.29           C  
ATOM    666  C   PRO A  91     -24.893  11.924  32.445  1.00 45.72           C  
ATOM    667  O   PRO A  91     -26.001  11.695  32.899  1.00 46.51           O  
ATOM    668  CB  PRO A  91     -23.480  13.488  33.804  1.00 46.19           C  
ATOM    669  CG  PRO A  91     -22.025  13.665  33.766  1.00 47.09           C  
ATOM    670  CD  PRO A  91     -21.613  12.921  32.538  1.00 46.57           C  
ATOM    671  N   PHE A  92     -24.665  12.112  31.151  1.00 46.80           N  
ATOM    672  CA  PHE A  92     -25.739  12.056  30.167  1.00 48.09           C  
ATOM    673  C   PHE A  92     -25.825  10.667  29.568  1.00 48.82           C  
ATOM    674  O   PHE A  92     -24.838   9.925  29.551  1.00 48.22           O  
ATOM    675  CB  PHE A  92     -25.505  13.097  29.075  1.00 46.32           C  
ATOM    676  CG  PHE A  92     -24.152  13.007  28.436  1.00 46.79           C  
ATOM    677  CD1 PHE A  92     -23.922  12.137  27.368  1.00 45.02           C  
ATOM    678  CD2 PHE A  92     -23.102  13.790  28.899  1.00 44.58           C  
ATOM    679  CE1 PHE A  92     -22.672  12.053  26.776  1.00 44.21           C  
ATOM    680  CE2 PHE A  92     -21.854  13.713  28.315  1.00 43.36           C  
ATOM    681  CZ  PHE A  92     -21.630  12.844  27.249  1.00 44.20           C  
ATOM    682  N   MET A  93     -27.011  10.331  29.085  1.00 49.66           N  
ATOM    683  CA  MET A  93     -27.275   9.026  28.500  1.00 53.25           C  
ATOM    684  C   MET A  93     -26.884   8.863  27.046  1.00 53.39           C  
ATOM    685  O   MET A  93     -27.166   9.721  26.204  1.00 54.54           O  
ATOM    686  CB  MET A  93     -28.759   8.684  28.599  1.00 54.51           C  
ATOM    687  CG  MET A  93     -29.324   8.600  29.992  1.00 59.97           C  
ATOM    688  SD  MET A  93     -31.074   8.093  29.890  1.00 68.07           S  
ATOM    689  CE  MET A  93     -31.896   9.717  29.799  1.00 66.30           C  
ATOM    690  N   VAL A  94     -26.239   7.742  26.758  1.00 52.61           N  
ATOM    691  CA  VAL A  94     -25.875   7.411  25.400  1.00 53.40           C  
ATOM    692  C   VAL A  94     -26.785   6.208  25.074  1.00 54.88           C  
ATOM    693  O   VAL A  94     -26.909   5.261  25.863  1.00 54.51           O  
ATOM    694  CB  VAL A  94     -24.366   7.055  25.292  1.00 53.01           C  
ATOM    695  CG1 VAL A  94     -24.007   6.683  23.860  1.00 52.10           C  
ATOM    696  CG2 VAL A  94     -23.526   8.254  25.723  1.00 52.72           C  
ATOM    697  N   VAL A  95     -27.456   6.265  23.934  1.00 55.96           N  
ATOM    698  CA  VAL A  95     -28.358   5.193  23.557  1.00 57.75           C  
ATOM    699  C   VAL A  95     -27.972   4.602  22.226  1.00 59.55           C  
ATOM    700  O   VAL A  95     -27.179   5.174  21.476  1.00 59.76           O  
ATOM    701  CB  VAL A  95     -29.821   5.679  23.459  1.00 57.31           C  
ATOM    702  CG1 VAL A  95     -30.322   6.109  24.825  1.00 57.03           C  
ATOM    703  CG2 VAL A  95     -29.931   6.814  22.456  1.00 57.47           C  
ATOM    704  N   ASN A  96     -28.550   3.448  21.930  1.00 61.42           N  
ATOM    705  CA  ASN A  96     -28.260   2.774  20.686  1.00 62.70           C  
ATOM    706  C   ASN A  96     -29.379   2.934  19.673  1.00 63.74           C  
ATOM    707  O   ASN A  96     -30.529   2.595  19.938  1.00 64.41           O  
ATOM    708  CB  ASN A  96     -28.008   1.296  20.952  1.00 64.39           C  
ATOM    709  CG  ASN A  96     -27.708   0.527  19.694  1.00 65.41           C  
ATOM    710  OD1 ASN A  96     -26.952   0.983  18.833  1.00 65.96           O  
ATOM    711  ND2 ASN A  96     -28.290  -0.656  19.580  1.00 67.00           N  
ATOM    712  N   ASP A  97     -29.032   3.465  18.511  1.00 65.09           N  
ATOM    713  CA  ASP A  97     -30.001   3.647  17.445  1.00 66.91           C  
ATOM    714  C   ASP A  97     -29.460   2.923  16.220  1.00 66.38           C  
ATOM    715  O   ASP A  97     -28.730   3.505  15.409  1.00 66.79           O  
ATOM    716  CB  ASP A  97     -30.191   5.131  17.131  1.00 68.82           C  
ATOM    717  CG  ASP A  97     -31.357   5.377  16.187  1.00 71.96           C  
ATOM    718  OD1 ASP A  97     -31.423   4.705  15.133  1.00 72.30           O  
ATOM    719  OD2 ASP A  97     -32.205   6.244  16.498  1.00 73.80           O  
ATOM    720  N   ALA A  98     -29.800   1.643  16.104  1.00 65.59           N  
ATOM    721  CA  ALA A  98     -29.354   0.833  14.977  1.00 64.41           C  
ATOM    722  C   ALA A  98     -27.838   0.723  14.925  1.00 63.02           C  
ATOM    723  O   ALA A  98     -27.237   0.946  13.874  1.00 63.68           O  
ATOM    724  CB  ALA A  98     -29.876   1.429  13.668  1.00 65.21           C  
ATOM    725  N   GLY A  99     -27.220   0.395  16.058  1.00 61.45           N  
ATOM    726  CA  GLY A  99     -25.776   0.247  16.094  1.00 59.83           C  
ATOM    727  C   GLY A  99     -25.012   1.558  16.142  1.00 59.40           C  
ATOM    728  O   GLY A  99     -23.788   1.569  16.220  1.00 58.84           O  
ATOM    729  N   ARG A 100     -25.736   2.666  16.064  1.00 59.42           N  
ATOM    730  CA  ARG A 100     -25.122   3.986  16.132  1.00 58.91           C  
ATOM    731  C   ARG A 100     -25.525   4.658  17.435  1.00 57.05           C  
ATOM    732  O   ARG A 100     -26.697   4.641  17.828  1.00 55.56           O  
ATOM    733  CB  ARG A 100     -25.568   4.868  14.970  1.00 61.05           C  
ATOM    734  CG  ARG A 100     -25.018   4.461  13.615  1.00 63.77           C  
ATOM    735  CD  ARG A 100     -25.170   5.618  12.654  1.00 65.62           C  
ATOM    736  NE  ARG A 100     -24.414   6.767  13.140  1.00 67.15           N  
ATOM    737  CZ  ARG A 100     -24.540   8.004  12.676  1.00 67.94           C  
ATOM    738  NH1 ARG A 100     -25.406   8.266  11.702  1.00 68.00           N  
ATOM    739  NH2 ARG A 100     -23.789   8.975  13.184  1.00 66.87           N  
ATOM    740  N   PRO A 101     -24.552   5.256  18.131  1.00 55.04           N  
ATOM    741  CA  PRO A 101     -24.878   5.920  19.392  1.00 53.62           C  
ATOM    742  C   PRO A 101     -25.488   7.316  19.201  1.00 51.33           C  
ATOM    743  O   PRO A 101     -25.228   7.989  18.209  1.00 51.21           O  
ATOM    744  CB  PRO A 101     -23.533   5.963  20.100  1.00 52.05           C  
ATOM    745  CG  PRO A 101     -22.584   6.205  18.966  1.00 53.02           C  
ATOM    746  CD  PRO A 101     -23.096   5.260  17.889  1.00 54.26           C  
ATOM    747  N   LYS A 102     -26.319   7.709  20.159  1.00 50.40           N  
ATOM    748  CA  LYS A 102     -26.954   9.015  20.198  1.00 49.48           C  
ATOM    749  C   LYS A 102     -26.959   9.421  21.677  1.00 50.17           C  
ATOM    750  O   LYS A 102     -27.039   8.570  22.568  1.00 49.54           O  
ATOM    751  CB  LYS A 102     -28.410   8.959  19.712  1.00 49.21           C  
ATOM    752  CG  LYS A 102     -28.623   8.390  18.317  1.00 49.62           C  
ATOM    753  CD  LYS A 102     -30.041   8.704  17.825  1.00 53.59           C  
ATOM    754  CE  LYS A 102     -30.198  10.214  17.555  1.00 54.49           C  
ATOM    755  NZ  LYS A 102     -31.562  10.646  17.157  1.00 53.69           N  
ATOM    756  N   VAL A 103     -26.856  10.711  21.951  1.00 48.56           N  
ATOM    757  CA  VAL A 103     -26.924  11.136  23.327  1.00 49.68           C  
ATOM    758  C   VAL A 103     -28.389  11.454  23.507  1.00 50.62           C  
ATOM    759  O   VAL A 103     -29.039  11.989  22.603  1.00 49.23           O  
ATOM    760  CB  VAL A 103     -26.058  12.377  23.596  1.00 48.97           C  
ATOM    761  CG1 VAL A 103     -24.642  12.085  23.163  1.00 50.08           C  
ATOM    762  CG2 VAL A 103     -26.600  13.597  22.857  1.00 50.48           C  
ATOM    763  N   GLN A 104     -28.911  11.098  24.667  1.00 52.13           N  
ATOM    764  CA  GLN A 104     -30.304  11.336  24.963  1.00 54.94           C  
ATOM    765  C   GLN A 104     -30.400  12.329  26.102  1.00 55.42           C  
ATOM    766  O   GLN A 104     -29.753  12.171  27.137  1.00 56.24           O  
ATOM    767  CB  GLN A 104     -30.968  10.028  25.344  1.00 55.95           C  
ATOM    768  CG  GLN A 104     -32.410  10.163  25.675  1.00 60.50           C  
ATOM    769  CD  GLN A 104     -33.098   8.837  25.619  1.00 62.31           C  
ATOM    770  OE1 GLN A 104     -33.175   8.220  24.558  1.00 64.15           O  
ATOM    771  NE2 GLN A 104     -33.597   8.375  26.760  1.00 63.66           N  
ATOM    772  N   VAL A 105     -31.213  13.356  25.904  1.00 55.83           N  
ATOM    773  CA  VAL A 105     -31.368  14.391  26.907  1.00 55.68           C  
ATOM    774  C   VAL A 105     -32.795  14.891  26.987  1.00 56.18           C  
ATOM    775  O   VAL A 105     -33.650  14.515  26.179  1.00 56.52           O  
ATOM    776  CB  VAL A 105     -30.494  15.614  26.575  1.00 55.85           C  
ATOM    777  CG1 VAL A 105     -29.019  15.226  26.577  1.00 55.17           C  
ATOM    778  CG2 VAL A 105     -30.910  16.190  25.222  1.00 55.07           C  
ATOM    779  N   GLU A 106     -33.042  15.734  27.982  1.00 56.03           N  
ATOM    780  CA  GLU A 106     -34.346  16.360  28.152  1.00 56.78           C  
ATOM    781  C   GLU A 106     -34.112  17.757  27.590  1.00 56.58           C  
ATOM    782  O   GLU A 106     -33.199  18.460  28.022  1.00 55.77           O  
ATOM    783  CB  GLU A 106     -34.728  16.431  29.633  1.00 56.65           C  
ATOM    784  N   TYR A 107     -34.910  18.149  26.607  1.00 56.26           N  
ATOM    785  CA  TYR A 107     -34.751  19.455  25.988  1.00 56.98           C  
ATOM    786  C   TYR A 107     -36.093  20.121  25.746  1.00 58.21           C  
ATOM    787  O   TYR A 107     -36.922  19.610  24.995  1.00 58.75           O  
ATOM    788  CB  TYR A 107     -34.006  19.295  24.671  1.00 55.42           C  
ATOM    789  CG  TYR A 107     -33.856  20.540  23.835  1.00 53.72           C  
ATOM    790  CD1 TYR A 107     -33.440  21.751  24.396  1.00 54.18           C  
ATOM    791  CD2 TYR A 107     -34.023  20.478  22.457  1.00 54.87           C  
ATOM    792  CE1 TYR A 107     -33.185  22.863  23.588  1.00 54.98           C  
ATOM    793  CE2 TYR A 107     -33.773  21.570  21.647  1.00 54.83           C  
ATOM    794  CZ  TYR A 107     -33.350  22.755  22.209  1.00 54.86           C  
ATOM    795  OH  TYR A 107     -33.046  23.800  21.372  1.00 57.19           O  
ATOM    796  N   LYS A 108     -36.291  21.266  26.385  1.00 60.01           N  
ATOM    797  CA  LYS A 108     -37.537  22.014  26.254  1.00 61.59           C  
ATOM    798  C   LYS A 108     -38.729  21.169  26.697  1.00 62.05           C  
ATOM    799  O   LYS A 108     -39.776  21.168  26.049  1.00 61.99           O  
ATOM    800  CB  LYS A 108     -37.737  22.474  24.808  1.00 61.59           C  
ATOM    801  CG  LYS A 108     -36.822  23.608  24.363  1.00 62.77           C  
ATOM    802  CD  LYS A 108     -37.043  23.922  22.878  1.00 63.16           C  
ATOM    803  CE  LYS A 108     -36.225  25.122  22.402  1.00 63.53           C  
ATOM    804  NZ  LYS A 108     -36.385  25.329  20.929  1.00 62.94           N  
ATOM    805  N   GLY A 109     -38.557  20.441  27.795  1.00 62.57           N  
ATOM    806  CA  GLY A 109     -39.633  19.622  28.318  1.00 64.20           C  
ATOM    807  C   GLY A 109     -39.903  18.317  27.591  1.00 65.60           C  
ATOM    808  O   GLY A 109     -40.868  17.619  27.914  1.00 66.61           O  
ATOM    809  N   GLU A 110     -39.061  17.974  26.620  1.00 65.89           N  
ATOM    810  CA  GLU A 110     -39.243  16.739  25.861  1.00 65.52           C  
ATOM    811  C   GLU A 110     -37.943  15.942  25.802  1.00 65.62           C  
ATOM    812  O   GLU A 110     -36.856  16.483  26.010  1.00 66.05           O  
ATOM    813  CB  GLU A 110     -39.726  17.065  24.445  1.00 64.10           C  
ATOM    814  N   THR A 111     -38.061  14.650  25.526  1.00 65.38           N  
ATOM    815  CA  THR A 111     -36.893  13.793  25.422  1.00 65.57           C  
ATOM    816  C   THR A 111     -36.405  13.811  23.973  1.00 65.21           C  
ATOM    817  O   THR A 111     -37.150  13.460  23.057  1.00 65.46           O  
ATOM    818  CB  THR A 111     -37.232  12.346  25.816  1.00 66.53           C  
ATOM    819  OG1 THR A 111     -37.933  12.343  27.065  1.00 67.39           O  
ATOM    820  CG2 THR A 111     -35.955  11.517  25.958  1.00 67.02           C  
ATOM    821  N   LYS A 112     -35.161  14.235  23.770  1.00 63.75           N  
ATOM    822  CA  LYS A 112     -34.580  14.299  22.434  1.00 62.27           C  
ATOM    823  C   LYS A 112     -33.227  13.616  22.422  1.00 61.00           C  
ATOM    824  O   LYS A 112     -32.531  13.580  23.435  1.00 61.78           O  
ATOM    825  CB  LYS A 112     -34.403  15.755  21.989  1.00 63.44           C  
ATOM    826  CG  LYS A 112     -35.705  16.536  21.821  1.00 65.43           C  
ATOM    827  CD  LYS A 112     -36.559  15.983  20.687  1.00 67.05           C  
ATOM    828  CE  LYS A 112     -37.913  16.696  20.618  1.00 69.71           C  
ATOM    829  NZ  LYS A 112     -38.802  16.179  19.524  1.00 70.62           N  
ATOM    830  N   SER A 113     -32.857  13.073  21.270  1.00 59.52           N  
ATOM    831  CA  SER A 113     -31.574  12.407  21.123  1.00 57.24           C  
ATOM    832  C   SER A 113     -30.873  13.005  19.917  1.00 56.55           C  
ATOM    833  O   SER A 113     -31.528  13.438  18.958  1.00 56.10           O  
ATOM    834  CB  SER A 113     -31.767  10.907  20.916  1.00 58.02           C  
ATOM    835  OG  SER A 113     -32.458  10.653  19.707  1.00 57.75           O  
ATOM    836  N   PHE A 114     -29.543  13.031  19.970  1.00 54.18           N  
ATOM    837  CA  PHE A 114     -28.747  13.579  18.888  1.00 52.68           C  
ATOM    838  C   PHE A 114     -27.561  12.718  18.557  1.00 51.62           C  
ATOM    839  O   PHE A 114     -26.958  12.113  19.441  1.00 51.02           O  
ATOM    840  CB  PHE A 114     -28.230  14.966  19.244  1.00 50.83           C  
ATOM    841  CG  PHE A 114     -29.299  15.917  19.651  1.00 51.23           C  
ATOM    842  CD1 PHE A 114     -29.891  15.818  20.903  1.00 51.86           C  
ATOM    843  CD2 PHE A 114     -29.716  16.920  18.786  1.00 51.39           C  
ATOM    844  CE1 PHE A 114     -30.884  16.705  21.289  1.00 52.54           C  
ATOM    845  CE2 PHE A 114     -30.707  17.818  19.159  1.00 50.91           C  
ATOM    846  CZ  PHE A 114     -31.292  17.712  20.408  1.00 52.57           C  
ATOM    847  N   TYR A 115     -27.220  12.669  17.278  1.00 50.77           N  
ATOM    848  CA  TYR A 115     -26.068  11.896  16.869  1.00 51.26           C  
ATOM    849  C   TYR A 115     -24.851  12.729  17.223  1.00 49.70           C  
ATOM    850  O   TYR A 115     -24.933  13.958  17.275  1.00 47.89           O  
ATOM    851  CB  TYR A 115     -26.079  11.622  15.364  1.00 52.94           C  
ATOM    852  CG  TYR A 115     -27.203  10.727  14.919  1.00 54.06           C  
ATOM    853  CD1 TYR A 115     -28.459  11.249  14.643  1.00 55.02           C  
ATOM    854  CD2 TYR A 115     -27.023   9.344  14.815  1.00 56.03           C  
ATOM    855  CE1 TYR A 115     -29.520  10.419  14.278  1.00 56.84           C  
ATOM    856  CE2 TYR A 115     -28.082   8.498  14.450  1.00 55.48           C  
ATOM    857  CZ  TYR A 115     -29.329   9.046  14.187  1.00 57.50           C  
ATOM    858  OH  TYR A 115     -30.404   8.233  13.872  1.00 58.76           O  
ATOM    859  N   PRO A 116     -23.711  12.065  17.474  1.00 49.21           N  
ATOM    860  CA  PRO A 116     -22.443  12.709  17.828  1.00 48.85           C  
ATOM    861  C   PRO A 116     -22.075  13.846  16.882  1.00 48.91           C  
ATOM    862  O   PRO A 116     -21.595  14.893  17.321  1.00 49.38           O  
ATOM    863  CB  PRO A 116     -21.439  11.558  17.750  1.00 49.17           C  
ATOM    864  CG  PRO A 116     -22.248  10.371  18.144  1.00 48.89           C  
ATOM    865  CD  PRO A 116     -23.547  10.601  17.392  1.00 48.87           C  
ATOM    866  N   GLU A 117     -22.293  13.650  15.581  1.00 48.34           N  
ATOM    867  CA  GLU A 117     -21.952  14.693  14.624  1.00 47.50           C  
ATOM    868  C   GLU A 117     -22.896  15.893  14.709  1.00 45.80           C  
ATOM    869  O   GLU A 117     -22.528  16.996  14.320  1.00 45.05           O  
ATOM    870  CB  GLU A 117     -21.913  14.145  13.199  1.00 50.59           C  
ATOM    871  CG  GLU A 117     -23.180  13.450  12.743  1.00 51.94           C  
ATOM    872  CD  GLU A 117     -23.212  11.984  13.117  1.00 56.45           C  
ATOM    873  OE1 GLU A 117     -24.086  11.262  12.581  1.00 58.71           O  
ATOM    874  OE2 GLU A 117     -22.372  11.549  13.936  1.00 56.21           O  
ATOM    875  N   GLU A 118     -24.107  15.681  15.208  1.00 45.40           N  
ATOM    876  CA  GLU A 118     -25.038  16.797  15.383  1.00 45.88           C  
ATOM    877  C   GLU A 118     -24.501  17.643  16.540  1.00 44.75           C  
ATOM    878  O   GLU A 118     -24.437  18.869  16.458  1.00 42.84           O  
ATOM    879  CB  GLU A 118     -26.435  16.318  15.772  1.00 47.12           C  
ATOM    880  CG  GLU A 118     -27.108  15.411  14.766  1.00 53.86           C  
ATOM    881  CD  GLU A 118     -28.556  15.175  15.114  1.00 56.76           C  
ATOM    882  OE1 GLU A 118     -29.386  16.033  14.742  1.00 59.59           O  
ATOM    883  OE2 GLU A 118     -28.867  14.158  15.777  1.00 57.98           O  
ATOM    884  N   VAL A 119     -24.145  16.970  17.636  1.00 42.60           N  
ATOM    885  CA  VAL A 119     -23.617  17.678  18.791  1.00 41.98           C  
ATOM    886  C   VAL A 119     -22.371  18.435  18.347  1.00 39.99           C  
ATOM    887  O   VAL A 119     -22.244  19.620  18.633  1.00 39.46           O  
ATOM    888  CB  VAL A 119     -23.260  16.707  19.971  1.00 42.01           C  
ATOM    889  CG1 VAL A 119     -22.644  17.490  21.122  1.00 43.44           C  
ATOM    890  CG2 VAL A 119     -24.517  15.972  20.449  1.00 41.92           C  
ATOM    891  N   SER A 120     -21.458  17.776  17.635  1.00 38.74           N  
ATOM    892  CA  SER A 120     -20.250  18.479  17.189  1.00 39.32           C  
ATOM    893  C   SER A 120     -20.547  19.594  16.191  1.00 37.87           C  
ATOM    894  O   SER A 120     -19.808  20.576  16.111  1.00 37.38           O  
ATOM    895  CB  SER A 120     -19.229  17.518  16.573  1.00 40.17           C  
ATOM    896  OG  SER A 120     -18.820  16.543  17.529  1.00 42.60           O  
ATOM    897  N   SER A 121     -21.612  19.454  15.423  1.00 37.14           N  
ATOM    898  CA  SER A 121     -21.937  20.510  14.461  1.00 38.06           C  
ATOM    899  C   SER A 121     -22.362  21.737  15.268  1.00 36.42           C  
ATOM    900  O   SER A 121     -22.118  22.860  14.871  1.00 38.65           O  
ATOM    901  CB  SER A 121     -23.084  20.075  13.535  1.00 35.85           C  
ATOM    902  OG  SER A 121     -24.309  20.071  14.240  1.00 38.16           O  
ATOM    903  N   MET A 122     -22.998  21.505  16.411  1.00 37.51           N  
ATOM    904  CA  MET A 122     -23.436  22.608  17.245  1.00 38.23           C  
ATOM    905  C   MET A 122     -22.218  23.336  17.769  1.00 36.83           C  
ATOM    906  O   MET A 122     -22.219  24.547  17.860  1.00 34.86           O  
ATOM    907  CB  MET A 122     -24.308  22.109  18.392  1.00 40.12           C  
ATOM    908  CG  MET A 122     -25.659  21.548  17.932  1.00 42.71           C  
ATOM    909  SD  MET A 122     -26.576  20.863  19.298  1.00 45.90           S  
ATOM    910  CE  MET A 122     -27.617  19.666  18.495  1.00 45.41           C  
ATOM    911  N   VAL A 123     -21.165  22.589  18.103  1.00 36.29           N  
ATOM    912  CA  VAL A 123     -19.925  23.199  18.586  1.00 33.54           C  
ATOM    913  C   VAL A 123     -19.231  23.914  17.430  1.00 35.32           C  
ATOM    914  O   VAL A 123     -18.632  24.990  17.595  1.00 34.55           O  
ATOM    915  CB  VAL A 123     -18.967  22.118  19.165  1.00 32.46           C  
ATOM    916  CG1 VAL A 123     -17.641  22.755  19.529  1.00 34.83           C  
ATOM    917  CG2 VAL A 123     -19.622  21.451  20.366  1.00 31.67           C  
ATOM    918  N   LEU A 124     -19.278  23.313  16.250  1.00 34.14           N  
ATOM    919  CA  LEU A 124     -18.672  23.953  15.100  1.00 37.70           C  
ATOM    920  C   LEU A 124     -19.430  25.258  14.750  1.00 36.37           C  
ATOM    921  O   LEU A 124     -18.835  26.217  14.305  1.00 36.18           O  
ATOM    922  CB  LEU A 124     -18.686  23.006  13.903  1.00 38.65           C  
ATOM    923  CG  LEU A 124     -17.703  21.834  14.037  1.00 39.03           C  
ATOM    924  CD1 LEU A 124     -17.940  20.864  12.910  1.00 39.16           C  
ATOM    925  CD2 LEU A 124     -16.282  22.354  14.023  1.00 38.92           C  
ATOM    926  N   THR A 125     -20.736  25.274  14.952  1.00 38.50           N  
ATOM    927  CA  THR A 125     -21.512  26.492  14.656  1.00 39.79           C  
ATOM    928  C   THR A 125     -21.018  27.630  15.548  1.00 41.22           C  
ATOM    929  O   THR A 125     -20.877  28.770  15.108  1.00 41.48           O  
ATOM    930  CB  THR A 125     -22.998  26.222  14.864  1.00 40.91           C  
ATOM    931  OG1 THR A 125     -23.429  25.292  13.869  1.00 40.31           O  
ATOM    932  CG2 THR A 125     -23.828  27.508  14.731  1.00 42.51           C  
ATOM    933  N   LYS A 126     -20.736  27.307  16.806  1.00 39.75           N  
ATOM    934  CA  LYS A 126     -20.223  28.287  17.745  1.00 40.05           C  
ATOM    935  C   LYS A 126     -18.856  28.838  17.339  1.00 39.46           C  
ATOM    936  O   LYS A 126     -18.624  30.053  17.414  1.00 38.34           O  
ATOM    937  CB  LYS A 126     -20.160  27.679  19.152  1.00 40.02           C  
ATOM    938  CG  LYS A 126     -19.521  28.606  20.182  1.00 44.10           C  
ATOM    939  CD  LYS A 126     -20.424  29.806  20.531  1.00 46.69           C  
ATOM    940  CE  LYS A 126     -19.786  30.611  21.676  1.00 48.85           C  
ATOM    941  NZ  LYS A 126     -20.525  31.856  22.040  1.00 51.91           N  
ATOM    942  N   MET A 127     -17.937  27.956  16.929  1.00 39.15           N  
ATOM    943  CA  MET A 127     -16.616  28.396  16.499  1.00 39.06           C  
ATOM    944  C   MET A 127     -16.752  29.269  15.227  1.00 40.21           C  
ATOM    945  O   MET A 127     -16.005  30.219  15.036  1.00 38.15           O  
ATOM    946  CB  MET A 127     -15.700  27.177  16.242  1.00 38.03           C  
ATOM    947  CG  MET A 127     -15.651  26.198  17.433  1.00 35.93           C  
ATOM    948  SD  MET A 127     -15.345  26.962  19.061  1.00 38.67           S  
ATOM    949  CE  MET A 127     -13.779  27.592  18.757  1.00 33.87           C  
ATOM    950  N   LYS A 128     -17.706  28.927  14.368  1.00 40.31           N  
ATOM    951  CA  LYS A 128     -17.972  29.704  13.162  1.00 44.08           C  
ATOM    952  C   LYS A 128     -18.470  31.098  13.563  1.00 44.30           C  
ATOM    953  O   LYS A 128     -17.976  32.113  13.061  1.00 44.53           O  
ATOM    954  CB  LYS A 128     -19.055  29.022  12.316  1.00 45.76           C  
ATOM    955  CG  LYS A 128     -19.483  29.793  11.061  1.00 47.86           C  
ATOM    956  CD  LYS A 128     -20.675  29.114  10.365  1.00 49.63           C  
ATOM    957  CE  LYS A 128     -21.899  29.100  11.275  1.00 53.81           C  
ATOM    958  NZ  LYS A 128     -23.054  28.321  10.726  1.00 56.08           N  
ATOM    959  N   GLU A 129     -19.450  31.141  14.461  1.00 42.69           N  
ATOM    960  CA  GLU A 129     -19.997  32.423  14.884  1.00 43.56           C  
ATOM    961  C   GLU A 129     -18.964  33.250  15.647  1.00 44.46           C  
ATOM    962  O   GLU A 129     -18.978  34.485  15.576  1.00 44.62           O  
ATOM    963  CB  GLU A 129     -21.257  32.199  15.710  1.00 42.16           C  
ATOM    964  CG  GLU A 129     -22.322  31.452  14.911  1.00 45.65           C  
ATOM    965  CD  GLU A 129     -23.567  31.106  15.720  1.00 49.15           C  
ATOM    966  OE1 GLU A 129     -23.487  31.069  16.968  1.00 51.90           O  
ATOM    967  OE2 GLU A 129     -24.635  30.840  15.109  1.00 51.80           O  
ATOM    968  N   ILE A 130     -18.052  32.572  16.346  1.00 41.39           N  
ATOM    969  CA  ILE A 130     -16.996  33.233  17.117  1.00 43.58           C  
ATOM    970  C   ILE A 130     -16.016  33.970  16.209  1.00 44.77           C  
ATOM    971  O   ILE A 130     -15.518  35.052  16.554  1.00 45.36           O  
ATOM    972  CB  ILE A 130     -16.188  32.193  17.970  1.00 41.18           C  
ATOM    973  CG1 ILE A 130     -16.887  31.960  19.301  1.00 41.93           C  
ATOM    974  CG2 ILE A 130     -14.744  32.659  18.191  1.00 41.62           C  
ATOM    975  CD1 ILE A 130     -16.249  30.828  20.106  1.00 41.57           C  
ATOM    976  N   ALA A 131     -15.715  33.361  15.062  1.00 45.38           N  
ATOM    977  CA  ALA A 131     -14.791  33.951  14.109  1.00 45.82           C  
ATOM    978  C   ALA A 131     -15.455  35.139  13.415  1.00 46.63           C  
ATOM    979  O   ALA A 131     -14.801  36.140  13.156  1.00 44.89           O  
ATOM    980  CB  ALA A 131     -14.362  32.916  13.077  1.00 46.10           C  
ATOM    981  N   GLU A 132     -16.748  35.011  13.127  1.00 46.77           N  
ATOM    982  CA  GLU A 132     -17.514  36.077  12.469  1.00 50.42           C  
ATOM    983  C   GLU A 132     -17.697  37.310  13.371  1.00 50.97           C  
ATOM    984  O   GLU A 132     -17.665  38.441  12.892  1.00 52.40           O  
ATOM    985  CB  GLU A 132     -18.876  35.537  12.008  1.00 48.68           C  
ATOM    986  CG  GLU A 132     -18.755  34.354  11.042  1.00 49.86           C  
ATOM    987  CD  GLU A 132     -20.100  33.769  10.638  1.00 50.74           C  
ATOM    988  OE1 GLU A 132     -21.044  33.844  11.452  1.00 53.68           O  
ATOM    989  OE2 GLU A 132     -20.213  33.218   9.518  1.00 51.97           O  
ATOM    990  N   ALA A 133     -17.889  37.091  14.671  1.00 53.21           N  
ATOM    991  CA  ALA A 133     -18.031  38.189  15.627  1.00 53.54           C  
ATOM    992  C   ALA A 133     -16.714  38.965  15.642  1.00 55.48           C  
ATOM    993  O   ALA A 133     -16.691  40.201  15.705  1.00 55.14           O  
ATOM    994  CB  ALA A 133     -18.323  37.646  17.011  1.00 52.89           C  
ATOM    995  N   TYR A 134     -15.607  38.235  15.572  1.00 55.56           N  
ATOM    996  CA  TYR A 134     -14.299  38.873  15.572  1.00 56.26           C  
ATOM    997  C   TYR A 134     -14.012  39.569  14.247  1.00 56.84           C  
ATOM    998  O   TYR A 134     -13.539  40.702  14.230  1.00 57.23           O  
ATOM    999  CB  TYR A 134     -13.191  37.849  15.828  1.00 56.00           C  
ATOM   1000  CG  TYR A 134     -11.798  38.426  15.664  1.00 56.37           C  
ATOM   1001  CD1 TYR A 134     -11.248  39.250  16.647  1.00 57.47           C  
ATOM   1002  CD2 TYR A 134     -11.049  38.185  14.512  1.00 55.60           C  
ATOM   1003  CE1 TYR A 134      -9.992  39.823  16.486  1.00 57.40           C  
ATOM   1004  CE2 TYR A 134      -9.787  38.757  14.338  1.00 56.50           C  
ATOM   1005  CZ  TYR A 134      -9.268  39.575  15.331  1.00 57.53           C  
ATOM   1006  OH  TYR A 134      -8.035  40.175  15.173  1.00 59.45           O  
ATOM   1007  N   LEU A 135     -14.302  38.887  13.142  1.00 56.82           N  
ATOM   1008  CA  LEU A 135     -14.028  39.424  11.817  1.00 57.81           C  
ATOM   1009  C   LEU A 135     -15.069  40.402  11.301  1.00 59.29           C  
ATOM   1010  O   LEU A 135     -14.779  41.214  10.426  1.00 60.22           O  
ATOM   1011  CB  LEU A 135     -13.881  38.287  10.805  1.00 56.14           C  
ATOM   1012  CG  LEU A 135     -12.684  37.339  10.961  1.00 56.44           C  
ATOM   1013  CD1 LEU A 135     -12.724  36.295   9.848  1.00 55.91           C  
ATOM   1014  CD2 LEU A 135     -11.382  38.121  10.923  1.00 54.81           C  
ATOM   1015  N   GLY A 136     -16.274  40.326  11.845  1.00 60.89           N  
ATOM   1016  CA  GLY A 136     -17.330  41.201  11.379  1.00 62.99           C  
ATOM   1017  C   GLY A 136     -17.688  40.806   9.954  1.00 64.35           C  
ATOM   1018  O   GLY A 136     -18.314  41.578   9.226  1.00 64.13           O  
ATOM   1019  N   LYS A 137     -17.270  39.604   9.553  1.00 64.66           N  
ATOM   1020  CA  LYS A 137     -17.553  39.079   8.216  1.00 65.20           C  
ATOM   1021  C   LYS A 137     -18.000  37.620   8.284  1.00 64.53           C  
ATOM   1022  O   LYS A 137     -17.746  36.938   9.279  1.00 63.99           O  
ATOM   1023  CB  LYS A 137     -16.317  39.199   7.324  1.00 66.43           C  
ATOM   1024  CG  LYS A 137     -15.888  40.640   7.073  1.00 68.70           C  
ATOM   1025  CD  LYS A 137     -15.018  40.759   5.830  1.00 70.37           C  
ATOM   1026  CE  LYS A 137     -14.820  42.221   5.437  1.00 71.77           C  
ATOM   1027  NZ  LYS A 137     -14.157  42.370   4.109  1.00 72.82           N  
ATOM   1028  N   THR A 138     -18.668  37.151   7.231  1.00 63.30           N  
ATOM   1029  CA  THR A 138     -19.155  35.772   7.170  1.00 62.27           C  
ATOM   1030  C   THR A 138     -18.021  34.769   7.038  1.00 61.03           C  
ATOM   1031  O   THR A 138     -16.975  35.085   6.476  1.00 61.40           O  
ATOM   1032  CB  THR A 138     -20.106  35.561   5.980  1.00 63.25           C  
ATOM   1033  OG1 THR A 138     -21.270  36.378   6.157  1.00 65.75           O  
ATOM   1034  CG2 THR A 138     -20.533  34.091   5.878  1.00 62.76           C  
ATOM   1035  N   VAL A 139     -18.251  33.561   7.549  1.00 59.18           N  
ATOM   1036  CA  VAL A 139     -17.273  32.469   7.514  1.00 56.84           C  
ATOM   1037  C   VAL A 139     -17.918  31.184   6.987  1.00 55.73           C  
ATOM   1038  O   VAL A 139     -18.937  30.738   7.507  1.00 54.43           O  
ATOM   1039  CB  VAL A 139     -16.722  32.182   8.930  1.00 56.56           C  
ATOM   1040  CG1 VAL A 139     -15.982  30.851   8.941  1.00 56.54           C  
ATOM   1041  CG2 VAL A 139     -15.796  33.318   9.371  1.00 54.43           C  
ATOM   1042  N   THR A 140     -17.322  30.586   5.962  1.00 55.14           N  
ATOM   1043  CA  THR A 140     -17.868  29.352   5.400  1.00 55.65           C  
ATOM   1044  C   THR A 140     -16.805  28.298   5.074  1.00 54.46           C  
ATOM   1045  O   THR A 140     -17.118  27.117   4.917  1.00 56.10           O  
ATOM   1046  CB  THR A 140     -18.668  29.632   4.113  1.00 57.61           C  
ATOM   1047  OG1 THR A 140     -19.050  28.384   3.509  1.00 59.08           O  
ATOM   1048  CG2 THR A 140     -17.829  30.451   3.137  1.00 56.90           C  
ATOM   1049  N   ASN A 141     -15.556  28.728   4.961  1.00 52.51           N  
ATOM   1050  CA  ASN A 141     -14.464  27.811   4.654  1.00 50.99           C  
ATOM   1051  C   ASN A 141     -13.653  27.537   5.896  1.00 48.45           C  
ATOM   1052  O   ASN A 141     -13.406  28.430   6.687  1.00 47.40           O  
ATOM   1053  CB  ASN A 141     -13.527  28.408   3.606  1.00 50.31           C  
ATOM   1054  CG  ASN A 141     -14.213  28.645   2.293  1.00 53.38           C  
ATOM   1055  OD1 ASN A 141     -14.809  27.728   1.716  1.00 52.74           O  
ATOM   1056  ND2 ASN A 141     -14.139  29.881   1.805  1.00 54.53           N  
ATOM   1057  N   ALA A 142     -13.204  26.304   6.050  1.00 48.62           N  
ATOM   1058  CA  ALA A 142     -12.405  25.974   7.220  1.00 46.79           C  
ATOM   1059  C   ALA A 142     -11.730  24.623   7.132  1.00 45.64           C  
ATOM   1060  O   ALA A 142     -12.208  23.687   6.475  1.00 44.03           O  
ATOM   1061  CB  ALA A 142     -13.282  26.020   8.494  1.00 47.21           C  
ATOM   1062  N   VAL A 143     -10.600  24.550   7.810  1.00 42.89           N  
ATOM   1063  CA  VAL A 143      -9.855  23.310   7.929  1.00 42.66           C  
ATOM   1064  C   VAL A 143     -10.144  22.884   9.376  1.00 41.47           C  
ATOM   1065  O   VAL A 143     -10.018  23.696  10.292  1.00 44.01           O  
ATOM   1066  CB  VAL A 143      -8.358  23.550   7.720  1.00 42.09           C  
ATOM   1067  CG1 VAL A 143      -7.548  22.347   8.241  1.00 42.71           C  
ATOM   1068  CG2 VAL A 143      -8.089  23.768   6.219  1.00 42.70           C  
ATOM   1069  N   VAL A 144     -10.599  21.645   9.561  1.00 39.98           N  
ATOM   1070  CA  VAL A 144     -10.911  21.097  10.882  1.00 38.70           C  
ATOM   1071  C   VAL A 144      -9.910  19.962  11.138  1.00 40.15           C  
ATOM   1072  O   VAL A 144      -9.633  19.165  10.254  1.00 39.27           O  
ATOM   1073  CB  VAL A 144     -12.352  20.532  10.917  1.00 39.82           C  
ATOM   1074  CG1 VAL A 144     -12.642  19.830  12.253  1.00 38.47           C  
ATOM   1075  CG2 VAL A 144     -13.368  21.702  10.728  1.00 36.92           C  
ATOM   1076  N   THR A 145      -9.362  19.907  12.341  1.00 40.03           N  
ATOM   1077  CA  THR A 145      -8.384  18.867  12.666  1.00 40.28           C  
ATOM   1078  C   THR A 145      -8.980  17.689  13.428  1.00 39.57           C  
ATOM   1079  O   THR A 145     -10.037  17.808  14.054  1.00 39.75           O  
ATOM   1080  CB  THR A 145      -7.241  19.449  13.502  1.00 41.32           C  
ATOM   1081  OG1 THR A 145      -7.798  20.102  14.647  1.00 45.54           O  
ATOM   1082  CG2 THR A 145      -6.438  20.457  12.703  1.00 42.37           C  
ATOM   1083  N   VAL A 146      -8.293  16.545  13.350  1.00 39.44           N  
ATOM   1084  CA  VAL A 146      -8.685  15.327  14.044  1.00 39.83           C  
ATOM   1085  C   VAL A 146      -7.411  14.586  14.506  1.00 40.78           C  
ATOM   1086  O   VAL A 146      -6.293  14.915  14.093  1.00 40.38           O  
ATOM   1087  CB  VAL A 146      -9.549  14.370  13.160  1.00 40.94           C  
ATOM   1088  CG1 VAL A 146     -10.781  15.093  12.666  1.00 41.45           C  
ATOM   1089  CG2 VAL A 146      -8.722  13.819  11.993  1.00 42.27           C  
ATOM   1090  N   PRO A 147      -7.567  13.593  15.392  1.00 41.73           N  
ATOM   1091  CA  PRO A 147      -6.388  12.864  15.869  1.00 41.96           C  
ATOM   1092  C   PRO A 147      -5.812  11.986  14.766  1.00 43.30           C  
ATOM   1093  O   PRO A 147      -6.549  11.369  13.987  1.00 43.09           O  
ATOM   1094  CB  PRO A 147      -6.939  12.044  17.032  1.00 42.27           C  
ATOM   1095  CG  PRO A 147      -8.213  12.799  17.435  1.00 41.84           C  
ATOM   1096  CD  PRO A 147      -8.772  13.144  16.102  1.00 40.25           C  
ATOM   1097  N   ALA A 148      -4.491  11.942  14.707  1.00 44.27           N  
ATOM   1098  CA  ALA A 148      -3.796  11.146  13.706  1.00 46.08           C  
ATOM   1099  C   ALA A 148      -4.339   9.710  13.558  1.00 45.65           C  
ATOM   1100  O   ALA A 148      -4.267   9.132  12.479  1.00 46.43           O  
ATOM   1101  CB  ALA A 148      -2.308  11.106  14.037  1.00 45.06           C  
ATOM   1102  N   TYR A 149      -4.923   9.164  14.617  1.00 45.49           N  
ATOM   1103  CA  TYR A 149      -5.414   7.790  14.602  1.00 45.36           C  
ATOM   1104  C   TYR A 149      -6.869   7.605  14.218  1.00 46.83           C  
ATOM   1105  O   TYR A 149      -7.363   6.469  14.174  1.00 44.20           O  
ATOM   1106  CB  TYR A 149      -5.131   7.128  15.972  1.00 47.83           C  
ATOM   1107  CG  TYR A 149      -5.852   7.760  17.146  1.00 46.89           C  
ATOM   1108  CD1 TYR A 149      -7.176   7.431  17.431  1.00 46.71           C  
ATOM   1109  CD2 TYR A 149      -5.225   8.713  17.944  1.00 47.49           C  
ATOM   1110  CE1 TYR A 149      -7.864   8.033  18.477  1.00 48.21           C  
ATOM   1111  CE2 TYR A 149      -5.913   9.338  18.999  1.00 48.73           C  
ATOM   1112  CZ  TYR A 149      -7.230   8.990  19.255  1.00 49.28           C  
ATOM   1113  OH  TYR A 149      -7.934   9.608  20.275  1.00 50.72           O  
ATOM   1114  N   PHE A 150      -7.558   8.714  13.927  1.00 44.80           N  
ATOM   1115  CA  PHE A 150      -8.952   8.632  13.542  1.00 45.76           C  
ATOM   1116  C   PHE A 150      -9.080   7.870  12.232  1.00 45.01           C  
ATOM   1117  O   PHE A 150      -8.238   8.015  11.349  1.00 44.60           O  
ATOM   1118  CB  PHE A 150      -9.552  10.043  13.380  1.00 44.07           C  
ATOM   1119  CG  PHE A 150     -10.297  10.526  14.589  1.00 43.54           C  
ATOM   1120  CD1 PHE A 150     -11.264  11.526  14.466  1.00 44.72           C  
ATOM   1121  CD2 PHE A 150     -10.051   9.980  15.842  1.00 40.18           C  
ATOM   1122  CE1 PHE A 150     -11.983  11.971  15.592  1.00 44.96           C  
ATOM   1123  CE2 PHE A 150     -10.753  10.411  16.974  1.00 43.69           C  
ATOM   1124  CZ  PHE A 150     -11.725  11.408  16.852  1.00 44.95           C  
ATOM   1125  N   ASN A 151     -10.139   7.077  12.108  1.00 45.42           N  
ATOM   1126  CA  ASN A 151     -10.364   6.295  10.899  1.00 48.75           C  
ATOM   1127  C   ASN A 151     -11.349   6.982   9.941  1.00 50.03           C  
ATOM   1128  O   ASN A 151     -11.880   8.046  10.255  1.00 48.22           O  
ATOM   1129  CB  ASN A 151     -10.876   4.896  11.260  1.00 47.53           C  
ATOM   1130  CG  ASN A 151     -12.245   4.917  11.891  1.00 49.61           C  
ATOM   1131  OD1 ASN A 151     -12.984   5.884  11.761  1.00 50.10           O  
ATOM   1132  ND2 ASN A 151     -12.608   3.827  12.553  1.00 49.97           N  
ATOM   1133  N   ASP A 152     -11.594   6.356   8.787  1.00 51.41           N  
ATOM   1134  CA  ASP A 152     -12.497   6.901   7.770  1.00 52.55           C  
ATOM   1135  C   ASP A 152     -13.839   7.361   8.292  1.00 51.97           C  
ATOM   1136  O   ASP A 152     -14.261   8.479   8.006  1.00 51.77           O  
ATOM   1137  CB  ASP A 152     -12.755   5.891   6.644  1.00 54.29           C  
ATOM   1138  CG  ASP A 152     -11.503   5.563   5.845  1.00 56.59           C  
ATOM   1139  OD1 ASP A 152     -10.561   6.393   5.828  1.00 57.38           O  
ATOM   1140  OD2 ASP A 152     -11.475   4.475   5.221  1.00 56.71           O  
ATOM   1141  N   SER A 153     -14.520   6.491   9.030  1.00 52.21           N  
ATOM   1142  CA  SER A 153     -15.828   6.822   9.583  1.00 52.36           C  
ATOM   1143  C   SER A 153     -15.752   8.054  10.502  1.00 52.26           C  
ATOM   1144  O   SER A 153     -16.592   8.953  10.442  1.00 51.20           O  
ATOM   1145  CB  SER A 153     -16.373   5.633  10.365  1.00 52.27           C  
ATOM   1146  OG  SER A 153     -17.625   5.953  10.940  1.00 53.50           O  
ATOM   1147  N   GLN A 154     -14.740   8.079  11.355  1.00 50.84           N  
ATOM   1148  CA  GLN A 154     -14.547   9.191  12.260  1.00 50.33           C  
ATOM   1149  C   GLN A 154     -14.222  10.483  11.510  1.00 50.14           C  
ATOM   1150  O   GLN A 154     -14.723  11.547  11.869  1.00 49.11           O  
ATOM   1151  CB  GLN A 154     -13.421   8.867  13.237  1.00 49.21           C  
ATOM   1152  CG  GLN A 154     -13.763   7.718  14.164  1.00 51.29           C  
ATOM   1153  CD  GLN A 154     -12.609   7.340  15.074  1.00 52.02           C  
ATOM   1154  OE1 GLN A 154     -12.750   7.345  16.308  1.00 54.31           O  
ATOM   1155  NE2 GLN A 154     -11.458   7.015  14.476  1.00 48.94           N  
ATOM   1156  N   ARG A 155     -13.376  10.383  10.484  1.00 48.71           N  
ATOM   1157  CA  ARG A 155     -12.979  11.537   9.691  1.00 47.51           C  
ATOM   1158  C   ARG A 155     -14.154  12.079   8.912  1.00 47.55           C  
ATOM   1159  O   ARG A 155     -14.337  13.300   8.793  1.00 46.31           O  
ATOM   1160  CB  ARG A 155     -11.856  11.149   8.727  1.00 48.63           C  
ATOM   1161  CG  ARG A 155     -10.516  11.087   9.407  1.00 46.03           C  
ATOM   1162  CD  ARG A 155      -9.444  10.406   8.582  1.00 46.64           C  
ATOM   1163  NE  ARG A 155      -8.322  10.157   9.472  1.00 46.27           N  
ATOM   1164  CZ  ARG A 155      -7.357  11.031   9.729  1.00 45.23           C  
ATOM   1165  NH1 ARG A 155      -7.350  12.214   9.133  1.00 46.53           N  
ATOM   1166  NH2 ARG A 155      -6.444  10.753  10.652  1.00 42.31           N  
ATOM   1167  N   GLN A 156     -14.955  11.165   8.383  1.00 46.62           N  
ATOM   1168  CA  GLN A 156     -16.111  11.569   7.619  1.00 47.49           C  
ATOM   1169  C   GLN A 156     -17.149  12.162   8.556  1.00 46.59           C  
ATOM   1170  O   GLN A 156     -17.794  13.147   8.216  1.00 45.55           O  
ATOM   1171  CB  GLN A 156     -16.711  10.380   6.863  1.00 46.65           C  
ATOM   1172  CG  GLN A 156     -17.889  10.769   5.935  1.00 49.47           C  
ATOM   1173  CD  GLN A 156     -17.481  11.764   4.841  1.00 49.44           C  
ATOM   1174  OE1 GLN A 156     -16.516  11.536   4.113  1.00 51.27           O  
ATOM   1175  NE2 GLN A 156     -18.222  12.867   4.723  1.00 48.16           N  
ATOM   1176  N   ALA A 157     -17.307  11.570   9.740  1.00 46.41           N  
ATOM   1177  CA  ALA A 157     -18.301  12.072  10.693  1.00 45.50           C  
ATOM   1178  C   ALA A 157     -17.977  13.507  11.114  1.00 44.71           C  
ATOM   1179  O   ALA A 157     -18.888  14.314  11.340  1.00 44.74           O  
ATOM   1180  CB  ALA A 157     -18.387  11.159  11.910  1.00 45.34           C  
ATOM   1181  N   THR A 158     -16.687  13.824  11.209  1.00 43.07           N  
ATOM   1182  CA  THR A 158     -16.266  15.172  11.562  1.00 43.71           C  
ATOM   1183  C   THR A 158     -16.572  16.106  10.382  1.00 45.36           C  
ATOM   1184  O   THR A 158     -17.148  17.187  10.565  1.00 44.34           O  
ATOM   1185  CB  THR A 158     -14.790  15.185  11.905  1.00 42.24           C  
ATOM   1186  OG1 THR A 158     -14.593  14.329  13.028  1.00 41.96           O  
ATOM   1187  CG2 THR A 158     -14.313  16.584  12.263  1.00 41.09           C  
ATOM   1188  N   LYS A 159     -16.202  15.680   9.177  1.00 46.31           N  
ATOM   1189  CA  LYS A 159     -16.486  16.451   7.967  1.00 48.16           C  
ATOM   1190  C   LYS A 159     -17.990  16.775   7.935  1.00 47.94           C  
ATOM   1191  O   LYS A 159     -18.388  17.918   7.702  1.00 47.26           O  
ATOM   1192  CB  LYS A 159     -16.097  15.634   6.734  1.00 50.17           C  
ATOM   1193  CG  LYS A 159     -16.631  16.187   5.411  1.00 54.95           C  
ATOM   1194  CD  LYS A 159     -16.336  15.236   4.254  1.00 56.87           C  
ATOM   1195  CE  LYS A 159     -17.253  15.504   3.059  1.00 59.95           C  
ATOM   1196  NZ  LYS A 159     -17.036  14.510   1.961  1.00 60.23           N  
ATOM   1197  N   ASP A 160     -18.810  15.755   8.176  1.00 48.07           N  
ATOM   1198  CA  ASP A 160     -20.261  15.898   8.211  1.00 48.87           C  
ATOM   1199  C   ASP A 160     -20.735  16.927   9.244  1.00 48.78           C  
ATOM   1200  O   ASP A 160     -21.667  17.697   8.985  1.00 47.43           O  
ATOM   1201  CB  ASP A 160     -20.913  14.548   8.512  1.00 51.57           C  
ATOM   1202  CG  ASP A 160     -20.836  13.582   7.331  1.00 57.40           C  
ATOM   1203  OD1 ASP A 160     -20.266  13.959   6.276  1.00 58.01           O  
ATOM   1204  OD2 ASP A 160     -21.350  12.442   7.458  1.00 61.26           O  
ATOM   1205  N   ALA A 161     -20.111  16.942  10.419  1.00 46.46           N  
ATOM   1206  CA  ALA A 161     -20.509  17.902  11.438  1.00 45.74           C  
ATOM   1207  C   ALA A 161     -20.261  19.285  10.866  1.00 45.16           C  
ATOM   1208  O   ALA A 161     -21.101  20.163  10.988  1.00 46.13           O  
ATOM   1209  CB  ALA A 161     -19.705  17.697  12.742  1.00 44.85           C  
ATOM   1210  N   GLY A 162     -19.111  19.475  10.229  1.00 44.88           N  
ATOM   1211  CA  GLY A 162     -18.809  20.770   9.638  1.00 46.34           C  
ATOM   1212  C   GLY A 162     -19.875  21.166   8.624  1.00 48.17           C  
ATOM   1213  O   GLY A 162     -20.382  22.296   8.606  1.00 47.25           O  
ATOM   1214  N   THR A 163     -20.230  20.209   7.785  1.00 48.04           N  
ATOM   1215  CA  THR A 163     -21.240  20.434   6.767  1.00 50.40           C  
ATOM   1216  C   THR A 163     -22.546  20.858   7.420  1.00 50.52           C  
ATOM   1217  O   THR A 163     -23.113  21.886   7.064  1.00 52.07           O  
ATOM   1218  CB  THR A 163     -21.442  19.155   5.941  1.00 49.98           C  
ATOM   1219  OG1 THR A 163     -20.232  18.881   5.218  1.00 50.67           O  
ATOM   1220  CG2 THR A 163     -22.617  19.300   4.994  1.00 49.53           C  
ATOM   1221  N   ILE A 164     -23.030  20.074   8.378  1.00 51.39           N  
ATOM   1222  CA  ILE A 164     -24.270  20.428   9.057  1.00 50.71           C  
ATOM   1223  C   ILE A 164     -24.181  21.844   9.617  1.00 50.85           C  
ATOM   1224  O   ILE A 164     -25.156  22.595   9.572  1.00 51.96           O  
ATOM   1225  CB  ILE A 164     -24.589  19.449  10.186  1.00 51.41           C  
ATOM   1226  CG1 ILE A 164     -25.010  18.110   9.588  1.00 51.22           C  
ATOM   1227  CG2 ILE A 164     -25.706  20.004  11.059  1.00 51.58           C  
ATOM   1228  CD1 ILE A 164     -24.896  16.953  10.537  1.00 51.80           C  
ATOM   1229  N   ALA A 165     -23.014  22.220  10.125  1.00 49.75           N  
ATOM   1230  CA  ALA A 165     -22.834  23.559  10.673  1.00 50.67           C  
ATOM   1231  C   ALA A 165     -22.750  24.597   9.546  1.00 51.57           C  
ATOM   1232  O   ALA A 165     -22.423  25.765   9.784  1.00 50.61           O  
ATOM   1233  CB  ALA A 165     -21.569  23.609  11.523  1.00 50.00           C  
ATOM   1234  N   GLY A 166     -23.031  24.153   8.320  1.00 52.32           N  
ATOM   1235  CA  GLY A 166     -22.972  25.038   7.174  1.00 52.68           C  
ATOM   1236  C   GLY A 166     -21.563  25.492   6.837  1.00 52.95           C  
ATOM   1237  O   GLY A 166     -21.351  26.607   6.353  1.00 52.29           O  
ATOM   1238  N   LEU A 167     -20.583  24.631   7.083  1.00 51.93           N  
ATOM   1239  CA  LEU A 167     -19.209  24.987   6.782  1.00 52.20           C  
ATOM   1240  C   LEU A 167     -18.720  24.219   5.576  1.00 51.83           C  
ATOM   1241  O   LEU A 167     -19.174  23.107   5.321  1.00 50.88           O  
ATOM   1242  CB  LEU A 167     -18.293  24.653   7.963  1.00 52.02           C  
ATOM   1243  CG  LEU A 167     -18.212  25.639   9.122  1.00 51.44           C  
ATOM   1244  CD1 LEU A 167     -17.426  25.001  10.256  1.00 52.30           C  
ATOM   1245  CD2 LEU A 167     -17.543  26.926   8.655  1.00 52.09           C  
ATOM   1246  N   ASN A 168     -17.808  24.830   4.829  1.00 52.12           N  
ATOM   1247  CA  ASN A 168     -17.199  24.170   3.681  1.00 52.71           C  
ATOM   1248  C   ASN A 168     -15.835  23.707   4.190  1.00 51.28           C  
ATOM   1249  O   ASN A 168     -14.884  24.498   4.315  1.00 51.24           O  
ATOM   1250  CB  ASN A 168     -17.040  25.134   2.497  1.00 53.98           C  
ATOM   1251  CG  ASN A 168     -16.182  24.550   1.380  1.00 54.79           C  
ATOM   1252  OD1 ASN A 168     -16.352  23.394   0.973  1.00 53.79           O  
ATOM   1253  ND2 ASN A 168     -15.257  25.352   0.878  1.00 55.62           N  
ATOM   1254  N   VAL A 169     -15.773  22.422   4.512  1.00 50.36           N  
ATOM   1255  CA  VAL A 169     -14.573  21.796   5.052  1.00 49.81           C  
ATOM   1256  C   VAL A 169     -13.563  21.578   3.951  1.00 49.25           C  
ATOM   1257  O   VAL A 169     -13.681  20.626   3.186  1.00 49.52           O  
ATOM   1258  CB  VAL A 169     -14.907  20.441   5.685  1.00 50.53           C  
ATOM   1259  CG1 VAL A 169     -13.634  19.815   6.286  1.00 48.77           C  
ATOM   1260  CG2 VAL A 169     -15.998  20.616   6.744  1.00 49.29           C  
ATOM   1261  N   LEU A 170     -12.579  22.468   3.872  1.00 48.38           N  
ATOM   1262  CA  LEU A 170     -11.550  22.378   2.853  1.00 49.97           C  
ATOM   1263  C   LEU A 170     -10.795  21.045   2.963  1.00 50.23           C  
ATOM   1264  O   LEU A 170     -10.522  20.392   1.956  1.00 50.41           O  
ATOM   1265  CB  LEU A 170     -10.576  23.542   3.008  1.00 50.11           C  
ATOM   1266  CG  LEU A 170     -11.220  24.923   2.948  1.00 53.54           C  
ATOM   1267  CD1 LEU A 170     -10.157  26.006   3.076  1.00 54.23           C  
ATOM   1268  CD2 LEU A 170     -11.966  25.062   1.637  1.00 54.70           C  
ATOM   1269  N   ARG A 171     -10.469  20.649   4.195  1.00 48.98           N  
ATOM   1270  CA  ARG A 171      -9.739  19.403   4.440  1.00 46.87           C  
ATOM   1271  C   ARG A 171      -9.770  19.038   5.917  1.00 45.63           C  
ATOM   1272  O   ARG A 171      -9.953  19.894   6.771  1.00 43.29           O  
ATOM   1273  CB  ARG A 171      -8.272  19.546   4.013  1.00 48.00           C  
ATOM   1274  CG  ARG A 171      -7.481  18.240   4.105  1.00 47.58           C  
ATOM   1275  CD  ARG A 171      -6.084  18.414   3.596  1.00 50.38           C  
ATOM   1276  NE  ARG A 171      -6.072  18.820   2.196  1.00 50.53           N  
ATOM   1277  CZ  ARG A 171      -5.043  19.409   1.597  1.00 50.57           C  
ATOM   1278  NH1 ARG A 171      -3.934  19.656   2.283  1.00 51.75           N  
ATOM   1279  NH2 ARG A 171      -5.131  19.776   0.321  1.00 49.78           N  
ATOM   1280  N   ILE A 172      -9.608  17.752   6.197  1.00 45.02           N  
ATOM   1281  CA  ILE A 172      -9.558  17.254   7.564  1.00 45.64           C  
ATOM   1282  C   ILE A 172      -8.104  16.889   7.705  1.00 45.96           C  
ATOM   1283  O   ILE A 172      -7.635  15.994   6.998  1.00 44.39           O  
ATOM   1284  CB  ILE A 172     -10.434  15.985   7.750  1.00 45.72           C  
ATOM   1285  CG1 ILE A 172     -11.913  16.386   7.809  1.00 46.44           C  
ATOM   1286  CG2 ILE A 172     -10.035  15.241   9.018  1.00 45.38           C  
ATOM   1287  CD1 ILE A 172     -12.189  17.540   8.773  1.00 45.60           C  
ATOM   1288  N   ILE A 173      -7.368  17.615   8.549  1.00 45.12           N  
ATOM   1289  CA  ILE A 173      -5.959  17.297   8.714  1.00 44.53           C  
ATOM   1290  C   ILE A 173      -5.670  16.759  10.117  1.00 45.33           C  
ATOM   1291  O   ILE A 173      -6.439  16.967  11.062  1.00 43.95           O  
ATOM   1292  CB  ILE A 173      -5.022  18.519   8.406  1.00 44.66           C  
ATOM   1293  CG1 ILE A 173      -5.008  19.519   9.559  1.00 47.42           C  
ATOM   1294  CG2 ILE A 173      -5.456  19.199   7.113  1.00 46.26           C  
ATOM   1295  CD1 ILE A 173      -3.890  20.572   9.448  1.00 45.21           C  
ATOM   1296  N   ASN A 174      -4.568  16.032  10.246  1.00 44.56           N  
ATOM   1297  CA  ASN A 174      -4.199  15.477  11.537  1.00 42.85           C  
ATOM   1298  C   ASN A 174      -3.682  16.536  12.459  1.00 40.31           C  
ATOM   1299  O   ASN A 174      -2.894  17.390  12.063  1.00 42.48           O  
ATOM   1300  CB  ASN A 174      -3.141  14.387  11.371  1.00 41.96           C  
ATOM   1301  CG  ASN A 174      -3.700  13.160  10.717  1.00 42.59           C  
ATOM   1302  OD1 ASN A 174      -4.818  12.744  11.009  1.00 42.77           O  
ATOM   1303  ND2 ASN A 174      -2.922  12.557   9.835  1.00 47.50           N  
ATOM   1304  N   GLU A 175      -4.128  16.466  13.709  1.00 41.90           N  
ATOM   1305  CA  GLU A 175      -3.708  17.423  14.718  1.00 41.08           C  
ATOM   1306  C   GLU A 175      -2.183  17.559  14.843  1.00 41.41           C  
ATOM   1307  O   GLU A 175      -1.658  18.672  14.865  1.00 41.36           O  
ATOM   1308  CB  GLU A 175      -4.345  17.063  16.082  1.00 43.58           C  
ATOM   1309  CG  GLU A 175      -5.850  17.403  16.199  1.00 44.80           C  
ATOM   1310  CD  GLU A 175      -6.616  16.566  17.238  1.00 48.53           C  
ATOM   1311  OE1 GLU A 175      -6.030  16.158  18.272  1.00 49.88           O  
ATOM   1312  OE2 GLU A 175      -7.832  16.331  17.037  1.00 48.55           O  
ATOM   1313  N   PRO A 176      -1.437  16.441  14.926  1.00 41.69           N  
ATOM   1314  CA  PRO A 176       0.014  16.656  15.045  1.00 41.88           C  
ATOM   1315  C   PRO A 176       0.633  17.351  13.824  1.00 42.99           C  
ATOM   1316  O   PRO A 176       1.616  18.096  13.940  1.00 43.29           O  
ATOM   1317  CB  PRO A 176       0.568  15.242  15.286  1.00 42.39           C  
ATOM   1318  CG  PRO A 176      -0.459  14.339  14.725  1.00 39.95           C  
ATOM   1319  CD  PRO A 176      -1.783  15.016  15.046  1.00 41.70           C  
ATOM   1320  N   THR A 177       0.048  17.121  12.652  1.00 43.34           N  
ATOM   1321  CA  THR A 177       0.534  17.762  11.430  1.00 44.07           C  
ATOM   1322  C   THR A 177       0.336  19.277  11.515  1.00 42.45           C  
ATOM   1323  O   THR A 177       1.201  20.046  11.096  1.00 40.77           O  
ATOM   1324  CB  THR A 177      -0.210  17.222  10.222  1.00 46.29           C  
ATOM   1325  OG1 THR A 177       0.015  15.808  10.142  1.00 46.87           O  
ATOM   1326  CG2 THR A 177       0.286  17.899   8.944  1.00 46.78           C  
ATOM   1327  N   ALA A 178      -0.800  19.689  12.087  1.00 42.79           N  
ATOM   1328  CA  ALA A 178      -1.122  21.100  12.253  1.00 42.65           C  
ATOM   1329  C   ALA A 178      -0.119  21.762  13.184  1.00 43.03           C  
ATOM   1330  O   ALA A 178       0.285  22.901  12.965  1.00 42.63           O  
ATOM   1331  CB  ALA A 178      -2.531  21.257  12.820  1.00 41.63           C  
ATOM   1332  N   ALA A 179       0.273  21.040  14.232  1.00 45.77           N  
ATOM   1333  CA  ALA A 179       1.242  21.563  15.200  1.00 45.61           C  
ATOM   1334  C   ALA A 179       2.603  21.741  14.534  1.00 45.49           C  
ATOM   1335  O   ALA A 179       3.306  22.730  14.788  1.00 46.39           O  
ATOM   1336  CB  ALA A 179       1.357  20.617  16.418  1.00 45.43           C  
ATOM   1337  N   ALA A 180       2.962  20.791  13.678  1.00 45.06           N  
ATOM   1338  CA  ALA A 180       4.239  20.840  12.956  1.00 46.75           C  
ATOM   1339  C   ALA A 180       4.226  22.017  12.000  1.00 47.61           C  
ATOM   1340  O   ALA A 180       5.213  22.738  11.864  1.00 48.17           O  
ATOM   1341  CB  ALA A 180       4.458  19.545  12.181  1.00 45.95           C  
ATOM   1342  N   ILE A 181       3.094  22.200  11.333  1.00 47.37           N  
ATOM   1343  CA  ILE A 181       2.934  23.296  10.396  1.00 46.98           C  
ATOM   1344  C   ILE A 181       3.043  24.632  11.116  1.00 47.27           C  
ATOM   1345  O   ILE A 181       3.629  25.577  10.592  1.00 47.18           O  
ATOM   1346  CB  ILE A 181       1.558  23.209   9.684  1.00 46.38           C  
ATOM   1347  CG1 ILE A 181       1.570  22.047   8.683  1.00 47.51           C  
ATOM   1348  CG2 ILE A 181       1.238  24.523   8.993  1.00 48.74           C  
ATOM   1349  CD1 ILE A 181       0.185  21.531   8.292  1.00 48.56           C  
ATOM   1350  N   ALA A 182       2.480  24.713  12.318  1.00 46.41           N  
ATOM   1351  CA  ALA A 182       2.518  25.959  13.062  1.00 47.66           C  
ATOM   1352  C   ALA A 182       3.952  26.416  13.283  1.00 48.90           C  
ATOM   1353  O   ALA A 182       4.257  27.605  13.186  1.00 50.17           O  
ATOM   1354  CB  ALA A 182       1.789  25.802  14.403  1.00 44.92           C  
ATOM   1355  N   TYR A 183       4.836  25.471  13.575  1.00 50.19           N  
ATOM   1356  CA  TYR A 183       6.229  25.811  13.805  1.00 51.69           C  
ATOM   1357  C   TYR A 183       6.980  25.920  12.474  1.00 52.48           C  
ATOM   1358  O   TYR A 183       8.121  26.374  12.437  1.00 50.59           O  
ATOM   1359  CB  TYR A 183       6.882  24.772  14.736  1.00 52.86           C  
ATOM   1360  CG  TYR A 183       6.550  24.982  16.211  1.00 53.54           C  
ATOM   1361  CD1 TYR A 183       5.473  24.338  16.810  1.00 53.34           C  
ATOM   1362  CD2 TYR A 183       7.263  25.907  16.976  1.00 55.17           C  
ATOM   1363  CE1 TYR A 183       5.102  24.618  18.130  1.00 54.30           C  
ATOM   1364  CE2 TYR A 183       6.901  26.195  18.293  1.00 56.25           C  
ATOM   1365  CZ  TYR A 183       5.816  25.552  18.864  1.00 56.34           C  
ATOM   1366  OH  TYR A 183       5.432  25.889  20.153  1.00 57.15           O  
ATOM   1367  N   GLY A 184       6.321  25.521  11.384  1.00 53.26           N  
ATOM   1368  CA  GLY A 184       6.939  25.590  10.068  1.00 54.31           C  
ATOM   1369  C   GLY A 184       7.982  24.513   9.817  1.00 56.63           C  
ATOM   1370  O   GLY A 184       8.903  24.697   9.011  1.00 55.89           O  
ATOM   1371  N   LEU A 185       7.843  23.383  10.503  1.00 57.28           N  
ATOM   1372  CA  LEU A 185       8.786  22.287  10.340  1.00 59.33           C  
ATOM   1373  C   LEU A 185       8.743  21.704   8.929  1.00 60.83           C  
ATOM   1374  O   LEU A 185       9.576  20.870   8.583  1.00 60.91           O  
ATOM   1375  CB  LEU A 185       8.489  21.169  11.343  1.00 58.76           C  
ATOM   1376  CG  LEU A 185       8.273  21.547  12.807  1.00 59.09           C  
ATOM   1377  CD1 LEU A 185       8.247  20.265  13.607  1.00 58.73           C  
ATOM   1378  CD2 LEU A 185       9.368  22.489  13.312  1.00 57.37           C  
ATOM   1379  N   ASP A 186       7.776  22.136   8.121  1.00 61.64           N  
ATOM   1380  CA  ASP A 186       7.643  21.632   6.754  1.00 63.58           C  
ATOM   1381  C   ASP A 186       8.361  22.533   5.756  1.00 65.13           C  
ATOM   1382  O   ASP A 186       8.409  22.241   4.560  1.00 63.96           O  
ATOM   1383  CB  ASP A 186       6.165  21.531   6.373  1.00 63.63           C  
ATOM   1384  CG  ASP A 186       5.453  22.869   6.465  1.00 64.32           C  
ATOM   1385  OD1 ASP A 186       5.432  23.457   7.573  1.00 62.30           O  
ATOM   1386  OD2 ASP A 186       4.924  23.336   5.431  1.00 64.87           O  
ATOM   1387  N   LYS A 187       8.923  23.629   6.256  1.00 66.83           N  
ATOM   1388  CA  LYS A 187       9.626  24.583   5.411  1.00 68.89           C  
ATOM   1389  C   LYS A 187      11.095  24.709   5.786  1.00 70.40           C  
ATOM   1390  O   LYS A 187      11.797  25.567   5.258  1.00 70.67           O  
ATOM   1391  CB  LYS A 187       8.963  25.961   5.508  1.00 68.97           C  
ATOM   1392  CG  LYS A 187       7.511  25.998   5.053  1.00 69.69           C  
ATOM   1393  CD  LYS A 187       6.912  27.369   5.284  1.00 70.23           C  
ATOM   1394  CE  LYS A 187       5.492  27.443   4.763  1.00 70.88           C  
ATOM   1395  NZ  LYS A 187       5.442  27.203   3.292  1.00 71.59           N  
ATOM   1396  N   LYS A 188      11.559  23.853   6.689  1.00 72.33           N  
ATOM   1397  CA  LYS A 188      12.947  23.901   7.131  1.00 74.68           C  
ATOM   1398  C   LYS A 188      13.912  23.374   6.084  1.00 76.42           C  
ATOM   1399  O   LYS A 188      13.506  22.885   5.028  1.00 76.19           O  
ATOM   1400  CB  LYS A 188      13.118  23.119   8.424  1.00 74.82           C  
ATOM   1401  N   VAL A 189      15.198  23.478   6.409  1.00 78.51           N  
ATOM   1402  CA  VAL A 189      16.285  23.041   5.539  1.00 80.30           C  
ATOM   1403  C   VAL A 189      16.496  21.526   5.571  1.00 81.10           C  
ATOM   1404  O   VAL A 189      15.843  20.805   6.334  1.00 81.70           O  
ATOM   1405  CB  VAL A 189      17.615  23.741   5.936  1.00 80.65           C  
ATOM   1406  CG1 VAL A 189      17.511  25.235   5.666  1.00 81.28           C  
ATOM   1407  CG2 VAL A 189      17.918  23.499   7.420  1.00 80.60           C  
ATOM   1408  N   GLY A 190      17.414  21.056   4.732  1.00 81.41           N  
ATOM   1409  CA  GLY A 190      17.717  19.638   4.669  1.00 81.00           C  
ATOM   1410  C   GLY A 190      16.653  18.818   3.972  1.00 80.79           C  
ATOM   1411  O   GLY A 190      15.952  19.306   3.086  1.00 81.03           O  
ATOM   1412  N   ALA A 191      16.545  17.556   4.371  1.00 80.53           N  
ATOM   1413  CA  ALA A 191      15.558  16.651   3.802  1.00 79.87           C  
ATOM   1414  C   ALA A 191      14.826  15.930   4.925  1.00 79.40           C  
ATOM   1415  O   ALA A 191      14.814  16.390   6.069  1.00 79.89           O  
ATOM   1416  CB  ALA A 191      16.234  15.640   2.884  1.00 80.22           C  
ATOM   1417  N   GLU A 192      14.227  14.797   4.578  1.00 78.78           N  
ATOM   1418  CA  GLU A 192      13.463  13.961   5.498  1.00 78.17           C  
ATOM   1419  C   GLU A 192      13.666  14.221   6.997  1.00 77.31           C  
ATOM   1420  O   GLU A 192      14.626  13.736   7.600  1.00 77.28           O  
ATOM   1421  CB  GLU A 192      13.749  12.497   5.176  1.00 78.93           C  
ATOM   1422  CG  GLU A 192      12.999  11.510   6.027  1.00 81.20           C  
ATOM   1423  CD  GLU A 192      13.064  10.118   5.448  1.00 82.73           C  
ATOM   1424  OE1 GLU A 192      14.189   9.655   5.158  1.00 83.72           O  
ATOM   1425  OE2 GLU A 192      11.993   9.493   5.281  1.00 83.61           O  
ATOM   1426  N   ARG A 193      12.745  14.977   7.593  1.00 75.38           N  
ATOM   1427  CA  ARG A 193      12.817  15.302   9.011  1.00 73.92           C  
ATOM   1428  C   ARG A 193      11.877  14.443   9.835  1.00 72.14           C  
ATOM   1429  O   ARG A 193      10.724  14.224   9.472  1.00 71.82           O  
ATOM   1430  CB  ARG A 193      12.471  16.770   9.252  1.00 74.50           C  
ATOM   1431  CG  ARG A 193      13.076  17.714   8.246  1.00 76.71           C  
ATOM   1432  CD  ARG A 193      13.029  19.125   8.769  1.00 78.23           C  
ATOM   1433  NE  ARG A 193      13.950  19.280   9.885  1.00 79.16           N  
ATOM   1434  CZ  ARG A 193      13.940  20.312  10.719  1.00 79.59           C  
ATOM   1435  NH1 ARG A 193      13.049  21.283  10.564  1.00 80.01           N  
ATOM   1436  NH2 ARG A 193      14.824  20.375  11.703  1.00 79.16           N  
ATOM   1437  N   ASN A 194      12.392  13.951  10.950  1.00 70.73           N  
ATOM   1438  CA  ASN A 194      11.618  13.135  11.865  1.00 68.45           C  
ATOM   1439  C   ASN A 194      11.148  14.065  12.975  1.00 66.09           C  
ATOM   1440  O   ASN A 194      11.950  14.769  13.600  1.00 65.77           O  
ATOM   1441  CB  ASN A 194      12.489  12.010  12.414  1.00 69.86           C  
ATOM   1442  CG  ASN A 194      12.670  10.886  11.414  1.00 70.59           C  
ATOM   1443  OD1 ASN A 194      13.614  10.097  11.505  1.00 70.69           O  
ATOM   1444  ND2 ASN A 194      11.751  10.797  10.459  1.00 69.34           N  
ATOM   1445  N   VAL A 195       9.838  14.093  13.193  1.00 62.82           N  
ATOM   1446  CA  VAL A 195       9.260  14.966  14.204  1.00 58.01           C  
ATOM   1447  C   VAL A 195       8.358  14.212  15.167  1.00 55.38           C  
ATOM   1448  O   VAL A 195       7.559  13.368  14.768  1.00 53.91           O  
ATOM   1449  CB  VAL A 195       8.433  16.100  13.548  1.00 58.02           C  
ATOM   1450  CG1 VAL A 195       7.684  16.897  14.615  1.00 55.86           C  
ATOM   1451  CG2 VAL A 195       9.347  17.012  12.746  1.00 57.70           C  
ATOM   1452  N   LEU A 196       8.506  14.511  16.449  1.00 53.45           N  
ATOM   1453  CA  LEU A 196       7.651  13.883  17.442  1.00 51.80           C  
ATOM   1454  C   LEU A 196       6.814  14.996  18.084  1.00 48.55           C  
ATOM   1455  O   LEU A 196       7.324  16.053  18.474  1.00 44.20           O  
ATOM   1456  CB  LEU A 196       8.468  13.132  18.503  1.00 51.96           C  
ATOM   1457  CG  LEU A 196       7.641  12.321  19.511  1.00 52.12           C  
ATOM   1458  CD1 LEU A 196       8.411  11.084  19.937  1.00 54.33           C  
ATOM   1459  CD2 LEU A 196       7.310  13.172  20.718  1.00 52.86           C  
ATOM   1460  N   ILE A 197       5.518  14.741  18.164  1.00 47.18           N  
ATOM   1461  CA  ILE A 197       4.583  15.698  18.747  1.00 46.97           C  
ATOM   1462  C   ILE A 197       4.104  15.129  20.064  1.00 44.73           C  
ATOM   1463  O   ILE A 197       3.536  14.047  20.096  1.00 45.30           O  
ATOM   1464  CB  ILE A 197       3.349  15.901  17.826  1.00 47.14           C  
ATOM   1465  CG1 ILE A 197       3.804  16.075  16.371  1.00 47.07           C  
ATOM   1466  CG2 ILE A 197       2.535  17.105  18.297  1.00 45.22           C  
ATOM   1467  CD1 ILE A 197       4.736  17.251  16.154  1.00 47.97           C  
ATOM   1468  N   PHE A 198       4.355  15.848  21.149  1.00 45.33           N  
ATOM   1469  CA  PHE A 198       3.912  15.396  22.470  1.00 46.39           C  
ATOM   1470  C   PHE A 198       2.674  16.235  22.813  1.00 45.57           C  
ATOM   1471  O   PHE A 198       2.790  17.414  23.108  1.00 45.41           O  
ATOM   1472  CB  PHE A 198       5.030  15.608  23.490  1.00 48.94           C  
ATOM   1473  CG  PHE A 198       4.795  14.911  24.800  1.00 52.20           C  
ATOM   1474  CD1 PHE A 198       3.974  15.477  25.773  1.00 53.04           C  
ATOM   1475  CD2 PHE A 198       5.382  13.673  25.057  1.00 53.33           C  
ATOM   1476  CE1 PHE A 198       3.738  14.816  26.989  1.00 54.64           C  
ATOM   1477  CE2 PHE A 198       5.153  13.005  26.265  1.00 54.86           C  
ATOM   1478  CZ  PHE A 198       4.328  13.579  27.235  1.00 54.45           C  
ATOM   1479  N   ASP A 199       1.503  15.604  22.745  1.00 45.57           N  
ATOM   1480  CA  ASP A 199       0.202  16.266  22.972  1.00 45.64           C  
ATOM   1481  C   ASP A 199      -0.489  15.834  24.251  1.00 42.54           C  
ATOM   1482  O   ASP A 199      -1.139  14.784  24.290  1.00 42.83           O  
ATOM   1483  CB  ASP A 199      -0.747  15.965  21.789  1.00 46.62           C  
ATOM   1484  CG  ASP A 199      -1.992  16.875  21.760  1.00 50.08           C  
ATOM   1485  OD1 ASP A 199      -2.381  17.423  22.815  1.00 50.05           O  
ATOM   1486  OD2 ASP A 199      -2.592  17.031  20.667  1.00 51.79           O  
ATOM   1487  N   LEU A 200      -0.360  16.649  25.293  1.00 41.90           N  
ATOM   1488  CA  LEU A 200      -1.006  16.348  26.569  1.00 42.30           C  
ATOM   1489  C   LEU A 200      -1.928  17.524  26.894  1.00 41.55           C  
ATOM   1490  O   LEU A 200      -1.495  18.505  27.494  1.00 39.90           O  
ATOM   1491  CB  LEU A 200       0.041  16.170  27.683  1.00 42.09           C  
ATOM   1492  CG  LEU A 200      -0.459  15.669  29.044  1.00 43.82           C  
ATOM   1493  CD1 LEU A 200      -1.246  14.368  28.878  1.00 43.14           C  
ATOM   1494  CD2 LEU A 200       0.731  15.469  29.985  1.00 44.79           C  
ATOM   1495  N   GLY A 201      -3.184  17.425  26.463  1.00 42.53           N  
ATOM   1496  CA  GLY A 201      -4.143  18.496  26.701  1.00 42.00           C  
ATOM   1497  C   GLY A 201      -5.584  18.051  26.520  1.00 43.08           C  
ATOM   1498  O   GLY A 201      -5.859  17.041  25.864  1.00 42.51           O  
ATOM   1499  N   GLY A 202      -6.504  18.803  27.120  1.00 42.77           N  
ATOM   1500  CA  GLY A 202      -7.914  18.488  27.008  1.00 43.36           C  
ATOM   1501  C   GLY A 202      -8.423  17.165  27.565  1.00 44.89           C  
ATOM   1502  O   GLY A 202      -9.597  16.834  27.378  1.00 43.03           O  
ATOM   1503  N   GLY A 203      -7.585  16.396  28.259  1.00 43.21           N  
ATOM   1504  CA  GLY A 203      -8.087  15.138  28.801  1.00 44.21           C  
ATOM   1505  C   GLY A 203      -7.622  13.895  28.053  1.00 44.86           C  
ATOM   1506  O   GLY A 203      -7.997  12.769  28.395  1.00 43.29           O  
ATOM   1507  N   THR A 204      -6.820  14.106  27.016  1.00 44.64           N  
ATOM   1508  CA  THR A 204      -6.297  13.003  26.226  1.00 46.01           C  
ATOM   1509  C   THR A 204      -4.808  13.196  26.097  1.00 45.28           C  
ATOM   1510  O   THR A 204      -4.302  14.313  26.195  1.00 45.37           O  
ATOM   1511  CB  THR A 204      -6.926  12.944  24.791  1.00 46.79           C  
ATOM   1512  OG1 THR A 204      -6.718  14.187  24.104  1.00 49.22           O  
ATOM   1513  CG2 THR A 204      -8.405  12.681  24.874  1.00 46.89           C  
ATOM   1514  N   PHE A 205      -4.098  12.100  25.884  1.00 45.89           N  
ATOM   1515  CA  PHE A 205      -2.660  12.165  25.719  1.00 46.85           C  
ATOM   1516  C   PHE A 205      -2.341  11.403  24.443  1.00 47.28           C  
ATOM   1517  O   PHE A 205      -2.697  10.223  24.304  1.00 45.64           O  
ATOM   1518  CB  PHE A 205      -1.953  11.528  26.921  1.00 46.96           C  
ATOM   1519  CG  PHE A 205      -0.472  11.386  26.744  1.00 46.26           C  
ATOM   1520  CD1 PHE A 205       0.275  12.415  26.194  1.00 46.10           C  
ATOM   1521  CD2 PHE A 205       0.182  10.219  27.158  1.00 47.96           C  
ATOM   1522  CE1 PHE A 205       1.653  12.296  26.056  1.00 48.69           C  
ATOM   1523  CE2 PHE A 205       1.558  10.083  27.030  1.00 45.99           C  
ATOM   1524  CZ  PHE A 205       2.306  11.123  26.478  1.00 47.07           C  
ATOM   1525  N   ASP A 206      -1.710  12.102  23.506  1.00 48.76           N  
ATOM   1526  CA  ASP A 206      -1.358  11.519  22.219  1.00 48.93           C  
ATOM   1527  C   ASP A 206       0.057  11.872  21.835  1.00 49.15           C  
ATOM   1528  O   ASP A 206       0.487  13.025  21.940  1.00 48.92           O  
ATOM   1529  CB  ASP A 206      -2.293  12.018  21.109  1.00 51.86           C  
ATOM   1530  CG  ASP A 206      -3.745  11.630  21.331  1.00 55.20           C  
ATOM   1531  OD1 ASP A 206      -4.061  10.420  21.344  1.00 55.66           O  
ATOM   1532  OD2 ASP A 206      -4.583  12.550  21.483  1.00 57.74           O  
ATOM   1533  N   VAL A 207       0.795  10.853  21.413  1.00 50.47           N  
ATOM   1534  CA  VAL A 207       2.155  11.038  20.945  1.00 49.05           C  
ATOM   1535  C   VAL A 207       2.105  10.623  19.487  1.00 47.70           C  
ATOM   1536  O   VAL A 207       1.472   9.627  19.139  1.00 46.59           O  
ATOM   1537  CB  VAL A 207       3.166  10.130  21.678  1.00 49.67           C  
ATOM   1538  CG1 VAL A 207       4.545  10.286  21.041  1.00 48.61           C  
ATOM   1539  CG2 VAL A 207       3.218  10.495  23.153  1.00 49.60           C  
ATOM   1540  N   SER A 208       2.740  11.407  18.631  1.00 49.05           N  
ATOM   1541  CA  SER A 208       2.764  11.085  17.211  1.00 49.00           C  
ATOM   1542  C   SER A 208       4.153  11.339  16.674  1.00 48.47           C  
ATOM   1543  O   SER A 208       4.814  12.290  17.076  1.00 49.58           O  
ATOM   1544  CB  SER A 208       1.753  11.955  16.432  1.00 48.42           C  
ATOM   1545  OG  SER A 208       0.431  11.804  16.933  1.00 49.42           O  
ATOM   1546  N   ILE A 209       4.621  10.456  15.798  1.00 49.77           N  
ATOM   1547  CA  ILE A 209       5.909  10.664  15.159  1.00 49.75           C  
ATOM   1548  C   ILE A 209       5.624  10.860  13.670  1.00 50.65           C  
ATOM   1549  O   ILE A 209       4.908  10.064  13.050  1.00 48.02           O  
ATOM   1550  CB  ILE A 209       6.857   9.476  15.344  1.00 51.49           C  
ATOM   1551  CG1 ILE A 209       7.316   9.402  16.810  1.00 50.67           C  
ATOM   1552  CG2 ILE A 209       8.032   9.628  14.389  1.00 51.37           C  
ATOM   1553  CD1 ILE A 209       8.373   8.330  17.094  1.00 52.79           C  
ATOM   1554  N   LEU A 210       6.170  11.933  13.107  1.00 51.20           N  
ATOM   1555  CA  LEU A 210       5.953  12.235  11.697  1.00 54.02           C  
ATOM   1556  C   LEU A 210       7.244  12.426  10.922  1.00 54.81           C  
ATOM   1557  O   LEU A 210       8.256  12.868  11.473  1.00 54.32           O  
ATOM   1558  CB  LEU A 210       5.137  13.527  11.535  1.00 52.99           C  
ATOM   1559  CG  LEU A 210       3.881  13.738  12.380  1.00 53.86           C  
ATOM   1560  CD1 LEU A 210       3.293  15.100  12.057  1.00 53.28           C  
ATOM   1561  CD2 LEU A 210       2.869  12.620  12.117  1.00 55.21           C  
ATOM   1562  N   THR A 211       7.171  12.118   9.627  1.00 56.32           N  
ATOM   1563  CA  THR A 211       8.282  12.288   8.702  1.00 57.67           C  
ATOM   1564  C   THR A 211       7.845  13.314   7.662  1.00 57.13           C  
ATOM   1565  O   THR A 211       6.764  13.202   7.081  1.00 56.57           O  
ATOM   1566  CB  THR A 211       8.636  10.973   7.984  1.00 59.42           C  
ATOM   1567  OG1 THR A 211       9.067  10.005   8.949  1.00 61.60           O  
ATOM   1568  CG2 THR A 211       9.755  11.207   6.982  1.00 60.10           C  
ATOM   1569  N   ILE A 212       8.684  14.325   7.453  1.00 57.30           N  
ATOM   1570  CA  ILE A 212       8.409  15.389   6.487  1.00 57.24           C  
ATOM   1571  C   ILE A 212       9.467  15.383   5.369  1.00 57.51           C  
ATOM   1572  O   ILE A 212      10.643  15.685   5.620  1.00 56.79           O  
ATOM   1573  CB  ILE A 212       8.461  16.794   7.144  1.00 57.74           C  
ATOM   1574  CG1 ILE A 212       7.586  16.838   8.401  1.00 57.15           C  
ATOM   1575  CG2 ILE A 212       8.013  17.855   6.131  1.00 57.97           C  
ATOM   1576  CD1 ILE A 212       7.579  18.216   9.101  1.00 58.04           C  
ATOM   1577  N   GLU A 213       9.037  15.051   4.151  1.00 55.62           N  
ATOM   1578  CA  GLU A 213       9.914  15.019   2.977  1.00 55.56           C  
ATOM   1579  C   GLU A 213       9.400  16.024   1.945  1.00 55.01           C  
ATOM   1580  O   GLU A 213       8.303  15.862   1.416  1.00 54.34           O  
ATOM   1581  CB  GLU A 213       9.928  13.622   2.375  1.00 54.71           C  
ATOM   1582  N   ASP A 214      10.196  17.049   1.650  1.00 54.62           N  
ATOM   1583  CA  ASP A 214       9.790  18.083   0.694  1.00 56.69           C  
ATOM   1584  C   ASP A 214       8.374  18.593   1.004  1.00 56.73           C  
ATOM   1585  O   ASP A 214       7.515  18.697   0.115  1.00 55.17           O  
ATOM   1586  CB  ASP A 214       9.841  17.559  -0.754  1.00 56.28           C  
ATOM   1587  CG  ASP A 214      11.260  17.189  -1.212  1.00 58.73           C  
ATOM   1588  OD1 ASP A 214      12.253  17.737  -0.680  1.00 58.29           O  
ATOM   1589  OD2 ASP A 214      11.385  16.352  -2.132  1.00 59.09           O  
ATOM   1590  N   GLY A 215       8.139  18.895   2.280  1.00 56.86           N  
ATOM   1591  CA  GLY A 215       6.847  19.397   2.711  1.00 56.29           C  
ATOM   1592  C   GLY A 215       5.734  18.369   2.832  1.00 56.00           C  
ATOM   1593  O   GLY A 215       4.637  18.711   3.265  1.00 57.43           O  
ATOM   1594  N   ILE A 216       5.989  17.122   2.452  1.00 55.66           N  
ATOM   1595  CA  ILE A 216       4.957  16.088   2.531  1.00 55.70           C  
ATOM   1596  C   ILE A 216       4.993  15.343   3.862  1.00 56.06           C  
ATOM   1597  O   ILE A 216       6.052  14.896   4.298  1.00 55.85           O  
ATOM   1598  CB  ILE A 216       5.103  15.052   1.403  1.00 57.01           C  
ATOM   1599  CG1 ILE A 216       4.966  15.736   0.024  1.00 58.99           C  
ATOM   1600  CG2 ILE A 216       4.055  13.949   1.579  1.00 56.60           C  
ATOM   1601  CD1 ILE A 216       3.583  16.304  -0.282  1.00 58.98           C  
ATOM   1602  N   PHE A 217       3.824  15.196   4.487  1.00 55.65           N  
ATOM   1603  CA  PHE A 217       3.706  14.518   5.776  1.00 55.84           C  
ATOM   1604  C   PHE A 217       3.266  13.062   5.700  1.00 55.89           C  
ATOM   1605  O   PHE A 217       2.366  12.706   4.946  1.00 55.67           O  
ATOM   1606  CB  PHE A 217       2.709  15.243   6.697  1.00 53.70           C  
ATOM   1607  CG  PHE A 217       3.194  16.563   7.205  1.00 53.86           C  
ATOM   1608  CD1 PHE A 217       3.165  17.688   6.392  1.00 52.26           C  
ATOM   1609  CD2 PHE A 217       3.711  16.673   8.486  1.00 52.77           C  
ATOM   1610  CE1 PHE A 217       3.649  18.908   6.841  1.00 52.74           C  
ATOM   1611  CE2 PHE A 217       4.198  17.890   8.950  1.00 54.87           C  
ATOM   1612  CZ  PHE A 217       4.168  19.014   8.120  1.00 54.08           C  
ATOM   1613  N   GLU A 218       3.908  12.232   6.515  1.00 57.12           N  
ATOM   1614  CA  GLU A 218       3.568  10.821   6.623  1.00 57.37           C  
ATOM   1615  C   GLU A 218       3.607  10.516   8.121  1.00 57.93           C  
ATOM   1616  O   GLU A 218       4.592  10.829   8.803  1.00 57.05           O  
ATOM   1617  CB  GLU A 218       4.585   9.953   5.872  1.00 58.78           C  
ATOM   1618  N   VAL A 219       2.526   9.933   8.636  1.00 58.16           N  
ATOM   1619  CA  VAL A 219       2.461   9.592  10.051  1.00 57.92           C  
ATOM   1620  C   VAL A 219       3.057   8.206  10.220  1.00 58.19           C  
ATOM   1621  O   VAL A 219       2.502   7.215   9.734  1.00 58.07           O  
ATOM   1622  CB  VAL A 219       1.012   9.567  10.573  1.00 58.01           C  
ATOM   1623  CG1 VAL A 219       1.004   9.187  12.049  1.00 57.89           C  
ATOM   1624  CG2 VAL A 219       0.356  10.928  10.367  1.00 56.33           C  
ATOM   1625  N   LYS A 220       4.184   8.153  10.916  1.00 57.66           N  
ATOM   1626  CA  LYS A 220       4.891   6.900  11.146  1.00 58.23           C  
ATOM   1627  C   LYS A 220       4.323   6.082  12.304  1.00 58.02           C  
ATOM   1628  O   LYS A 220       4.303   4.850  12.239  1.00 57.99           O  
ATOM   1629  CB  LYS A 220       6.385   7.183  11.385  1.00 58.62           C  
ATOM   1630  CG  LYS A 220       7.156   7.726  10.167  1.00 59.75           C  
ATOM   1631  CD  LYS A 220       7.348   6.648   9.094  1.00 61.61           C  
ATOM   1632  CE  LYS A 220       8.246   7.101   7.938  1.00 62.61           C  
ATOM   1633  NZ  LYS A 220       7.589   8.087   7.017  1.00 63.91           N  
ATOM   1634  N   SER A 221       3.837   6.755  13.349  1.00 56.38           N  
ATOM   1635  CA  SER A 221       3.308   6.042  14.507  1.00 55.11           C  
ATOM   1636  C   SER A 221       2.586   6.930  15.511  1.00 55.59           C  
ATOM   1637  O   SER A 221       2.935   8.108  15.686  1.00 54.80           O  
ATOM   1638  CB  SER A 221       4.448   5.379  15.260  1.00 53.69           C  
ATOM   1639  OG  SER A 221       5.301   6.385  15.778  1.00 50.57           O  
ATOM   1640  N   THR A 222       1.622   6.330  16.204  1.00 55.24           N  
ATOM   1641  CA  THR A 222       0.854   7.025  17.234  1.00 57.18           C  
ATOM   1642  C   THR A 222       0.706   6.184  18.522  1.00 58.72           C  
ATOM   1643  O   THR A 222       0.426   4.968  18.471  1.00 58.06           O  
ATOM   1644  CB  THR A 222      -0.559   7.402  16.726  1.00 55.75           C  
ATOM   1645  OG1 THR A 222      -1.317   6.212  16.499  1.00 55.99           O  
ATOM   1646  CG2 THR A 222      -0.466   8.191  15.432  1.00 55.20           C  
ATOM   1647  N   ALA A 223       0.882   6.851  19.668  1.00 58.68           N  
ATOM   1648  CA  ALA A 223       0.773   6.221  20.989  1.00 59.08           C  
ATOM   1649  C   ALA A 223       0.283   7.205  22.054  1.00 58.55           C  
ATOM   1650  O   ALA A 223       0.551   8.415  21.974  1.00 58.72           O  
ATOM   1651  CB  ALA A 223       2.133   5.667  21.416  1.00 58.55           C  
ATOM   1652  N   GLY A 224      -0.414   6.679  23.059  1.00 57.84           N  
ATOM   1653  CA  GLY A 224      -0.882   7.527  24.146  1.00 56.38           C  
ATOM   1654  C   GLY A 224      -1.919   6.927  25.074  1.00 55.42           C  
ATOM   1655  O   GLY A 224      -2.202   5.721  25.046  1.00 55.86           O  
ATOM   1656  N   ASP A 225      -2.495   7.798  25.900  1.00 53.73           N  
ATOM   1657  CA  ASP A 225      -3.521   7.428  26.870  1.00 52.28           C  
ATOM   1658  C   ASP A 225      -4.736   8.313  26.571  1.00 50.93           C  
ATOM   1659  O   ASP A 225      -4.651   9.529  26.673  1.00 48.57           O  
ATOM   1660  CB  ASP A 225      -3.000   7.704  28.275  1.00 52.76           C  
ATOM   1661  CG  ASP A 225      -3.910   7.163  29.350  1.00 54.57           C  
ATOM   1662  OD1 ASP A 225      -5.144   7.083  29.132  1.00 54.15           O  
ATOM   1663  OD2 ASP A 225      -3.380   6.831  30.433  1.00 56.61           O  
ATOM   1664  N   THR A 226      -5.862   7.704  26.220  1.00 52.06           N  
ATOM   1665  CA  THR A 226      -7.047   8.477  25.852  1.00 52.72           C  
ATOM   1666  C   THR A 226      -7.805   9.151  26.990  1.00 52.57           C  
ATOM   1667  O   THR A 226      -8.720   9.936  26.737  1.00 51.80           O  
ATOM   1668  CB  THR A 226      -8.044   7.612  25.051  1.00 53.64           C  
ATOM   1669  OG1 THR A 226      -8.521   6.544  25.876  1.00 53.61           O  
ATOM   1670  CG2 THR A 226      -7.370   7.041  23.812  1.00 53.82           C  
ATOM   1671  N   HIS A 227      -7.434   8.849  28.232  1.00 52.16           N  
ATOM   1672  CA  HIS A 227      -8.092   9.456  29.388  1.00 52.45           C  
ATOM   1673  C   HIS A 227      -7.073   9.903  30.413  1.00 51.23           C  
ATOM   1674  O   HIS A 227      -7.043   9.379  31.523  1.00 53.82           O  
ATOM   1675  CB  HIS A 227      -9.046   8.480  30.063  1.00 53.24           C  
ATOM   1676  CG  HIS A 227     -10.280   8.198  29.278  1.00 55.21           C  
ATOM   1677  ND1 HIS A 227     -10.292   7.346  28.197  1.00 57.07           N  
ATOM   1678  CD2 HIS A 227     -11.550   8.645  29.423  1.00 55.41           C  
ATOM   1679  CE1 HIS A 227     -11.519   7.278  27.710  1.00 57.17           C  
ATOM   1680  NE2 HIS A 227     -12.302   8.057  28.437  1.00 55.70           N  
ATOM   1681  N   LEU A 228      -6.239  10.862  30.040  1.00 49.47           N  
ATOM   1682  CA  LEU A 228      -5.213  11.371  30.931  1.00 46.79           C  
ATOM   1683  C   LEU A 228      -5.002  12.862  30.704  1.00 46.96           C  
ATOM   1684  O   LEU A 228      -4.828  13.302  29.564  1.00 45.90           O  
ATOM   1685  CB  LEU A 228      -3.878  10.657  30.687  1.00 44.76           C  
ATOM   1686  CG  LEU A 228      -2.653  11.326  31.350  1.00 45.21           C  
ATOM   1687  CD1 LEU A 228      -2.741  11.176  32.857  1.00 43.02           C  
ATOM   1688  CD2 LEU A 228      -1.353  10.692  30.850  1.00 44.28           C  
ATOM   1689  N   GLY A 229      -4.979  13.627  31.791  1.00 45.27           N  
ATOM   1690  CA  GLY A 229      -4.753  15.054  31.668  1.00 45.16           C  
ATOM   1691  C   GLY A 229      -4.694  15.794  32.996  1.00 44.72           C  
ATOM   1692  O   GLY A 229      -4.557  15.178  34.061  1.00 41.46           O  
ATOM   1693  N   GLY A 230      -4.819  17.121  32.918  1.00 42.55           N  
ATOM   1694  CA  GLY A 230      -4.763  17.963  34.097  1.00 40.63           C  
ATOM   1695  C   GLY A 230      -5.672  17.618  35.247  1.00 40.58           C  
ATOM   1696  O   GLY A 230      -5.293  17.806  36.395  1.00 39.86           O  
ATOM   1697  N   GLU A 231      -6.874  17.119  34.968  1.00 41.37           N  
ATOM   1698  CA  GLU A 231      -7.809  16.779  36.033  1.00 41.31           C  
ATOM   1699  C   GLU A 231      -7.272  15.643  36.924  1.00 41.23           C  
ATOM   1700  O   GLU A 231      -7.587  15.576  38.119  1.00 39.09           O  
ATOM   1701  CB  GLU A 231      -9.176  16.402  35.444  1.00 44.51           C  
ATOM   1702  CG  GLU A 231      -9.944  17.604  34.873  1.00 49.69           C  
ATOM   1703  CD  GLU A 231     -11.218  17.227  34.126  1.00 54.18           C  
ATOM   1704  OE1 GLU A 231     -12.000  16.373  34.606  1.00 56.54           O  
ATOM   1705  OE2 GLU A 231     -11.446  17.806  33.046  1.00 57.32           O  
ATOM   1706  N   ASP A 232      -6.477  14.750  36.341  1.00 40.58           N  
ATOM   1707  CA  ASP A 232      -5.901  13.655  37.121  1.00 41.67           C  
ATOM   1708  C   ASP A 232      -4.807  14.234  38.028  1.00 40.30           C  
ATOM   1709  O   ASP A 232      -4.677  13.829  39.186  1.00 43.61           O  
ATOM   1710  CB  ASP A 232      -5.318  12.572  36.203  1.00 41.19           C  
ATOM   1711  CG  ASP A 232      -6.375  11.951  35.287  1.00 44.49           C  
ATOM   1712  OD1 ASP A 232      -6.281  12.162  34.060  1.00 45.88           O  
ATOM   1713  OD2 ASP A 232      -7.299  11.270  35.790  1.00 43.97           O  
ATOM   1714  N   PHE A 233      -4.048  15.201  37.524  1.00 39.97           N  
ATOM   1715  CA  PHE A 233      -2.983  15.798  38.334  1.00 40.70           C  
ATOM   1716  C   PHE A 233      -3.561  16.650  39.443  1.00 41.99           C  
ATOM   1717  O   PHE A 233      -2.996  16.721  40.545  1.00 39.13           O  
ATOM   1718  CB  PHE A 233      -2.071  16.670  37.493  1.00 42.00           C  
ATOM   1719  CG  PHE A 233      -1.608  16.019  36.233  1.00 44.20           C  
ATOM   1720  CD1 PHE A 233      -1.407  14.637  36.180  1.00 44.39           C  
ATOM   1721  CD2 PHE A 233      -1.363  16.789  35.090  1.00 43.80           C  
ATOM   1722  CE1 PHE A 233      -0.966  14.020  34.997  1.00 44.98           C  
ATOM   1723  CE2 PHE A 233      -0.921  16.190  33.900  1.00 46.29           C  
ATOM   1724  CZ  PHE A 233      -0.721  14.791  33.853  1.00 44.93           C  
ATOM   1725  N   ASP A 234      -4.674  17.327  39.143  1.00 38.49           N  
ATOM   1726  CA  ASP A 234      -5.330  18.157  40.141  1.00 38.37           C  
ATOM   1727  C   ASP A 234      -5.835  17.279  41.251  1.00 37.02           C  
ATOM   1728  O   ASP A 234      -5.711  17.614  42.419  1.00 36.22           O  
ATOM   1729  CB  ASP A 234      -6.543  18.915  39.550  1.00 36.59           C  
ATOM   1730  CG  ASP A 234      -6.148  19.897  38.474  1.00 40.28           C  
ATOM   1731  OD1 ASP A 234      -4.999  20.379  38.516  1.00 39.88           O  
ATOM   1732  OD2 ASP A 234      -6.990  20.209  37.589  1.00 41.48           O  
ATOM   1733  N   ASN A 235      -6.418  16.145  40.870  1.00 38.12           N  
ATOM   1734  CA  ASN A 235      -7.007  15.239  41.828  1.00 38.77           C  
ATOM   1735  C   ASN A 235      -6.014  14.715  42.856  1.00 38.04           C  
ATOM   1736  O   ASN A 235      -6.390  14.453  44.000  1.00 35.09           O  
ATOM   1737  CB  ASN A 235      -7.672  14.070  41.120  1.00 43.70           C  
ATOM   1738  CG  ASN A 235      -8.534  13.281  42.053  1.00 49.99           C  
ATOM   1739  OD1 ASN A 235      -9.468  13.827  42.684  1.00 52.68           O  
ATOM   1740  ND2 ASN A 235      -8.229  11.991  42.185  1.00 53.26           N  
ATOM   1741  N   ARG A 236      -4.771  14.548  42.424  1.00 38.39           N  
ATOM   1742  CA  ARG A 236      -3.693  14.104  43.303  1.00 41.04           C  
ATOM   1743  C   ARG A 236      -3.427  15.214  44.316  1.00 41.05           C  
ATOM   1744  O   ARG A 236      -3.177  14.931  45.488  1.00 41.18           O  
ATOM   1745  CB  ARG A 236      -2.427  13.818  42.496  1.00 41.62           C  
ATOM   1746  CG  ARG A 236      -2.495  12.508  41.698  1.00 46.15           C  
ATOM   1747  CD  ARG A 236      -2.731  11.312  42.621  1.00 47.14           C  
ATOM   1748  NE  ARG A 236      -2.823  10.048  41.895  1.00 47.42           N  
ATOM   1749  CZ  ARG A 236      -1.800   9.456  41.282  1.00 47.72           C  
ATOM   1750  NH1 ARG A 236      -0.591  10.008  41.305  1.00 45.50           N  
ATOM   1751  NH2 ARG A 236      -1.989   8.310  40.637  1.00 44.60           N  
ATOM   1752  N   MET A 237      -3.471  16.478  43.872  1.00 39.22           N  
ATOM   1753  CA  MET A 237      -3.250  17.593  44.809  1.00 36.82           C  
ATOM   1754  C   MET A 237      -4.426  17.643  45.769  1.00 34.56           C  
ATOM   1755  O   MET A 237      -4.261  17.860  46.963  1.00 35.09           O  
ATOM   1756  CB  MET A 237      -3.116  18.933  44.089  1.00 36.74           C  
ATOM   1757  CG  MET A 237      -2.509  20.035  44.960  1.00 40.83           C  
ATOM   1758  SD  MET A 237      -2.565  21.756  44.231  1.00 46.22           S  
ATOM   1759  CE  MET A 237      -1.803  21.439  42.649  1.00 41.98           C  
ATOM   1760  N   VAL A 238      -5.632  17.433  45.262  1.00 33.07           N  
ATOM   1761  CA  VAL A 238      -6.775  17.419  46.142  1.00 32.94           C  
ATOM   1762  C   VAL A 238      -6.598  16.300  47.198  1.00 34.48           C  
ATOM   1763  O   VAL A 238      -6.871  16.502  48.377  1.00 35.12           O  
ATOM   1764  CB  VAL A 238      -8.071  17.193  45.358  1.00 32.67           C  
ATOM   1765  CG1 VAL A 238      -9.193  16.895  46.310  1.00 31.53           C  
ATOM   1766  CG2 VAL A 238      -8.407  18.472  44.522  1.00 29.48           C  
ATOM   1767  N   ASN A 239      -6.143  15.128  46.768  1.00 33.28           N  
ATOM   1768  CA  ASN A 239      -5.932  14.012  47.692  1.00 34.77           C  
ATOM   1769  C   ASN A 239      -4.939  14.462  48.778  1.00 31.94           C  
ATOM   1770  O   ASN A 239      -5.098  14.166  49.961  1.00 31.29           O  
ATOM   1771  CB  ASN A 239      -5.361  12.824  46.932  1.00 34.81           C  
ATOM   1772  CG  ASN A 239      -6.428  12.069  46.121  1.00 36.85           C  
ATOM   1773  OD1 ASN A 239      -6.098  11.319  45.225  1.00 39.47           O  
ATOM   1774  ND2 ASN A 239      -7.690  12.267  46.453  1.00 34.53           N  
ATOM   1775  N   HIS A 240      -3.920  15.173  48.332  1.00 32.61           N  
ATOM   1776  CA  HIS A 240      -2.895  15.719  49.206  1.00 34.55           C  
ATOM   1777  C   HIS A 240      -3.490  16.606  50.299  1.00 35.07           C  
ATOM   1778  O   HIS A 240      -3.218  16.408  51.486  1.00 31.96           O  
ATOM   1779  CB  HIS A 240      -1.910  16.523  48.361  1.00 35.83           C  
ATOM   1780  CG  HIS A 240      -0.944  17.347  49.154  1.00 37.73           C  
ATOM   1781  ND1 HIS A 240       0.128  16.799  49.833  1.00 41.10           N  
ATOM   1782  CD2 HIS A 240      -0.860  18.686  49.341  1.00 39.41           C  
ATOM   1783  CE1 HIS A 240       0.833  17.767  50.397  1.00 40.12           C  
ATOM   1784  NE2 HIS A 240       0.255  18.922  50.112  1.00 41.46           N  
ATOM   1785  N   PHE A 241      -4.297  17.598  49.899  1.00 33.12           N  
ATOM   1786  CA  PHE A 241      -4.907  18.499  50.855  1.00 30.42           C  
ATOM   1787  C   PHE A 241      -5.993  17.904  51.705  1.00 29.14           C  
ATOM   1788  O   PHE A 241      -6.157  18.324  52.855  1.00 30.55           O  
ATOM   1789  CB  PHE A 241      -5.380  19.784  50.138  1.00 32.20           C  
ATOM   1790  CG  PHE A 241      -4.253  20.682  49.721  1.00 34.27           C  
ATOM   1791  CD1 PHE A 241      -3.377  21.207  50.677  1.00 36.43           C  
ATOM   1792  CD2 PHE A 241      -4.072  21.024  48.390  1.00 34.08           C  
ATOM   1793  CE1 PHE A 241      -2.355  22.054  50.309  1.00 36.55           C  
ATOM   1794  CE2 PHE A 241      -3.051  21.876  48.005  1.00 38.03           C  
ATOM   1795  CZ  PHE A 241      -2.185  22.399  48.958  1.00 38.90           C  
ATOM   1796  N   ILE A 242      -6.732  16.907  51.196  1.00 28.56           N  
ATOM   1797  CA  ILE A 242      -7.751  16.278  52.034  1.00 28.31           C  
ATOM   1798  C   ILE A 242      -7.032  15.559  53.216  1.00 30.09           C  
ATOM   1799  O   ILE A 242      -7.447  15.652  54.385  1.00 28.16           O  
ATOM   1800  CB  ILE A 242      -8.626  15.271  51.205  1.00 31.67           C  
ATOM   1801  CG1 ILE A 242      -9.636  16.086  50.349  1.00 33.60           C  
ATOM   1802  CG2 ILE A 242      -9.430  14.343  52.122  1.00 29.39           C  
ATOM   1803  CD1 ILE A 242     -10.468  15.240  49.445  1.00 36.66           C  
ATOM   1804  N   ALA A 243      -5.946  14.865  52.891  1.00 31.62           N  
ATOM   1805  CA  ALA A 243      -5.170  14.142  53.901  1.00 33.43           C  
ATOM   1806  C   ALA A 243      -4.631  15.131  54.928  1.00 33.36           C  
ATOM   1807  O   ALA A 243      -4.761  14.924  56.130  1.00 35.56           O  
ATOM   1808  CB  ALA A 243      -4.020  13.379  53.230  1.00 29.57           C  
ATOM   1809  N   GLU A 244      -4.058  16.220  54.435  1.00 35.58           N  
ATOM   1810  CA  GLU A 244      -3.514  17.270  55.292  1.00 35.43           C  
ATOM   1811  C   GLU A 244      -4.579  17.848  56.219  1.00 35.46           C  
ATOM   1812  O   GLU A 244      -4.323  18.114  57.399  1.00 34.08           O  
ATOM   1813  CB  GLU A 244      -2.892  18.374  54.437  1.00 34.95           C  
ATOM   1814  CG  GLU A 244      -2.405  19.566  55.262  1.00 37.67           C  
ATOM   1815  CD  GLU A 244      -1.804  20.643  54.415  1.00 35.09           C  
ATOM   1816  OE1 GLU A 244      -2.189  21.813  54.596  1.00 41.07           O  
ATOM   1817  OE2 GLU A 244      -0.959  20.321  53.562  1.00 40.31           O  
ATOM   1818  N   PHE A 245      -5.803  18.011  55.722  1.00 34.77           N  
ATOM   1819  CA  PHE A 245      -6.850  18.547  56.579  1.00 33.44           C  
ATOM   1820  C   PHE A 245      -7.155  17.509  57.640  1.00 31.66           C  
ATOM   1821  O   PHE A 245      -7.416  17.844  58.793  1.00 29.38           O  
ATOM   1822  CB  PHE A 245      -8.136  18.827  55.784  1.00 33.31           C  
ATOM   1823  CG  PHE A 245      -9.093  19.758  56.470  1.00 30.49           C  
ATOM   1824  CD1 PHE A 245      -9.062  21.130  56.189  1.00 35.05           C  
ATOM   1825  CD2 PHE A 245     -10.079  19.269  57.311  1.00 31.90           C  
ATOM   1826  CE1 PHE A 245     -10.020  22.004  56.726  1.00 30.41           C  
ATOM   1827  CE2 PHE A 245     -11.052  20.135  57.868  1.00 33.51           C  
ATOM   1828  CZ  PHE A 245     -11.015  21.508  57.562  1.00 31.97           C  
ATOM   1829  N   LYS A 246      -7.138  16.244  57.250  1.00 33.40           N  
ATOM   1830  CA  LYS A 246      -7.421  15.174  58.204  1.00 33.80           C  
ATOM   1831  C   LYS A 246      -6.334  15.187  59.282  1.00 32.59           C  
ATOM   1832  O   LYS A 246      -6.637  15.049  60.451  1.00 33.92           O  
ATOM   1833  CB  LYS A 246      -7.432  13.804  57.507  1.00 35.79           C  
ATOM   1834  CG  LYS A 246      -8.764  13.432  56.824  1.00 36.69           C  
ATOM   1835  CD  LYS A 246      -8.656  12.086  56.121  1.00 37.26           C  
ATOM   1836  CE  LYS A 246      -9.974  11.706  55.419  1.00 38.83           C  
ATOM   1837  NZ  LYS A 246      -9.822  10.531  54.510  1.00 39.29           N  
ATOM   1838  N   ARG A 247      -5.082  15.349  58.882  1.00 34.78           N  
ATOM   1839  CA  ARG A 247      -3.985  15.364  59.876  1.00 38.37           C  
ATOM   1840  C   ARG A 247      -4.075  16.529  60.847  1.00 40.91           C  
ATOM   1841  O   ARG A 247      -3.932  16.346  62.059  1.00 40.87           O  
ATOM   1842  CB  ARG A 247      -2.619  15.420  59.207  1.00 40.53           C  
ATOM   1843  CG  ARG A 247      -2.177  14.145  58.532  1.00 38.68           C  
ATOM   1844  CD  ARG A 247      -0.663  14.159  58.352  1.00 42.67           C  
ATOM   1845  NE  ARG A 247      -0.207  15.326  57.602  1.00 44.69           N  
ATOM   1846  CZ  ARG A 247      -0.367  15.472  56.287  1.00 45.45           C  
ATOM   1847  NH1 ARG A 247      -0.970  14.514  55.578  1.00 45.10           N  
ATOM   1848  NH2 ARG A 247       0.071  16.568  55.680  1.00 43.48           N  
ATOM   1849  N   LYS A 248      -4.322  17.728  60.315  1.00 40.83           N  
ATOM   1850  CA  LYS A 248      -4.416  18.918  61.136  1.00 41.38           C  
ATOM   1851  C   LYS A 248      -5.691  19.054  61.944  1.00 41.80           C  
ATOM   1852  O   LYS A 248      -5.645  19.465  63.104  1.00 42.46           O  
ATOM   1853  CB  LYS A 248      -4.248  20.176  60.277  1.00 42.98           C  
ATOM   1854  CG  LYS A 248      -2.944  20.238  59.525  1.00 46.78           C  
ATOM   1855  CD  LYS A 248      -2.785  21.592  58.822  1.00 50.98           C  
ATOM   1856  CE  LYS A 248      -1.460  21.699  58.073  1.00 53.24           C  
ATOM   1857  NZ  LYS A 248      -1.269  23.059  57.457  1.00 55.25           N  
ATOM   1858  N   HIS A 249      -6.836  18.678  61.379  1.00 39.94           N  
ATOM   1859  CA  HIS A 249      -8.075  18.871  62.113  1.00 39.33           C  
ATOM   1860  C   HIS A 249      -8.857  17.620  62.457  1.00 39.08           C  
ATOM   1861  O   HIS A 249      -9.865  17.679  63.159  1.00 40.13           O  
ATOM   1862  CB  HIS A 249      -8.966  19.849  61.339  1.00 36.30           C  
ATOM   1863  CG  HIS A 249      -8.259  21.097  60.929  1.00 38.12           C  
ATOM   1864  ND1 HIS A 249      -7.978  22.120  61.809  1.00 38.19           N  
ATOM   1865  CD2 HIS A 249      -7.763  21.488  59.730  1.00 35.56           C  
ATOM   1866  CE1 HIS A 249      -7.343  23.084  61.172  1.00 36.67           C  
ATOM   1867  NE2 HIS A 249      -7.201  22.727  59.909  1.00 37.65           N  
ATOM   1868  N   LYS A 250      -8.364  16.485  61.992  1.00 41.33           N  
ATOM   1869  CA  LYS A 250      -9.013  15.210  62.237  1.00 43.15           C  
ATOM   1870  C   LYS A 250     -10.464  15.260  61.749  1.00 43.27           C  
ATOM   1871  O   LYS A 250     -11.381  14.771  62.406  1.00 43.03           O  
ATOM   1872  CB  LYS A 250      -8.913  14.850  63.729  1.00 45.54           C  
ATOM   1873  CG  LYS A 250      -7.500  14.360  64.125  1.00 46.92           C  
ATOM   1874  CD  LYS A 250      -7.116  13.188  63.231  1.00 52.11           C  
ATOM   1875  CE  LYS A 250      -5.670  12.732  63.403  1.00 54.09           C  
ATOM   1876  NZ  LYS A 250      -5.351  11.723  62.347  1.00 53.24           N  
ATOM   1877  N   LYS A 251     -10.653  15.877  60.586  1.00 41.49           N  
ATOM   1878  CA  LYS A 251     -11.978  15.979  59.982  1.00 40.13           C  
ATOM   1879  C   LYS A 251     -11.836  15.616  58.520  1.00 36.67           C  
ATOM   1880  O   LYS A 251     -10.862  15.965  57.879  1.00 37.68           O  
ATOM   1881  CB  LYS A 251     -12.556  17.397  60.149  1.00 39.38           C  
ATOM   1882  CG  LYS A 251     -13.045  17.674  61.573  1.00 43.80           C  
ATOM   1883  CD  LYS A 251     -13.730  19.035  61.719  1.00 46.28           C  
ATOM   1884  CE  LYS A 251     -14.142  19.300  63.165  1.00 47.50           C  
ATOM   1885  NZ  LYS A 251     -15.136  18.292  63.673  1.00 50.39           N  
ATOM   1886  N   ASP A 252     -12.803  14.870  58.012  1.00 36.63           N  
ATOM   1887  CA  ASP A 252     -12.795  14.434  56.625  1.00 36.88           C  
ATOM   1888  C   ASP A 252     -13.769  15.327  55.839  1.00 36.49           C  
ATOM   1889  O   ASP A 252     -14.964  15.245  56.062  1.00 36.24           O  
ATOM   1890  CB  ASP A 252     -13.299  12.984  56.554  1.00 38.77           C  
ATOM   1891  CG  ASP A 252     -13.351  12.444  55.123  1.00 40.50           C  
ATOM   1892  OD1 ASP A 252     -12.911  13.133  54.165  1.00 39.50           O  
ATOM   1893  OD2 ASP A 252     -13.823  11.302  54.964  1.00 45.11           O  
ATOM   1894  N   ILE A 253     -13.274  16.132  54.911  1.00 37.52           N  
ATOM   1895  CA  ILE A 253     -14.169  17.014  54.140  1.00 39.49           C  
ATOM   1896  C   ILE A 253     -14.668  16.335  52.859  1.00 40.15           C  
ATOM   1897  O   ILE A 253     -15.538  16.878  52.171  1.00 39.39           O  
ATOM   1898  CB  ILE A 253     -13.434  18.290  53.679  1.00 37.36           C  
ATOM   1899  CG1 ILE A 253     -12.484  17.933  52.534  1.00 38.32           C  
ATOM   1900  CG2 ILE A 253     -12.659  18.898  54.851  1.00 39.97           C  
ATOM   1901  CD1 ILE A 253     -11.931  19.131  51.751  1.00 40.05           C  
ATOM   1902  N   SER A 254     -14.131  15.149  52.557  1.00 38.56           N  
ATOM   1903  CA  SER A 254     -14.463  14.479  51.309  1.00 39.24           C  
ATOM   1904  C   SER A 254     -15.920  14.172  50.984  1.00 38.65           C  
ATOM   1905  O   SER A 254     -16.222  13.964  49.812  1.00 40.77           O  
ATOM   1906  CB  SER A 254     -13.604  13.210  51.124  1.00 38.45           C  
ATOM   1907  OG  SER A 254     -14.109  12.169  51.915  1.00 41.17           O  
ATOM   1908  N   GLU A 255     -16.824  14.134  51.958  1.00 38.83           N  
ATOM   1909  CA  GLU A 255     -18.215  13.891  51.578  1.00 41.31           C  
ATOM   1910  C   GLU A 255     -19.028  15.176  51.419  1.00 40.46           C  
ATOM   1911  O   GLU A 255     -20.196  15.111  51.063  1.00 41.12           O  
ATOM   1912  CB  GLU A 255     -18.945  12.947  52.533  1.00 43.18           C  
ATOM   1913  CG  GLU A 255     -18.636  11.465  52.284  1.00 48.29           C  
ATOM   1914  CD  GLU A 255     -18.848  11.025  50.825  1.00 50.26           C  
ATOM   1915  OE1 GLU A 255     -17.860  10.638  50.166  1.00 53.00           O  
ATOM   1916  OE2 GLU A 255     -19.996  11.058  50.327  1.00 53.71           O  
ATOM   1917  N   ASN A 256     -18.414  16.334  51.669  1.00 37.78           N  
ATOM   1918  CA  ASN A 256     -19.109  17.615  51.478  1.00 35.13           C  
ATOM   1919  C   ASN A 256     -18.671  18.078  50.089  1.00 33.35           C  
ATOM   1920  O   ASN A 256     -17.529  18.506  49.892  1.00 30.75           O  
ATOM   1921  CB  ASN A 256     -18.693  18.609  52.569  1.00 35.22           C  
ATOM   1922  CG  ASN A 256     -19.464  19.924  52.483  1.00 36.84           C  
ATOM   1923  OD1 ASN A 256     -19.232  20.721  51.592  1.00 33.10           O  
ATOM   1924  ND2 ASN A 256     -20.386  20.138  53.411  1.00 39.44           N  
ATOM   1925  N   LYS A 257     -19.565  17.962  49.105  1.00 33.77           N  
ATOM   1926  CA  LYS A 257     -19.232  18.304  47.711  1.00 32.60           C  
ATOM   1927  C   LYS A 257     -18.781  19.739  47.502  1.00 28.57           C  
ATOM   1928  O   LYS A 257     -17.894  19.991  46.711  1.00 28.93           O  
ATOM   1929  CB  LYS A 257     -20.415  18.013  46.759  1.00 33.95           C  
ATOM   1930  CG  LYS A 257     -20.784  16.527  46.631  1.00 40.40           C  
ATOM   1931  CD  LYS A 257     -22.009  16.333  45.722  1.00 44.97           C  
ATOM   1932  CE  LYS A 257     -22.583  14.913  45.820  1.00 46.86           C  
ATOM   1933  NZ  LYS A 257     -23.225  14.663  47.150  1.00 49.35           N  
ATOM   1934  N   ARG A 258     -19.387  20.676  48.203  1.00 30.32           N  
ATOM   1935  CA  ARG A 258     -18.982  22.065  48.045  1.00 29.31           C  
ATOM   1936  C   ARG A 258     -17.572  22.305  48.595  1.00 30.27           C  
ATOM   1937  O   ARG A 258     -16.811  23.073  48.000  1.00 30.82           O  
ATOM   1938  CB  ARG A 258     -19.968  22.963  48.750  1.00 33.10           C  
ATOM   1939  CG  ARG A 258     -21.348  22.973  48.035  1.00 32.68           C  
ATOM   1940  CD  ARG A 258     -22.328  23.842  48.776  1.00 36.79           C  
ATOM   1941  NE  ARG A 258     -23.634  23.734  48.139  1.00 39.00           N  
ATOM   1942  CZ  ARG A 258     -24.793  23.837  48.772  1.00 38.86           C  
ATOM   1943  NH1 ARG A 258     -24.830  24.065  50.079  1.00 37.85           N  
ATOM   1944  NH2 ARG A 258     -25.918  23.669  48.090  1.00 41.30           N  
ATOM   1945  N   ALA A 259     -17.243  21.699  49.741  1.00 28.62           N  
ATOM   1946  CA  ALA A 259     -15.879  21.886  50.278  1.00 30.17           C  
ATOM   1947  C   ALA A 259     -14.873  21.309  49.274  1.00 28.68           C  
ATOM   1948  O   ALA A 259     -13.871  21.941  48.952  1.00 27.50           O  
ATOM   1949  CB  ALA A 259     -15.724  21.212  51.620  1.00 28.21           C  
ATOM   1950  N   VAL A 260     -15.170  20.119  48.745  1.00 29.19           N  
ATOM   1951  CA  VAL A 260     -14.260  19.490  47.791  1.00 30.15           C  
ATOM   1952  C   VAL A 260     -14.104  20.339  46.535  1.00 28.79           C  
ATOM   1953  O   VAL A 260     -13.000  20.536  46.045  1.00 28.62           O  
ATOM   1954  CB  VAL A 260     -14.725  18.039  47.419  1.00 30.19           C  
ATOM   1955  CG1 VAL A 260     -13.866  17.494  46.277  1.00 29.73           C  
ATOM   1956  CG2 VAL A 260     -14.646  17.152  48.646  1.00 31.42           C  
ATOM   1957  N   ARG A 261     -15.212  20.881  46.039  1.00 26.77           N  
ATOM   1958  CA  ARG A 261     -15.143  21.734  44.872  1.00 27.31           C  
ATOM   1959  C   ARG A 261     -14.273  22.994  45.112  1.00 24.34           C  
ATOM   1960  O   ARG A 261     -13.476  23.329  44.272  1.00 24.42           O  
ATOM   1961  CB  ARG A 261     -16.542  22.213  44.469  1.00 28.66           C  
ATOM   1962  CG  ARG A 261     -16.484  23.257  43.375  1.00 33.08           C  
ATOM   1963  CD  ARG A 261     -17.902  23.600  42.870  1.00 33.84           C  
ATOM   1964  NE  ARG A 261     -17.911  24.829  42.082  1.00 33.16           N  
ATOM   1965  CZ  ARG A 261     -19.015  25.352  41.521  1.00 34.27           C  
ATOM   1966  NH1 ARG A 261     -20.195  24.762  41.666  1.00 29.29           N  
ATOM   1967  NH2 ARG A 261     -18.925  26.439  40.780  1.00 33.39           N  
ATOM   1968  N   ARG A 262     -14.475  23.694  46.228  1.00 25.99           N  
ATOM   1969  CA  ARG A 262     -13.668  24.900  46.492  1.00 27.53           C  
ATOM   1970  C   ARG A 262     -12.201  24.513  46.537  1.00 28.32           C  
ATOM   1971  O   ARG A 262     -11.325  25.229  46.069  1.00 25.39           O  
ATOM   1972  CB  ARG A 262     -14.055  25.534  47.806  1.00 28.67           C  
ATOM   1973  CG  ARG A 262     -15.416  26.279  47.766  1.00 28.72           C  
ATOM   1974  CD  ARG A 262     -15.814  26.714  49.149  1.00 27.29           C  
ATOM   1975  NE  ARG A 262     -15.045  27.898  49.559  1.00 27.58           N  
ATOM   1976  CZ  ARG A 262     -15.038  28.407  50.789  1.00 27.26           C  
ATOM   1977  NH1 ARG A 262     -15.724  27.843  51.749  1.00 28.07           N  
ATOM   1978  NH2 ARG A 262     -14.402  29.539  51.040  1.00 26.88           N  
ATOM   1979  N   LEU A 263     -11.944  23.359  47.131  1.00 29.10           N  
ATOM   1980  CA  LEU A 263     -10.575  22.892  47.196  1.00 28.35           C  
ATOM   1981  C   LEU A 263     -10.055  22.595  45.794  1.00 27.10           C  
ATOM   1982  O   LEU A 263      -8.973  23.015  45.423  1.00 28.78           O  
ATOM   1983  CB  LEU A 263     -10.490  21.646  48.088  1.00 26.49           C  
ATOM   1984  CG  LEU A 263      -9.090  21.023  48.213  1.00 30.68           C  
ATOM   1985  CD1 LEU A 263      -8.079  22.073  48.754  1.00 29.67           C  
ATOM   1986  CD2 LEU A 263      -9.193  19.832  49.194  1.00 30.41           C  
ATOM   1987  N   ARG A 264     -10.824  21.838  45.012  1.00 28.16           N  
ATOM   1988  CA  ARG A 264     -10.387  21.471  43.674  1.00 28.43           C  
ATOM   1989  C   ARG A 264     -10.119  22.664  42.803  1.00 27.00           C  
ATOM   1990  O   ARG A 264      -9.175  22.661  42.043  1.00 27.80           O  
ATOM   1991  CB  ARG A 264     -11.427  20.561  42.989  1.00 27.80           C  
ATOM   1992  CG  ARG A 264     -10.972  20.016  41.626  1.00 32.76           C  
ATOM   1993  CD  ARG A 264     -12.043  19.058  41.024  1.00 35.53           C  
ATOM   1994  NE  ARG A 264     -12.543  18.073  41.981  1.00 41.01           N  
ATOM   1995  CZ  ARG A 264     -11.884  16.979  42.373  1.00 44.63           C  
ATOM   1996  NH1 ARG A 264     -10.668  16.709  41.888  1.00 44.57           N  
ATOM   1997  NH2 ARG A 264     -12.460  16.139  43.233  1.00 43.23           N  
ATOM   1998  N   THR A 265     -10.960  23.699  42.902  1.00 28.95           N  
ATOM   1999  CA  THR A 265     -10.773  24.897  42.079  1.00 28.70           C  
ATOM   2000  C   THR A 265      -9.501  25.598  42.498  1.00 28.98           C  
ATOM   2001  O   THR A 265      -8.738  26.047  41.655  1.00 30.23           O  
ATOM   2002  CB  THR A 265     -12.025  25.835  42.203  1.00 28.29           C  
ATOM   2003  OG1 THR A 265     -13.166  25.107  41.725  1.00 30.11           O  
ATOM   2004  CG2 THR A 265     -11.873  27.092  41.378  1.00 29.75           C  
ATOM   2005  N   ALA A 266      -9.257  25.636  43.803  1.00 30.78           N  
ATOM   2006  CA  ALA A 266      -8.044  26.243  44.326  1.00 32.62           C  
ATOM   2007  C   ALA A 266      -6.816  25.466  43.836  1.00 31.54           C  
ATOM   2008  O   ALA A 266      -5.797  26.061  43.511  1.00 28.93           O  
ATOM   2009  CB  ALA A 266      -8.083  26.249  45.862  1.00 33.85           C  
ATOM   2010  N   CYS A 267      -6.916  24.135  43.783  1.00 32.79           N  
ATOM   2011  CA  CYS A 267      -5.778  23.316  43.320  1.00 33.36           C  
ATOM   2012  C   CYS A 267      -5.489  23.471  41.822  1.00 32.24           C  
ATOM   2013  O   CYS A 267      -4.343  23.446  41.385  1.00 33.86           O  
ATOM   2014  CB  CYS A 267      -6.028  21.839  43.641  1.00 32.34           C  
ATOM   2015  SG  CYS A 267      -5.966  21.409  45.399  1.00 34.28           S  
ATOM   2016  N   GLU A 268      -6.535  23.643  41.020  1.00 33.22           N  
ATOM   2017  CA  GLU A 268      -6.343  23.802  39.594  1.00 33.78           C  
ATOM   2018  C   GLU A 268      -5.580  25.100  39.386  1.00 31.98           C  
ATOM   2019  O   GLU A 268      -4.713  25.185  38.524  1.00 33.36           O  
ATOM   2020  CB  GLU A 268      -7.703  23.875  38.859  1.00 35.14           C  
ATOM   2021  CG  GLU A 268      -7.598  23.875  37.313  1.00 43.20           C  
ATOM   2022  CD  GLU A 268      -7.029  25.175  36.688  1.00 48.48           C  
ATOM   2023  OE1 GLU A 268      -7.237  26.288  37.250  1.00 51.01           O  
ATOM   2024  OE2 GLU A 268      -6.385  25.076  35.608  1.00 49.50           O  
ATOM   2025  N   ARG A 269      -5.896  26.102  40.186  1.00 30.77           N  
ATOM   2026  CA  ARG A 269      -5.241  27.383  40.053  1.00 35.05           C  
ATOM   2027  C   ARG A 269      -3.801  27.315  40.554  1.00 35.04           C  
ATOM   2028  O   ARG A 269      -2.897  27.858  39.933  1.00 35.33           O  
ATOM   2029  CB  ARG A 269      -6.014  28.441  40.824  1.00 34.93           C  
ATOM   2030  CG  ARG A 269      -5.464  29.824  40.707  1.00 40.06           C  
ATOM   2031  CD  ARG A 269      -6.548  30.813  41.070  1.00 42.88           C  
ATOM   2032  NE  ARG A 269      -6.000  32.137  41.306  1.00 48.71           N  
ATOM   2033  CZ  ARG A 269      -5.368  32.479  42.418  1.00 51.88           C  
ATOM   2034  NH1 ARG A 269      -5.217  31.579  43.383  1.00 53.35           N  
ATOM   2035  NH2 ARG A 269      -4.889  33.710  42.570  1.00 54.01           N  
ATOM   2036  N   ALA A 270      -3.600  26.647  41.680  1.00 36.58           N  
ATOM   2037  CA  ALA A 270      -2.255  26.493  42.228  1.00 37.11           C  
ATOM   2038  C   ALA A 270      -1.398  25.721  41.212  1.00 37.09           C  
ATOM   2039  O   ALA A 270      -0.233  26.049  41.000  1.00 38.80           O  
ATOM   2040  CB  ALA A 270      -2.323  25.740  43.561  1.00 37.47           C  
ATOM   2041  N   LYS A 271      -1.962  24.703  40.572  1.00 37.49           N  
ATOM   2042  CA  LYS A 271      -1.196  23.954  39.581  1.00 37.14           C  
ATOM   2043  C   LYS A 271      -0.683  24.905  38.514  1.00 40.56           C  
ATOM   2044  O   LYS A 271       0.494  24.852  38.148  1.00 39.88           O  
ATOM   2045  CB  LYS A 271      -2.028  22.845  38.929  1.00 37.47           C  
ATOM   2046  CG  LYS A 271      -1.305  22.191  37.771  1.00 37.44           C  
ATOM   2047  CD  LYS A 271      -2.147  21.227  37.034  1.00 38.23           C  
ATOM   2048  CE  LYS A 271      -3.297  21.921  36.291  1.00 37.72           C  
ATOM   2049  NZ  LYS A 271      -4.161  20.849  35.755  1.00 33.56           N  
ATOM   2050  N   ARG A 272      -1.548  25.792  38.013  1.00 40.62           N  
ATOM   2051  CA  ARG A 272      -1.106  26.744  37.001  1.00 42.29           C  
ATOM   2052  C   ARG A 272      -0.001  27.636  37.553  1.00 43.42           C  
ATOM   2053  O   ARG A 272       0.932  27.998  36.841  1.00 45.39           O  
ATOM   2054  CB  ARG A 272      -2.280  27.597  36.496  1.00 41.66           C  
ATOM   2055  CG  ARG A 272      -3.272  26.780  35.662  1.00 43.98           C  
ATOM   2056  CD  ARG A 272      -4.302  27.639  34.868  1.00 46.12           C  
ATOM   2057  NE  ARG A 272      -5.543  27.861  35.607  1.00 47.70           N  
ATOM   2058  CZ  ARG A 272      -5.760  28.859  36.459  1.00 48.47           C  
ATOM   2059  NH1 ARG A 272      -4.814  29.763  36.691  1.00 51.44           N  
ATOM   2060  NH2 ARG A 272      -6.925  28.943  37.095  1.00 46.25           N  
ATOM   2061  N   THR A 273      -0.098  27.979  38.828  1.00 44.21           N  
ATOM   2062  CA  THR A 273       0.917  28.816  39.470  1.00 44.28           C  
ATOM   2063  C   THR A 273       2.280  28.094  39.568  1.00 44.03           C  
ATOM   2064  O   THR A 273       3.334  28.711  39.430  1.00 43.95           O  
ATOM   2065  CB  THR A 273       0.439  29.230  40.871  1.00 44.58           C  
ATOM   2066  OG1 THR A 273      -0.624  30.178  40.727  1.00 44.23           O  
ATOM   2067  CG2 THR A 273       1.577  29.845  41.687  1.00 46.51           C  
ATOM   2068  N   LEU A 274       2.241  26.788  39.786  1.00 42.75           N  
ATOM   2069  CA  LEU A 274       3.447  25.972  39.903  1.00 44.35           C  
ATOM   2070  C   LEU A 274       4.154  25.678  38.574  1.00 46.17           C  
ATOM   2071  O   LEU A 274       5.162  24.947  38.538  1.00 46.47           O  
ATOM   2072  CB  LEU A 274       3.110  24.661  40.600  1.00 41.53           C  
ATOM   2073  CG  LEU A 274       2.651  24.815  42.041  1.00 38.61           C  
ATOM   2074  CD1 LEU A 274       2.201  23.460  42.548  1.00 42.31           C  
ATOM   2075  CD2 LEU A 274       3.787  25.374  42.890  1.00 42.23           C  
ATOM   2076  N   SER A 275       3.610  26.204  37.483  1.00 46.96           N  
ATOM   2077  CA  SER A 275       4.227  26.037  36.170  1.00 49.96           C  
ATOM   2078  C   SER A 275       5.168  27.221  35.945  1.00 51.31           C  
ATOM   2079  O   SER A 275       5.992  27.204  35.027  1.00 52.48           O  
ATOM   2080  CB  SER A 275       3.177  26.012  35.050  1.00 48.91           C  
ATOM   2081  OG  SER A 275       2.529  24.759  34.982  1.00 52.33           O  
ATOM   2082  N   SER A 276       5.043  28.256  36.771  1.00 52.78           N  
ATOM   2083  CA  SER A 276       5.923  29.415  36.628  1.00 54.33           C  
ATOM   2084  C   SER A 276       6.525  29.888  37.951  1.00 54.79           C  
ATOM   2085  O   SER A 276       7.226  30.899  37.977  1.00 56.48           O  
ATOM   2086  CB  SER A 276       5.184  30.578  35.966  1.00 54.33           C  
ATOM   2087  OG  SER A 276       4.310  31.210  36.879  1.00 57.18           O  
ATOM   2088  N   SER A 277       6.233  29.167  39.035  1.00 54.41           N  
ATOM   2089  CA  SER A 277       6.748  29.458  40.381  1.00 53.68           C  
ATOM   2090  C   SER A 277       7.006  28.140  41.094  1.00 53.48           C  
ATOM   2091  O   SER A 277       6.469  27.101  40.703  1.00 53.79           O  
ATOM   2092  CB  SER A 277       5.745  30.282  41.185  1.00 56.29           C  
ATOM   2093  OG  SER A 277       5.624  31.585  40.644  1.00 59.46           O  
ATOM   2094  N   THR A 278       7.803  28.172  42.157  1.00 51.59           N  
ATOM   2095  CA  THR A 278       8.149  26.949  42.876  1.00 50.68           C  
ATOM   2096  C   THR A 278       7.263  26.608  44.074  1.00 49.77           C  
ATOM   2097  O   THR A 278       7.428  25.554  44.700  1.00 49.01           O  
ATOM   2098  CB  THR A 278       9.623  27.005  43.348  1.00 48.84           C  
ATOM   2099  OG1 THR A 278       9.889  28.283  43.941  1.00 48.45           O  
ATOM   2100  CG2 THR A 278      10.552  26.806  42.167  1.00 51.47           C  
ATOM   2101  N   GLN A 279       6.329  27.499  44.380  1.00 48.05           N  
ATOM   2102  CA  GLN A 279       5.416  27.309  45.493  1.00 46.95           C  
ATOM   2103  C   GLN A 279       4.137  28.107  45.262  1.00 44.65           C  
ATOM   2104  O   GLN A 279       4.178  29.195  44.681  1.00 42.21           O  
ATOM   2105  CB  GLN A 279       6.067  27.778  46.795  1.00 49.89           C  
ATOM   2106  CG  GLN A 279       5.123  27.787  47.989  1.00 55.44           C  
ATOM   2107  CD  GLN A 279       5.796  28.248  49.271  1.00 58.51           C  
ATOM   2108  OE1 GLN A 279       6.672  27.559  49.817  1.00 60.41           O  
ATOM   2109  NE2 GLN A 279       5.394  29.419  49.759  1.00 59.78           N  
ATOM   2110  N   ALA A 280       3.016  27.558  45.726  1.00 41.50           N  
ATOM   2111  CA  ALA A 280       1.715  28.225  45.610  1.00 42.13           C  
ATOM   2112  C   ALA A 280       1.015  28.224  46.971  1.00 40.22           C  
ATOM   2113  O   ALA A 280       1.081  27.247  47.738  1.00 38.36           O  
ATOM   2114  CB  ALA A 280       0.824  27.519  44.556  1.00 39.49           C  
ATOM   2115  N   SER A 281       0.348  29.332  47.265  1.00 38.88           N  
ATOM   2116  CA  SER A 281      -0.391  29.497  48.508  1.00 39.07           C  
ATOM   2117  C   SER A 281      -1.889  29.524  48.261  1.00 39.71           C  
ATOM   2118  O   SER A 281      -2.362  30.080  47.259  1.00 38.53           O  
ATOM   2119  CB  SER A 281      -0.019  30.809  49.195  1.00 42.06           C  
ATOM   2120  OG  SER A 281       1.332  30.789  49.627  1.00 46.22           O  
ATOM   2121  N   ILE A 282      -2.617  28.958  49.215  1.00 37.36           N  
ATOM   2122  CA  ILE A 282      -4.061  28.875  49.166  1.00 36.05           C  
ATOM   2123  C   ILE A 282      -4.699  29.333  50.473  1.00 34.83           C  
ATOM   2124  O   ILE A 282      -4.370  28.839  51.552  1.00 32.59           O  
ATOM   2125  CB  ILE A 282      -4.509  27.389  48.886  1.00 36.88           C  
ATOM   2126  CG1 ILE A 282      -3.966  26.914  47.533  1.00 38.04           C  
ATOM   2127  CG2 ILE A 282      -6.024  27.274  48.952  1.00 36.48           C  
ATOM   2128  CD1 ILE A 282      -4.348  25.451  47.176  1.00 39.56           C  
ATOM   2129  N   GLU A 283      -5.623  30.285  50.381  1.00 33.18           N  
ATOM   2130  CA  GLU A 283      -6.339  30.733  51.550  1.00 31.83           C  
ATOM   2131  C   GLU A 283      -7.837  30.514  51.327  1.00 34.78           C  
ATOM   2132  O   GLU A 283      -8.465  31.177  50.465  1.00 33.37           O  
ATOM   2133  CB  GLU A 283      -6.035  32.205  51.806  1.00 34.44           C  
ATOM   2134  CG  GLU A 283      -4.763  32.411  52.618  1.00 38.09           C  
ATOM   2135  CD  GLU A 283      -4.316  33.850  52.645  1.00 40.09           C  
ATOM   2136  OE1 GLU A 283      -5.184  34.757  52.601  1.00 40.16           O  
ATOM   2137  OE2 GLU A 283      -3.091  34.063  52.714  1.00 44.13           O  
ATOM   2138  N   ILE A 284      -8.410  29.572  52.069  1.00 32.47           N  
ATOM   2139  CA  ILE A 284      -9.843  29.290  51.953  1.00 31.97           C  
ATOM   2140  C   ILE A 284     -10.496  29.387  53.321  1.00 33.04           C  
ATOM   2141  O   ILE A 284     -10.303  28.522  54.189  1.00 30.82           O  
ATOM   2142  CB  ILE A 284     -10.130  27.870  51.347  1.00 32.47           C  
ATOM   2143  CG1 ILE A 284      -9.453  27.731  49.983  1.00 33.18           C  
ATOM   2144  CG2 ILE A 284     -11.648  27.634  51.251  1.00 32.18           C  
ATOM   2145  CD1 ILE A 284      -9.643  26.363  49.348  1.00 36.11           C  
ATOM   2146  N   ASP A 285     -11.280  30.454  53.516  1.00 29.43           N  
ATOM   2147  CA  ASP A 285     -11.976  30.670  54.771  1.00 29.74           C  
ATOM   2148  C   ASP A 285     -13.159  29.719  54.891  1.00 31.42           C  
ATOM   2149  O   ASP A 285     -13.815  29.450  53.887  1.00 31.26           O  
ATOM   2150  CB  ASP A 285     -12.548  32.102  54.853  1.00 31.90           C  
ATOM   2151  CG  ASP A 285     -11.551  33.090  55.377  1.00 37.30           C  
ATOM   2152  OD1 ASP A 285     -11.947  34.238  55.662  1.00 40.30           O  
ATOM   2153  OD2 ASP A 285     -10.373  32.707  55.507  1.00 35.69           O  
ATOM   2154  N   SER A 286     -13.426  29.259  56.115  1.00 28.25           N  
ATOM   2155  CA  SER A 286     -14.583  28.399  56.434  1.00 30.57           C  
ATOM   2156  C   SER A 286     -14.769  27.304  55.371  1.00 30.98           C  
ATOM   2157  O   SER A 286     -15.859  27.118  54.821  1.00 30.68           O  
ATOM   2158  CB  SER A 286     -15.869  29.285  56.539  1.00 29.81           C  
ATOM   2159  OG  SER A 286     -16.972  28.604  57.139  1.00 32.20           O  
ATOM   2160  N   LEU A 287     -13.712  26.550  55.120  1.00 29.86           N  
ATOM   2161  CA  LEU A 287     -13.779  25.486  54.139  1.00 30.86           C  
ATOM   2162  C   LEU A 287     -14.727  24.351  54.535  1.00 31.32           C  
ATOM   2163  O   LEU A 287     -15.560  23.896  53.724  1.00 28.76           O  
ATOM   2164  CB  LEU A 287     -12.380  24.927  53.873  1.00 30.35           C  
ATOM   2165  CG  LEU A 287     -12.325  23.633  53.021  1.00 29.99           C  
ATOM   2166  CD1 LEU A 287     -12.820  23.876  51.590  1.00 30.47           C  
ATOM   2167  CD2 LEU A 287     -10.878  23.126  53.003  1.00 32.22           C  
ATOM   2168  N   TYR A 288     -14.627  23.923  55.790  1.00 30.56           N  
ATOM   2169  CA  TYR A 288     -15.425  22.820  56.310  1.00 31.94           C  
ATOM   2170  C   TYR A 288     -15.590  23.013  57.804  1.00 34.01           C  
ATOM   2171  O   TYR A 288     -14.592  23.288  58.527  1.00 31.80           O  
ATOM   2172  CB  TYR A 288     -14.693  21.499  56.013  1.00 33.19           C  
ATOM   2173  CG  TYR A 288     -15.446  20.268  56.411  1.00 37.12           C  
ATOM   2174  CD1 TYR A 288     -16.505  19.787  55.639  1.00 38.89           C  
ATOM   2175  CD2 TYR A 288     -15.084  19.556  57.553  1.00 40.03           C  
ATOM   2176  CE1 TYR A 288     -17.181  18.615  55.999  1.00 41.92           C  
ATOM   2177  CE2 TYR A 288     -15.744  18.394  57.917  1.00 41.45           C  
ATOM   2178  CZ  TYR A 288     -16.789  17.925  57.142  1.00 43.15           C  
ATOM   2179  OH  TYR A 288     -17.436  16.775  57.525  1.00 43.29           O  
ATOM   2180  N   GLU A 289     -16.842  22.894  58.262  1.00 32.60           N  
ATOM   2181  CA  GLU A 289     -17.204  23.078  59.667  1.00 36.41           C  
ATOM   2182  C   GLU A 289     -16.637  24.366  60.256  1.00 37.23           C  
ATOM   2183  O   GLU A 289     -16.232  24.388  61.414  1.00 35.67           O  
ATOM   2184  CB  GLU A 289     -16.702  21.915  60.525  1.00 41.41           C  
ATOM   2185  CG  GLU A 289     -16.906  20.572  59.945  1.00 46.69           C  
ATOM   2186  CD  GLU A 289     -18.143  19.897  60.448  1.00 51.84           C  
ATOM   2187  OE1 GLU A 289     -19.187  20.575  60.531  1.00 56.26           O  
ATOM   2188  OE2 GLU A 289     -18.080  18.683  60.748  1.00 52.44           O  
ATOM   2189  N   GLY A 290     -16.602  25.428  59.466  1.00 36.50           N  
ATOM   2190  CA  GLY A 290     -16.113  26.693  59.981  1.00 37.10           C  
ATOM   2191  C   GLY A 290     -14.606  26.822  60.052  1.00 36.84           C  
ATOM   2192  O   GLY A 290     -14.104  27.857  60.450  1.00 39.17           O  
ATOM   2193  N   ILE A 291     -13.883  25.796  59.625  1.00 34.89           N  
ATOM   2194  CA  ILE A 291     -12.424  25.793  59.689  1.00 34.46           C  
ATOM   2195  C   ILE A 291     -11.730  26.432  58.487  1.00 33.90           C  
ATOM   2196  O   ILE A 291     -11.943  26.011  57.339  1.00 31.44           O  
ATOM   2197  CB  ILE A 291     -11.944  24.341  59.858  1.00 32.70           C  
ATOM   2198  CG1 ILE A 291     -12.520  23.782  61.169  1.00 36.60           C  
ATOM   2199  CG2 ILE A 291     -10.421  24.274  59.776  1.00 34.58           C  
ATOM   2200  CD1 ILE A 291     -12.515  22.284  61.267  1.00 36.72           C  
ATOM   2201  N   ASP A 292     -10.900  27.454  58.748  1.00 33.39           N  
ATOM   2202  CA  ASP A 292     -10.173  28.126  57.669  1.00 34.85           C  
ATOM   2203  C   ASP A 292      -9.006  27.241  57.243  1.00 36.09           C  
ATOM   2204  O   ASP A 292      -8.364  26.641  58.088  1.00 36.29           O  
ATOM   2205  CB  ASP A 292      -9.613  29.491  58.115  1.00 35.32           C  
ATOM   2206  CG  ASP A 292     -10.692  30.432  58.601  1.00 38.89           C  
ATOM   2207  OD1 ASP A 292     -11.865  30.316  58.131  1.00 37.47           O  
ATOM   2208  OD2 ASP A 292     -10.369  31.294  59.459  1.00 38.38           O  
ATOM   2209  N   PHE A 293      -8.720  27.187  55.943  1.00 33.98           N  
ATOM   2210  CA  PHE A 293      -7.650  26.352  55.436  1.00 34.41           C  
ATOM   2211  C   PHE A 293      -6.657  27.174  54.640  1.00 35.34           C  
ATOM   2212  O   PHE A 293      -6.843  27.466  53.449  1.00 34.49           O  
ATOM   2213  CB  PHE A 293      -8.243  25.228  54.581  1.00 35.50           C  
ATOM   2214  CG  PHE A 293      -7.274  24.121  54.264  1.00 35.56           C  
ATOM   2215  CD1 PHE A 293      -6.592  23.462  55.282  1.00 38.39           C  
ATOM   2216  CD2 PHE A 293      -7.046  23.745  52.951  1.00 33.98           C  
ATOM   2217  CE1 PHE A 293      -5.683  22.433  54.978  1.00 36.17           C  
ATOM   2218  CE2 PHE A 293      -6.146  22.720  52.634  1.00 38.23           C  
ATOM   2219  CZ  PHE A 293      -5.464  22.068  53.648  1.00 36.73           C  
ATOM   2220  N   TYR A 294      -5.604  27.583  55.339  1.00 34.78           N  
ATOM   2221  CA  TYR A 294      -4.543  28.382  54.768  1.00 34.73           C  
ATOM   2222  C   TYR A 294      -3.364  27.443  54.686  1.00 37.82           C  
ATOM   2223  O   TYR A 294      -2.933  26.890  55.708  1.00 37.20           O  
ATOM   2224  CB  TYR A 294      -4.198  29.541  55.693  1.00 36.75           C  
ATOM   2225  CG  TYR A 294      -5.252  30.626  55.812  1.00 40.50           C  
ATOM   2226  CD1 TYR A 294      -6.595  30.377  55.508  1.00 40.07           C  
ATOM   2227  CD2 TYR A 294      -4.917  31.890  56.295  1.00 42.87           C  
ATOM   2228  CE1 TYR A 294      -7.577  31.352  55.695  1.00 39.14           C  
ATOM   2229  CE2 TYR A 294      -5.906  32.888  56.487  1.00 43.46           C  
ATOM   2230  CZ  TYR A 294      -7.235  32.600  56.191  1.00 44.15           C  
ATOM   2231  OH  TYR A 294      -8.232  33.533  56.462  1.00 43.18           O  
ATOM   2232  N   THR A 295      -2.825  27.273  53.491  1.00 36.66           N  
ATOM   2233  CA  THR A 295      -1.722  26.358  53.332  1.00 39.04           C  
ATOM   2234  C   THR A 295      -0.970  26.708  52.058  1.00 38.00           C  
ATOM   2235  O   THR A 295      -1.252  27.731  51.432  1.00 39.17           O  
ATOM   2236  CB  THR A 295      -2.261  24.896  53.324  1.00 39.23           C  
ATOM   2237  OG1 THR A 295      -1.183  23.983  53.085  1.00 38.71           O  
ATOM   2238  CG2 THR A 295      -3.337  24.714  52.227  1.00 40.69           C  
ATOM   2239  N   SER A 296       0.000  25.878  51.691  1.00 38.50           N  
ATOM   2240  CA  SER A 296       0.803  26.089  50.495  1.00 39.80           C  
ATOM   2241  C   SER A 296       1.396  24.743  50.054  1.00 39.55           C  
ATOM   2242  O   SER A 296       1.391  23.777  50.815  1.00 40.75           O  
ATOM   2243  CB  SER A 296       1.939  27.084  50.783  1.00 42.31           C  
ATOM   2244  OG  SER A 296       2.875  26.507  51.677  1.00 43.74           O  
ATOM   2245  N   ILE A 297       1.888  24.684  48.820  1.00 39.61           N  
ATOM   2246  CA  ILE A 297       2.484  23.456  48.296  1.00 41.75           C  
ATOM   2247  C   ILE A 297       3.602  23.834  47.342  1.00 41.65           C  
ATOM   2248  O   ILE A 297       3.498  24.820  46.625  1.00 41.67           O  
ATOM   2249  CB  ILE A 297       1.410  22.558  47.549  1.00 39.96           C  
ATOM   2250  CG1 ILE A 297       2.086  21.369  46.867  1.00 40.89           C  
ATOM   2251  CG2 ILE A 297       0.655  23.387  46.500  1.00 40.21           C  
ATOM   2252  CD1 ILE A 297       1.102  20.339  46.262  1.00 39.28           C  
ATOM   2253  N   THR A 298       4.693  23.069  47.362  1.00 40.40           N  
ATOM   2254  CA  THR A 298       5.825  23.334  46.480  1.00 40.27           C  
ATOM   2255  C   THR A 298       5.665  22.579  45.167  1.00 39.00           C  
ATOM   2256  O   THR A 298       4.900  21.613  45.067  1.00 39.55           O  
ATOM   2257  CB  THR A 298       7.144  22.814  47.101  1.00 39.79           C  
ATOM   2258  OG1 THR A 298       7.018  21.399  47.311  1.00 40.37           O  
ATOM   2259  CG2 THR A 298       7.415  23.488  48.433  1.00 42.50           C  
ATOM   2260  N   ARG A 299       6.427  23.001  44.170  1.00 41.09           N  
ATOM   2261  CA  ARG A 299       6.436  22.328  42.880  1.00 42.20           C  
ATOM   2262  C   ARG A 299       6.894  20.874  43.122  1.00 42.20           C  
ATOM   2263  O   ARG A 299       6.329  19.896  42.575  1.00 40.17           O  
ATOM   2264  CB  ARG A 299       7.407  23.070  41.965  1.00 44.58           C  
ATOM   2265  CG  ARG A 299       7.467  22.587  40.520  1.00 46.23           C  
ATOM   2266  CD  ARG A 299       7.391  23.780  39.582  1.00 48.76           C  
ATOM   2267  NE  ARG A 299       8.680  24.358  39.269  1.00 51.58           N  
ATOM   2268  CZ  ARG A 299       8.866  25.562  38.740  1.00 52.23           C  
ATOM   2269  NH1 ARG A 299       7.840  26.348  38.467  1.00 54.72           N  
ATOM   2270  NH2 ARG A 299      10.095  25.973  38.453  1.00 54.47           N  
ATOM   2271  N   ALA A 300       7.886  20.734  44.000  1.00 42.58           N  
ATOM   2272  CA  ALA A 300       8.452  19.428  44.336  1.00 41.68           C  
ATOM   2273  C   ALA A 300       7.413  18.422  44.778  1.00 42.32           C  
ATOM   2274  O   ALA A 300       7.367  17.279  44.274  1.00 42.50           O  
ATOM   2275  CB  ALA A 300       9.525  19.581  45.436  1.00 42.38           C  
ATOM   2276  N   ARG A 301       6.574  18.845  45.722  1.00 43.49           N  
ATOM   2277  CA  ARG A 301       5.548  17.982  46.260  1.00 43.63           C  
ATOM   2278  C   ARG A 301       4.535  17.666  45.191  1.00 44.27           C  
ATOM   2279  O   ARG A 301       4.131  16.508  45.053  1.00 46.33           O  
ATOM   2280  CB  ARG A 301       4.890  18.630  47.484  1.00 44.43           C  
ATOM   2281  CG  ARG A 301       3.997  17.696  48.282  1.00 45.22           C  
ATOM   2282  CD  ARG A 301       4.695  16.366  48.587  1.00 52.73           C  
ATOM   2283  NE  ARG A 301       3.815  15.405  49.259  1.00 53.78           N  
ATOM   2284  CZ  ARG A 301       3.996  14.085  49.227  1.00 55.80           C  
ATOM   2285  NH1 ARG A 301       5.023  13.572  48.558  1.00 54.76           N  
ATOM   2286  NH2 ARG A 301       3.149  13.275  49.853  1.00 56.67           N  
ATOM   2287  N   PHE A 302       4.139  18.686  44.426  1.00 45.73           N  
ATOM   2288  CA  PHE A 302       3.170  18.499  43.340  1.00 45.04           C  
ATOM   2289  C   PHE A 302       3.614  17.332  42.434  1.00 44.25           C  
ATOM   2290  O   PHE A 302       2.822  16.441  42.099  1.00 44.65           O  
ATOM   2291  CB  PHE A 302       3.042  19.800  42.525  1.00 45.30           C  
ATOM   2292  CG  PHE A 302       2.117  19.691  41.334  1.00 45.81           C  
ATOM   2293  CD1 PHE A 302       0.824  19.182  41.471  1.00 47.37           C  
ATOM   2294  CD2 PHE A 302       2.544  20.084  40.073  1.00 47.34           C  
ATOM   2295  CE1 PHE A 302      -0.029  19.068  40.342  1.00 47.73           C  
ATOM   2296  CE2 PHE A 302       1.706  19.973  38.953  1.00 45.59           C  
ATOM   2297  CZ  PHE A 302       0.425  19.466  39.090  1.00 45.05           C  
ATOM   2298  N   GLU A 303       4.888  17.338  42.077  1.00 44.40           N  
ATOM   2299  CA  GLU A 303       5.509  16.311  41.236  1.00 45.27           C  
ATOM   2300  C   GLU A 303       5.589  14.927  41.877  1.00 45.19           C  
ATOM   2301  O   GLU A 303       5.490  13.906  41.180  1.00 45.22           O  
ATOM   2302  CB  GLU A 303       6.911  16.760  40.857  1.00 46.90           C  
ATOM   2303  CG  GLU A 303       6.934  18.199  40.385  1.00 48.69           C  
ATOM   2304  CD  GLU A 303       8.315  18.664  40.043  1.00 51.69           C  
ATOM   2305  OE1 GLU A 303       9.277  18.033  40.539  1.00 54.44           O  
ATOM   2306  OE2 GLU A 303       8.447  19.660  39.295  1.00 51.69           O  
ATOM   2307  N   GLU A 304       5.775  14.883  43.198  1.00 44.70           N  
ATOM   2308  CA  GLU A 304       5.852  13.609  43.889  1.00 42.18           C  
ATOM   2309  C   GLU A 304       4.467  12.991  43.922  1.00 42.34           C  
ATOM   2310  O   GLU A 304       4.314  11.781  43.772  1.00 40.85           O  
ATOM   2311  CB  GLU A 304       6.372  13.819  45.317  1.00 46.88           C  
ATOM   2312  CG  GLU A 304       7.826  14.275  45.371  1.00 47.39           C  
ATOM   2313  CD  GLU A 304       8.231  14.829  46.731  1.00 51.21           C  
ATOM   2314  OE1 GLU A 304       7.589  14.463  47.744  1.00 51.36           O  
ATOM   2315  OE2 GLU A 304       9.204  15.628  46.783  1.00 53.32           O  
ATOM   2316  N   LEU A 305       3.444  13.828  44.098  1.00 38.98           N  
ATOM   2317  CA  LEU A 305       2.083  13.315  44.137  1.00 40.72           C  
ATOM   2318  C   LEU A 305       1.657  12.768  42.763  1.00 38.12           C  
ATOM   2319  O   LEU A 305       0.746  11.955  42.685  1.00 41.14           O  
ATOM   2320  CB  LEU A 305       1.113  14.420  44.580  1.00 39.82           C  
ATOM   2321  CG  LEU A 305       1.371  15.205  45.867  1.00 40.55           C  
ATOM   2322  CD1 LEU A 305       0.511  16.471  45.845  1.00 39.49           C  
ATOM   2323  CD2 LEU A 305       1.045  14.379  47.070  1.00 39.48           C  
ATOM   2324  N   ASN A 306       2.309  13.209  41.689  1.00 40.05           N  
ATOM   2325  CA  ASN A 306       1.981  12.747  40.326  1.00 39.79           C  
ATOM   2326  C   ASN A 306       3.111  11.946  39.675  1.00 43.19           C  
ATOM   2327  O   ASN A 306       3.138  11.792  38.440  1.00 43.13           O  
ATOM   2328  CB  ASN A 306       1.656  13.928  39.401  1.00 39.23           C  
ATOM   2329  CG  ASN A 306       0.414  14.666  39.818  1.00 36.54           C  
ATOM   2330  OD1 ASN A 306       0.485  15.723  40.431  1.00 40.46           O  
ATOM   2331  ND2 ASN A 306      -0.739  14.098  39.507  1.00 41.12           N  
ATOM   2332  N   ALA A 307       4.028  11.435  40.498  1.00 42.85           N  
ATOM   2333  CA  ALA A 307       5.181  10.665  40.002  1.00 45.10           C  
ATOM   2334  C   ALA A 307       4.833   9.597  38.972  1.00 44.20           C  
ATOM   2335  O   ALA A 307       5.357   9.613  37.874  1.00 44.61           O  
ATOM   2336  CB  ALA A 307       5.947  10.016  41.194  1.00 43.19           C  
ATOM   2337  N   ASP A 308       3.959   8.659  39.332  1.00 47.06           N  
ATOM   2338  CA  ASP A 308       3.584   7.595  38.401  1.00 48.23           C  
ATOM   2339  C   ASP A 308       2.990   8.152  37.098  1.00 49.29           C  
ATOM   2340  O   ASP A 308       3.382   7.759  35.987  1.00 48.86           O  
ATOM   2341  CB  ASP A 308       2.584   6.653  39.071  1.00 50.08           C  
ATOM   2342  CG  ASP A 308       1.390   7.387  39.622  1.00 52.17           C  
ATOM   2343  OD1 ASP A 308       1.543   8.575  39.971  1.00 52.89           O  
ATOM   2344  OD2 ASP A 308       0.307   6.777  39.721  1.00 54.30           O  
ATOM   2345  N   LEU A 309       2.049   9.079  37.249  1.00 48.54           N  
ATOM   2346  CA  LEU A 309       1.378   9.703  36.113  1.00 48.17           C  
ATOM   2347  C   LEU A 309       2.320  10.405  35.129  1.00 47.41           C  
ATOM   2348  O   LEU A 309       2.269  10.120  33.924  1.00 48.69           O  
ATOM   2349  CB  LEU A 309       0.307  10.673  36.634  1.00 46.76           C  
ATOM   2350  CG  LEU A 309      -0.720  10.012  37.559  1.00 48.59           C  
ATOM   2351  CD1 LEU A 309      -1.783  11.048  37.983  1.00 48.68           C  
ATOM   2352  CD2 LEU A 309      -1.379   8.820  36.846  1.00 46.35           C  
ATOM   2353  N   PHE A 310       3.174  11.306  35.627  1.00 47.45           N  
ATOM   2354  CA  PHE A 310       4.118  12.018  34.781  1.00 47.09           C  
ATOM   2355  C   PHE A 310       5.072  11.034  34.092  1.00 50.72           C  
ATOM   2356  O   PHE A 310       5.322  11.129  32.885  1.00 51.14           O  
ATOM   2357  CB  PHE A 310       4.971  13.007  35.595  1.00 45.54           C  
ATOM   2358  CG  PHE A 310       4.242  14.249  36.056  1.00 46.70           C  
ATOM   2359  CD1 PHE A 310       2.978  14.578  35.566  1.00 46.35           C  
ATOM   2360  CD2 PHE A 310       4.833  15.102  36.990  1.00 47.28           C  
ATOM   2361  CE1 PHE A 310       2.313  15.731  36.001  1.00 46.44           C  
ATOM   2362  CE2 PHE A 310       4.178  16.265  37.435  1.00 49.28           C  
ATOM   2363  CZ  PHE A 310       2.904  16.579  36.933  1.00 46.85           C  
ATOM   2364  N   ARG A 311       5.618  10.102  34.873  1.00 51.26           N  
ATOM   2365  CA  ARG A 311       6.563   9.111  34.349  1.00 52.47           C  
ATOM   2366  C   ARG A 311       5.898   8.270  33.282  1.00 51.91           C  
ATOM   2367  O   ARG A 311       6.469   8.028  32.230  1.00 52.57           O  
ATOM   2368  CB  ARG A 311       7.079   8.232  35.501  1.00 54.19           C  
ATOM   2369  CG  ARG A 311       7.967   7.043  35.115  1.00 55.93           C  
ATOM   2370  CD  ARG A 311       7.155   5.754  34.969  1.00 57.94           C  
ATOM   2371  NE  ARG A 311       7.017   5.399  33.563  1.00 59.43           N  
ATOM   2372  CZ  ARG A 311       8.030   5.032  32.786  1.00 61.40           C  
ATOM   2373  NH1 ARG A 311       9.261   4.953  33.287  1.00 62.22           N  
ATOM   2374  NH2 ARG A 311       7.824   4.795  31.494  1.00 61.90           N  
ATOM   2375  N   GLY A 312       4.671   7.844  33.553  1.00 54.97           N  
ATOM   2376  CA  GLY A 312       3.929   7.037  32.599  1.00 56.31           C  
ATOM   2377  C   GLY A 312       3.837   7.603  31.188  1.00 56.96           C  
ATOM   2378  O   GLY A 312       3.747   6.835  30.230  1.00 58.59           O  
ATOM   2379  N   THR A 313       3.873   8.924  31.034  1.00 57.01           N  
ATOM   2380  CA  THR A 313       3.762   9.503  29.698  1.00 56.08           C  
ATOM   2381  C   THR A 313       4.876   9.029  28.766  1.00 56.91           C  
ATOM   2382  O   THR A 313       4.709   9.023  27.545  1.00 55.55           O  
ATOM   2383  CB  THR A 313       3.731  11.062  29.719  1.00 55.23           C  
ATOM   2384  OG1 THR A 313       4.978  11.584  30.192  1.00 54.91           O  
ATOM   2385  CG2 THR A 313       2.606  11.545  30.613  1.00 54.49           C  
ATOM   2386  N   LEU A 314       6.008   8.614  29.331  1.00 57.22           N  
ATOM   2387  CA  LEU A 314       7.096   8.124  28.487  1.00 56.17           C  
ATOM   2388  C   LEU A 314       6.780   6.741  27.926  1.00 56.39           C  
ATOM   2389  O   LEU A 314       7.347   6.349  26.916  1.00 57.25           O  
ATOM   2390  CB  LEU A 314       8.408   8.085  29.255  1.00 55.93           C  
ATOM   2391  CG  LEU A 314       8.899   9.425  29.799  1.00 56.21           C  
ATOM   2392  CD1 LEU A 314      10.291   9.235  30.357  1.00 55.71           C  
ATOM   2393  CD2 LEU A 314       8.906  10.480  28.720  1.00 54.78           C  
ATOM   2394  N   ASP A 315       5.879   5.998  28.568  1.00 57.75           N  
ATOM   2395  CA  ASP A 315       5.525   4.674  28.049  1.00 58.96           C  
ATOM   2396  C   ASP A 315       5.161   4.864  26.569  1.00 58.89           C  
ATOM   2397  O   ASP A 315       5.818   4.308  25.680  1.00 57.74           O  
ATOM   2398  CB  ASP A 315       4.326   4.048  28.803  1.00 61.04           C  
ATOM   2399  CG  ASP A 315       4.674   3.588  30.226  1.00 64.47           C  
ATOM   2400  OD1 ASP A 315       5.876   3.434  30.532  1.00 65.73           O  
ATOM   2401  OD2 ASP A 315       3.740   3.359  31.036  1.00 64.76           O  
ATOM   2402  N   PRO A 316       4.125   5.685  26.284  1.00 58.09           N  
ATOM   2403  CA  PRO A 316       3.717   5.917  24.893  1.00 56.61           C  
ATOM   2404  C   PRO A 316       4.816   6.466  23.990  1.00 55.23           C  
ATOM   2405  O   PRO A 316       4.833   6.182  22.803  1.00 55.96           O  
ATOM   2406  CB  PRO A 316       2.535   6.881  25.033  1.00 56.43           C  
ATOM   2407  CG  PRO A 316       1.940   6.475  26.371  1.00 57.47           C  
ATOM   2408  CD  PRO A 316       3.203   6.364  27.213  1.00 57.46           C  
ATOM   2409  N   VAL A 317       5.727   7.261  24.531  1.00 54.41           N  
ATOM   2410  CA  VAL A 317       6.789   7.789  23.700  1.00 55.10           C  
ATOM   2411  C   VAL A 317       7.611   6.633  23.126  1.00 57.94           C  
ATOM   2412  O   VAL A 317       7.677   6.433  21.902  1.00 55.62           O  
ATOM   2413  CB  VAL A 317       7.727   8.694  24.495  1.00 54.61           C  
ATOM   2414  CG1 VAL A 317       8.860   9.164  23.611  1.00 54.62           C  
ATOM   2415  CG2 VAL A 317       6.962   9.870  25.057  1.00 55.79           C  
ATOM   2416  N   GLU A 318       8.231   5.855  24.010  1.00 59.58           N  
ATOM   2417  CA  GLU A 318       9.052   4.750  23.538  1.00 61.92           C  
ATOM   2418  C   GLU A 318       8.276   3.808  22.617  1.00 62.26           C  
ATOM   2419  O   GLU A 318       8.822   3.316  21.630  1.00 62.47           O  
ATOM   2420  CB  GLU A 318       9.689   3.996  24.721  1.00 64.52           C  
ATOM   2421  CG  GLU A 318       8.752   3.424  25.772  1.00 67.78           C  
ATOM   2422  CD  GLU A 318       9.524   2.761  26.913  1.00 69.97           C  
ATOM   2423  OE1 GLU A 318      10.325   3.460  27.577  1.00 71.59           O  
ATOM   2424  OE2 GLU A 318       9.338   1.543  27.142  1.00 71.03           O  
ATOM   2425  N   LYS A 319       6.998   3.587  22.902  1.00 62.57           N  
ATOM   2426  CA  LYS A 319       6.209   2.716  22.043  1.00 63.67           C  
ATOM   2427  C   LYS A 319       6.085   3.304  20.630  1.00 64.95           C  
ATOM   2428  O   LYS A 319       6.095   2.569  19.639  1.00 64.13           O  
ATOM   2429  CB  LYS A 319       4.826   2.496  22.637  1.00 63.40           C  
ATOM   2430  CG  LYS A 319       4.015   1.482  21.878  1.00 63.90           C  
ATOM   2431  CD  LYS A 319       2.904   0.939  22.742  1.00 65.05           C  
ATOM   2432  CE  LYS A 319       2.364  -0.350  22.157  1.00 65.52           C  
ATOM   2433  NZ  LYS A 319       1.458  -1.043  23.114  1.00 67.60           N  
ATOM   2434  N   ALA A 320       5.973   4.630  20.546  1.00 66.04           N  
ATOM   2435  CA  ALA A 320       5.862   5.329  19.262  1.00 66.89           C  
ATOM   2436  C   ALA A 320       7.179   5.239  18.473  1.00 67.51           C  
ATOM   2437  O   ALA A 320       7.172   5.103  17.251  1.00 66.51           O  
ATOM   2438  CB  ALA A 320       5.484   6.793  19.490  1.00 66.20           C  
ATOM   2439  N   LEU A 321       8.303   5.341  19.177  1.00 68.50           N  
ATOM   2440  CA  LEU A 321       9.615   5.222  18.548  1.00 69.42           C  
ATOM   2441  C   LEU A 321       9.787   3.751  18.170  1.00 70.27           C  
ATOM   2442  O   LEU A 321      10.501   3.404  17.230  1.00 70.18           O  
ATOM   2443  CB  LEU A 321      10.707   5.620  19.531  1.00 68.36           C  
ATOM   2444  CG  LEU A 321      10.800   7.106  19.839  1.00 68.19           C  
ATOM   2445  CD1 LEU A 321      11.532   7.325  21.146  1.00 68.75           C  
ATOM   2446  CD2 LEU A 321      11.510   7.800  18.699  1.00 68.74           C  
ATOM   2447  N   ARG A 322       9.118   2.890  18.923  1.00 71.34           N  
ATOM   2448  CA  ARG A 322       9.188   1.462  18.673  1.00 72.93           C  
ATOM   2449  C   ARG A 322       8.572   1.156  17.321  1.00 72.98           C  
ATOM   2450  O   ARG A 322       9.249   0.670  16.412  1.00 73.67           O  
ATOM   2451  CB  ARG A 322       8.428   0.692  19.751  1.00 73.56           C  
ATOM   2452  CG  ARG A 322       8.586  -0.817  19.668  1.00 74.91           C  
ATOM   2453  CD  ARG A 322       7.440  -1.508  20.380  1.00 75.91           C  
ATOM   2454  NE  ARG A 322       7.318  -1.072  21.766  1.00 76.81           N  
ATOM   2455  CZ  ARG A 322       6.259  -1.311  22.534  1.00 77.35           C  
ATOM   2456  NH1 ARG A 322       5.219  -1.984  22.049  1.00 77.61           N  
ATOM   2457  NH2 ARG A 322       6.238  -0.876  23.788  1.00 76.72           N  
ATOM   2458  N   ASP A 323       7.282   1.449  17.195  1.00 73.21           N  
ATOM   2459  CA  ASP A 323       6.550   1.186  15.961  1.00 73.17           C  
ATOM   2460  C   ASP A 323       6.963   2.070  14.795  1.00 72.41           C  
ATOM   2461  O   ASP A 323       6.560   1.834  13.663  1.00 72.21           O  
ATOM   2462  CB  ASP A 323       5.050   1.296  16.221  1.00 74.49           C  
ATOM   2463  CG  ASP A 323       4.549   0.213  17.159  1.00 75.23           C  
ATOM   2464  OD1 ASP A 323       4.541  -0.969  16.749  1.00 75.55           O  
ATOM   2465  OD2 ASP A 323       4.177   0.539  18.307  1.00 76.65           O  
ATOM   2466  N   ALA A 324       7.766   3.089  15.074  1.00 72.02           N  
ATOM   2467  CA  ALA A 324       8.265   3.972  14.027  1.00 72.30           C  
ATOM   2468  C   ALA A 324       9.671   3.476  13.712  1.00 72.43           C  
ATOM   2469  O   ALA A 324      10.429   4.127  12.983  1.00 72.31           O  
ATOM   2470  CB  ALA A 324       8.319   5.410  14.517  1.00 72.42           C  
ATOM   2471  N   LYS A 325      10.002   2.321  14.290  1.00 72.30           N  
ATOM   2472  CA  LYS A 325      11.304   1.678  14.126  1.00 72.14           C  
ATOM   2473  C   LYS A 325      12.418   2.712  14.046  1.00 71.78           C  
ATOM   2474  O   LYS A 325      13.335   2.606  13.237  1.00 70.80           O  
ATOM   2475  CB  LYS A 325      11.291   0.785  12.882  1.00 71.96           C  
ATOM   2476  CG  LYS A 325      10.219  -0.295  12.955  1.00 72.93           C  
ATOM   2477  CD  LYS A 325      10.218  -1.214  11.742  1.00 73.48           C  
ATOM   2478  CE  LYS A 325       9.242  -2.372  11.954  1.00 73.81           C  
ATOM   2479  NZ  LYS A 325       9.273  -3.382  10.853  1.00 72.79           N  
ATOM   2480  N   LEU A 326      12.314   3.721  14.905  1.00 71.56           N  
ATOM   2481  CA  LEU A 326      13.296   4.790  14.966  1.00 72.15           C  
ATOM   2482  C   LEU A 326      13.932   4.815  16.330  1.00 72.54           C  
ATOM   2483  O   LEU A 326      13.413   4.245  17.292  1.00 73.13           O  
ATOM   2484  CB  LEU A 326      12.642   6.147  14.726  1.00 72.85           C  
ATOM   2485  CG  LEU A 326      12.272   6.545  13.304  1.00 73.20           C  
ATOM   2486  CD1 LEU A 326      11.622   7.919  13.336  1.00 74.13           C  
ATOM   2487  CD2 LEU A 326      13.523   6.571  12.436  1.00 73.68           C  
ATOM   2488  N   ASP A 327      15.062   5.493  16.414  1.00 72.44           N  
ATOM   2489  CA  ASP A 327      15.751   5.607  17.673  1.00 72.49           C  
ATOM   2490  C   ASP A 327      15.554   7.035  18.133  1.00 71.93           C  
ATOM   2491  O   ASP A 327      15.519   7.951  17.311  1.00 72.16           O  
ATOM   2492  CB  ASP A 327      17.243   5.324  17.505  1.00 72.90           C  
ATOM   2493  CG  ASP A 327      17.972   5.310  18.829  1.00 73.32           C  
ATOM   2494  OD1 ASP A 327      17.730   4.366  19.616  1.00 72.79           O  
ATOM   2495  OD2 ASP A 327      18.765   6.243  19.086  1.00 72.66           O  
ATOM   2496  N   LYS A 328      15.424   7.218  19.442  1.00 70.52           N  
ATOM   2497  CA  LYS A 328      15.235   8.541  20.014  1.00 69.42           C  
ATOM   2498  C   LYS A 328      16.199   9.553  19.396  1.00 68.74           C  
ATOM   2499  O   LYS A 328      15.883  10.742  19.279  1.00 68.14           O  
ATOM   2500  CB  LYS A 328      15.436   8.482  21.525  1.00 70.02           C  
ATOM   2501  N   SER A 329      17.372   9.081  18.985  1.00 67.35           N  
ATOM   2502  CA  SER A 329      18.374   9.969  18.391  1.00 66.66           C  
ATOM   2503  C   SER A 329      18.014  10.451  16.980  1.00 65.63           C  
ATOM   2504  O   SER A 329      18.523  11.480  16.519  1.00 63.73           O  
ATOM   2505  CB  SER A 329      19.738   9.267  18.363  1.00 66.92           C  
ATOM   2506  OG  SER A 329      19.641   7.993  17.756  1.00 67.12           O  
ATOM   2507  N   GLN A 330      17.129   9.709  16.316  1.00 65.56           N  
ATOM   2508  CA  GLN A 330      16.700  10.022  14.950  1.00 66.55           C  
ATOM   2509  C   GLN A 330      15.569  11.048  14.833  1.00 66.49           C  
ATOM   2510  O   GLN A 330      15.195  11.438  13.725  1.00 65.84           O  
ATOM   2511  CB  GLN A 330      16.313   8.726  14.225  1.00 66.77           C  
ATOM   2512  CG  GLN A 330      17.512   7.801  13.976  1.00 68.28           C  
ATOM   2513  CD  GLN A 330      17.110   6.393  13.572  1.00 68.90           C  
ATOM   2514  OE1 GLN A 330      16.433   5.691  14.318  1.00 70.39           O  
ATOM   2515  NE2 GLN A 330      17.529   5.973  12.386  1.00 70.51           N  
ATOM   2516  N   ILE A 331      15.030  11.478  15.974  1.00 66.15           N  
ATOM   2517  CA  ILE A 331      13.964  12.480  16.002  1.00 65.03           C  
ATOM   2518  C   ILE A 331      14.632  13.854  15.871  1.00 64.75           C  
ATOM   2519  O   ILE A 331      15.473  14.214  16.695  1.00 64.64           O  
ATOM   2520  CB  ILE A 331      13.179  12.414  17.334  1.00 64.59           C  
ATOM   2521  CG1 ILE A 331      12.455  11.069  17.458  1.00 64.04           C  
ATOM   2522  CG2 ILE A 331      12.194  13.570  17.417  1.00 64.82           C  
ATOM   2523  CD1 ILE A 331      11.387  10.821  16.400  1.00 64.43           C  
ATOM   2524  N   HIS A 332      14.254  14.613  14.842  1.00 64.75           N  
ATOM   2525  CA  HIS A 332      14.842  15.933  14.572  1.00 65.27           C  
ATOM   2526  C   HIS A 332      14.200  17.113  15.289  1.00 64.55           C  
ATOM   2527  O   HIS A 332      14.877  18.093  15.604  1.00 63.46           O  
ATOM   2528  CB  HIS A 332      14.820  16.212  13.066  1.00 67.56           C  
ATOM   2529  CG  HIS A 332      15.534  15.181  12.256  1.00 69.65           C  
ATOM   2530  ND1 HIS A 332      16.904  15.177  12.095  1.00 70.92           N  
ATOM   2531  CD2 HIS A 332      15.075  14.085  11.606  1.00 69.98           C  
ATOM   2532  CE1 HIS A 332      17.257  14.122  11.382  1.00 71.12           C  
ATOM   2533  NE2 HIS A 332      16.166  13.442  11.074  1.00 70.72           N  
ATOM   2534  N   ASP A 333      12.889  17.037  15.509  1.00 64.16           N  
ATOM   2535  CA  ASP A 333      12.167  18.110  16.197  1.00 62.86           C  
ATOM   2536  C   ASP A 333      11.169  17.546  17.207  1.00 61.51           C  
ATOM   2537  O   ASP A 333      10.596  16.471  17.008  1.00 62.04           O  
ATOM   2538  CB  ASP A 333      11.410  18.997  15.194  1.00 63.79           C  
ATOM   2539  CG  ASP A 333      12.330  19.700  14.208  1.00 64.75           C  
ATOM   2540  OD1 ASP A 333      13.235  20.454  14.639  1.00 65.40           O  
ATOM   2541  OD2 ASP A 333      12.139  19.505  12.991  1.00 65.16           O  
ATOM   2542  N   ILE A 334      10.984  18.266  18.305  1.00 59.48           N  
ATOM   2543  CA  ILE A 334      10.026  17.865  19.328  1.00 57.44           C  
ATOM   2544  C   ILE A 334       9.101  19.053  19.571  1.00 54.97           C  
ATOM   2545  O   ILE A 334       9.540  20.176  19.836  1.00 54.27           O  
ATOM   2546  CB  ILE A 334      10.720  17.428  20.638  1.00 58.28           C  
ATOM   2547  CG1 ILE A 334      11.399  16.069  20.422  1.00 58.11           C  
ATOM   2548  CG2 ILE A 334       9.697  17.291  21.763  1.00 58.82           C  
ATOM   2549  CD1 ILE A 334      12.243  15.617  21.578  1.00 59.35           C  
ATOM   2550  N   VAL A 335       7.809  18.790  19.453  1.00 53.05           N  
ATOM   2551  CA  VAL A 335       6.817  19.831  19.612  1.00 50.48           C  
ATOM   2552  C   VAL A 335       5.856  19.554  20.755  1.00 48.55           C  
ATOM   2553  O   VAL A 335       5.347  18.444  20.895  1.00 47.44           O  
ATOM   2554  CB  VAL A 335       6.021  20.004  18.297  1.00 49.99           C  
ATOM   2555  CG1 VAL A 335       4.924  21.027  18.484  1.00 48.83           C  
ATOM   2556  CG2 VAL A 335       6.965  20.429  17.174  1.00 49.53           C  
ATOM   2557  N   LEU A 336       5.606  20.581  21.562  1.00 48.55           N  
ATOM   2558  CA  LEU A 336       4.691  20.457  22.691  1.00 49.09           C  
ATOM   2559  C   LEU A 336       3.358  21.154  22.439  1.00 49.54           C  
ATOM   2560  O   LEU A 336       3.315  22.363  22.174  1.00 49.81           O  
ATOM   2561  CB  LEU A 336       5.305  21.059  23.950  1.00 48.76           C  
ATOM   2562  CG  LEU A 336       6.617  20.444  24.428  1.00 48.33           C  
ATOM   2563  CD1 LEU A 336       7.188  21.299  25.536  1.00 47.23           C  
ATOM   2564  CD2 LEU A 336       6.361  19.007  24.890  1.00 46.85           C  
ATOM   2565  N   VAL A 337       2.279  20.382  22.523  1.00 47.98           N  
ATOM   2566  CA  VAL A 337       0.931  20.917  22.373  1.00 48.24           C  
ATOM   2567  C   VAL A 337       0.137  20.447  23.607  1.00 46.38           C  
ATOM   2568  O   VAL A 337       0.481  19.441  24.229  1.00 46.76           O  
ATOM   2569  CB  VAL A 337       0.245  20.403  21.085  1.00 47.71           C  
ATOM   2570  CG1 VAL A 337       1.228  20.385  19.935  1.00 49.36           C  
ATOM   2571  CG2 VAL A 337      -0.310  19.064  21.306  1.00 50.37           C  
ATOM   2572  N   GLY A 338      -0.915  21.170  23.972  1.00 44.53           N  
ATOM   2573  CA  GLY A 338      -1.695  20.780  25.132  1.00 41.36           C  
ATOM   2574  C   GLY A 338      -1.239  21.562  26.354  1.00 43.99           C  
ATOM   2575  O   GLY A 338      -0.033  21.730  26.580  1.00 42.88           O  
ATOM   2576  N   GLY A 339      -2.196  22.010  27.165  1.00 42.67           N  
ATOM   2577  CA  GLY A 339      -1.872  22.799  28.340  1.00 42.95           C  
ATOM   2578  C   GLY A 339      -0.926  22.184  29.353  1.00 42.88           C  
ATOM   2579  O   GLY A 339      -0.075  22.883  29.910  1.00 42.93           O  
ATOM   2580  N   SER A 340      -1.070  20.887  29.590  1.00 43.78           N  
ATOM   2581  CA  SER A 340      -0.241  20.186  30.559  1.00 44.37           C  
ATOM   2582  C   SER A 340       1.232  20.146  30.211  1.00 45.90           C  
ATOM   2583  O   SER A 340       2.073  19.862  31.078  1.00 46.96           O  
ATOM   2584  CB  SER A 340      -0.760  18.770  30.760  1.00 43.33           C  
ATOM   2585  OG  SER A 340      -1.991  18.783  31.457  1.00 43.20           O  
ATOM   2586  N   THR A 341       1.560  20.415  28.951  1.00 46.55           N  
ATOM   2587  CA  THR A 341       2.957  20.423  28.548  1.00 46.17           C  
ATOM   2588  C   THR A 341       3.630  21.658  29.135  1.00 47.17           C  
ATOM   2589  O   THR A 341       4.839  21.855  28.992  1.00 47.50           O  
ATOM   2590  CB  THR A 341       3.142  20.411  27.000  1.00 46.43           C  
ATOM   2591  OG1 THR A 341       2.595  21.606  26.425  1.00 48.82           O  
ATOM   2592  CG2 THR A 341       2.474  19.186  26.392  1.00 45.63           C  
ATOM   2593  N   ARG A 342       2.846  22.503  29.793  1.00 47.20           N  
ATOM   2594  CA  ARG A 342       3.409  23.690  30.429  1.00 47.70           C  
ATOM   2595  C   ARG A 342       4.054  23.275  31.749  1.00 47.04           C  
ATOM   2596  O   ARG A 342       4.766  24.051  32.365  1.00 48.27           O  
ATOM   2597  CB  ARG A 342       2.335  24.725  30.747  1.00 49.10           C  
ATOM   2598  CG  ARG A 342       1.805  25.519  29.566  1.00 51.62           C  
ATOM   2599  CD  ARG A 342       0.925  26.657  30.063  1.00 53.76           C  
ATOM   2600  NE  ARG A 342       0.385  27.449  28.967  1.00 56.48           N  
ATOM   2601  CZ  ARG A 342      -0.790  27.227  28.386  1.00 57.43           C  
ATOM   2602  NH1 ARG A 342      -1.568  26.235  28.801  1.00 57.30           N  
ATOM   2603  NH2 ARG A 342      -1.178  27.992  27.373  1.00 57.87           N  
ATOM   2604  N   ILE A 343       3.779  22.058  32.188  1.00 48.35           N  
ATOM   2605  CA  ILE A 343       4.326  21.572  33.444  1.00 49.29           C  
ATOM   2606  C   ILE A 343       5.805  21.263  33.254  1.00 50.33           C  
ATOM   2607  O   ILE A 343       6.166  20.389  32.480  1.00 49.07           O  
ATOM   2608  CB  ILE A 343       3.606  20.299  33.904  1.00 48.16           C  
ATOM   2609  CG1 ILE A 343       2.128  20.594  34.149  1.00 46.98           C  
ATOM   2610  CG2 ILE A 343       4.256  19.770  35.187  1.00 47.62           C  
ATOM   2611  CD1 ILE A 343       1.297  19.358  34.483  1.00 46.33           C  
ATOM   2612  N   PRO A 344       6.682  21.996  33.952  1.00 52.02           N  
ATOM   2613  CA  PRO A 344       8.119  21.728  33.801  1.00 52.44           C  
ATOM   2614  C   PRO A 344       8.578  20.275  34.033  1.00 52.68           C  
ATOM   2615  O   PRO A 344       9.407  19.761  33.292  1.00 52.63           O  
ATOM   2616  CB  PRO A 344       8.779  22.738  34.755  1.00 52.00           C  
ATOM   2617  CG  PRO A 344       7.647  23.294  35.601  1.00 53.65           C  
ATOM   2618  CD  PRO A 344       6.441  23.243  34.696  1.00 51.13           C  
ATOM   2619  N   LYS A 345       8.036  19.588  35.023  1.00 53.44           N  
ATOM   2620  CA  LYS A 345       8.480  18.222  35.228  1.00 55.03           C  
ATOM   2621  C   LYS A 345       8.134  17.368  34.013  1.00 56.23           C  
ATOM   2622  O   LYS A 345       8.720  16.307  33.806  1.00 55.14           O  
ATOM   2623  CB  LYS A 345       7.871  17.626  36.499  1.00 54.84           C  
ATOM   2624  CG  LYS A 345       8.388  16.226  36.864  1.00 56.65           C  
ATOM   2625  CD  LYS A 345       9.927  16.159  36.927  1.00 58.54           C  
ATOM   2626  CE  LYS A 345      10.435  14.978  37.788  1.00 59.34           C  
ATOM   2627  NZ  LYS A 345       9.821  13.657  37.441  1.00 60.51           N  
ATOM   2628  N   ILE A 346       7.190  17.831  33.195  1.00 57.31           N  
ATOM   2629  CA  ILE A 346       6.822  17.067  32.004  1.00 57.69           C  
ATOM   2630  C   ILE A 346       7.856  17.337  30.919  1.00 57.83           C  
ATOM   2631  O   ILE A 346       8.255  16.434  30.178  1.00 57.81           O  
ATOM   2632  CB  ILE A 346       5.424  17.456  31.477  1.00 58.03           C  
ATOM   2633  CG1 ILE A 346       4.341  17.010  32.465  1.00 57.51           C  
ATOM   2634  CG2 ILE A 346       5.179  16.790  30.130  1.00 57.31           C  
ATOM   2635  CD1 ILE A 346       4.128  15.512  32.506  1.00 59.13           C  
ATOM   2636  N   GLN A 347       8.290  18.589  30.851  1.00 57.07           N  
ATOM   2637  CA  GLN A 347       9.274  19.029  29.886  1.00 58.21           C  
ATOM   2638  C   GLN A 347      10.643  18.396  30.135  1.00 59.34           C  
ATOM   2639  O   GLN A 347      11.437  18.246  29.202  1.00 59.58           O  
ATOM   2640  CB  GLN A 347       9.398  20.558  29.939  1.00 58.78           C  
ATOM   2641  CG  GLN A 347       8.286  21.320  29.213  1.00 58.70           C  
ATOM   2642  CD  GLN A 347       8.437  22.830  29.319  1.00 59.02           C  
ATOM   2643  OE1 GLN A 347       9.552  23.354  29.411  1.00 57.89           O  
ATOM   2644  NE2 GLN A 347       7.310  23.542  29.287  1.00 58.84           N  
ATOM   2645  N   LYS A 348      10.920  18.044  31.393  1.00 59.36           N  
ATOM   2646  CA  LYS A 348      12.196  17.443  31.768  1.00 59.03           C  
ATOM   2647  C   LYS A 348      12.197  15.960  31.431  1.00 59.41           C  
ATOM   2648  O   LYS A 348      13.090  15.474  30.734  1.00 57.99           O  
ATOM   2649  CB  LYS A 348      12.455  17.655  33.253  1.00 60.08           C  
ATOM   2650  N   LEU A 349      11.197  15.237  31.923  1.00 60.38           N  
ATOM   2651  CA  LEU A 349      11.095  13.812  31.627  1.00 62.87           C  
ATOM   2652  C   LEU A 349      11.240  13.622  30.112  1.00 65.02           C  
ATOM   2653  O   LEU A 349      11.770  12.612  29.644  1.00 64.94           O  
ATOM   2654  CB  LEU A 349       9.737  13.255  32.081  1.00 62.92           C  
ATOM   2655  CG  LEU A 349       9.424  13.162  33.579  1.00 63.52           C  
ATOM   2656  CD1 LEU A 349       7.953  12.799  33.791  1.00 63.00           C  
ATOM   2657  CD2 LEU A 349      10.339  12.123  34.222  1.00 63.09           C  
ATOM   2658  N   LEU A 350      10.778  14.608  29.349  1.00 66.88           N  
ATOM   2659  CA  LEU A 350      10.849  14.535  27.894  1.00 69.14           C  
ATOM   2660  C   LEU A 350      12.210  14.943  27.344  1.00 70.18           C  
ATOM   2661  O   LEU A 350      12.923  14.124  26.769  1.00 69.95           O  
ATOM   2662  CB  LEU A 350       9.773  15.420  27.253  1.00 68.10           C  
ATOM   2663  CG  LEU A 350       9.675  15.234  25.740  1.00 67.73           C  
ATOM   2664  CD1 LEU A 350       9.141  13.830  25.458  1.00 68.43           C  
ATOM   2665  CD2 LEU A 350       8.766  16.290  25.127  1.00 68.56           C  
ATOM   2666  N   GLN A 351      12.562  16.212  27.516  1.00 71.35           N  
ATOM   2667  CA  GLN A 351      13.826  16.719  27.014  1.00 72.88           C  
ATOM   2668  C   GLN A 351      15.035  15.849  27.354  1.00 74.35           C  
ATOM   2669  O   GLN A 351      16.017  15.824  26.607  1.00 75.32           O  
ATOM   2670  CB  GLN A 351      14.068  18.124  27.537  1.00 73.13           C  
ATOM   2671  CG  GLN A 351      15.387  18.691  27.092  1.00 74.24           C  
ATOM   2672  CD  GLN A 351      15.640  20.036  27.701  1.00 75.88           C  
ATOM   2673  OE1 GLN A 351      15.605  20.183  28.925  1.00 77.54           O  
ATOM   2674  NE2 GLN A 351      15.895  21.036  26.859  1.00 76.20           N  
ATOM   2675  N   ASP A 352      14.973  15.140  28.473  1.00 74.51           N  
ATOM   2676  CA  ASP A 352      16.084  14.294  28.871  1.00 75.43           C  
ATOM   2677  C   ASP A 352      15.950  12.869  28.365  1.00 75.53           C  
ATOM   2678  O   ASP A 352      16.907  12.094  28.412  1.00 75.49           O  
ATOM   2679  CB  ASP A 352      16.251  14.322  30.391  1.00 76.03           C  
ATOM   2680  CG  ASP A 352      16.640  15.704  30.897  1.00 76.69           C  
ATOM   2681  OD1 ASP A 352      17.420  16.393  30.196  1.00 77.38           O  
ATOM   2682  OD2 ASP A 352      16.179  16.100  31.988  1.00 77.38           O  
ATOM   2683  N   PHE A 353      14.761  12.521  27.884  1.00 75.59           N  
ATOM   2684  CA  PHE A 353      14.545  11.193  27.323  1.00 76.08           C  
ATOM   2685  C   PHE A 353      15.248  11.293  25.980  1.00 76.93           C  
ATOM   2686  O   PHE A 353      15.842  10.331  25.489  1.00 76.98           O  
ATOM   2687  CB  PHE A 353      13.061  10.924  27.100  1.00 75.85           C  
ATOM   2688  CG  PHE A 353      12.770   9.565  26.525  1.00 75.61           C  
ATOM   2689  CD1 PHE A 353      12.448   8.497  27.357  1.00 75.02           C  
ATOM   2690  CD2 PHE A 353      12.813   9.354  25.149  1.00 74.78           C  
ATOM   2691  CE1 PHE A 353      12.167   7.234  26.829  1.00 75.20           C  
ATOM   2692  CE2 PHE A 353      12.536   8.099  24.609  1.00 75.04           C  
ATOM   2693  CZ  PHE A 353      12.210   7.035  25.452  1.00 75.16           C  
ATOM   2694  N   PHE A 354      15.157  12.485  25.397  1.00 77.65           N  
ATOM   2695  CA  PHE A 354      15.797  12.788  24.126  1.00 78.57           C  
ATOM   2696  C   PHE A 354      17.098  13.517  24.448  1.00 78.74           C  
ATOM   2697  O   PHE A 354      17.423  14.557  23.868  1.00 78.80           O  
ATOM   2698  CB  PHE A 354      14.895  13.663  23.239  1.00 78.80           C  
ATOM   2699  CG  PHE A 354      13.740  12.919  22.629  1.00 79.30           C  
ATOM   2700  CD1 PHE A 354      12.567  12.709  23.349  1.00 79.76           C  
ATOM   2701  CD2 PHE A 354      13.834  12.407  21.342  1.00 78.73           C  
ATOM   2702  CE1 PHE A 354      11.502  11.998  22.794  1.00 79.66           C  
ATOM   2703  CE2 PHE A 354      12.778  11.696  20.778  1.00 79.40           C  
ATOM   2704  CZ  PHE A 354      11.609  11.490  21.505  1.00 80.01           C  
ATOM   2705  N   ASN A 355      17.812  12.954  25.417  1.00 78.60           N  
ATOM   2706  CA  ASN A 355      19.103  13.448  25.881  1.00 78.67           C  
ATOM   2707  C   ASN A 355      19.484  14.910  25.590  1.00 77.94           C  
ATOM   2708  O   ASN A 355      20.566  15.182  25.068  1.00 77.72           O  
ATOM   2709  CB  ASN A 355      20.194  12.510  25.351  1.00 79.44           C  
ATOM   2710  CG  ASN A 355      19.872  11.040  25.607  1.00 80.62           C  
ATOM   2711  OD1 ASN A 355      19.854  10.583  26.754  1.00 80.92           O  
ATOM   2712  ND2 ASN A 355      19.602  10.296  24.536  1.00 80.86           N  
ATOM   2713  N   GLY A 356      18.596  15.845  25.920  1.00 76.89           N  
ATOM   2714  CA  GLY A 356      18.917  17.252  25.745  1.00 76.50           C  
ATOM   2715  C   GLY A 356      18.401  18.073  24.577  1.00 76.26           C  
ATOM   2716  O   GLY A 356      18.600  19.292  24.568  1.00 76.10           O  
ATOM   2717  N   LYS A 357      17.753  17.446  23.599  1.00 75.88           N  
ATOM   2718  CA  LYS A 357      17.240  18.185  22.440  1.00 75.99           C  
ATOM   2719  C   LYS A 357      16.266  19.283  22.854  1.00 75.57           C  
ATOM   2720  O   LYS A 357      15.342  19.035  23.623  1.00 76.72           O  
ATOM   2721  CB  LYS A 357      16.555  17.232  21.470  1.00 75.25           C  
ATOM   2722  N   GLU A 358      16.473  20.497  22.353  1.00 74.93           N  
ATOM   2723  CA  GLU A 358      15.577  21.601  22.689  1.00 74.34           C  
ATOM   2724  C   GLU A 358      14.194  21.292  22.117  1.00 73.03           C  
ATOM   2725  O   GLU A 358      14.080  20.614  21.095  1.00 73.00           O  
ATOM   2726  CB  GLU A 358      16.102  22.916  22.116  1.00 75.28           C  
ATOM   2727  CG  GLU A 358      17.515  23.260  22.573  1.00 77.33           C  
ATOM   2728  CD  GLU A 358      17.649  23.359  24.084  1.00 78.37           C  
ATOM   2729  OE1 GLU A 358      17.112  24.323  24.670  1.00 79.01           O  
ATOM   2730  OE2 GLU A 358      18.293  22.472  24.689  1.00 79.27           O  
ATOM   2731  N   LEU A 359      13.151  21.793  22.776  1.00 70.96           N  
ATOM   2732  CA  LEU A 359      11.772  21.543  22.354  1.00 67.91           C  
ATOM   2733  C   LEU A 359      11.108  22.787  21.773  1.00 65.83           C  
ATOM   2734  O   LEU A 359      11.428  23.911  22.159  1.00 64.99           O  
ATOM   2735  CB  LEU A 359      10.946  21.055  23.551  1.00 68.40           C  
ATOM   2736  CG  LEU A 359      11.557  20.030  24.521  1.00 67.91           C  
ATOM   2737  CD1 LEU A 359      10.679  19.929  25.753  1.00 68.22           C  
ATOM   2738  CD2 LEU A 359      11.702  18.671  23.860  1.00 67.24           C  
ATOM   2739  N   ASN A 360      10.181  22.575  20.842  1.00 63.51           N  
ATOM   2740  CA  ASN A 360       9.440  23.675  20.224  1.00 61.14           C  
ATOM   2741  C   ASN A 360       8.221  23.986  21.087  1.00 60.39           C  
ATOM   2742  O   ASN A 360       7.333  23.152  21.242  1.00 59.40           O  
ATOM   2743  CB  ASN A 360       8.984  23.281  18.819  1.00 59.51           C  
ATOM   2744  CG  ASN A 360      10.123  23.254  17.830  1.00 57.50           C  
ATOM   2745  OD1 ASN A 360      10.614  24.297  17.416  1.00 55.72           O  
ATOM   2746  ND2 ASN A 360      10.557  22.056  17.455  1.00 56.87           N  
ATOM   2747  N   LYS A 361       8.163  25.192  21.633  1.00 60.02           N  
ATOM   2748  CA  LYS A 361       7.046  25.525  22.483  1.00 60.49           C  
ATOM   2749  C   LYS A 361       6.773  27.006  22.637  1.00 60.16           C  
ATOM   2750  O   LYS A 361       6.088  27.408  23.574  1.00 59.73           O  
ATOM   2751  CB  LYS A 361       7.271  24.892  23.850  1.00 61.78           C  
ATOM   2752  CG  LYS A 361       8.592  25.288  24.483  1.00 62.31           C  
ATOM   2753  CD  LYS A 361       9.002  24.306  25.574  1.00 63.03           C  
ATOM   2754  CE  LYS A 361      10.302  24.733  26.235  1.00 63.68           C  
ATOM   2755  NZ  LYS A 361      10.147  26.025  26.965  1.00 64.83           N  
ATOM   2756  N   SER A 362       7.272  27.826  21.720  1.00 60.54           N  
ATOM   2757  CA  SER A 362       7.036  29.263  21.849  1.00 61.12           C  
ATOM   2758  C   SER A 362       5.580  29.609  21.554  1.00 60.63           C  
ATOM   2759  O   SER A 362       5.087  30.668  21.953  1.00 60.92           O  
ATOM   2760  CB  SER A 362       7.962  30.063  20.925  1.00 61.40           C  
ATOM   2761  OG  SER A 362       7.551  29.983  19.573  1.00 64.60           O  
ATOM   2762  N   ILE A 363       4.892  28.714  20.853  1.00 59.32           N  
ATOM   2763  CA  ILE A 363       3.487  28.929  20.526  1.00 58.24           C  
ATOM   2764  C   ILE A 363       2.625  28.359  21.648  1.00 57.05           C  
ATOM   2765  O   ILE A 363       2.879  27.251  22.119  1.00 57.25           O  
ATOM   2766  CB  ILE A 363       3.111  28.219  19.210  1.00 58.29           C  
ATOM   2767  CG1 ILE A 363       3.840  28.884  18.040  1.00 59.43           C  
ATOM   2768  CG2 ILE A 363       1.609  28.257  19.004  1.00 58.60           C  
ATOM   2769  CD1 ILE A 363       3.529  28.267  16.682  1.00 58.17           C  
ATOM   2770  N   ASN A 364       1.626  29.127  22.088  1.00 56.36           N  
ATOM   2771  CA  ASN A 364       0.712  28.688  23.145  1.00 54.73           C  
ATOM   2772  C   ASN A 364       0.260  27.263  22.835  1.00 52.89           C  
ATOM   2773  O   ASN A 364      -0.440  27.027  21.850  1.00 52.44           O  
ATOM   2774  CB  ASN A 364      -0.505  29.612  23.208  1.00 56.24           C  
ATOM   2775  CG  ASN A 364      -1.429  29.291  24.376  1.00 57.96           C  
ATOM   2776  OD1 ASN A 364      -1.748  30.164  25.183  1.00 59.15           O  
ATOM   2777  ND2 ASN A 364      -1.871  28.040  24.465  1.00 60.00           N  
ATOM   2778  N   PRO A 365       0.656  26.294  23.676  1.00 50.24           N  
ATOM   2779  CA  PRO A 365       0.287  24.889  23.467  1.00 49.91           C  
ATOM   2780  C   PRO A 365      -1.195  24.575  23.307  1.00 48.80           C  
ATOM   2781  O   PRO A 365      -1.543  23.585  22.677  1.00 47.42           O  
ATOM   2782  CB  PRO A 365       0.930  24.171  24.657  1.00 48.33           C  
ATOM   2783  CG  PRO A 365       1.073  25.253  25.687  1.00 50.13           C  
ATOM   2784  CD  PRO A 365       1.489  26.444  24.879  1.00 50.36           C  
ATOM   2785  N   ASP A 366      -2.064  25.412  23.868  1.00 49.63           N  
ATOM   2786  CA  ASP A 366      -3.505  25.193  23.745  1.00 50.37           C  
ATOM   2787  C   ASP A 366      -3.966  25.617  22.373  1.00 48.90           C  
ATOM   2788  O   ASP A 366      -5.037  25.217  21.921  1.00 49.36           O  
ATOM   2789  CB  ASP A 366      -4.300  26.044  24.739  1.00 52.82           C  
ATOM   2790  CG  ASP A 366      -4.021  25.689  26.171  1.00 56.76           C  
ATOM   2791  OD1 ASP A 366      -4.276  24.521  26.546  1.00 57.05           O  
ATOM   2792  OD2 ASP A 366      -3.548  26.582  26.917  1.00 57.92           O  
ATOM   2793  N   GLU A 367      -3.155  26.428  21.709  1.00 48.49           N  
ATOM   2794  CA  GLU A 367      -3.545  26.963  20.413  1.00 47.00           C  
ATOM   2795  C   GLU A 367      -2.726  26.530  19.212  1.00 45.05           C  
ATOM   2796  O   GLU A 367      -3.046  26.897  18.088  1.00 42.94           O  
ATOM   2797  CB  GLU A 367      -3.525  28.487  20.496  1.00 48.83           C  
ATOM   2798  CG  GLU A 367      -4.012  29.036  21.821  1.00 50.59           C  
ATOM   2799  CD  GLU A 367      -3.818  30.535  21.923  1.00 54.15           C  
ATOM   2800  OE1 GLU A 367      -2.761  31.023  21.459  1.00 54.82           O  
ATOM   2801  OE2 GLU A 367      -4.712  31.223  22.476  1.00 56.79           O  
ATOM   2802  N   ALA A 368      -1.678  25.748  19.440  1.00 42.82           N  
ATOM   2803  CA  ALA A 368      -0.822  25.327  18.345  1.00 42.20           C  
ATOM   2804  C   ALA A 368      -1.554  24.642  17.207  1.00 41.31           C  
ATOM   2805  O   ALA A 368      -1.306  24.948  16.041  1.00 40.99           O  
ATOM   2806  CB  ALA A 368       0.260  24.416  18.860  1.00 42.44           C  
ATOM   2807  N   VAL A 369      -2.442  23.711  17.547  1.00 39.01           N  
ATOM   2808  CA  VAL A 369      -3.158  22.950  16.543  1.00 39.10           C  
ATOM   2809  C   VAL A 369      -4.075  23.843  15.704  1.00 41.40           C  
ATOM   2810  O   VAL A 369      -4.062  23.763  14.473  1.00 40.91           O  
ATOM   2811  CB  VAL A 369      -3.943  21.788  17.206  1.00 37.71           C  
ATOM   2812  CG1 VAL A 369      -4.864  21.102  16.204  1.00 36.11           C  
ATOM   2813  CG2 VAL A 369      -2.950  20.777  17.771  1.00 37.90           C  
ATOM   2814  N   ALA A 370      -4.852  24.702  16.353  1.00 40.75           N  
ATOM   2815  CA  ALA A 370      -5.729  25.594  15.592  1.00 44.50           C  
ATOM   2816  C   ALA A 370      -4.842  26.509  14.746  1.00 45.97           C  
ATOM   2817  O   ALA A 370      -5.140  26.785  13.583  1.00 46.92           O  
ATOM   2818  CB  ALA A 370      -6.587  26.421  16.530  1.00 42.36           C  
ATOM   2819  N   TYR A 371      -3.754  26.981  15.353  1.00 47.24           N  
ATOM   2820  CA  TYR A 371      -2.802  27.848  14.686  1.00 47.81           C  
ATOM   2821  C   TYR A 371      -2.379  27.188  13.372  1.00 48.43           C  
ATOM   2822  O   TYR A 371      -2.544  27.759  12.293  1.00 48.48           O  
ATOM   2823  CB  TYR A 371      -1.596  28.051  15.602  1.00 49.71           C  
ATOM   2824  CG  TYR A 371      -0.557  29.058  15.148  1.00 52.73           C  
ATOM   2825  CD1 TYR A 371      -0.230  30.149  15.956  1.00 53.49           C  
ATOM   2826  CD2 TYR A 371       0.135  28.899  13.946  1.00 53.74           C  
ATOM   2827  CE1 TYR A 371       0.766  31.059  15.588  1.00 57.02           C  
ATOM   2828  CE2 TYR A 371       1.136  29.806  13.562  1.00 56.14           C  
ATOM   2829  CZ  TYR A 371       1.448  30.883  14.393  1.00 57.94           C  
ATOM   2830  OH  TYR A 371       2.458  31.766  14.058  1.00 60.39           O  
ATOM   2831  N   GLY A 372      -1.841  25.976  13.465  1.00 47.65           N  
ATOM   2832  CA  GLY A 372      -1.408  25.278  12.272  1.00 45.88           C  
ATOM   2833  C   GLY A 372      -2.531  25.085  11.277  1.00 46.71           C  
ATOM   2834  O   GLY A 372      -2.309  25.066  10.055  1.00 46.55           O  
ATOM   2835  N   ALA A 373      -3.741  24.931  11.798  1.00 46.23           N  
ATOM   2836  CA  ALA A 373      -4.921  24.729  10.954  1.00 46.96           C  
ATOM   2837  C   ALA A 373      -5.273  26.010  10.195  1.00 46.22           C  
ATOM   2838  O   ALA A 373      -5.773  25.950   9.079  1.00 45.67           O  
ATOM   2839  CB  ALA A 373      -6.122  24.287  11.812  1.00 44.85           C  
ATOM   2840  N   ALA A 374      -5.019  27.157  10.822  1.00 47.14           N  
ATOM   2841  CA  ALA A 374      -5.314  28.453  10.220  1.00 48.46           C  
ATOM   2842  C   ALA A 374      -4.348  28.681   9.057  1.00 50.85           C  
ATOM   2843  O   ALA A 374      -4.738  29.140   7.979  1.00 49.73           O  
ATOM   2844  CB  ALA A 374      -5.169  29.562  11.265  1.00 47.49           C  
ATOM   2845  N   VAL A 375      -3.085  28.343   9.287  1.00 52.13           N  
ATOM   2846  CA  VAL A 375      -2.056  28.471   8.267  1.00 53.19           C  
ATOM   2847  C   VAL A 375      -2.480  27.668   7.042  1.00 53.44           C  
ATOM   2848  O   VAL A 375      -2.463  28.163   5.913  1.00 53.45           O  
ATOM   2849  CB  VAL A 375      -0.716  27.904   8.759  1.00 52.50           C  
ATOM   2850  CG1 VAL A 375       0.228  27.730   7.579  1.00 53.82           C  
ATOM   2851  CG2 VAL A 375      -0.112  28.829   9.811  1.00 53.70           C  
ATOM   2852  N   GLN A 376      -2.854  26.419   7.279  1.00 53.26           N  
ATOM   2853  CA  GLN A 376      -3.265  25.534   6.205  1.00 54.15           C  
ATOM   2854  C   GLN A 376      -4.537  26.038   5.538  1.00 53.63           C  
ATOM   2855  O   GLN A 376      -4.686  25.947   4.333  1.00 54.13           O  
ATOM   2856  CB  GLN A 376      -3.499  24.129   6.757  1.00 54.98           C  
ATOM   2857  CG  GLN A 376      -3.852  23.095   5.712  1.00 58.10           C  
ATOM   2858  CD  GLN A 376      -2.676  22.718   4.829  1.00 60.74           C  
ATOM   2859  OE1 GLN A 376      -2.831  21.967   3.869  1.00 63.48           O  
ATOM   2860  NE2 GLN A 376      -1.491  23.229   5.153  1.00 62.74           N  
ATOM   2861  N   ALA A 377      -5.460  26.563   6.331  1.00 53.86           N  
ATOM   2862  CA  ALA A 377      -6.722  27.060   5.793  1.00 54.18           C  
ATOM   2863  C   ALA A 377      -6.482  28.150   4.749  1.00 54.42           C  
ATOM   2864  O   ALA A 377      -7.100  28.148   3.692  1.00 53.39           O  
ATOM   2865  CB  ALA A 377      -7.580  27.601   6.919  1.00 54.06           C  
ATOM   2866  N   ALA A 378      -5.582  29.075   5.071  1.00 55.13           N  
ATOM   2867  CA  ALA A 378      -5.232  30.188   4.196  1.00 56.56           C  
ATOM   2868  C   ALA A 378      -4.621  29.678   2.894  1.00 57.88           C  
ATOM   2869  O   ALA A 378      -5.022  30.092   1.801  1.00 57.06           O  
ATOM   2870  CB  ALA A 378      -4.247  31.131   4.919  1.00 55.85           C  
ATOM   2871  N   ILE A 379      -3.655  28.773   3.025  1.00 58.92           N  
ATOM   2872  CA  ILE A 379      -2.969  28.192   1.877  1.00 60.55           C  
ATOM   2873  C   ILE A 379      -3.919  27.371   1.010  1.00 60.56           C  
ATOM   2874  O   ILE A 379      -3.676  27.177  -0.179  1.00 60.98           O  
ATOM   2875  CB  ILE A 379      -1.799  27.282   2.339  1.00 61.19           C  
ATOM   2876  CG1 ILE A 379      -0.769  28.108   3.107  1.00 61.65           C  
ATOM   2877  CG2 ILE A 379      -1.130  26.634   1.146  1.00 61.46           C  
ATOM   2878  CD1 ILE A 379       0.391  27.284   3.652  1.00 62.71           C  
ATOM   2879  N   LEU A 380      -5.002  26.890   1.605  1.00 61.33           N  
ATOM   2880  CA  LEU A 380      -5.973  26.080   0.874  1.00 63.52           C  
ATOM   2881  C   LEU A 380      -7.197  26.867   0.443  1.00 65.01           C  
ATOM   2882  O   LEU A 380      -7.901  26.470  -0.483  1.00 64.74           O  
ATOM   2883  CB  LEU A 380      -6.423  24.901   1.733  1.00 63.64           C  
ATOM   2884  CG  LEU A 380      -5.603  23.611   1.673  1.00 64.50           C  
ATOM   2885  CD1 LEU A 380      -4.109  23.924   1.550  1.00 64.51           C  
ATOM   2886  CD2 LEU A 380      -5.908  22.781   2.920  1.00 63.76           C  
ATOM   2887  N   SER A 381      -7.436  27.979   1.131  1.00 67.18           N  
ATOM   2888  CA  SER A 381      -8.582  28.852   0.886  1.00 69.30           C  
ATOM   2889  C   SER A 381      -8.837  29.076  -0.609  1.00 69.90           C  
ATOM   2890  O   SER A 381      -9.902  28.630  -1.092  1.00 70.24           O  
ATOM   2891  CB  SER A 381      -8.349  30.190   1.602  1.00 70.89           C  
ATOM   2892  OG  SER A 381      -9.565  30.844   1.930  1.00 74.08           O  
ATOM   2893  OXT SER A 381      -7.971  29.680  -1.282  1.00 70.13           O  
TER    2894      SER A 381                                                      
MASTER      299    0    1   21   22    0    2    6 4143    2   10   40          
END                                                                             
