# Supplementary material for: Epitope Prediction Based on Random Peptide Library Screening: Benchmark Dataset and Prediction Tools Evaluation
Source: Molecules. 2011 Jun 16;16(6):4971–93. doi: 10.3390/molecules16064971 (PMC6264216; doi:10.3390/molecules16064971)
Supplement: Supplementary file 1 [file molecules-16-04971-s001.zip › supplementary materials/datasets/MS01154/EP01154.txt]

T45 D46 N57 A60 M61 N62 N65 R258 R261 R262 T265 A266 R269 S281 E283 I284 D285 S286 G290 D292 Y294
