# Supplementary material for: Epitope Prediction Based on Random Peptide Library Screening: Benchmark Dataset and Prediction Tools Evaluation
Source: Molecules. 2011 Jun 16;16(6):4971–93. doi: 10.3390/molecules16064971 (PMC6264216; doi:10.3390/molecules16064971)
Supplement: Supplementary file 1 [file molecules-16-04971-s001.zip › supplementary materials/datasets/MS01190/1G1S.pdb]

HEADER    IMMUNE SYSTEM, MEMBRANE PROTEIN         13-OCT-00   1G1S              
TITLE     P-SELECTIN LECTIN/EGF DOMAINS COMPLEXED WITH PSGL-1 PEPTIDE           
COMPND    MOL_ID: 1;                                                            
COMPND   2 MOLECULE: P-SELECTIN;                                                
COMPND   3 CHAIN: A, B;                                                         
COMPND   4 FRAGMENT: LECTIN/EGF DOMAINS;                                        
COMPND   5 SYNONYM: GRANULE MEMBRANE PROTEIN 140, GMP-140, PADGEM,              
COMPND   6 CD62P, LEUKOCYTE-ENDOTHELIAL CELL ADHESION MOLECULE 3,               
COMPND   7 LECAM3;                                                              
COMPND   8 ENGINEERED: YES;                                                     
COMPND   9 MOL_ID: 2;                                                           
COMPND  10 MOLECULE: PSGL-1 PEPTIDE;                                            
COMPND  11 CHAIN: C, D;                                                         
COMPND  12 SYNONYM: PSGL-1;                                                     
COMPND  13 ENGINEERED: YES                                                      
SOURCE    MOL_ID: 1;                                                            
SOURCE   2 ORGANISM_SCIENTIFIC: HOMO SAPIENS;                                   
SOURCE   3 ORGANISM_COMMON: HUMAN;                                              
SOURCE   4 ORGANISM_TAXID: 9606;                                                
SOURCE   5 EXPRESSION_SYSTEM: CRICETULUS GRISEUS;                               
SOURCE   6 EXPRESSION_SYSTEM_COMMON: CHINESE HAMSTER;                           
SOURCE   7 EXPRESSION_SYSTEM_TAXID: 10029;                                      
SOURCE   8 EXPRESSION_SYSTEM_CELL: CHO CELLS;                                   
SOURCE   9 EXPRESSION_SYSTEM_VECTOR_TYPE: PLASMID;                              
SOURCE  10 MOL_ID: 2;                                                           
SOURCE  11 ORGANISM_SCIENTIFIC: HOMO SAPIENS;                                   
SOURCE  12 ORGANISM_COMMON: HUMAN;                                              
SOURCE  13 ORGANISM_TAXID: 9606;                                                
SOURCE  14 EXPRESSION_SYSTEM: CRICETULUS GRISEUS;                               
SOURCE  15 EXPRESSION_SYSTEM_COMMON: CHINESE HAMSTER;                           
SOURCE  16 EXPRESSION_SYSTEM_TAXID: 10029;                                      
SOURCE  17 EXPRESSION_SYSTEM_CELL: CHO CELLS;                                   
SOURCE  18 EXPRESSION_SYSTEM_VECTOR_TYPE: PLASMID                               
KEYWDS    SELECTIN, LECTIN, EGF, SULPHATED, SLEX, IMMUNE SYSTEM,                
KEYWDS   2 MEMBRANE PROTEIN                                                     
EXPDTA    X-RAY DIFFRACTION                                                     
AUTHOR    W.S.SOMERS,R.T.CAMPHAUSEN                                             
REVDAT   3   24-FEB-09 1G1S    1       VERSN                                    
REVDAT   2   01-APR-03 1G1S    1       JRNL                                     
REVDAT   1   13-OCT-01 1G1S    0                                                
JRNL        AUTH   W.S.SOMERS,J.TANG,G.D.SHAW,R.T.CAMPHAUSEN                    
JRNL        TITL   INSIGHTS INTO THE MOLECULAR BASIS OF LEUKOCYTE               
JRNL        TITL 2 TETHERING AND ROLLING REVEALED BY STRUCTURES OF P-           
JRNL        TITL 3 AND E-SELECTIN BOUND TO SLE(X) AND PSGL-1.                   
JRNL        REF    CELL(CAMBRIDGE,MASS.)         V. 103   467 2000              
JRNL        REFN                   ISSN 0092-8674                               
JRNL        PMID   11081633                                                     
JRNL        DOI    10.1016/S0092-8674(00)00138-0                                
REMARK   1                                                                      
REMARK   2                                                                      
REMARK   2 RESOLUTION.    1.90 ANGSTROMS.                                       
REMARK   3                                                                      
REMARK   3 REFINEMENT.                                                          
REMARK   3   PROGRAM     : CNS                                                  
REMARK   3   AUTHORS     : BRUNGER,ADAMS,CLORE,DELANO,GROS,GROSSE-              
REMARK   3               : KUNSTLEVE,JIANG,KUSZEWSKI,NILGES, PANNU,             
REMARK   3               : READ,RICE,SIMONSON,WARREN                            
REMARK   3                                                                      
REMARK   3  REFINEMENT TARGET : ENGH & HUBER                                    
REMARK   3                                                                      
REMARK   3  DATA USED IN REFINEMENT.                                            
REMARK   3   RESOLUTION RANGE HIGH (ANGSTROMS) : 1.90                           
REMARK   3   RESOLUTION RANGE LOW  (ANGSTROMS) : 15.00                          
REMARK   3   DATA CUTOFF            (SIGMA(F)) : 0.000                          
REMARK   3   DATA CUTOFF HIGH         (ABS(F)) : NULL                           
REMARK   3   DATA CUTOFF LOW          (ABS(F)) : NULL                           
REMARK   3   COMPLETENESS (WORKING+TEST)   (%) : NULL                           
REMARK   3   NUMBER OF REFLECTIONS             : 44923                          
REMARK   3                                                                      
REMARK   3  FIT TO DATA USED IN REFINEMENT.                                     
REMARK   3   CROSS-VALIDATION METHOD          : THROUGHOUT                      
REMARK   3   FREE R VALUE TEST SET SELECTION  : RANDOM                          
REMARK   3   R VALUE            (WORKING SET) : 0.204                           
REMARK   3   FREE R VALUE                     : 0.235                           
REMARK   3   FREE R VALUE TEST SET SIZE   (%) : 5.000                           
REMARK   3   FREE R VALUE TEST SET COUNT      : 2246                            
REMARK   3   ESTIMATED ERROR OF FREE R VALUE  : NULL                            
REMARK   3                                                                      
REMARK   3  FIT IN THE HIGHEST RESOLUTION BIN.                                  
REMARK   3   TOTAL NUMBER OF BINS USED           : NULL                         
REMARK   3   BIN RESOLUTION RANGE HIGH       (A) : NULL                         
REMARK   3   BIN RESOLUTION RANGE LOW        (A) : NULL                         
REMARK   3   BIN COMPLETENESS (WORKING+TEST) (%) : NULL                         
REMARK   3   REFLECTIONS IN BIN    (WORKING SET) : NULL                         
REMARK   3   BIN R VALUE           (WORKING SET) : NULL                         
REMARK   3   BIN FREE R VALUE                    : NULL                         
REMARK   3   BIN FREE R VALUE TEST SET SIZE  (%) : NULL                         
REMARK   3   BIN FREE R VALUE TEST SET COUNT     : NULL                         
REMARK   3   ESTIMATED ERROR OF BIN FREE R VALUE : NULL                         
REMARK   3                                                                      
REMARK   3  NUMBER OF NON-HYDROGEN ATOMS USED IN REFINEMENT.                    
REMARK   3   PROTEIN ATOMS            : 2815                                    
REMARK   3   NUCLEIC ACID ATOMS       : 0                                       
REMARK   3   HETEROGEN ATOMS          : 164                                     
REMARK   3   SOLVENT ATOMS            : 280                                     
REMARK   3                                                                      
REMARK   3  B VALUES.                                                           
REMARK   3   FROM WILSON PLOT           (A**2) : 20.00                          
REMARK   3   MEAN B VALUE      (OVERALL, A**2) : NULL                           
REMARK   3   OVERALL ANISOTROPIC B VALUE.                                       
REMARK   3    B11 (A**2) : NULL                                                 
REMARK   3    B22 (A**2) : NULL                                                 
REMARK   3    B33 (A**2) : NULL                                                 
REMARK   3    B12 (A**2) : NULL                                                 
REMARK   3    B13 (A**2) : NULL                                                 
REMARK   3    B23 (A**2) : NULL                                                 
REMARK   3                                                                      
REMARK   3  ESTIMATED COORDINATE ERROR.                                         
REMARK   3   ESD FROM LUZZATI PLOT        (A) : NULL                            
REMARK   3   ESD FROM SIGMAA              (A) : NULL                            
REMARK   3   LOW RESOLUTION CUTOFF        (A) : NULL                            
REMARK   3                                                                      
REMARK   3  CROSS-VALIDATED ESTIMATED COORDINATE ERROR.                         
REMARK   3   ESD FROM C-V LUZZATI PLOT    (A) : NULL                            
REMARK   3   ESD FROM C-V SIGMAA          (A) : NULL                            
REMARK   3                                                                      
REMARK   3  RMS DEVIATIONS FROM IDEAL VALUES.                                   
REMARK   3   BOND LENGTHS                 (A) : 0.010                           
REMARK   3   BOND ANGLES            (DEGREES) : 1.54                            
REMARK   3   DIHEDRAL ANGLES        (DEGREES) : NULL                            
REMARK   3   IMPROPER ANGLES        (DEGREES) : NULL                            
REMARK   3                                                                      
REMARK   3  ISOTROPIC THERMAL MODEL : NULL                                      
REMARK   3                                                                      
REMARK   3  ISOTROPIC THERMAL FACTOR RESTRAINTS.    RMS    SIGMA                
REMARK   3   MAIN-CHAIN BOND              (A**2) : NULL  ; NULL                 
REMARK   3   MAIN-CHAIN ANGLE             (A**2) : NULL  ; NULL                 
REMARK   3   SIDE-CHAIN BOND              (A**2) : NULL  ; NULL                 
REMARK   3   SIDE-CHAIN ANGLE             (A**2) : NULL  ; NULL                 
REMARK   3                                                                      
REMARK   3  BULK SOLVENT MODELING.                                              
REMARK   3   METHOD USED : NULL                                                 
REMARK   3   KSOL        : NULL                                                 
REMARK   3   BSOL        : NULL                                                 
REMARK   3                                                                      
REMARK   3  NCS MODEL : NULL                                                    
REMARK   3                                                                      
REMARK   3  NCS RESTRAINTS.                         RMS   SIGMA/WEIGHT          
REMARK   3   GROUP  1  POSITIONAL            (A) : NULL  ; NULL                 
REMARK   3   GROUP  1  B-FACTOR           (A**2) : NULL  ; NULL                 
REMARK   3                                                                      
REMARK   3  PARAMETER FILE  1  : NULL                                           
REMARK   3  TOPOLOGY FILE  1   : NULL                                           
REMARK   3                                                                      
REMARK   3  OTHER REFINEMENT REMARKS: NULL                                      
REMARK   4                                                                      
REMARK   4 1G1S COMPLIES WITH FORMAT V. 3.15, 01-DEC-08                         
REMARK 100                                                                      
REMARK 100 THIS ENTRY HAS BEEN PROCESSED BY RCSB ON 20-OCT-00.                  
REMARK 100 THE RCSB ID CODE IS RCSB012126.                                      
REMARK 200                                                                      
REMARK 200 EXPERIMENTAL DETAILS                                                 
REMARK 200  EXPERIMENT TYPE                : X-RAY DIFFRACTION                  
REMARK 200  DATE OF DATA COLLECTION        : 01-JAN-97                          
REMARK 200  TEMPERATURE           (KELVIN) : 100                                
REMARK 200  PH                             : 7.0                                
REMARK 200  NUMBER OF CRYSTALS USED        : 1                                  
REMARK 200                                                                      
REMARK 200  SYNCHROTRON              (Y/N) : Y                                  
REMARK 200  RADIATION SOURCE               : NSLS                               
REMARK 200  BEAMLINE                       : X4A                                
REMARK 200  X-RAY GENERATOR MODEL          : NULL                               
REMARK 200  MONOCHROMATIC OR LAUE    (M/L) : M                                  
REMARK 200  WAVELENGTH OR RANGE        (A) : 0.99987                            
REMARK 200  MONOCHROMATOR                  : SYNCHROTRON                        
REMARK 200  OPTICS                         : NULL                               
REMARK 200                                                                      
REMARK 200  DETECTOR TYPE                  : IMAGE PLATE                        
REMARK 200  DETECTOR MANUFACTURER          : RIGAKU RAXIS IV                    
REMARK 200  INTENSITY-INTEGRATION SOFTWARE : DENZO                              
REMARK 200  DATA SCALING SOFTWARE          : SCALEPACK                          
REMARK 200                                                                      
REMARK 200  NUMBER OF UNIQUE REFLECTIONS   : 44923                              
REMARK 200  RESOLUTION RANGE HIGH      (A) : 1.900                              
REMARK 200  RESOLUTION RANGE LOW       (A) : 15.000                             
REMARK 200  REJECTION CRITERIA  (SIGMA(I)) : 3.000                              
REMARK 200                                                                      
REMARK 200 OVERALL.                                                             
REMARK 200  COMPLETENESS FOR RANGE     (%) : 98.5                               
REMARK 200  DATA REDUNDANCY                : 4.630                              
REMARK 200  R MERGE                    (I) : 0.05800                            
REMARK 200  R SYM                      (I) : NULL                               
REMARK 200  <I/SIGMA(I)> FOR THE DATA SET  : 25.5000                            
REMARK 200                                                                      
REMARK 200 IN THE HIGHEST RESOLUTION SHELL.                                     
REMARK 200  HIGHEST RESOLUTION SHELL, RANGE HIGH (A) : 1.90                     
REMARK 200  HIGHEST RESOLUTION SHELL, RANGE LOW  (A) : 1.97                     
REMARK 200  COMPLETENESS FOR SHELL     (%) : 96.6                               
REMARK 200  DATA REDUNDANCY IN SHELL       : 4.63                               
REMARK 200  R MERGE FOR SHELL          (I) : 0.27400                            
REMARK 200  R SYM FOR SHELL            (I) : NULL                               
REMARK 200  <I/SIGMA(I)> FOR SHELL         : 3.700                              
REMARK 200                                                                      
REMARK 200 DIFFRACTION PROTOCOL: SINGLE WAVELENGTH                              
REMARK 200 METHOD USED TO DETERMINE THE STRUCTURE: MIR                          
REMARK 200 SOFTWARE USED: SHARP                                                 
REMARK 200 STARTING MODEL: P-SELECTIN                                           
REMARK 200                                                                      
REMARK 200 REMARK: NULL                                                         
REMARK 280                                                                      
REMARK 280 CRYSTAL                                                              
REMARK 280 SOLVENT CONTENT, VS   (%): 60.96                                     
REMARK 280 MATTHEWS COEFFICIENT, VM (ANGSTROMS**3/DA): 3.15                     
REMARK 280                                                                      
REMARK 280 CRYSTALLIZATION CONDITIONS: 100 MM HEPES, 10 MM TRIS, 150 MN         
REMARK 280  NACL, 4 MM CACL2, 50 MM SRCL2, 5% PEG 6000, 33% MPD, PH 7.0,        
REMARK 280  VAPOR DIFFUSION, HANGING DROP AT 291K                               
REMARK 290                                                                      
REMARK 290 CRYSTALLOGRAPHIC SYMMETRY                                            
REMARK 290 SYMMETRY OPERATORS FOR SPACE GROUP: I 2 2 2                          
REMARK 290                                                                      
REMARK 290      SYMOP   SYMMETRY                                                
REMARK 290     NNNMMM   OPERATOR                                                
REMARK 290       1555   X,Y,Z                                                   
REMARK 290       2555   -X,-Y,Z                                                 
REMARK 290       3555   -X,Y,-Z                                                 
REMARK 290       4555   X,-Y,-Z                                                 
REMARK 290       5555   X+1/2,Y+1/2,Z+1/2                                       
REMARK 290       6555   -X+1/2,-Y+1/2,Z+1/2                                     
REMARK 290       7555   -X+1/2,Y+1/2,-Z+1/2                                     
REMARK 290       8555   X+1/2,-Y+1/2,-Z+1/2                                     
REMARK 290                                                                      
REMARK 290     WHERE NNN -> OPERATOR NUMBER                                     
REMARK 290           MMM -> TRANSLATION VECTOR                                  
REMARK 290                                                                      
REMARK 290 CRYSTALLOGRAPHIC SYMMETRY TRANSFORMATIONS                            
REMARK 290 THE FOLLOWING TRANSFORMATIONS OPERATE ON THE ATOM/HETATM             
REMARK 290 RECORDS IN THIS ENTRY TO PRODUCE CRYSTALLOGRAPHICALLY                
REMARK 290 RELATED MOLECULES.                                                   
REMARK 290   SMTRY1   1  1.000000  0.000000  0.000000        0.00000            
REMARK 290   SMTRY2   1  0.000000  1.000000  0.000000        0.00000            
REMARK 290   SMTRY3   1  0.000000  0.000000  1.000000        0.00000            
REMARK 290   SMTRY1   2 -1.000000  0.000000  0.000000        0.00000            
REMARK 290   SMTRY2   2  0.000000 -1.000000  0.000000        0.00000            
REMARK 290   SMTRY3   2  0.000000  0.000000  1.000000        0.00000            
REMARK 290   SMTRY1   3 -1.000000  0.000000  0.000000        0.00000            
REMARK 290   SMTRY2   3  0.000000  1.000000  0.000000        0.00000            
REMARK 290   SMTRY3   3  0.000000  0.000000 -1.000000        0.00000            
REMARK 290   SMTRY1   4  1.000000  0.000000  0.000000        0.00000            
REMARK 290   SMTRY2   4  0.000000 -1.000000  0.000000        0.00000            
REMARK 290   SMTRY3   4  0.000000  0.000000 -1.000000        0.00000            
REMARK 290   SMTRY1   5  1.000000  0.000000  0.000000       31.72250            
REMARK 290   SMTRY2   5  0.000000  1.000000  0.000000       48.37800            
REMARK 290   SMTRY3   5  0.000000  0.000000  1.000000       93.64450            
REMARK 290   SMTRY1   6 -1.000000  0.000000  0.000000       31.72250            
REMARK 290   SMTRY2   6  0.000000 -1.000000  0.000000       48.37800            
REMARK 290   SMTRY3   6  0.000000  0.000000  1.000000       93.64450            
REMARK 290   SMTRY1   7 -1.000000  0.000000  0.000000       31.72250            
REMARK 290   SMTRY2   7  0.000000  1.000000  0.000000       48.37800            
REMARK 290   SMTRY3   7  0.000000  0.000000 -1.000000       93.64450            
REMARK 290   SMTRY1   8  1.000000  0.000000  0.000000       31.72250            
REMARK 290   SMTRY2   8  0.000000 -1.000000  0.000000       48.37800            
REMARK 290   SMTRY3   8  0.000000  0.000000 -1.000000       93.64450            
REMARK 290                                                                      
REMARK 290 REMARK: NULL                                                         
REMARK 300                                                                      
REMARK 300 BIOMOLECULE: 1                                                       
REMARK 300 SEE REMARK 350 FOR THE AUTHOR PROVIDED AND/OR PROGRAM                
REMARK 300 GENERATED ASSEMBLY INFORMATION FOR THE STRUCTURE IN                  
REMARK 300 THIS ENTRY. THE REMARK MAY ALSO PROVIDE INFORMATION ON               
REMARK 300 BURIED SURFACE AREA.                                                 
REMARK 350                                                                      
REMARK 350 COORDINATES FOR A COMPLETE MULTIMER REPRESENTING THE KNOWN           
REMARK 350 BIOLOGICALLY SIGNIFICANT OLIGOMERIZATION STATE OF THE                
REMARK 350 MOLECULE CAN BE GENERATED BY APPLYING BIOMT TRANSFORMATIONS          
REMARK 350 GIVEN BELOW.  BOTH NON-CRYSTALLOGRAPHIC AND                          
REMARK 350 CRYSTALLOGRAPHIC OPERATIONS ARE GIVEN.                               
REMARK 350                                                                      
REMARK 350 BIOMOLECULE: 1                                                       
REMARK 350 AUTHOR DETERMINED BIOLOGICAL UNIT: TETRAMERIC                        
REMARK 350 APPLY THE FOLLOWING TO CHAINS: A, B, C, D                            
REMARK 350   BIOMT1   1  1.000000  0.000000  0.000000        0.00000            
REMARK 350   BIOMT2   1  0.000000  1.000000  0.000000        0.00000            
REMARK 350   BIOMT3   1  0.000000  0.000000  1.000000        0.00000            
REMARK 465                                                                      
REMARK 465 MISSING RESIDUES                                                     
REMARK 465 THE FOLLOWING RESIDUES WERE NOT LOCATED IN THE                       
REMARK 465 EXPERIMENT. (M=MODEL NUMBER; RES=RESIDUE NAME; C=CHAIN               
REMARK 465 IDENTIFIER; SSSEQ=SEQUENCE NUMBER; I=INSERTION CODE.)                
REMARK 465                                                                      
REMARK 465   M RES C SSSEQI                                                     
REMARK 465     ASP A   159                                                      
REMARK 465     ASP A   160                                                      
REMARK 465     ASP A   161                                                      
REMARK 465     LYS A   162                                                      
REMARK 465     ASP B   158                                                      
REMARK 465     ASP B   159                                                      
REMARK 465     ASP B   160                                                      
REMARK 465     ASP B   161                                                      
REMARK 465     LYS B   162                                                      
REMARK 465     GLN C   601                                                      
REMARK 465     ALA C   602                                                      
REMARK 465     THR C   603                                                      
REMARK 465     GLU C   604                                                      
REMARK 465     TYS C   605                                                      
REMARK 465     PRO C   619                                                      
REMARK 465     ARG C   620                                                      
REMARK 465     PRO C   621                                                      
REMARK 465     MET C   622                                                      
REMARK 465     MET C   623                                                      
REMARK 465     ASP C   624                                                      
REMARK 465     ASP C   625                                                      
REMARK 465     ASP C   626                                                      
REMARK 465     ASP C   627                                                      
REMARK 465     LYS C   628                                                      
REMARK 465     GLN D   601                                                      
REMARK 465     ALA D   602                                                      
REMARK 465     THR D   603                                                      
REMARK 465     GLU D   604                                                      
REMARK 465     PRO D   619                                                      
REMARK 465     ARG D   620                                                      
REMARK 465     PRO D   621                                                      
REMARK 465     MET D   622                                                      
REMARK 465     MET D   623                                                      
REMARK 465     ASP D   624                                                      
REMARK 465     ASP D   625                                                      
REMARK 465     ASP D   626                                                      
REMARK 465     ASP D   627                                                      
REMARK 465     LYS D   628                                                      
REMARK 470                                                                      
REMARK 470 MISSING ATOM                                                         
REMARK 470 THE FOLLOWING RESIDUES HAVE MISSING ATOMS(M=MODEL NUMBER;            
REMARK 470 RES=RESIDUE NAME; C=CHAIN IDENTIFIER; SSEQ=SEQUENCE NUMBER;          
REMARK 470 I=INSERTION CODE):                                                   
REMARK 470   M RES CSSEQI  ATOMS                                                
REMARK 470     LYS A  32    CG   CD   CE   NZ                                   
REMARK 470     ASN A  57    CG   OD1  ND2                                       
REMARK 470     LYS A  58    CG   CD   CE   NZ                                   
REMARK 470     ASN A  71    CG   OD1  ND2                                       
REMARK 470     ASP A 158    CG   OD1  OD2                                       
REMARK 470     ARG B  22    CG   CD   NE   CZ   NH1  NH2                        
REMARK 470     ASN B  57    CG   OD1  ND2                                       
REMARK 470     LYS B  58    CG   CD   CE   NZ                                   
REMARK 470     GLU B  72    CG   CD   OE1  OE2                                  
REMARK 470     MET B 125    CG   SD   CE                                        
REMARK 470     ARG B 157    CG   CD   NE   CZ   NH1  NH2                        
REMARK 470     GLU C 606    CG   CD   OE1  OE2                                  
REMARK 470     TYS D 605    CG   CD1  CD2  CE1  CE2  CZ   OH                    
REMARK 470     TYS D 605    S    O1   O2   O3                                   
REMARK 500                                                                      
REMARK 500 GEOMETRY AND STEREOCHEMISTRY                                         
REMARK 500 SUBTOPIC: CLOSE CONTACTS                                             
REMARK 500                                                                      
REMARK 500 THE FOLLOWING ATOMS THAT ARE RELATED BY CRYSTALLOGRAPHIC             
REMARK 500 SYMMETRY ARE IN CLOSE CONTACT.  AN ATOM LOCATED WITHIN 0.15          
REMARK 500 ANGSTROMS OF A SYMMETRY RELATED ATOM IS ASSUMED TO BE ON A           
REMARK 500 SPECIAL POSITION AND IS, THEREFORE, LISTED IN REMARK 375             
REMARK 500 INSTEAD OF REMARK 500.  ATOMS WITH NON-BLANK ALTERNATE               
REMARK 500 LOCATION INDICATORS ARE NOT INCLUDED IN THE CALCULATIONS.            
REMARK 500                                                                      
REMARK 500 DISTANCE CUTOFF:                                                     
REMARK 500 2.2 ANGSTROMS FOR CONTACTS NOT INVOLVING HYDROGEN ATOMS              
REMARK 500 1.6 ANGSTROMS FOR CONTACTS INVOLVING HYDROGEN ATOMS                  
REMARK 500                                                                      
REMARK 500  ATM1  RES C  SSEQI   ATM2  RES C  SSEQI  SSYMOP   DISTANCE          
REMARK 500   O    HOH B   950     O    HOH B   950     4576     1.88            
REMARK 500                                                                      
REMARK 500 REMARK: NULL                                                         
REMARK 500                                                                      
REMARK 500 GEOMETRY AND STEREOCHEMISTRY                                         
REMARK 500 SUBTOPIC: TORSION ANGLES                                             
REMARK 500                                                                      
REMARK 500 TORSION ANGLES OUTSIDE THE EXPECTED RAMACHANDRAN REGIONS:            
REMARK 500 (M=MODEL NUMBER; RES=RESIDUE NAME; C=CHAIN IDENTIFIER;               
REMARK 500 SSEQ=SEQUENCE NUMBER; I=INSERTION CODE).                             
REMARK 500                                                                      
REMARK 500 STANDARD TABLE:                                                      
REMARK 500 FORMAT:(10X,I3,1X,A3,1X,A1,I4,A1,4X,F7.2,3X,F7.2)                    
REMARK 500                                                                      
REMARK 500 EXPECTED VALUES: GJ KLEYWEGT AND TA JONES (1996). PHI/PSI-           
REMARK 500 CHOLOGY: RAMACHANDRAN REVISITED. STRUCTURE 4, 1395 - 1400            
REMARK 500                                                                      
REMARK 500  M RES CSSEQI        PSI       PHI                                   
REMARK 500    TYR A  23     -137.03   -129.66                                   
REMARK 500    ALA A  28       75.29   -112.92                                   
REMARK 500    ILE A  29       91.88    -41.86                                   
REMARK 500    TYR A  48     -158.45     61.79                                   
REMARK 500    ASN A  57      -92.65     67.21                                   
REMARK 500    ASN A  83       47.43     36.22                                   
REMARK 500    ASN A  86      150.48     80.77                                   
REMARK 500    ALA A 100       56.85   -145.95                                   
REMARK 500    ASN A 139     -139.20   -163.07                                   
REMARK 500    TYR B  23     -137.34   -128.54                                   
REMARK 500    TYR B  48     -160.90     62.87                                   
REMARK 500    ASN B  57     -111.45     72.64                                   
REMARK 500    GLU B  74      132.04    -27.69                                   
REMARK 500    ASN B  75       38.39   -144.65                                   
REMARK 500    ASN B  83       45.82     33.69                                   
REMARK 500    ASN B  86      148.71     77.14                                   
REMARK 500    ALA B 100       59.94   -145.15                                   
REMARK 500    SER B 128       25.35     49.26                                   
REMARK 500    ASN B 139     -150.60   -161.59                                   
REMARK 500                                                                      
REMARK 500 REMARK: NULL                                                         
REMARK 610                                                                      
REMARK 610 MISSING HETEROATOM                                                   
REMARK 610 THE FOLLOWING RESIDUES HAVE MISSING ATOMS (M=MODEL NUMBER;           
REMARK 610 RES=RESIDUE NAME; C=CHAIN IDENTIFIER; SSEQ=SEQUENCE NUMBER;          
REMARK 610 I=INSERTION CODE):                                                   
REMARK 610   M RES C SSEQI                                                      
REMARK 610     NGA C  633                                                       
REMARK 610     NGA D  633                                                       
REMARK 620                                                                      
REMARK 620 METAL COORDINATION                                                   
REMARK 620  (M=MODEL NUMBER; RES=RESIDUE NAME; C=CHAIN IDENTIFIER;              
REMARK 620  SSEQ=SEQUENCE NUMBER; I=INSERTION CODE):                            
REMARK 620                                                                      
REMARK 620 COORDINATION ANGLES FOR:  M RES CSSEQI METAL                         
REMARK 620                              SR A 901  SR                            
REMARK 620 N RES CSSEQI ATOM                                                    
REMARK 620 1 ASP A 106   O                                                      
REMARK 620 2 GLU A  80   OE1 132.1                                              
REMARK 620 3 ASN A 105   OD1  76.5  66.9                                        
REMARK 620 4 ASP A 106   OD1  71.8  74.1  83.3                                  
REMARK 620 5 FUC D 632   O3   71.7 130.6  84.1 143.2                            
REMARK 620 6 FUC D 632   O4  129.8  74.6  81.1 148.5  61.6                      
REMARK 620 7 ASN A  82   OD1 144.6  71.6 136.8  97.0 115.6  76.6                
REMARK 620 8 GLU A  88   OE1  72.6 135.8 149.0  84.7  88.7 121.3  73.1          
REMARK 620 N                    1     2     3     4     5     6     7           
REMARK 620                                                                      
REMARK 620 COORDINATION ANGLES FOR:  M RES CSSEQI METAL                         
REMARK 620                              SR B 902  SR                            
REMARK 620 N RES CSSEQI ATOM                                                    
REMARK 620 1 GLU B  88   OE1                                                    
REMARK 620 2 ASN B 105   OD1 148.8                                              
REMARK 620 3 ASP B 106   O    71.4  77.6                                        
REMARK 620 4 ASP B 106   OD1  84.1  89.2  72.4                                  
REMARK 620 5 FUC C 632   O3   85.3  82.3  71.3 143.7                            
REMARK 620 6 FUC C 632   O4  119.7  78.2 128.8 150.7  61.1                      
REMARK 620 7 GLU B  80   OE1 138.6  67.1 131.5  74.8 131.5  75.9                
REMARK 620 8 ASN B  82   OD1  72.5 138.3 141.9  92.2 117.3  80.6  73.1          
REMARK 620 N                    1     2     3     4     5     6     7           
REMARK 620                                                                      
REMARK 620 COORDINATION ANGLES FOR:  M RES CSSEQI METAL                         
REMARK 620                              NA B 903  NA                            
REMARK 620 N RES CSSEQI ATOM                                                    
REMARK 620 1 HOH B 954   O                                                      
REMARK 620 2 HOH D 202   O    86.7                                              
REMARK 620 3 ASP D 609   OD1 155.4 116.1                                        
REMARK 620 4 HOH D 201   O    86.2 169.3  72.4                                  
REMARK 620 5 ASP D 609   OD2 149.2  77.8  52.2 104.7                            
REMARK 620 6 HOH D 203   O    75.9  84.4 113.5  86.2  76.2                      
REMARK 620 N                    1     2     3     4     5                       
REMARK 620                                                                      
REMARK 620 COORDINATION ANGLES FOR:  M RES CSSEQI METAL                         
REMARK 620                              NA C 904  NA                            
REMARK 620 N RES CSSEQI ATOM                                                    
REMARK 620 1 ASP C 609   OD1                                                    
REMARK 620 2 HOH C 185   O   148.8                                              
REMARK 620 3 HOH C 200   O   118.5  81.9                                        
REMARK 620 4 HOH C  55   O   115.6  86.1  89.2                                  
REMARK 620 5 HOH C 199   O    72.7  87.1  84.9 171.5                            
REMARK 620 6 ASP C 609   OD2  53.9 157.2  84.4  75.6 109.8                      
REMARK 620 7 ASP C 611   OD2  89.0  65.9 147.2  94.7  87.1 128.1                
REMARK 620 N                    1     2     3     4     5     6                 
REMARK 800                                                                      
REMARK 800 SITE                                                                 
REMARK 800 SITE_IDENTIFIER: AC1                                                 
REMARK 800 EVIDENCE_CODE: SOFTWARE                                              
REMARK 800 SITE_DESCRIPTION: BINDING SITE FOR RESIDUE SIA C 629                 
REMARK 800 SITE_IDENTIFIER: AC2                                                 
REMARK 800 EVIDENCE_CODE: SOFTWARE                                              
REMARK 800 SITE_DESCRIPTION: BINDING SITE FOR RESIDUE GAL C 630                 
REMARK 800 SITE_IDENTIFIER: AC3                                                 
REMARK 800 EVIDENCE_CODE: SOFTWARE                                              
REMARK 800 SITE_DESCRIPTION: BINDING SITE FOR RESIDUE NAG C 631                 
REMARK 800 SITE_IDENTIFIER: AC4                                                 
REMARK 800 EVIDENCE_CODE: SOFTWARE                                              
REMARK 800 SITE_DESCRIPTION: BINDING SITE FOR RESIDUE FUC C 632                 
REMARK 800 SITE_IDENTIFIER: AC5                                                 
REMARK 800 EVIDENCE_CODE: SOFTWARE                                              
REMARK 800 SITE_DESCRIPTION: BINDING SITE FOR RESIDUE NGA C 633                 
REMARK 800 SITE_IDENTIFIER: AC6                                                 
REMARK 800 EVIDENCE_CODE: SOFTWARE                                              
REMARK 800 SITE_DESCRIPTION: BINDING SITE FOR RESIDUE GAL C 634                 
REMARK 800 SITE_IDENTIFIER: AC7                                                 
REMARK 800 EVIDENCE_CODE: SOFTWARE                                              
REMARK 800 SITE_DESCRIPTION: BINDING SITE FOR RESIDUE SIA D 629                 
REMARK 800 SITE_IDENTIFIER: AC8                                                 
REMARK 800 EVIDENCE_CODE: SOFTWARE                                              
REMARK 800 SITE_DESCRIPTION: BINDING SITE FOR RESIDUE GAL D 630                 
REMARK 800 SITE_IDENTIFIER: AC9                                                 
REMARK 800 EVIDENCE_CODE: SOFTWARE                                              
REMARK 800 SITE_DESCRIPTION: BINDING SITE FOR RESIDUE NAG D 631                 
REMARK 800 SITE_IDENTIFIER: BC1                                                 
REMARK 800 EVIDENCE_CODE: SOFTWARE                                              
REMARK 800 SITE_DESCRIPTION: BINDING SITE FOR RESIDUE FUC D 632                 
REMARK 800 SITE_IDENTIFIER: BC2                                                 
REMARK 800 EVIDENCE_CODE: SOFTWARE                                              
REMARK 800 SITE_DESCRIPTION: BINDING SITE FOR RESIDUE NGA D 633                 
REMARK 800 SITE_IDENTIFIER: BC3                                                 
REMARK 800 EVIDENCE_CODE: SOFTWARE                                              
REMARK 800 SITE_DESCRIPTION: BINDING SITE FOR RESIDUE GAL D 634                 
REMARK 800 SITE_IDENTIFIER: BC4                                                 
REMARK 800 EVIDENCE_CODE: SOFTWARE                                              
REMARK 800 SITE_DESCRIPTION: BINDING SITE FOR RESIDUE SR A 901                  
REMARK 800 SITE_IDENTIFIER: BC5                                                 
REMARK 800 EVIDENCE_CODE: SOFTWARE                                              
REMARK 800 SITE_DESCRIPTION: BINDING SITE FOR RESIDUE SR B 902                  
REMARK 800 SITE_IDENTIFIER: BC6                                                 
REMARK 800 EVIDENCE_CODE: SOFTWARE                                              
REMARK 800 SITE_DESCRIPTION: BINDING SITE FOR RESIDUE NA B 903                  
REMARK 800 SITE_IDENTIFIER: BC7                                                 
REMARK 800 EVIDENCE_CODE: SOFTWARE                                              
REMARK 800 SITE_DESCRIPTION: BINDING SITE FOR RESIDUE NA C 904                  
REMARK 800 SITE_IDENTIFIER: BC8                                                 
REMARK 800 EVIDENCE_CODE: SOFTWARE                                              
REMARK 800 SITE_DESCRIPTION: BINDING SITE FOR RESIDUE MRD B 805                 
REMARK 800 SITE_IDENTIFIER: BC9                                                 
REMARK 800 EVIDENCE_CODE: SOFTWARE                                              
REMARK 800 SITE_DESCRIPTION: BINDING SITE FOR RESIDUE MRD B 806                 
REMARK 800 SITE_IDENTIFIER: CC1                                                 
REMARK 800 EVIDENCE_CODE: SOFTWARE                                              
REMARK 800 SITE_DESCRIPTION: BINDING SITE FOR RESIDUE MRD A 807                 
REMARK 800 SITE_IDENTIFIER: CC2                                                 
REMARK 800 EVIDENCE_CODE: SOFTWARE                                              
REMARK 800 SITE_DESCRIPTION: BINDING SITE FOR RESIDUE MRD B 808                 
REMARK 800 SITE_IDENTIFIER: CC3                                                 
REMARK 800 EVIDENCE_CODE: SOFTWARE                                              
REMARK 800 SITE_DESCRIPTION: BINDING SITE FOR RESIDUE MRD B 809                 
REMARK 800 SITE_IDENTIFIER: CC4                                                 
REMARK 800 EVIDENCE_CODE: SOFTWARE                                              
REMARK 800 SITE_DESCRIPTION: BINDING SITE FOR RESIDUE MRD B 810                 
REMARK 800 SITE_IDENTIFIER: CC5                                                 
REMARK 800 EVIDENCE_CODE: SOFTWARE                                              
REMARK 800 SITE_DESCRIPTION: BINDING SITE FOR RESIDUE MRD A 811                 
REMARK 900                                                                      
REMARK 900 RELATED ENTRIES                                                      
REMARK 900 RELATED ID: 1G1Q   RELATED DB: PDB                                   
REMARK 900 CRYSTAL STRUCTURE OF P-SELECTIN LECTIN/EGF DOMAINS                   
REMARK 900 RELATED ID: 1G1R   RELATED DB: PDB                                   
REMARK 900 CRYSTAL STRUCTURE OF P-SELECTIN LECTIN/EGF DOMAINS                   
REMARK 900 COMPLEXED WITH SLEX                                                  
REMARK 900 RELATED ID: 1G1T   RELATED DB: PDB                                   
REMARK 900 CRYSTAL STRUCTURE OF E-SELECTIN                                      
DBREF  1G1S A    1   158  UNP    P16109   LEM3_HUMAN      42    199             
DBREF  1G1S B    1   158  UNP    P16109   LEM3_HUMAN      42    199             
DBREF  1G1S C  601   619  UNP    Q14242   SEPL_HUMAN      42     60             
DBREF  1G1S D  601   619  UNP    Q14242   SEPL_HUMAN      42     60             
SEQADV 1G1S ASP A  158  UNP  P16109    GLU   199 CONFLICT                       
SEQADV 1G1S ASP A  159  UNP  P16109              CLONING ARTIFACT               
SEQADV 1G1S ASP A  160  UNP  P16109              CLONING ARTIFACT               
SEQADV 1G1S ASP A  161  UNP  P16109              CLONING ARTIFACT               
SEQADV 1G1S LYS A  162  UNP  P16109              CLONING ARTIFACT               
SEQADV 1G1S ASP B  158  UNP  P16109    GLU   199 CONFLICT                       
SEQADV 1G1S ASP B  159  UNP  P16109              CLONING ARTIFACT               
SEQADV 1G1S ASP B  160  UNP  P16109              CLONING ARTIFACT               
SEQADV 1G1S ASP B  161  UNP  P16109              CLONING ARTIFACT               
SEQADV 1G1S LYS B  162  UNP  P16109              CLONING ARTIFACT               
SEQADV 1G1S TYS C  605  UNP  Q14242    TYR    46 MODIFIED RESIDUE               
SEQADV 1G1S TYS C  607  UNP  Q14242    TYR    48 MODIFIED RESIDUE               
SEQADV 1G1S TYS C  610  UNP  Q14242    TYR    51 MODIFIED RESIDUE               
SEQADV 1G1S ARG C  620  UNP  Q14242              CLONING ARTIFACT               
SEQADV 1G1S PRO C  621  UNP  Q14242              CLONING ARTIFACT               
SEQADV 1G1S MET C  622  UNP  Q14242              CLONING ARTIFACT               
SEQADV 1G1S MET C  623  UNP  Q14242              CLONING ARTIFACT               
SEQADV 1G1S ASP C  624  UNP  Q14242              CLONING ARTIFACT               
SEQADV 1G1S ASP C  625  UNP  Q14242              CLONING ARTIFACT               
SEQADV 1G1S ASP C  626  UNP  Q14242              CLONING ARTIFACT               
SEQADV 1G1S ASP C  627  UNP  Q14242              CLONING ARTIFACT               
SEQADV 1G1S LYS C  628  UNP  Q14242              CLONING ARTIFACT               
SEQADV 1G1S TYS D  605  UNP  Q14242    TYR    46 MODIFIED RESIDUE               
SEQADV 1G1S TYS D  607  UNP  Q14242    TYR    48 MODIFIED RESIDUE               
SEQADV 1G1S TYS D  610  UNP  Q14242    TYR    51 MODIFIED RESIDUE               
SEQADV 1G1S ARG D  620  UNP  Q14242              CLONING ARTIFACT               
SEQADV 1G1S PRO D  621  UNP  Q14242              CLONING ARTIFACT               
SEQADV 1G1S MET D  622  UNP  Q14242              CLONING ARTIFACT               
SEQADV 1G1S MET D  623  UNP  Q14242              CLONING ARTIFACT               
SEQADV 1G1S ASP D  624  UNP  Q14242              CLONING ARTIFACT               
SEQADV 1G1S ASP D  625  UNP  Q14242              CLONING ARTIFACT               
SEQADV 1G1S ASP D  626  UNP  Q14242              CLONING ARTIFACT               
SEQADV 1G1S ASP D  627  UNP  Q14242              CLONING ARTIFACT               
SEQADV 1G1S LYS D  628  UNP  Q14242              CLONING ARTIFACT               
SEQRES   1 A  162  TRP THR TYR HIS TYR SER THR LYS ALA TYR SER TRP ASN          
SEQRES   2 A  162  ILE SER ARG LYS TYR CYS GLN ASN ARG TYR THR ASP LEU          
SEQRES   3 A  162  VAL ALA ILE GLN ASN LYS ASN GLU ILE ASP TYR LEU ASN          
SEQRES   4 A  162  LYS VAL LEU PRO TYR TYR SER SER TYR TYR TRP ILE GLY          
SEQRES   5 A  162  ILE ARG LYS ASN ASN LYS THR TRP THR TRP VAL GLY THR          
SEQRES   6 A  162  LYS LYS ALA LEU THR ASN GLU ALA GLU ASN TRP ALA ASP          
SEQRES   7 A  162  ASN GLU PRO ASN ASN LYS ARG ASN ASN GLU ASP CYS VAL          
SEQRES   8 A  162  GLU ILE TYR ILE LYS SER PRO SER ALA PRO GLY LYS TRP          
SEQRES   9 A  162  ASN ASP GLU HIS CYS LEU LYS LYS LYS HIS ALA LEU CYS          
SEQRES  10 A  162  TYR THR ALA SER CYS GLN ASP MET SER CYS SER LYS GLN          
SEQRES  11 A  162  GLY GLU CYS LEU GLU THR ILE GLY ASN TYR THR CYS SER          
SEQRES  12 A  162  CYS TYR PRO GLY PHE TYR GLY PRO GLU CYS GLU TYR VAL          
SEQRES  13 A  162  ARG ASP ASP ASP ASP LYS                                      
SEQRES   1 B  162  TRP THR TYR HIS TYR SER THR LYS ALA TYR SER TRP ASN          
SEQRES   2 B  162  ILE SER ARG LYS TYR CYS GLN ASN ARG TYR THR ASP LEU          
SEQRES   3 B  162  VAL ALA ILE GLN ASN LYS ASN GLU ILE ASP TYR LEU ASN          
SEQRES   4 B  162  LYS VAL LEU PRO TYR TYR SER SER TYR TYR TRP ILE GLY          
SEQRES   5 B  162  ILE ARG LYS ASN ASN LYS THR TRP THR TRP VAL GLY THR          
SEQRES   6 B  162  LYS LYS ALA LEU THR ASN GLU ALA GLU ASN TRP ALA ASP          
SEQRES   7 B  162  ASN GLU PRO ASN ASN LYS ARG ASN ASN GLU ASP CYS VAL          
SEQRES   8 B  162  GLU ILE TYR ILE LYS SER PRO SER ALA PRO GLY LYS TRP          
SEQRES   9 B  162  ASN ASP GLU HIS CYS LEU LYS LYS LYS HIS ALA LEU CYS          
SEQRES  10 B  162  TYR THR ALA SER CYS GLN ASP MET SER CYS SER LYS GLN          
SEQRES  11 B  162  GLY GLU CYS LEU GLU THR ILE GLY ASN TYR THR CYS SER          
SEQRES  12 B  162  CYS TYR PRO GLY PHE TYR GLY PRO GLU CYS GLU TYR VAL          
SEQRES  13 B  162  ARG ASP ASP ASP ASP LYS                                      
SEQRES   1 C   28  GLN ALA THR GLU TYS GLU TYS LEU ASP TYS ASP PHE LEU          
SEQRES   2 C   28  PRO GLU THR GLU PRO PRO ARG PRO MET MET ASP ASP ASP          
SEQRES   3 C   28  ASP LYS                                                      
SEQRES   1 D   28  GLN ALA THR GLU TYS GLU TYS LEU ASP TYS ASP PHE LEU          
SEQRES   2 D   28  PRO GLU THR GLU PRO PRO ARG PRO MET MET ASP ASP ASP          
SEQRES   3 D   28  ASP LYS                                                      
MODRES 1G1S THR D  616  THR  GLYCOSYLATION SITE                                 
MODRES 1G1S THR C  616  THR  GLYCOSYLATION SITE                                 
MODRES 1G1S TYS C  607  TYR  O-SULFO-L-TYROSINE                                 
MODRES 1G1S TYS C  610  TYR  O-SULFO-L-TYROSINE                                 
MODRES 1G1S TYS D  605  TYR  O-SULFO-L-TYROSINE                                 
MODRES 1G1S TYS D  607  TYR  O-SULFO-L-TYROSINE                                 
MODRES 1G1S TYS D  610  TYR  O-SULFO-L-TYROSINE                                 
HET    TYS  C 607      16                                                       
HET    TYS  C 610      16                                                       
HET    TYS  D 605       5                                                       
HET    TYS  D 607      16                                                       
HET    TYS  D 610      16                                                       
HET    SIA  C 629      20                                                       
HET    GAL  C 630      11                                                       
HET    NAG  C 631      15                                                       
HET    FUC  C 632      10                                                       
HET    NGA  C 633      13                                                       
HET    GAL  C 634      11                                                       
HET    SIA  D 629      20                                                       
HET    GAL  D 630      11                                                       
HET    NAG  D 631      15                                                       
HET    FUC  D 632      10                                                       
HET    NGA  D 633      13                                                       
HET    GAL  D 634      11                                                       
HET     SR  A 901       1                                                       
HET     SR  B 902       1                                                       
HET     NA  B 903       1                                                       
HET     NA  C 904       1                                                       
HET    MRD  B 805       8                                                       
HET    MRD  B 806       8                                                       
HET    MRD  A 807       8                                                       
HET    MRD  B 808       8                                                       
HET    MRD  B 809       8                                                       
HET    MRD  B 810       8                                                       
HET    MRD  A 811       8                                                       
HETNAM     TYS O-SULFO-L-TYROSINE                                               
HETNAM     SIA O-SIALIC ACID                                                    
HETNAM     GAL BETA-D-GALACTOSE                                                 
HETNAM     NAG N-ACETYL-D-GLUCOSAMINE                                           
HETNAM     FUC ALPHA-L-FUCOSE                                                   
HETNAM     NGA N-ACETYL-D-GALACTOSAMINE                                         
HETNAM      SR STRONTIUM ION                                                    
HETNAM      NA SODIUM ION                                                       
HETNAM     MRD (4R)-2-METHYLPENTANE-2,4-DIOL                                    
HETSYN     NAG NAG                                                              
FORMUL   3  TYS    5(C9 H11 N O6 S)                                             
FORMUL   5  SIA    2(C11 H19 N O9)                                              
FORMUL   5  GAL    4(C6 H12 O6)                                                 
FORMUL   5  NAG    2(C8 H15 N O6)                                               
FORMUL   5  FUC    2(C6 H12 O5)                                                 
FORMUL   5  NGA    2(C8 H15 N O6)                                               
FORMUL   7   SR    2(SR 2+)                                                     
FORMUL   9   NA    2(NA 1+)                                                     
FORMUL  11  MRD    7(C6 H14 O2)                                                 
FORMUL  18  HOH   *224(H2 O)                                                    
HELIX    1   1 SER A   11  TYR A   23  1                                  13    
HELIX    2   2 ASN A   31  LEU A   42  1                                  12    
HELIX    3   3 MET A  125  LYS A  129  5                                   5    
HELIX    4   4 SER B   11  TYR B   23  1                                  13    
HELIX    5   5 ASN B   31  LEU B   42  1                                  12    
SHEET    1   A 2 GLY A 131  GLU A 135  0                                        
SHEET    2   A 2 TYR A 140  CYS A 144 -1  O  THR A 141   N  LEU A 134           
SHEET    1   B 2 PHE A 148  TYR A 149  0                                        
SHEET    2   B 2 TYR A 155  VAL A 156 -1  N  TYR A 155   O  TYR A 149           
SHEET    1   C 2 GLY B 131  THR B 136  0                                        
SHEET    2   C 2 ASN B 139  CYS B 144 -1  O  ASN B 139   N  THR B 136           
SHEET    1   D 2 PHE B 148  TYR B 149  0                                        
SHEET    2   D 2 TYR B 155  VAL B 156 -1  N  TYR B 155   O  TYR B 149           
SSBOND   1 CYS A   19    CYS A  117                          1555   1555  2.06  
SSBOND   2 CYS A   90    CYS A  109                          1555   1555  2.04  
SSBOND   3 CYS A  122    CYS A  133                          1555   1555  2.06  
SSBOND   4 CYS A  127    CYS A  142                          1555   1555  2.06  
SSBOND   5 CYS A  144    CYS A  153                          1555   1555  2.09  
SSBOND   6 CYS B   19    CYS B  117                          1555   1555  2.07  
SSBOND   7 CYS B   90    CYS B  109                          1555   1555  2.05  
SSBOND   8 CYS B  122    CYS B  133                          1555   1555  2.05  
SSBOND   9 CYS B  127    CYS B  142                          1555   1555  2.05  
SSBOND  10 CYS B  144    CYS B  153                          1555   1555  2.08  
LINK         O4  NAG D 631                 C1  GAL D 630     1555   1555  1.39  
LINK         O4  NAG C 631                 C1  GAL C 630     1555   1555  1.39  
LINK         O3  NGA D 633                 C1  GAL D 634     1555   1555  1.40  
LINK         C6  NGA D 633                 O1  NAG D 631     1555   1555  1.40  
LINK         O3  NAG D 631                 C1  FUC D 632     1555   1555  1.40  
LINK         C1  GAL C 634                 O3  NGA C 633     1555   1555  1.41  
LINK         C6  NGA C 633                 O1  NAG C 631     1555   1555  1.41  
LINK         O3  NAG C 631                 C1  FUC C 632     1555   1555  1.42  
LINK         OG1 THR D 616                 C1  NGA D 633     1555   1555  1.43  
LINK         C1  NGA C 633                 OG1 THR C 616     1555   1555  1.43  
LINK         C2  SIA C 629                 O3  GAL C 630     1555   1555  1.44  
LINK         C2  SIA D 629                 O3  GAL D 630     1555   1555  1.45  
LINK        SR    SR A 901                 O   ASP A 106     1555   1555  2.54  
LINK        SR    SR A 901                 OE1 GLU A  80     1555   1555  2.85  
LINK        SR    SR A 901                 OD1 ASN A 105     1555   1555  2.54  
LINK        SR    SR A 901                 OD1 ASP A 106     1555   1555  2.33  
LINK        SR    SR A 901                 O3  FUC D 632     1555   1555  2.51  
LINK        SR    SR A 901                 O4  FUC D 632     1555   1555  2.76  
LINK        SR    SR A 901                 OD1 ASN A  82     1555   1555  2.58  
LINK        SR    SR A 901                 OE1 GLU A  88     1555   1555  2.60  
LINK        SR    SR B 902                 OE1 GLU B  88     1555   1555  2.58  
LINK        SR    SR B 902                 OD1 ASN B 105     1555   1555  2.54  
LINK        SR    SR B 902                 O   ASP B 106     1555   1555  2.55  
LINK        SR    SR B 902                 OD1 ASP B 106     1555   1555  2.22  
LINK        SR    SR B 902                 O3  FUC C 632     1555   1555  2.56  
LINK        SR    SR B 902                 O4  FUC C 632     1555   1555  2.73  
LINK        SR    SR B 902                 OE1 GLU B  80     1555   1555  2.65  
LINK        SR    SR B 902                 OD1 ASN B  82     1555   1555  2.60  
LINK        NA    NA B 903                 O   HOH B 954     1555   1555  2.36  
LINK         C   GLU C 606                 N   TYS C 607     1555   1555  1.33  
LINK         C   TYS C 607                 N   LEU C 608     1555   1555  1.33  
LINK         C   ASP C 609                 N   TYS C 610     1555   1555  1.33  
LINK         C   TYS C 610                 N   ASP C 611     1555   1555  1.32  
LINK        NA    NA C 904                 OD1 ASP C 609     1555   1555  2.46  
LINK        NA    NA C 904                 O   HOH C 185     1555   1555  2.41  
LINK        NA    NA C 904                 O   HOH C 200     1555   1555  2.48  
LINK        NA    NA C 904                 O   HOH C  55     1555   1555  2.22  
LINK        NA    NA C 904                 O   HOH C 199     1555   1555  2.18  
LINK        NA    NA C 904                 OD2 ASP C 609     1555   1555  2.39  
LINK         C   TYS D 605                 N   GLU D 606     1555   1555  1.33  
LINK         C   GLU D 606                 N   TYS D 607     1555   1555  1.32  
LINK         C   TYS D 607                 N   LEU D 608     1555   1555  1.33  
LINK         C   ASP D 609                 N   TYS D 610     1555   1555  1.33  
LINK         C   TYS D 610                 N   ASP D 611     1555   1555  1.33  
LINK        NA    NA B 903                 O   HOH D 202     1555   7645  2.19  
LINK        NA    NA B 903                 OD1 ASP D 609     1555   7645  2.54  
LINK        NA    NA B 903                 O   HOH D 201     1555   7645  2.28  
LINK        NA    NA B 903                 OD2 ASP D 609     1555   7645  2.48  
LINK        NA    NA B 903                 O   HOH D 203     1555   7645  2.49  
LINK         OD2 ASP C 611                NA    NA C 904     1555   1555  2.71  
CISPEP   1 GLU A   80    PRO A   81          0         0.05                     
CISPEP   2 GLU B   80    PRO B   81          0        -0.49                     
SITE     1 AC1  4 TYR B  48  SER B  99  HOH C  39  GAL C 630                    
SITE     1 AC2  9 TYR B  48  GLU B  92  TYR B  94  GLU B 107                    
SITE     2 AC2  9 HOH C  51  HOH C 154  SIA C 629  NAG C 631                    
SITE     3 AC2  9 FUC C 632                                                     
SITE     1 AC3  9 LYS B  84  ARG B  85  HOH B 946  HOH C  68                    
SITE     2 AC3  9 HOH C 212  THR C 616  GAL C 630  FUC C 632                    
SITE     3 AC3  9 NGA C 633                                                     
SITE     1 AC4 10 GLU B  80  ASN B  82  GLU B  88  ASN B 105                    
SITE     2 AC4 10 ASP B 106  GLU B 107   SR B 902  HOH C  68                    
SITE     3 AC4 10 GAL C 630  NAG C 631                                          
SITE     1 AC5  5 TYS C 610  THR C 616  GLU C 617  NAG C 631                    
SITE     2 AC5  5 GAL C 634                                                     
SITE     1 AC6  1 NGA C 633                                                     
SITE     1 AC7  7 TYR A  48  SER A  99  HOH A 950  HOH A 963                    
SITE     2 AC7  7 HOH D 117  HOH D 173  GAL D 630                               
SITE     1 AC8  8 GLU A  92  TYR A  94  GLU A 107  HOH D  49                    
SITE     2 AC8  8 HOH D  69  SIA D 629  NAG D 631  FUC D 632                    
SITE     1 AC9  9 ARG A  85  HOH A 927  HOH D  52  HOH D 192                    
SITE     2 AC9  9 HOH D 210  THR D 616  GAL D 630  FUC D 632                    
SITE     3 AC9  9 NGA D 633                                                     
SITE     1 BC1 11 GLU A  80  ASN A  82  GLU A  88  ASN A 105                    
SITE     2 BC1 11 ASP A 106  GLU A 107   SR A 901  HOH D  52                    
SITE     3 BC1 11 HOH D 183  GAL D 630  NAG D 631                               
SITE     1 BC2  6 HOH D 218  TYS D 610  THR D 616  GLU D 617                    
SITE     2 BC2  6 NAG D 631  GAL D 634                                          
SITE     1 BC3  1 NGA D 633                                                     
SITE     1 BC4  6 GLU A  80  ASN A  82  GLU A  88  ASN A 105                    
SITE     2 BC4  6 ASP A 106  FUC D 632                                          
SITE     1 BC5  6 GLU B  80  ASN B  82  GLU B  88  ASN B 105                    
SITE     2 BC5  6 ASP B 106  FUC C 632                                          
SITE     1 BC6  6 HOH B 954  HOH D 201  HOH D 202  HOH D 203                    
SITE     2 BC6  6 ASP D 609  ASP D 611                                          
SITE     1 BC7  6 HOH C  55  HOH C 185  HOH C 199  HOH C 200                    
SITE     2 BC7  6 ASP C 609  ASP C 611                                          
SITE     1 BC8  4 TRP B   1  ALA B  28  GLN B  30  TYR B 118                    
SITE     1 BC9  6 TYR B   3  TYR B  37  VAL B  41  TYR B 149                    
SITE     2 BC9  6 HOH B 909  HOH B 962                                          
SITE     1 CC1  3 ALA A  28  GLU A  34  TYR A 118                               
SITE     1 CC2  7 TRP B   1  GLN B  30  ASN B  31  ASN B  33                    
SITE     2 CC2  7 GLU B  34  ILE B 137  HOH B 955                               
SITE     1 CC3  5 ASP B  36  PRO B 101  GLU B 132  SER B 143                    
SITE     2 CC3  5 CYS B 144                                                     
SITE     1 CC4  6 TYR B  10  ILE B  14  LYS B  17  TYR B  18                    
SITE     2 CC4  6 TYS D 610  GLU D 615                                          
SITE     1 CC5  5 ASN A 139  TYR A 140  PRO A 151  GLU A 152                    
SITE     2 CC5  5 HOH A 960                                                     
CRYST1   63.445   96.756  187.289  90.00  90.00  90.00 I 2 2 2      16          
ORIGX1      1.000000  0.000000  0.000000        0.00000                         
ORIGX2      0.000000  1.000000  0.000000        0.00000                         
ORIGX3      0.000000  0.000000  1.000000        0.00000                         
SCALE1      0.015762  0.000000  0.000000        0.00000                         
SCALE2      0.000000  0.010335  0.000000        0.00000                         
SCALE3      0.000000  0.000000  0.005339        0.00000                         
ATOM      1  N   TRP A   1      44.067  98.845  55.573  1.00 31.63           N  
ATOM      2  CA  TRP A   1      44.023  99.499  54.218  1.00 33.36           C  
ATOM      3  C   TRP A   1      44.511  98.531  53.147  1.00 33.18           C  
ATOM      4  O   TRP A   1      45.609  97.989  53.262  1.00 39.15           O  
ATOM      5  CB  TRP A   1      44.917 100.730  54.203  1.00 34.30           C  
ATOM      6  CG  TRP A   1      44.586 101.692  55.293  1.00 34.49           C  
ATOM      7  CD1 TRP A   1      45.362 102.028  56.364  1.00 35.00           C  
ATOM      8  CD2 TRP A   1      43.370 102.419  55.430  1.00 34.60           C  
ATOM      9  NE1 TRP A   1      44.699 102.927  57.162  1.00 38.35           N  
ATOM     10  CE2 TRP A   1      43.472 103.183  56.611  1.00 36.49           C  
ATOM     11  CE3 TRP A   1      42.197 102.498  54.668  1.00 33.51           C  
ATOM     12  CZ2 TRP A   1      42.442 104.021  57.050  1.00 41.04           C  
ATOM     13  CZ3 TRP A   1      41.175 103.329  55.101  1.00 43.77           C  
ATOM     14  CH2 TRP A   1      41.305 104.079  56.283  1.00 43.40           C  
ATOM     15  N   THR A   2      43.699  98.326  52.113  1.00 31.17           N  
ATOM     16  CA  THR A   2      44.024  97.429  51.006  1.00 31.39           C  
ATOM     17  C   THR A   2      44.351  98.300  49.782  1.00 38.72           C  
ATOM     18  O   THR A   2      43.583  99.194  49.409  1.00 33.89           O  
ATOM     19  CB  THR A   2      42.819  96.529  50.653  1.00 34.25           C  
ATOM     20  OG1 THR A   2      42.403  95.807  51.827  1.00 36.30           O  
ATOM     21  CG2 THR A   2      43.201  95.525  49.554  1.00 38.25           C  
ATOM     22  N   TYR A   3      45.474  98.011  49.148  1.00 34.19           N  
ATOM     23  CA  TYR A   3      45.910  98.786  47.998  1.00 35.08           C  
ATOM     24  C   TYR A   3      45.574  98.103  46.681  1.00 35.82           C  
ATOM     25  O   TYR A   3      45.467  96.877  46.605  1.00 36.33           O  
ATOM     26  CB  TYR A   3      47.412  99.029  48.115  1.00 30.38           C  
ATOM     27  CG  TYR A   3      47.797  99.725  49.401  1.00 33.32           C  
ATOM     28  CD1 TYR A   3      47.527 101.083  49.595  1.00 36.35           C  
ATOM     29  CD2 TYR A   3      48.406  99.022  50.437  1.00 36.07           C  
ATOM     30  CE1 TYR A   3      47.846 101.720  50.792  1.00 37.83           C  
ATOM     31  CE2 TYR A   3      48.736  99.651  51.639  1.00 38.58           C  
ATOM     32  CZ  TYR A   3      48.448 100.996  51.808  1.00 34.51           C  
ATOM     33  OH  TYR A   3      48.742 101.601  52.999  1.00 41.08           O  
ATOM     34  N   HIS A   4      45.401  98.911  45.639  1.00 31.58           N  
ATOM     35  CA  HIS A   4      45.080  98.405  44.314  1.00 33.30           C  
ATOM     36  C   HIS A   4      45.711  99.357  43.301  1.00 32.06           C  
ATOM     37  O   HIS A   4      45.979 100.511  43.616  1.00 33.90           O  
ATOM     38  CB  HIS A   4      43.569  98.409  44.071  1.00 35.66           C  
ATOM     39  CG  HIS A   4      42.782  97.614  45.064  1.00 43.95           C  
ATOM     40  ND1 HIS A   4      42.474  96.284  44.871  1.00 45.26           N  
ATOM     41  CD2 HIS A   4      42.172  97.979  46.219  1.00 48.86           C  
ATOM     42  CE1 HIS A   4      41.697  95.868  45.857  1.00 47.79           C  
ATOM     43  NE2 HIS A   4      41.496  96.877  46.687  1.00 44.06           N  
ATOM     44  N   TYR A   5      45.961  98.879  42.091  1.00 30.19           N  
ATOM     45  CA  TYR A   5      46.531  99.777  41.097  1.00 32.95           C  
ATOM     46  C   TYR A   5      45.960  99.410  39.742  1.00 33.78           C  
ATOM     47  O   TYR A   5      45.506  98.282  39.541  1.00 33.45           O  
ATOM     48  CB  TYR A   5      48.061  99.704  41.116  1.00 31.50           C  
ATOM     49  CG  TYR A   5      48.619  98.350  40.740  1.00 32.17           C  
ATOM     50  CD1 TYR A   5      48.816  97.361  41.707  1.00 36.97           C  
ATOM     51  CD2 TYR A   5      48.917  98.046  39.418  1.00 36.41           C  
ATOM     52  CE1 TYR A   5      49.298  96.089  41.349  1.00 36.10           C  
ATOM     53  CE2 TYR A   5      49.390  96.785  39.055  1.00 38.76           C  
ATOM     54  CZ  TYR A   5      49.574  95.815  40.021  1.00 39.24           C  
ATOM     55  OH  TYR A   5      49.991  94.557  39.646  1.00 43.09           O  
ATOM     56  N   SER A   6      45.932 100.368  38.823  1.00 30.68           N  
ATOM     57  CA  SER A   6      45.383 100.106  37.502  1.00 33.90           C  
ATOM     58  C   SER A   6      46.497  99.528  36.651  1.00 32.99           C  
ATOM     59  O   SER A   6      47.652  99.927  36.785  1.00 34.22           O  
ATOM     60  CB  SER A   6      44.870 101.409  36.866  1.00 30.13           C  
ATOM     61  OG  SER A   6      45.948 102.315  36.631  1.00 31.35           O  
ATOM     62  N   THR A   7      46.153  98.590  35.777  1.00 34.91           N  
ATOM     63  CA  THR A   7      47.157  97.989  34.909  1.00 37.99           C  
ATOM     64  C   THR A   7      47.439  98.891  33.711  1.00 34.88           C  
ATOM     65  O   THR A   7      48.499  98.797  33.107  1.00 38.47           O  
ATOM     66  CB  THR A   7      46.719  96.578  34.426  1.00 42.96           C  
ATOM     67  OG1 THR A   7      45.384  96.641  33.918  1.00 48.67           O  
ATOM     68  CG2 THR A   7      46.764  95.588  35.586  1.00 40.60           C  
ATOM     69  N   LYS A   8      46.501  99.773  33.377  1.00 36.73           N  
ATOM     70  CA  LYS A   8      46.699 100.720  32.268  1.00 38.64           C  
ATOM     71  C   LYS A   8      47.057 102.102  32.842  1.00 39.32           C  
ATOM     72  O   LYS A   8      46.833 102.361  34.031  1.00 38.77           O  
ATOM     73  CB  LYS A   8      45.435 100.797  31.401  1.00 41.30           C  
ATOM     74  CG  LYS A   8      45.169  99.494  30.660  1.00 49.69           C  
ATOM     75  CD  LYS A   8      43.794  99.422  30.011  1.00 57.18           C  
ATOM     76  CE  LYS A   8      43.716 100.213  28.711  1.00 63.09           C  
ATOM     77  NZ  LYS A   8      43.630 101.674  28.932  1.00 63.17           N  
ATOM     78  N   ALA A   9      47.633 102.982  32.025  1.00 33.37           N  
ATOM     79  CA  ALA A   9      48.005 104.308  32.529  1.00 31.56           C  
ATOM     80  C   ALA A   9      47.008 105.375  32.058  1.00 32.61           C  
ATOM     81  O   ALA A   9      46.584 105.363  30.898  1.00 31.83           O  
ATOM     82  CB  ALA A   9      49.409 104.655  32.064  1.00 33.84           C  
ATOM     83  N   TYR A  10      46.643 106.291  32.960  1.00 31.64           N  
ATOM     84  CA  TYR A  10      45.702 107.383  32.655  1.00 27.55           C  
ATOM     85  C   TYR A  10      46.231 108.731  33.163  1.00 29.18           C  
ATOM     86  O   TYR A  10      47.220 108.789  33.901  1.00 26.56           O  
ATOM     87  CB  TYR A  10      44.368 107.145  33.364  1.00 30.29           C  
ATOM     88  CG  TYR A  10      43.824 105.752  33.230  1.00 32.50           C  
ATOM     89  CD1 TYR A  10      43.435 105.248  31.993  1.00 33.43           C  
ATOM     90  CD2 TYR A  10      43.669 104.940  34.352  1.00 36.72           C  
ATOM     91  CE1 TYR A  10      42.900 103.958  31.871  1.00 34.53           C  
ATOM     92  CE2 TYR A  10      43.138 103.658  34.240  1.00 38.59           C  
ATOM     93  CZ  TYR A  10      42.761 103.175  32.999  1.00 38.94           C  
ATOM     94  OH  TYR A  10      42.290 101.886  32.881  1.00 42.65           O  
ATOM     95  N   SER A  11      45.548 109.815  32.783  1.00 28.89           N  
ATOM     96  CA  SER A  11      45.912 111.143  33.270  1.00 28.96           C  
ATOM     97  C   SER A  11      45.626 111.085  34.786  1.00 25.37           C  
ATOM     98  O   SER A  11      44.991 110.161  35.254  1.00 28.86           O  
ATOM     99  CB  SER A  11      44.991 112.210  32.664  1.00 32.04           C  
ATOM    100  OG  SER A  11      43.676 112.006  33.160  1.00 28.45           O  
ATOM    101  N   TRP A  12      46.081 112.076  35.543  1.00 24.70           N  
ATOM    102  CA  TRP A  12      45.838 112.090  36.981  1.00 28.72           C  
ATOM    103  C   TRP A  12      44.329 112.113  37.275  1.00 29.69           C  
ATOM    104  O   TRP A  12      43.853 111.387  38.136  1.00 26.76           O  
ATOM    105  CB  TRP A  12      46.497 113.323  37.629  1.00 27.19           C  
ATOM    106  CG  TRP A  12      46.433 113.334  39.142  1.00 28.63           C  
ATOM    107  CD1 TRP A  12      47.377 112.843  40.022  1.00 29.98           C  
ATOM    108  CD2 TRP A  12      45.384 113.879  39.950  1.00 30.67           C  
ATOM    109  NE1 TRP A  12      46.978 113.059  41.317  1.00 28.73           N  
ATOM    110  CE2 TRP A  12      45.755 113.689  41.304  1.00 32.78           C  
ATOM    111  CE3 TRP A  12      44.161 114.515  39.660  1.00 29.19           C  
ATOM    112  CZ2 TRP A  12      44.945 114.106  42.371  1.00 30.43           C  
ATOM    113  CZ3 TRP A  12      43.352 114.937  40.730  1.00 31.03           C  
ATOM    114  CH2 TRP A  12      43.747 114.730  42.060  1.00 33.62           C  
ATOM    115  N   ASN A  13      43.584 112.962  36.563  1.00 28.91           N  
ATOM    116  CA  ASN A  13      42.148 113.060  36.781  1.00 31.99           C  
ATOM    117  C   ASN A  13      41.414 111.728  36.555  1.00 30.03           C  
ATOM    118  O   ASN A  13      40.597 111.329  37.378  1.00 30.76           O  
ATOM    119  CB  ASN A  13      41.543 114.170  35.888  1.00 35.28           C  
ATOM    120  CG  ASN A  13      41.846 115.583  36.405  1.00 42.03           C  
ATOM    121  OD1 ASN A  13      41.850 115.829  37.611  1.00 41.76           O  
ATOM    122  ND2 ASN A  13      42.069 116.516  35.488  1.00 44.04           N  
ATOM    123  N   ILE A  14      41.706 111.039  35.451  1.00 26.62           N  
ATOM    124  CA  ILE A  14      41.067 109.759  35.153  1.00 27.95           C  
ATOM    125  C   ILE A  14      41.575 108.685  36.140  1.00 31.36           C  
ATOM    126  O   ILE A  14      40.827 107.785  36.541  1.00 29.16           O  
ATOM    127  CB  ILE A  14      41.307 109.356  33.666  1.00 31.46           C  
ATOM    128  CG1 ILE A  14      40.702 110.435  32.744  1.00 34.62           C  
ATOM    129  CG2 ILE A  14      40.624 108.030  33.336  1.00 30.19           C  
ATOM    130  CD1 ILE A  14      39.261 110.750  33.059  1.00 34.31           C  
ATOM    131  N   SER A  15      42.835 108.803  36.564  1.00 28.87           N  
ATOM    132  CA  SER A  15      43.350 107.870  37.568  1.00 29.96           C  
ATOM    133  C   SER A  15      42.561 108.072  38.871  1.00 28.30           C  
ATOM    134  O   SER A  15      42.187 107.100  39.529  1.00 32.55           O  
ATOM    135  CB  SER A  15      44.842 108.115  37.806  1.00 30.28           C  
ATOM    136  OG  SER A  15      45.566 107.741  36.651  1.00 30.40           O  
ATOM    137  N   ARG A  16      42.296 109.317  39.264  1.00 27.92           N  
ATOM    138  CA  ARG A  16      41.517 109.495  40.494  1.00 30.35           C  
ATOM    139  C   ARG A  16      40.109 108.911  40.320  1.00 32.35           C  
ATOM    140  O   ARG A  16      39.551 108.314  41.246  1.00 31.88           O  
ATOM    141  CB  ARG A  16      41.407 110.960  40.913  1.00 29.74           C  
ATOM    142  CG  ARG A  16      40.806 111.063  42.328  1.00 32.47           C  
ATOM    143  CD  ARG A  16      40.767 112.461  42.865  1.00 34.15           C  
ATOM    144  NE  ARG A  16      40.404 112.418  44.278  1.00 32.26           N  
ATOM    145  CZ  ARG A  16      40.044 113.474  44.999  1.00 36.19           C  
ATOM    146  NH1 ARG A  16      39.983 114.683  44.445  1.00 37.58           N  
ATOM    147  NH2 ARG A  16      39.767 113.321  46.287  1.00 37.61           N  
ATOM    148  N   LYS A  17      39.545 109.066  39.125  1.00 38.44           N  
ATOM    149  CA  LYS A  17      38.207 108.533  38.845  1.00 36.97           C  
ATOM    150  C   LYS A  17      38.189 106.998  38.879  1.00 38.99           C  
ATOM    151  O   LYS A  17      37.207 106.380  39.321  1.00 38.11           O  
ATOM    152  CB  LYS A  17      37.717 109.023  37.482  1.00 39.82           C  
ATOM    153  CG  LYS A  17      36.237 108.693  37.216  1.00 47.03           C  
ATOM    154  CD  LYS A  17      35.714 109.423  35.979  1.00 52.78           C  
ATOM    155  CE  LYS A  17      34.238 109.115  35.760  1.00 57.46           C  
ATOM    156  NZ  LYS A  17      34.009 107.649  35.613  1.00 55.95           N  
ATOM    157  N   TYR A  18      39.272 106.384  38.406  1.00 32.36           N  
ATOM    158  CA  TYR A  18      39.390 104.934  38.417  1.00 37.18           C  
ATOM    159  C   TYR A  18      39.313 104.465  39.875  1.00 38.00           C  
ATOM    160  O   TYR A  18      38.609 103.504  40.199  1.00 37.67           O  
ATOM    161  CB  TYR A  18      40.736 104.529  37.825  1.00 37.81           C  
ATOM    162  CG  TYR A  18      41.083 103.068  37.952  1.00 37.24           C  
ATOM    163  CD1 TYR A  18      41.672 102.560  39.116  1.00 36.33           C  
ATOM    164  CD2 TYR A  18      40.839 102.189  36.896  1.00 37.15           C  
ATOM    165  CE1 TYR A  18      42.008 101.204  39.220  1.00 33.98           C  
ATOM    166  CE2 TYR A  18      41.171 100.847  36.983  1.00 38.80           C  
ATOM    167  CZ  TYR A  18      41.755 100.359  38.149  1.00 41.66           C  
ATOM    168  OH  TYR A  18      42.082  99.028  38.224  1.00 40.59           O  
ATOM    169  N   CYS A  19      40.046 105.153  40.741  1.00 34.12           N  
ATOM    170  CA  CYS A  19      40.081 104.801  42.152  1.00 34.66           C  
ATOM    171  C   CYS A  19      38.728 105.009  42.828  1.00 40.70           C  
ATOM    172  O   CYS A  19      38.265 104.140  43.576  1.00 38.84           O  
ATOM    173  CB  CYS A  19      41.128 105.635  42.872  1.00 32.78           C  
ATOM    174  SG  CYS A  19      42.885 105.286  42.473  1.00 33.74           S  
ATOM    175  N   GLN A  20      38.101 106.161  42.567  1.00 35.48           N  
ATOM    176  CA  GLN A  20      36.811 106.488  43.176  1.00 37.56           C  
ATOM    177  C   GLN A  20      35.699 105.606  42.635  1.00 41.88           C  
ATOM    178  O   GLN A  20      34.728 105.324  43.339  1.00 42.07           O  
ATOM    179  CB  GLN A  20      36.467 107.971  42.962  1.00 33.23           C  
ATOM    180  CG  GLN A  20      37.390 108.946  43.720  1.00 35.92           C  
ATOM    181  CD  GLN A  20      37.052 110.405  43.452  1.00 46.29           C  
ATOM    182  OE1 GLN A  20      36.760 110.783  42.321  1.00 52.41           O  
ATOM    183  NE2 GLN A  20      37.103 111.231  44.489  1.00 44.13           N  
ATOM    184  N   ASN A  21      35.834 105.143  41.396  1.00 40.62           N  
ATOM    185  CA  ASN A  21      34.800 104.288  40.825  1.00 43.79           C  
ATOM    186  C   ASN A  21      34.857 102.846  41.314  1.00 49.05           C  
ATOM    187  O   ASN A  21      33.821 102.188  41.482  1.00 47.85           O  
ATOM    188  CB  ASN A  21      34.891 104.258  39.303  1.00 47.39           C  
ATOM    189  CG  ASN A  21      34.359 105.513  38.663  1.00 46.48           C  
ATOM    190  OD1 ASN A  21      33.838 106.404  39.336  1.00 46.68           O  
ATOM    191  ND2 ASN A  21      34.494 105.594  37.348  1.00 46.53           N  
ATOM    192  N   ARG A  22      36.069 102.344  41.521  1.00 45.28           N  
ATOM    193  CA  ARG A  22      36.229 100.958  41.927  1.00 44.64           C  
ATOM    194  C   ARG A  22      36.628 100.772  43.377  1.00 45.83           C  
ATOM    195  O   ARG A  22      36.302  99.752  43.986  1.00 45.48           O  
ATOM    196  CB  ARG A  22      37.255 100.287  41.004  1.00 47.86           C  
ATOM    197  CG  ARG A  22      36.923 100.475  39.525  1.00 48.40           C  
ATOM    198  CD  ARG A  22      38.036 100.017  38.616  1.00 56.10           C  
ATOM    199  NE  ARG A  22      37.655 100.120  37.209  1.00 67.14           N  
ATOM    200  CZ  ARG A  22      37.368 101.263  36.584  1.00 75.59           C  
ATOM    201  NH1 ARG A  22      37.415 102.421  37.238  1.00 77.73           N  
ATOM    202  NH2 ARG A  22      37.035 101.254  35.298  1.00 76.54           N  
ATOM    203  N   TYR A  23      37.315 101.761  43.937  1.00 39.77           N  
ATOM    204  CA  TYR A  23      37.786 101.677  45.315  1.00 39.98           C  
ATOM    205  C   TYR A  23      37.396 102.926  46.097  1.00 35.81           C  
ATOM    206  O   TYR A  23      36.265 103.388  45.979  1.00 41.96           O  
ATOM    207  CB  TYR A  23      39.307 101.457  45.284  1.00 42.48           C  
ATOM    208  CG  TYR A  23      39.670 100.267  44.403  1.00 45.17           C  
ATOM    209  CD1 TYR A  23      39.274  98.971  44.748  1.00 43.85           C  
ATOM    210  CD2 TYR A  23      40.349 100.442  43.200  1.00 38.43           C  
ATOM    211  CE1 TYR A  23      39.543  97.881  43.905  1.00 45.85           C  
ATOM    212  CE2 TYR A  23      40.623  99.368  42.358  1.00 42.62           C  
ATOM    213  CZ  TYR A  23      40.215  98.093  42.711  1.00 47.04           C  
ATOM    214  OH  TYR A  23      40.453  97.043  41.860  1.00 47.66           O  
ATOM    215  N   THR A  24      38.286 103.483  46.909  1.00 34.35           N  
ATOM    216  CA  THR A  24      37.918 104.689  47.643  1.00 38.81           C  
ATOM    217  C   THR A  24      38.524 105.946  47.023  1.00 40.38           C  
ATOM    218  O   THR A  24      37.808 106.903  46.695  1.00 36.02           O  
ATOM    219  CB  THR A  24      38.332 104.598  49.152  1.00 42.42           C  
ATOM    220  OG1 THR A  24      37.603 103.534  49.780  1.00 43.86           O  
ATOM    221  CG2 THR A  24      38.028 105.898  49.889  1.00 45.08           C  
ATOM    222  N   ASP A  25      39.838 105.951  46.837  1.00 34.82           N  
ATOM    223  CA  ASP A  25      40.492 107.133  46.274  1.00 34.19           C  
ATOM    224  C   ASP A  25      41.966 106.833  46.061  1.00 35.86           C  
ATOM    225  O   ASP A  25      42.433 105.725  46.349  1.00 30.52           O  
ATOM    226  CB  ASP A  25      40.396 108.318  47.251  1.00 34.53           C  
ATOM    227  CG  ASP A  25      40.251 109.665  46.550  1.00 41.29           C  
ATOM    228  OD1 ASP A  25      40.814 109.861  45.454  1.00 36.47           O  
ATOM    229  OD2 ASP A  25      39.571 110.551  47.112  1.00 46.71           O  
ATOM    230  N   LEU A  26      42.687 107.827  45.544  1.00 31.46           N  
ATOM    231  CA  LEU A  26      44.133 107.696  45.346  1.00 31.43           C  
ATOM    232  C   LEU A  26      44.771 107.648  46.725  1.00 32.79           C  
ATOM    233  O   LEU A  26      44.297 108.294  47.673  1.00 32.03           O  
ATOM    234  CB  LEU A  26      44.686 108.916  44.605  1.00 29.42           C  
ATOM    235  CG  LEU A  26      44.429 108.952  43.104  1.00 29.15           C  
ATOM    236  CD1 LEU A  26      44.704 110.370  42.586  1.00 29.78           C  
ATOM    237  CD2 LEU A  26      45.350 107.926  42.399  1.00 31.78           C  
ATOM    238  N   VAL A  27      45.865 106.907  46.850  1.00 33.67           N  
ATOM    239  CA  VAL A  27      46.521 106.838  48.138  1.00 30.86           C  
ATOM    240  C   VAL A  27      46.985 108.207  48.601  1.00 33.40           C  
ATOM    241  O   VAL A  27      47.381 109.060  47.808  1.00 34.50           O  
ATOM    242  CB  VAL A  27      47.719 105.861  48.110  1.00 33.30           C  
ATOM    243  CG1 VAL A  27      47.216 104.453  47.747  1.00 29.74           C  
ATOM    244  CG2 VAL A  27      48.767 106.334  47.110  1.00 32.46           C  
ATOM    245  N   ALA A  28      46.889 108.425  49.899  1.00 33.73           N  
ATOM    246  CA  ALA A  28      47.323 109.669  50.510  1.00 46.62           C  
ATOM    247  C   ALA A  28      48.507 109.214  51.341  1.00 55.74           C  
ATOM    248  O   ALA A  28      48.402 109.050  52.557  1.00 62.89           O  
ATOM    249  CB  ALA A  28      46.249 110.222  51.400  1.00 45.94           C  
ATOM    250  N   ILE A  29      49.610 108.955  50.649  1.00 57.78           N  
ATOM    251  CA  ILE A  29      50.852 108.492  51.251  1.00 60.08           C  
ATOM    252  C   ILE A  29      51.159 109.224  52.536  1.00 64.02           C  
ATOM    253  O   ILE A  29      51.819 110.263  52.525  1.00 65.69           O  
ATOM    254  CB  ILE A  29      52.010 108.701  50.276  1.00 60.16           C  
ATOM    255  CG1 ILE A  29      51.851 107.746  49.101  1.00 56.46           C  
ATOM    256  CG2 ILE A  29      53.337 108.465  50.968  1.00 62.05           C  
ATOM    257  CD1 ILE A  29      52.856 107.982  48.027  1.00 63.76           C  
ATOM    258  N   GLN A  30      50.709 108.668  53.653  1.00 67.54           N  
ATOM    259  CA  GLN A  30      50.930 109.329  54.922  1.00 68.15           C  
ATOM    260  C   GLN A  30      52.312 109.177  55.542  1.00 68.29           C  
ATOM    261  O   GLN A  30      52.918 110.176  55.938  1.00 72.68           O  
ATOM    262  CB  GLN A  30      49.892 108.887  55.951  1.00 71.83           C  
ATOM    263  CG  GLN A  30      50.043 109.643  57.270  1.00 77.58           C  
ATOM    264  CD  GLN A  30      49.077 109.187  58.353  1.00 82.74           C  
ATOM    265  OE1 GLN A  30      49.138 109.667  59.491  1.00 83.25           O  
ATOM    266  NE2 GLN A  30      48.181 108.261  58.010  1.00 79.70           N  
ATOM    267  N   ASN A  31      52.827 107.955  55.614  1.00 59.48           N  
ATOM    268  CA  ASN A  31      54.111 107.757  56.280  1.00 55.43           C  
ATOM    269  C   ASN A  31      55.161 106.877  55.604  1.00 53.54           C  
ATOM    270  O   ASN A  31      54.860 106.098  54.700  1.00 45.95           O  
ATOM    271  CB  ASN A  31      53.845 107.222  57.685  1.00 57.85           C  
ATOM    272  CG  ASN A  31      53.130 105.894  57.667  1.00 62.17           C  
ATOM    273  OD1 ASN A  31      53.669 104.894  57.190  1.00 64.25           O  
ATOM    274  ND2 ASN A  31      51.905 105.872  58.183  1.00 66.68           N  
ATOM    275  N   LYS A  32      56.400 107.009  56.079  1.00 50.58           N  
ATOM    276  CA  LYS A  32      57.541 106.261  55.550  1.00 52.28           C  
ATOM    277  C   LYS A  32      57.266 104.767  55.479  1.00 51.53           C  
ATOM    278  O   LYS A  32      57.709 104.091  54.551  1.00 53.06           O  
ATOM    279  CB  LYS A  32      58.776 106.526  56.405  1.00 54.06           C  
ATOM    280  N   ASN A  33      56.529 104.255  56.460  1.00 52.29           N  
ATOM    281  CA  ASN A  33      56.187 102.840  56.513  1.00 52.95           C  
ATOM    282  C   ASN A  33      55.296 102.412  55.360  1.00 51.35           C  
ATOM    283  O   ASN A  33      55.445 101.315  54.820  1.00 50.61           O  
ATOM    284  CB  ASN A  33      55.491 102.523  57.835  1.00 63.42           C  
ATOM    285  CG  ASN A  33      56.447 102.544  59.016  1.00 67.88           C  
ATOM    286  OD1 ASN A  33      57.239 103.477  59.180  1.00 74.12           O  
ATOM    287  ND2 ASN A  33      56.371 101.517  59.851  1.00 71.91           N  
ATOM    288  N   GLU A  34      54.356 103.274  54.995  1.00 48.72           N  
ATOM    289  CA  GLU A  34      53.457 102.981  53.892  1.00 50.13           C  
ATOM    290  C   GLU A  34      54.262 103.022  52.598  1.00 42.48           C  
ATOM    291  O   GLU A  34      54.101 102.174  51.716  1.00 39.28           O  
ATOM    292  CB  GLU A  34      52.330 104.016  53.849  1.00 51.22           C  
ATOM    293  CG  GLU A  34      51.251 103.745  52.813  1.00 59.32           C  
ATOM    294  CD  GLU A  34      50.012 104.630  52.994  1.00 67.69           C  
ATOM    295  OE1 GLU A  34      49.029 104.425  52.248  1.00 70.38           O  
ATOM    296  OE2 GLU A  34      50.017 105.525  53.874  1.00 69.15           O  
ATOM    297  N   ILE A  35      55.132 104.017  52.487  1.00 41.33           N  
ATOM    298  CA  ILE A  35      55.956 104.147  51.290  1.00 36.40           C  
ATOM    299  C   ILE A  35      56.853 102.909  51.160  1.00 38.76           C  
ATOM    300  O   ILE A  35      56.977 102.327  50.082  1.00 36.33           O  
ATOM    301  CB  ILE A  35      56.823 105.422  51.366  1.00 37.38           C  
ATOM    302  CG1 ILE A  35      55.916 106.660  51.385  1.00 35.84           C  
ATOM    303  CG2 ILE A  35      57.781 105.481  50.172  1.00 36.48           C  
ATOM    304  CD1 ILE A  35      56.679 107.979  51.539  1.00 38.94           C  
ATOM    305  N   ASP A  36      57.462 102.484  52.263  1.00 39.96           N  
ATOM    306  CA  ASP A  36      58.340 101.314  52.204  1.00 42.95           C  
ATOM    307  C   ASP A  36      57.584 100.091  51.744  1.00 40.45           C  
ATOM    308  O   ASP A  36      58.061  99.335  50.896  1.00 39.36           O  
ATOM    309  CB  ASP A  36      58.989 101.036  53.562  1.00 49.15           C  
ATOM    310  CG  ASP A  36      60.001 102.094  53.940  1.00 60.92           C  
ATOM    311  OD1 ASP A  36      60.650 102.638  53.015  1.00 62.86           O  
ATOM    312  OD2 ASP A  36      60.150 102.379  55.153  1.00 64.46           O  
ATOM    313  N   TYR A  37      56.394  99.899  52.296  1.00 38.68           N  
ATOM    314  CA  TYR A  37      55.562  98.764  51.925  1.00 37.76           C  
ATOM    315  C   TYR A  37      55.132  98.798  50.446  1.00 36.74           C  
ATOM    316  O   TYR A  37      55.227  97.785  49.740  1.00 34.03           O  
ATOM    317  CB  TYR A  37      54.318  98.721  52.824  1.00 38.51           C  
ATOM    318  CG  TYR A  37      53.357  97.619  52.470  1.00 43.27           C  
ATOM    319  CD1 TYR A  37      53.525  96.332  52.985  1.00 46.62           C  
ATOM    320  CD2 TYR A  37      52.290  97.853  51.604  1.00 41.81           C  
ATOM    321  CE1 TYR A  37      52.657  95.315  52.648  1.00 48.19           C  
ATOM    322  CE2 TYR A  37      51.418  96.842  51.259  1.00 43.65           C  
ATOM    323  CZ  TYR A  37      51.609  95.576  51.786  1.00 48.97           C  
ATOM    324  OH  TYR A  37      50.749  94.570  51.456  1.00 49.66           O  
ATOM    325  N   LEU A  38      54.646  99.949  49.973  1.00 34.20           N  
ATOM    326  CA  LEU A  38      54.215 100.045  48.572  1.00 30.32           C  
ATOM    327  C   LEU A  38      55.397  99.861  47.611  1.00 29.03           C  
ATOM    328  O   LEU A  38      55.270  99.228  46.564  1.00 30.81           O  
ATOM    329  CB  LEU A  38      53.544 101.392  48.300  1.00 32.53           C  
ATOM    330  CG  LEU A  38      52.178 101.545  48.991  1.00 36.80           C  
ATOM    331  CD1 LEU A  38      51.695 102.989  48.861  1.00 38.78           C  
ATOM    332  CD2 LEU A  38      51.183 100.547  48.384  1.00 32.41           C  
ATOM    333  N   ASN A  39      56.541 100.428  47.969  1.00 31.02           N  
ATOM    334  CA  ASN A  39      57.719 100.292  47.107  1.00 35.60           C  
ATOM    335  C   ASN A  39      58.097  98.822  46.990  1.00 35.76           C  
ATOM    336  O   ASN A  39      58.632  98.367  45.970  1.00 35.54           O  
ATOM    337  CB  ASN A  39      58.897 101.059  47.697  1.00 33.01           C  
ATOM    338  CG  ASN A  39      60.039 101.204  46.706  1.00 43.34           C  
ATOM    339  OD1 ASN A  39      59.886 101.846  45.666  1.00 33.35           O  
ATOM    340  ND2 ASN A  39      61.190 100.603  47.022  1.00 35.33           N  
ATOM    341  N   LYS A  40      57.812  98.073  48.050  1.00 38.67           N  
ATOM    342  CA  LYS A  40      58.129  96.653  48.066  1.00 39.70           C  
ATOM    343  C   LYS A  40      57.141  95.784  47.305  1.00 37.49           C  
ATOM    344  O   LYS A  40      57.557  94.945  46.515  1.00 37.68           O  
ATOM    345  CB  LYS A  40      58.250  96.159  49.517  1.00 39.05           C  
ATOM    346  CG  LYS A  40      58.472  94.663  49.660  1.00 51.28           C  
ATOM    347  CD  LYS A  40      59.041  94.310  51.035  1.00 51.81           C  
ATOM    348  CE  LYS A  40      58.076  94.620  52.154  1.00 58.53           C  
ATOM    349  NZ  LYS A  40      56.870  93.747  52.127  1.00 61.02           N  
ATOM    350  N   VAL A  41      55.836  95.989  47.508  1.00 36.03           N  
ATOM    351  CA  VAL A  41      54.841  95.136  46.856  1.00 34.88           C  
ATOM    352  C   VAL A  41      54.380  95.473  45.431  1.00 35.64           C  
ATOM    353  O   VAL A  41      53.961  94.580  44.693  1.00 35.45           O  
ATOM    354  CB  VAL A  41      53.581  94.984  47.744  1.00 41.35           C  
ATOM    355  CG1 VAL A  41      53.992  94.581  49.149  1.00 45.79           C  
ATOM    356  CG2 VAL A  41      52.785  96.289  47.780  1.00 38.28           C  
ATOM    357  N   LEU A  42      54.433  96.748  45.045  1.00 35.00           N  
ATOM    358  CA  LEU A  42      54.005  97.157  43.707  1.00 33.40           C  
ATOM    359  C   LEU A  42      55.009  96.850  42.599  1.00 36.22           C  
ATOM    360  O   LEU A  42      56.215  96.965  42.786  1.00 35.00           O  
ATOM    361  CB  LEU A  42      53.713  98.664  43.677  1.00 32.62           C  
ATOM    362  CG  LEU A  42      52.552  99.134  44.554  1.00 31.20           C  
ATOM    363  CD1 LEU A  42      52.559 100.668  44.702  1.00 34.56           C  
ATOM    364  CD2 LEU A  42      51.252  98.666  43.897  1.00 28.52           C  
ATOM    365  N   PRO A  43      54.512  96.464  41.421  1.00 34.50           N  
ATOM    366  CA  PRO A  43      55.413  96.167  40.309  1.00 36.91           C  
ATOM    367  C   PRO A  43      55.957  97.461  39.710  1.00 39.55           C  
ATOM    368  O   PRO A  43      55.343  98.538  39.828  1.00 32.04           O  
ATOM    369  CB  PRO A  43      54.527  95.444  39.320  1.00 33.97           C  
ATOM    370  CG  PRO A  43      53.173  96.092  39.545  1.00 39.19           C  
ATOM    371  CD  PRO A  43      53.104  96.229  41.057  1.00 36.02           C  
ATOM    372  N   TYR A  44      57.109  97.342  39.066  1.00 29.80           N  
ATOM    373  CA  TYR A  44      57.737  98.476  38.417  1.00 32.64           C  
ATOM    374  C   TYR A  44      57.068  98.818  37.084  1.00 34.24           C  
ATOM    375  O   TYR A  44      56.775  97.940  36.272  1.00 31.65           O  
ATOM    376  CB  TYR A  44      59.215  98.189  38.143  1.00 35.88           C  
ATOM    377  CG  TYR A  44      59.840  99.246  37.262  1.00 32.82           C  
ATOM    378  CD1 TYR A  44      60.257 100.462  37.795  1.00 35.86           C  
ATOM    379  CD2 TYR A  44      59.972  99.041  35.890  1.00 35.33           C  
ATOM    380  CE1 TYR A  44      60.800 101.463  36.975  1.00 36.85           C  
ATOM    381  CE2 TYR A  44      60.508 100.035  35.062  1.00 41.08           C  
ATOM    382  CZ  TYR A  44      60.918 101.237  35.617  1.00 36.75           C  
ATOM    383  OH  TYR A  44      61.450 102.218  34.816  1.00 41.30           O  
ATOM    384  N   TYR A  45      56.812 100.106  36.890  1.00 31.13           N  
ATOM    385  CA  TYR A  45      56.256 100.643  35.635  1.00 33.36           C  
ATOM    386  C   TYR A  45      57.071 101.923  35.363  1.00 28.39           C  
ATOM    387  O   TYR A  45      57.220 102.775  36.265  1.00 29.34           O  
ATOM    388  CB  TYR A  45      54.783 101.018  35.783  1.00 33.18           C  
ATOM    389  CG  TYR A  45      53.814  99.861  35.809  1.00 34.03           C  
ATOM    390  CD1 TYR A  45      53.662  99.010  34.707  1.00 33.71           C  
ATOM    391  CD2 TYR A  45      53.001  99.654  36.922  1.00 33.23           C  
ATOM    392  CE1 TYR A  45      52.711  97.974  34.718  1.00 33.92           C  
ATOM    393  CE2 TYR A  45      52.055  98.633  36.947  1.00 33.85           C  
ATOM    394  CZ  TYR A  45      51.916  97.797  35.843  1.00 38.12           C  
ATOM    395  OH  TYR A  45      50.982  96.784  35.898  1.00 36.48           O  
ATOM    396  N   SER A  46      57.564 102.091  34.131  1.00 28.43           N  
ATOM    397  CA  SER A  46      58.389 103.260  33.817  1.00 32.26           C  
ATOM    398  C   SER A  46      57.640 104.596  33.959  1.00 32.41           C  
ATOM    399  O   SER A  46      58.248 105.636  34.155  1.00 28.10           O  
ATOM    400  CB  SER A  46      58.974 103.157  32.397  1.00 33.68           C  
ATOM    401  OG  SER A  46      57.971 103.227  31.399  1.00 39.47           O  
ATOM    402  N   SER A  47      56.323 104.554  33.857  1.00 30.95           N  
ATOM    403  CA  SER A  47      55.511 105.777  34.000  1.00 30.08           C  
ATOM    404  C   SER A  47      55.204 106.045  35.464  1.00 32.92           C  
ATOM    405  O   SER A  47      54.662 107.105  35.809  1.00 30.63           O  
ATOM    406  CB  SER A  47      54.195 105.604  33.265  1.00 33.09           C  
ATOM    407  OG  SER A  47      53.497 104.496  33.811  1.00 32.04           O  
ATOM    408  N   TYR A  48      55.528 105.071  36.319  1.00 29.95           N  
ATOM    409  CA  TYR A  48      55.280 105.183  37.757  1.00 28.39           C  
ATOM    410  C   TYR A  48      53.801 105.326  38.111  1.00 27.63           C  
ATOM    411  O   TYR A  48      52.940 104.956  37.320  1.00 26.70           O  
ATOM    412  CB  TYR A  48      56.096 106.331  38.366  1.00 29.09           C  
ATOM    413  CG  TYR A  48      57.591 106.088  38.266  1.00 28.85           C  
ATOM    414  CD1 TYR A  48      58.201 105.057  38.993  1.00 31.54           C  
ATOM    415  CD2 TYR A  48      58.384 106.855  37.409  1.00 34.02           C  
ATOM    416  CE1 TYR A  48      59.581 104.789  38.860  1.00 34.51           C  
ATOM    417  CE2 TYR A  48      59.759 106.599  37.266  1.00 34.88           C  
ATOM    418  CZ  TYR A  48      60.347 105.564  37.991  1.00 36.73           C  
ATOM    419  OH  TYR A  48      61.696 105.302  37.804  1.00 35.29           O  
ATOM    420  N   TYR A  49      53.527 105.865  39.298  1.00 27.13           N  
ATOM    421  CA  TYR A  49      52.167 105.938  39.805  1.00 29.18           C  
ATOM    422  C   TYR A  49      51.735 107.306  40.340  1.00 24.24           C  
ATOM    423  O   TYR A  49      52.506 108.002  40.974  1.00 29.31           O  
ATOM    424  CB  TYR A  49      52.015 104.947  40.967  1.00 28.33           C  
ATOM    425  CG  TYR A  49      52.276 103.467  40.659  1.00 31.30           C  
ATOM    426  CD1 TYR A  49      53.582 102.982  40.433  1.00 32.99           C  
ATOM    427  CD2 TYR A  49      51.230 102.546  40.704  1.00 29.49           C  
ATOM    428  CE1 TYR A  49      53.830 101.592  40.276  1.00 26.75           C  
ATOM    429  CE2 TYR A  49      51.460 101.168  40.547  1.00 33.15           C  
ATOM    430  CZ  TYR A  49      52.753 100.704  40.343  1.00 32.12           C  
ATOM    431  OH  TYR A  49      52.950  99.348  40.249  1.00 32.35           O  
ATOM    432  N   TRP A  50      50.466 107.625  40.139  1.00 29.66           N  
ATOM    433  CA  TRP A  50      49.905 108.881  40.631  1.00 25.40           C  
ATOM    434  C   TRP A  50      49.442 108.688  42.080  1.00 26.30           C  
ATOM    435  O   TRP A  50      48.904 107.642  42.416  1.00 26.94           O  
ATOM    436  CB  TRP A  50      48.668 109.247  39.807  1.00 26.46           C  
ATOM    437  CG  TRP A  50      48.907 109.763  38.426  1.00 21.70           C  
ATOM    438  CD1 TRP A  50      48.311 109.321  37.276  1.00 23.81           C  
ATOM    439  CD2 TRP A  50      49.690 110.910  38.058  1.00 21.91           C  
ATOM    440  NE1 TRP A  50      48.668 110.128  36.218  1.00 24.53           N  
ATOM    441  CE2 TRP A  50      49.511 111.110  36.670  1.00 24.44           C  
ATOM    442  CE3 TRP A  50      50.522 111.792  38.772  1.00 26.40           C  
ATOM    443  CZ2 TRP A  50      50.128 112.161  35.975  1.00 28.61           C  
ATOM    444  CZ3 TRP A  50      51.139 112.848  38.083  1.00 27.93           C  
ATOM    445  CH2 TRP A  50      50.935 113.019  36.700  1.00 28.44           C  
ATOM    446  N   ILE A  51      49.637 109.697  42.926  1.00 26.14           N  
ATOM    447  CA  ILE A  51      49.133 109.643  44.284  1.00 28.88           C  
ATOM    448  C   ILE A  51      48.225 110.865  44.519  1.00 26.78           C  
ATOM    449  O   ILE A  51      48.210 111.780  43.708  1.00 26.15           O  
ATOM    450  CB  ILE A  51      50.275 109.573  45.335  1.00 26.71           C  
ATOM    451  CG1 ILE A  51      51.153 110.829  45.274  1.00 28.98           C  
ATOM    452  CG2 ILE A  51      51.100 108.274  45.076  1.00 29.42           C  
ATOM    453  CD1 ILE A  51      52.171 110.895  46.421  1.00 32.95           C  
ATOM    454  N   GLY A  52      47.486 110.855  45.628  1.00 33.61           N  
ATOM    455  CA  GLY A  52      46.538 111.918  45.940  1.00 31.41           C  
ATOM    456  C   GLY A  52      47.035 113.255  46.432  1.00 27.92           C  
ATOM    457  O   GLY A  52      46.544 113.754  47.437  1.00 33.78           O  
ATOM    458  N   ILE A  53      47.991 113.849  45.719  1.00 27.46           N  
ATOM    459  CA  ILE A  53      48.525 115.149  46.086  1.00 31.31           C  
ATOM    460  C   ILE A  53      48.517 115.977  44.811  1.00 35.88           C  
ATOM    461  O   ILE A  53      48.964 115.508  43.759  1.00 31.30           O  
ATOM    462  CB  ILE A  53      49.973 115.070  46.608  1.00 33.18           C  
ATOM    463  CG1 ILE A  53      50.024 114.254  47.902  1.00 35.92           C  
ATOM    464  CG2 ILE A  53      50.489 116.468  46.877  1.00 35.52           C  
ATOM    465  CD1 ILE A  53      51.441 114.068  48.453  1.00 38.50           C  
ATOM    466  N   ARG A  54      48.010 117.202  44.906  1.00 30.27           N  
ATOM    467  CA  ARG A  54      47.932 118.090  43.749  1.00 31.44           C  
ATOM    468  C   ARG A  54      48.101 119.558  44.164  1.00 34.27           C  
ATOM    469  O   ARG A  54      47.732 119.958  45.274  1.00 34.06           O  
ATOM    470  CB  ARG A  54      46.592 117.882  43.040  1.00 33.46           C  
ATOM    471  CG  ARG A  54      46.473 118.699  41.776  1.00 38.51           C  
ATOM    472  CD  ARG A  54      45.280 118.288  40.910  1.00 37.95           C  
ATOM    473  NE  ARG A  54      45.333 119.055  39.667  1.00 42.91           N  
ATOM    474  CZ  ARG A  54      44.713 118.741  38.539  1.00 41.26           C  
ATOM    475  NH1 ARG A  54      43.955 117.659  38.459  1.00 43.03           N  
ATOM    476  NH2 ARG A  54      44.883 119.509  37.474  1.00 46.59           N  
ATOM    477  N   LYS A  55      48.680 120.362  43.282  1.00 33.76           N  
ATOM    478  CA  LYS A  55      48.909 121.752  43.622  1.00 41.35           C  
ATOM    479  C   LYS A  55      47.668 122.585  43.362  1.00 45.73           C  
ATOM    480  O   LYS A  55      47.173 122.616  42.243  1.00 47.62           O  
ATOM    481  CB  LYS A  55      50.108 122.301  42.825  1.00 42.13           C  
ATOM    482  CG  LYS A  55      50.590 123.674  43.280  1.00 48.72           C  
ATOM    483  CD  LYS A  55      52.007 123.987  42.802  1.00 55.71           C  
ATOM    484  CE  LYS A  55      52.119 123.944  41.290  1.00 56.50           C  
ATOM    485  NZ  LYS A  55      53.521 124.144  40.823  1.00 57.30           N  
ATOM    486  N   ASN A  56      47.167 123.227  44.420  1.00 46.05           N  
ATOM    487  CA  ASN A  56      46.001 124.110  44.370  1.00 51.81           C  
ATOM    488  C   ASN A  56      46.575 125.536  44.353  1.00 56.74           C  
ATOM    489  O   ASN A  56      47.115 126.020  45.364  1.00 49.14           O  
ATOM    490  CB  ASN A  56      45.134 123.897  45.618  1.00 57.81           C  
ATOM    491  CG  ASN A  56      43.920 124.809  45.650  1.00 62.10           C  
ATOM    492  OD1 ASN A  56      44.033 126.010  45.431  1.00 69.24           O  
ATOM    493  ND2 ASN A  56      42.754 124.242  45.936  1.00 63.35           N  
ATOM    494  N   ASN A  57      46.461 126.200  43.204  1.00 57.81           N  
ATOM    495  CA  ASN A  57      47.011 127.538  43.032  1.00 59.85           C  
ATOM    496  C   ASN A  57      48.523 127.336  43.099  1.00 58.65           C  
ATOM    497  O   ASN A  57      49.161 127.039  42.090  1.00 62.92           O  
ATOM    498  CB  ASN A  57      46.531 128.475  44.153  1.00 59.83           C  
ATOM    499  N   LYS A  58      49.099 127.472  44.286  1.00 58.64           N  
ATOM    500  CA  LYS A  58      50.536 127.274  44.443  1.00 59.03           C  
ATOM    501  C   LYS A  58      50.832 126.468  45.707  1.00 56.31           C  
ATOM    502  O   LYS A  58      51.987 126.309  46.105  1.00 60.49           O  
ATOM    503  CB  LYS A  58      51.256 128.626  44.487  1.00 60.74           C  
ATOM    504  N   THR A  59      49.778 125.954  46.329  1.00 53.12           N  
ATOM    505  CA  THR A  59      49.911 125.166  47.548  1.00 50.54           C  
ATOM    506  C   THR A  59      49.746 123.671  47.299  1.00 47.42           C  
ATOM    507  O   THR A  59      48.712 123.234  46.797  1.00 41.59           O  
ATOM    508  CB  THR A  59      48.845 125.569  48.579  1.00 55.41           C  
ATOM    509  OG1 THR A  59      48.916 126.982  48.807  1.00 62.99           O  
ATOM    510  CG2 THR A  59      49.061 124.827  49.891  1.00 48.01           C  
ATOM    511  N   TRP A  60      50.759 122.880  47.643  1.00 46.58           N  
ATOM    512  CA  TRP A  60      50.629 121.438  47.471  1.00 42.32           C  
ATOM    513  C   TRP A  60      49.607 121.000  48.501  1.00 43.28           C  
ATOM    514  O   TRP A  60      49.717 121.345  49.676  1.00 45.53           O  
ATOM    515  CB  TRP A  60      51.983 120.746  47.671  1.00 41.81           C  
ATOM    516  CG  TRP A  60      52.873 120.949  46.487  1.00 38.50           C  
ATOM    517  CD1 TRP A  60      53.942 121.797  46.388  1.00 35.12           C  
ATOM    518  CD2 TRP A  60      52.728 120.336  45.200  1.00 34.99           C  
ATOM    519  NE1 TRP A  60      54.464 121.748  45.116  1.00 33.94           N  
ATOM    520  CE2 TRP A  60      53.739 120.857  44.370  1.00 36.25           C  
ATOM    521  CE3 TRP A  60      51.837 119.394  44.667  1.00 31.44           C  
ATOM    522  CZ2 TRP A  60      53.886 120.467  43.039  1.00 33.72           C  
ATOM    523  CZ3 TRP A  60      51.985 119.002  43.346  1.00 30.68           C  
ATOM    524  CH2 TRP A  60      53.003 119.540  42.547  1.00 35.30           C  
ATOM    525  N   THR A  61      48.626 120.220  48.057  1.00 40.80           N  
ATOM    526  CA  THR A  61      47.517 119.794  48.898  1.00 39.94           C  
ATOM    527  C   THR A  61      47.117 118.315  48.822  1.00 38.83           C  
ATOM    528  O   THR A  61      47.092 117.731  47.740  1.00 38.06           O  
ATOM    529  CB  THR A  61      46.251 120.609  48.494  1.00 41.36           C  
ATOM    530  OG1 THR A  61      46.565 122.011  48.504  1.00 45.56           O  
ATOM    531  CG2 THR A  61      45.100 120.333  49.440  1.00 45.90           C  
ATOM    532  N   TRP A  62      46.792 117.715  49.965  1.00 35.68           N  
ATOM    533  CA  TRP A  62      46.295 116.333  49.972  1.00 38.64           C  
ATOM    534  C   TRP A  62      44.890 116.489  49.385  1.00 38.87           C  
ATOM    535  O   TRP A  62      44.081 117.248  49.925  1.00 37.31           O  
ATOM    536  CB  TRP A  62      46.160 115.809  51.394  1.00 46.86           C  
ATOM    537  CG  TRP A  62      47.442 115.768  52.125  1.00 53.67           C  
ATOM    538  CD1 TRP A  62      47.887 116.647  53.081  1.00 55.85           C  
ATOM    539  CD2 TRP A  62      48.469 114.805  51.952  1.00 52.67           C  
ATOM    540  NE1 TRP A  62      49.135 116.278  53.514  1.00 54.59           N  
ATOM    541  CE2 TRP A  62      49.518 115.149  52.835  1.00 56.31           C  
ATOM    542  CE3 TRP A  62      48.609 113.679  51.134  1.00 50.23           C  
ATOM    543  CZ2 TRP A  62      50.694 114.406  52.919  1.00 55.29           C  
ATOM    544  CZ3 TRP A  62      49.774 112.943  51.217  1.00 51.40           C  
ATOM    545  CH2 TRP A  62      50.804 113.309  52.102  1.00 61.64           C  
ATOM    546  N   VAL A  63      44.572 115.785  48.310  1.00 35.14           N  
ATOM    547  CA  VAL A  63      43.253 115.988  47.717  1.00 37.71           C  
ATOM    548  C   VAL A  63      42.122 115.337  48.495  1.00 38.86           C  
ATOM    549  O   VAL A  63      40.983 115.759  48.379  1.00 37.03           O  
ATOM    550  CB  VAL A  63      43.204 115.547  46.226  1.00 33.38           C  
ATOM    551  CG1 VAL A  63      44.312 116.305  45.431  1.00 29.97           C  
ATOM    552  CG2 VAL A  63      43.356 114.055  46.104  1.00 34.24           C  
ATOM    553  N   GLY A  64      42.431 114.330  49.307  1.00 36.95           N  
ATOM    554  CA  GLY A  64      41.385 113.698  50.095  1.00 39.40           C  
ATOM    555  C   GLY A  64      40.894 114.622  51.219  1.00 44.14           C  
ATOM    556  O   GLY A  64      39.714 114.944  51.292  1.00 41.74           O  
ATOM    557  N   THR A  65      41.809 115.073  52.073  1.00 42.24           N  
ATOM    558  CA  THR A  65      41.465 115.941  53.202  1.00 44.85           C  
ATOM    559  C   THR A  65      41.494 117.440  52.905  1.00 45.59           C  
ATOM    560  O   THR A  65      41.062 118.247  53.737  1.00 50.12           O  
ATOM    561  CB  THR A  65      42.427 115.725  54.376  1.00 47.65           C  
ATOM    562  OG1 THR A  65      43.741 116.142  53.977  1.00 48.31           O  
ATOM    563  CG2 THR A  65      42.440 114.263  54.813  1.00 44.32           C  
ATOM    564  N   LYS A  66      42.010 117.804  51.735  1.00 39.78           N  
ATOM    565  CA  LYS A  66      42.147 119.185  51.296  1.00 46.57           C  
ATOM    566  C   LYS A  66      43.142 119.936  52.175  1.00 46.76           C  
ATOM    567  O   LYS A  66      43.278 121.152  52.078  1.00 47.88           O  
ATOM    568  CB  LYS A  66      40.785 119.901  51.286  1.00 49.35           C  
ATOM    569  CG  LYS A  66      39.719 119.218  50.424  1.00 49.53           C  
ATOM    570  CD  LYS A  66      40.224 118.986  49.006  1.00 55.21           C  
ATOM    571  CE  LYS A  66      39.259 118.128  48.182  1.00 58.11           C  
ATOM    572  NZ  LYS A  66      39.898 117.586  46.915  1.00 55.82           N  
ATOM    573  N   LYS A  67      43.849 119.208  53.031  1.00 48.17           N  
ATOM    574  CA  LYS A  67      44.848 119.831  53.893  1.00 51.26           C  
ATOM    575  C   LYS A  67      46.134 120.129  53.113  1.00 50.33           C  
ATOM    576  O   LYS A  67      46.593 119.306  52.319  1.00 46.04           O  
ATOM    577  CB  LYS A  67      45.185 118.911  55.066  1.00 55.00           C  
ATOM    578  CG  LYS A  67      44.043 118.691  56.031  1.00 62.72           C  
ATOM    579  CD  LYS A  67      44.366 117.552  56.989  1.00 69.44           C  
ATOM    580  CE  LYS A  67      43.310 117.429  58.071  1.00 67.30           C  
ATOM    581  NZ  LYS A  67      43.191 118.717  58.812  1.00 67.19           N  
ATOM    582  N   ALA A  68      46.713 121.302  53.339  1.00 45.38           N  
ATOM    583  CA  ALA A  68      47.956 121.669  52.677  1.00 49.55           C  
ATOM    584  C   ALA A  68      49.097 120.763  53.155  1.00 49.88           C  
ATOM    585  O   ALA A  68      49.181 120.426  54.336  1.00 49.18           O  
ATOM    586  CB  ALA A  68      48.294 123.118  52.978  1.00 46.81           C  
ATOM    587  N   LEU A  69      49.965 120.369  52.230  1.00 49.96           N  
ATOM    588  CA  LEU A  69      51.108 119.523  52.557  1.00 54.04           C  
ATOM    589  C   LEU A  69      51.960 120.306  53.561  1.00 57.76           C  
ATOM    590  O   LEU A  69      52.179 121.509  53.400  1.00 55.49           O  
ATOM    591  CB  LEU A  69      51.904 119.221  51.282  1.00 53.64           C  
ATOM    592  CG  LEU A  69      53.107 118.277  51.306  1.00 58.21           C  
ATOM    593  CD1 LEU A  69      52.716 116.931  51.868  1.00 55.47           C  
ATOM    594  CD2 LEU A  69      53.644 118.117  49.898  1.00 51.91           C  
ATOM    595  N   THR A  70      52.429 119.630  54.601  1.00 58.71           N  
ATOM    596  CA  THR A  70      53.229 120.291  55.629  1.00 64.07           C  
ATOM    597  C   THR A  70      54.724 120.023  55.501  1.00 64.73           C  
ATOM    598  O   THR A  70      55.150 119.081  54.819  1.00 63.34           O  
ATOM    599  CB  THR A  70      52.775 119.859  57.039  1.00 67.76           C  
ATOM    600  OG1 THR A  70      52.750 118.426  57.115  1.00 72.09           O  
ATOM    601  CG2 THR A  70      51.377 120.407  57.341  1.00 68.63           C  
ATOM    602  N   ASN A  71      55.514 120.859  56.172  1.00 63.70           N  
ATOM    603  CA  ASN A  71      56.967 120.730  56.152  1.00 60.30           C  
ATOM    604  C   ASN A  71      57.384 119.350  56.667  1.00 56.74           C  
ATOM    605  O   ASN A  71      58.464 118.864  56.360  1.00 54.57           O  
ATOM    606  CB  ASN A  71      57.597 121.829  57.019  1.00 64.56           C  
ATOM    607  N   GLU A  72      56.506 118.714  57.432  1.00 54.05           N  
ATOM    608  CA  GLU A  72      56.806 117.411  58.012  1.00 57.31           C  
ATOM    609  C   GLU A  72      56.525 116.222  57.106  1.00 58.59           C  
ATOM    610  O   GLU A  72      57.115 115.154  57.279  1.00 57.44           O  
ATOM    611  CB  GLU A  72      55.992 117.229  59.287  1.00 59.27           C  
ATOM    612  CG  GLU A  72      54.505 117.166  58.998  1.00 67.54           C  
ATOM    613  CD  GLU A  72      53.678 116.780  60.200  1.00 72.63           C  
ATOM    614  OE1 GLU A  72      53.731 117.509  61.214  1.00 76.61           O  
ATOM    615  OE2 GLU A  72      52.970 115.749  60.125  1.00 73.63           O  
ATOM    616  N   ALA A  73      55.619 116.405  56.151  1.00 60.95           N  
ATOM    617  CA  ALA A  73      55.210 115.316  55.267  1.00 63.38           C  
ATOM    618  C   ALA A  73      56.018 115.115  53.989  1.00 61.92           C  
ATOM    619  O   ALA A  73      55.940 114.056  53.358  1.00 60.64           O  
ATOM    620  CB  ALA A  73      53.731 115.485  54.922  1.00 66.87           C  
ATOM    621  N   GLU A  74      56.804 116.115  53.620  1.00 59.38           N  
ATOM    622  CA  GLU A  74      57.611 116.066  52.408  1.00 60.75           C  
ATOM    623  C   GLU A  74      58.505 114.822  52.190  1.00 61.12           C  
ATOM    624  O   GLU A  74      59.326 114.466  53.036  1.00 64.64           O  
ATOM    625  CB  GLU A  74      58.469 117.336  52.338  1.00 63.39           C  
ATOM    626  CG  GLU A  74      59.471 117.363  51.190  1.00 64.89           C  
ATOM    627  CD  GLU A  74      60.861 116.934  51.595  1.00 62.26           C  
ATOM    628  OE1 GLU A  74      61.661 116.563  50.705  1.00 58.67           O  
ATOM    629  OE2 GLU A  74      61.164 116.974  52.805  1.00 70.10           O  
ATOM    630  N   ASN A  75      58.339 114.188  51.030  1.00 54.12           N  
ATOM    631  CA  ASN A  75      59.113 113.011  50.630  1.00 43.28           C  
ATOM    632  C   ASN A  75      59.583 113.229  49.181  1.00 38.90           C  
ATOM    633  O   ASN A  75      59.704 112.289  48.399  1.00 38.62           O  
ATOM    634  CB  ASN A  75      58.228 111.760  50.737  1.00 44.54           C  
ATOM    635  CG  ASN A  75      58.936 110.490  50.293  1.00 48.81           C  
ATOM    636  OD1 ASN A  75      60.053 110.207  50.716  1.00 49.81           O  
ATOM    637  ND2 ASN A  75      58.271 109.709  49.444  1.00 53.84           N  
ATOM    638  N   TRP A  76      59.852 114.484  48.830  1.00 35.90           N  
ATOM    639  CA  TRP A  76      60.290 114.854  47.476  1.00 35.54           C  
ATOM    640  C   TRP A  76      61.639 114.271  47.072  1.00 40.93           C  
ATOM    641  O   TRP A  76      62.549 114.190  47.893  1.00 41.05           O  
ATOM    642  CB  TRP A  76      60.391 116.383  47.345  1.00 36.76           C  
ATOM    643  CG  TRP A  76      59.076 117.134  47.444  1.00 36.86           C  
ATOM    644  CD1 TRP A  76      58.676 117.969  48.447  1.00 45.59           C  
ATOM    645  CD2 TRP A  76      58.020 117.143  46.475  1.00 38.71           C  
ATOM    646  NE1 TRP A  76      57.439 118.499  48.167  1.00 43.31           N  
ATOM    647  CE2 TRP A  76      57.014 118.012  46.960  1.00 43.96           C  
ATOM    648  CE3 TRP A  76      57.825 116.499  45.245  1.00 35.25           C  
ATOM    649  CZ2 TRP A  76      55.823 118.257  46.253  1.00 41.11           C  
ATOM    650  CZ3 TRP A  76      56.630 116.740  44.539  1.00 35.48           C  
ATOM    651  CH2 TRP A  76      55.651 117.612  45.050  1.00 37.81           C  
ATOM    652  N   ALA A  77      61.770 113.860  45.813  1.00 35.88           N  
ATOM    653  CA  ALA A  77      63.052 113.363  45.341  1.00 37.63           C  
ATOM    654  C   ALA A  77      63.980 114.576  45.306  1.00 38.46           C  
ATOM    655  O   ALA A  77      63.521 115.732  45.376  1.00 36.42           O  
ATOM    656  CB  ALA A  77      62.922 112.791  43.957  1.00 36.19           C  
ATOM    657  N   ASP A  78      65.281 114.323  45.195  1.00 38.10           N  
ATOM    658  CA  ASP A  78      66.252 115.417  45.132  1.00 43.51           C  
ATOM    659  C   ASP A  78      65.946 116.350  43.955  1.00 43.63           C  
ATOM    660  O   ASP A  78      65.606 115.890  42.866  1.00 43.80           O  
ATOM    661  CB  ASP A  78      67.672 114.882  44.931  1.00 44.48           C  
ATOM    662  CG  ASP A  78      68.174 114.049  46.101  1.00 52.48           C  
ATOM    663  OD1 ASP A  78      67.671 114.212  47.237  1.00 48.52           O  
ATOM    664  OD2 ASP A  78      69.102 113.238  45.877  1.00 58.53           O  
ATOM    665  N   ASN A  79      66.092 117.653  44.183  1.00 43.77           N  
ATOM    666  CA  ASN A  79      65.865 118.663  43.148  1.00 44.98           C  
ATOM    667  C   ASN A  79      64.420 118.731  42.650  1.00 44.24           C  
ATOM    668  O   ASN A  79      64.160 119.240  41.558  1.00 45.48           O  
ATOM    669  CB  ASN A  79      66.797 118.407  41.961  1.00 45.58           C  
ATOM    670  CG  ASN A  79      68.253 118.260  42.384  1.00 53.44           C  
ATOM    671  OD1 ASN A  79      68.953 117.359  41.920  1.00 53.96           O  
ATOM    672  ND2 ASN A  79      68.713 119.150  43.262  1.00 47.76           N  
ATOM    673  N   GLU A  80      63.483 118.214  43.442  1.00 43.08           N  
ATOM    674  CA  GLU A  80      62.068 118.260  43.082  1.00 39.56           C  
ATOM    675  C   GLU A  80      61.341 118.936  44.234  1.00 43.22           C  
ATOM    676  O   GLU A  80      61.796 118.872  45.381  1.00 42.12           O  
ATOM    677  CB  GLU A  80      61.511 116.850  42.869  1.00 38.95           C  
ATOM    678  CG  GLU A  80      62.210 116.049  41.772  1.00 35.83           C  
ATOM    679  CD  GLU A  80      62.050 116.633  40.357  1.00 44.84           C  
ATOM    680  OE1 GLU A  80      61.351 117.658  40.184  1.00 39.67           O  
ATOM    681  OE2 GLU A  80      62.626 116.047  39.414  1.00 39.65           O  
ATOM    682  N   PRO A  81      60.195 119.584  43.961  1.00 37.93           N  
ATOM    683  CA  PRO A  81      59.500 119.752  42.676  1.00 41.63           C  
ATOM    684  C   PRO A  81      60.212 120.785  41.817  1.00 41.51           C  
ATOM    685  O   PRO A  81      60.537 121.866  42.301  1.00 47.84           O  
ATOM    686  CB  PRO A  81      58.107 120.206  43.100  1.00 36.07           C  
ATOM    687  CG  PRO A  81      58.383 121.023  44.299  1.00 43.28           C  
ATOM    688  CD  PRO A  81      59.444 120.225  45.053  1.00 40.47           C  
ATOM    689  N   ASN A  82      60.455 120.465  40.550  1.00 37.76           N  
ATOM    690  CA  ASN A  82      61.156 121.401  39.678  1.00 40.48           C  
ATOM    691  C   ASN A  82      60.285 122.075  38.611  1.00 42.91           C  
ATOM    692  O   ASN A  82      60.790 122.875  37.822  1.00 41.31           O  
ATOM    693  CB  ASN A  82      62.368 120.710  39.019  1.00 40.44           C  
ATOM    694  CG  ASN A  82      61.976 119.688  37.963  1.00 42.69           C  
ATOM    695  OD1 ASN A  82      60.791 119.509  37.652  1.00 38.15           O  
ATOM    696  ND2 ASN A  82      62.977 119.018  37.393  1.00 39.67           N  
ATOM    697  N   ASN A  83      58.983 121.773  38.603  1.00 39.63           N  
ATOM    698  CA  ASN A  83      58.045 122.345  37.625  1.00 35.56           C  
ATOM    699  C   ASN A  83      58.723 122.504  36.258  1.00 40.13           C  
ATOM    700  O   ASN A  83      58.597 123.547  35.609  1.00 37.94           O  
ATOM    701  CB  ASN A  83      57.550 123.722  38.118  1.00 35.77           C  
ATOM    702  CG  ASN A  83      56.291 124.193  37.393  1.00 39.70           C  
ATOM    703  OD1 ASN A  83      56.035 125.404  37.254  1.00 44.03           O  
ATOM    704  ND2 ASN A  83      55.501 123.250  36.935  1.00 33.43           N  
ATOM    705  N   LYS A  84      59.412 121.470  35.789  1.00 39.01           N  
ATOM    706  CA  LYS A  84      60.137 121.623  34.533  1.00 40.53           C  
ATOM    707  C   LYS A  84      59.376 121.869  33.234  1.00 40.53           C  
ATOM    708  O   LYS A  84      59.820 122.667  32.421  1.00 43.20           O  
ATOM    709  CB  LYS A  84      61.131 120.472  34.326  1.00 43.55           C  
ATOM    710  CG  LYS A  84      62.365 120.953  33.536  1.00 46.91           C  
ATOM    711  CD  LYS A  84      63.431 119.886  33.332  1.00 59.82           C  
ATOM    712  CE  LYS A  84      64.665 120.490  32.656  1.00 58.65           C  
ATOM    713  NZ  LYS A  84      65.670 119.462  32.264  1.00 68.58           N  
ATOM    714  N   ARG A  85      58.245 121.208  33.023  1.00 35.80           N  
ATOM    715  CA  ARG A  85      57.475 121.399  31.795  1.00 40.64           C  
ATOM    716  C   ARG A  85      56.499 122.580  31.953  1.00 41.12           C  
ATOM    717  O   ARG A  85      55.825 122.977  31.000  1.00 44.07           O  
ATOM    718  CB  ARG A  85      56.677 120.116  31.486  1.00 33.17           C  
ATOM    719  CG  ARG A  85      55.947 120.117  30.134  1.00 40.60           C  
ATOM    720  CD  ARG A  85      54.985 118.927  29.966  1.00 44.09           C  
ATOM    721  NE  ARG A  85      55.681 117.655  30.097  1.00 43.80           N  
ATOM    722  CZ  ARG A  85      56.005 116.839  29.098  1.00 42.33           C  
ATOM    723  NH1 ARG A  85      55.694 117.118  27.839  1.00 33.59           N  
ATOM    724  NH2 ARG A  85      56.690 115.737  29.367  1.00 41.72           N  
ATOM    725  N   ASN A  86      56.469 123.147  33.155  1.00 36.43           N  
ATOM    726  CA  ASN A  86      55.522 124.194  33.539  1.00 40.68           C  
ATOM    727  C   ASN A  86      54.264 123.376  33.866  1.00 36.39           C  
ATOM    728  O   ASN A  86      54.055 122.289  33.303  1.00 35.21           O  
ATOM    729  CB  ASN A  86      55.199 125.193  32.392  1.00 42.19           C  
ATOM    730  CG  ASN A  86      56.351 126.151  32.092  1.00 46.53           C  
ATOM    731  OD1 ASN A  86      57.035 126.626  33.002  1.00 50.40           O  
ATOM    732  ND2 ASN A  86      56.558 126.446  30.810  1.00 46.20           N  
ATOM    733  N   ASN A  87      53.454 123.894  34.781  1.00 33.12           N  
ATOM    734  CA  ASN A  87      52.223 123.256  35.214  1.00 34.75           C  
ATOM    735  C   ASN A  87      52.361 121.806  35.713  1.00 33.80           C  
ATOM    736  O   ASN A  87      51.463 120.991  35.474  1.00 31.12           O  
ATOM    737  CB  ASN A  87      51.194 123.309  34.094  1.00 35.85           C  
ATOM    738  CG  ASN A  87      51.032 124.714  33.536  1.00 40.81           C  
ATOM    739  OD1 ASN A  87      51.331 124.963  32.378  1.00 44.33           O  
ATOM    740  ND2 ASN A  87      50.589 125.633  34.375  1.00 37.10           N  
ATOM    741  N   GLU A  88      53.472 121.479  36.378  1.00 38.13           N  
ATOM    742  CA  GLU A  88      53.633 120.118  36.929  1.00 32.51           C  
ATOM    743  C   GLU A  88      52.954 120.246  38.283  1.00 31.06           C  
ATOM    744  O   GLU A  88      53.585 120.503  39.307  1.00 35.07           O  
ATOM    745  CB  GLU A  88      55.119 119.747  37.071  1.00 34.03           C  
ATOM    746  CG  GLU A  88      55.881 119.877  35.741  1.00 31.26           C  
ATOM    747  CD  GLU A  88      57.247 119.206  35.753  1.00 36.16           C  
ATOM    748  OE1 GLU A  88      57.842 119.093  36.849  1.00 28.51           O  
ATOM    749  OE2 GLU A  88      57.717 118.813  34.663  1.00 35.35           O  
ATOM    750  N   ASP A  89      51.642 120.052  38.265  1.00 28.52           N  
ATOM    751  CA  ASP A  89      50.821 120.229  39.446  1.00 32.76           C  
ATOM    752  C   ASP A  89      50.358 118.961  40.139  1.00 29.65           C  
ATOM    753  O   ASP A  89      49.600 119.042  41.095  1.00 31.47           O  
ATOM    754  CB  ASP A  89      49.571 121.058  39.086  1.00 36.03           C  
ATOM    755  CG  ASP A  89      49.914 122.441  38.497  1.00 48.30           C  
ATOM    756  OD1 ASP A  89      51.030 122.951  38.729  1.00 44.65           O  
ATOM    757  OD2 ASP A  89      49.047 123.030  37.816  1.00 51.43           O  
ATOM    758  N   CYS A  90      50.816 117.803  39.664  1.00 28.26           N  
ATOM    759  CA  CYS A  90      50.388 116.526  40.231  1.00 29.27           C  
ATOM    760  C   CYS A  90      51.592 115.747  40.704  1.00 31.47           C  
ATOM    761  O   CYS A  90      52.680 115.925  40.183  1.00 31.73           O  
ATOM    762  CB  CYS A  90      49.616 115.723  39.166  1.00 30.23           C  
ATOM    763  SG  CYS A  90      47.930 116.422  38.870  1.00 33.20           S  
ATOM    764  N   VAL A  91      51.385 114.859  41.666  1.00 29.23           N  
ATOM    765  CA  VAL A  91      52.512 114.114  42.213  1.00 29.06           C  
ATOM    766  C   VAL A  91      52.495 112.627  41.866  1.00 25.19           C  
ATOM    767  O   VAL A  91      51.462 111.973  41.981  1.00 26.74           O  
ATOM    768  CB  VAL A  91      52.542 114.226  43.736  1.00 30.17           C  
ATOM    769  CG1 VAL A  91      53.777 113.483  44.296  1.00 29.74           C  
ATOM    770  CG2 VAL A  91      52.561 115.705  44.154  1.00 29.91           C  
ATOM    771  N   GLU A  92      53.647 112.108  41.440  1.00 29.84           N  
ATOM    772  CA  GLU A  92      53.805 110.676  41.146  1.00 27.89           C  
ATOM    773  C   GLU A  92      54.761 110.145  42.217  1.00 28.50           C  
ATOM    774  O   GLU A  92      55.504 110.923  42.825  1.00 28.89           O  
ATOM    775  CB  GLU A  92      54.432 110.449  39.772  1.00 26.56           C  
ATOM    776  CG  GLU A  92      55.911 110.841  39.662  1.00 29.92           C  
ATOM    777  CD  GLU A  92      56.524 110.516  38.292  1.00 30.34           C  
ATOM    778  OE1 GLU A  92      56.013 109.618  37.593  1.00 29.46           O  
ATOM    779  OE2 GLU A  92      57.538 111.163  37.915  1.00 33.01           O  
ATOM    780  N   ILE A  93      54.734 108.841  42.462  1.00 27.59           N  
ATOM    781  CA  ILE A  93      55.654 108.249  43.441  1.00 25.40           C  
ATOM    782  C   ILE A  93      56.528 107.249  42.668  1.00 27.79           C  
ATOM    783  O   ILE A  93      56.035 106.449  41.872  1.00 25.68           O  
ATOM    784  CB  ILE A  93      54.903 107.583  44.638  1.00 29.80           C  
ATOM    785  CG1 ILE A  93      55.934 106.966  45.612  1.00 29.63           C  
ATOM    786  CG2 ILE A  93      53.867 106.550  44.139  1.00 27.16           C  
ATOM    787  CD1 ILE A  93      55.313 106.491  46.935  1.00 32.71           C  
ATOM    788  N   TYR A  94      57.839 107.379  42.862  1.00 31.44           N  
ATOM    789  CA  TYR A  94      58.839 106.560  42.185  1.00 32.24           C  
ATOM    790  C   TYR A  94      58.946 105.119  42.677  1.00 34.35           C  
ATOM    791  O   TYR A  94      59.968 104.716  43.233  1.00 30.25           O  
ATOM    792  CB  TYR A  94      60.208 107.226  42.329  1.00 31.57           C  
ATOM    793  CG  TYR A  94      60.402 108.485  41.503  1.00 33.41           C  
ATOM    794  CD1 TYR A  94      59.901 108.573  40.209  1.00 33.46           C  
ATOM    795  CD2 TYR A  94      61.183 109.545  41.981  1.00 33.76           C  
ATOM    796  CE1 TYR A  94      60.180 109.678  39.398  1.00 33.45           C  
ATOM    797  CE2 TYR A  94      61.463 110.653  41.175  1.00 34.71           C  
ATOM    798  CZ  TYR A  94      60.962 110.705  39.891  1.00 30.45           C  
ATOM    799  OH  TYR A  94      61.280 111.769  39.077  1.00 37.30           O  
ATOM    800  N   ILE A  95      57.907 104.335  42.464  1.00 29.80           N  
ATOM    801  CA  ILE A  95      57.952 102.942  42.888  1.00 32.64           C  
ATOM    802  C   ILE A  95      59.063 102.192  42.146  1.00 31.46           C  
ATOM    803  O   ILE A  95      59.076 102.150  40.926  1.00 28.67           O  
ATOM    804  CB  ILE A  95      56.649 102.243  42.582  1.00 25.36           C  
ATOM    805  CG1 ILE A  95      55.521 102.916  43.381  1.00 28.40           C  
ATOM    806  CG2 ILE A  95      56.750 100.760  42.952  1.00 30.78           C  
ATOM    807  CD1 ILE A  95      55.771 102.945  44.880  1.00 27.14           C  
ATOM    808  N   LYS A  96      59.980 101.609  42.904  1.00 34.41           N  
ATOM    809  CA  LYS A  96      61.084 100.849  42.323  1.00 31.73           C  
ATOM    810  C   LYS A  96      61.933 101.629  41.334  1.00 30.85           C  
ATOM    811  O   LYS A  96      62.517 101.056  40.405  1.00 35.06           O  
ATOM    812  CB  LYS A  96      60.552  99.573  41.680  1.00 29.76           C  
ATOM    813  CG  LYS A  96      60.303  98.447  42.697  1.00 31.10           C  
ATOM    814  CD  LYS A  96      59.664  97.238  42.008  1.00 31.77           C  
ATOM    815  CE  LYS A  96      59.527  96.032  42.958  1.00 35.78           C  
ATOM    816  NZ  LYS A  96      58.697  96.320  44.157  1.00 32.20           N  
ATOM    817  N   SER A  97      62.015 102.939  41.535  1.00 29.33           N  
ATOM    818  CA  SER A  97      62.874 103.755  40.677  1.00 33.33           C  
ATOM    819  C   SER A  97      64.300 103.260  40.961  1.00 37.46           C  
ATOM    820  O   SER A  97      64.657 103.038  42.115  1.00 32.36           O  
ATOM    821  CB  SER A  97      62.822 105.216  41.090  1.00 34.76           C  
ATOM    822  OG  SER A  97      64.009 105.877  40.664  1.00 33.97           O  
ATOM    823  N   PRO A  98      65.128 103.102  39.924  1.00 39.25           N  
ATOM    824  CA  PRO A  98      66.485 102.631  40.217  1.00 44.35           C  
ATOM    825  C   PRO A  98      67.337 103.655  40.962  1.00 45.58           C  
ATOM    826  O   PRO A  98      68.356 103.289  41.546  1.00 49.33           O  
ATOM    827  CB  PRO A  98      67.053 102.304  38.830  1.00 43.55           C  
ATOM    828  CG  PRO A  98      66.297 103.285  37.906  1.00 43.96           C  
ATOM    829  CD  PRO A  98      64.877 103.153  38.473  1.00 39.51           C  
ATOM    830  N   SER A  99      66.905 104.918  40.977  1.00 40.06           N  
ATOM    831  CA  SER A  99      67.680 105.989  41.612  1.00 38.45           C  
ATOM    832  C   SER A  99      67.065 106.724  42.780  1.00 41.69           C  
ATOM    833  O   SER A  99      67.783 107.298  43.600  1.00 37.48           O  
ATOM    834  CB  SER A  99      68.074 107.031  40.556  1.00 48.45           C  
ATOM    835  OG  SER A  99      66.932 107.526  39.879  1.00 43.47           O  
ATOM    836  N   ALA A 100      65.739 106.737  42.867  1.00 36.41           N  
ATOM    837  CA  ALA A 100      65.096 107.448  43.955  1.00 34.15           C  
ATOM    838  C   ALA A 100      63.835 106.697  44.348  1.00 39.16           C  
ATOM    839  O   ALA A 100      62.737 107.253  44.340  1.00 33.63           O  
ATOM    840  CB  ALA A 100      64.753 108.864  43.510  1.00 40.26           C  
ATOM    841  N   PRO A 101      63.984 105.417  44.704  1.00 36.37           N  
ATOM    842  CA  PRO A 101      62.831 104.612  45.091  1.00 33.24           C  
ATOM    843  C   PRO A 101      61.955 105.222  46.181  1.00 31.93           C  
ATOM    844  O   PRO A 101      62.430 105.708  47.202  1.00 31.70           O  
ATOM    845  CB  PRO A 101      63.459 103.266  45.502  1.00 39.62           C  
ATOM    846  CG  PRO A 101      64.872 103.641  45.912  1.00 37.66           C  
ATOM    847  CD  PRO A 101      65.252 104.676  44.897  1.00 39.83           C  
ATOM    848  N   GLY A 102      60.650 105.215  45.920  1.00 35.95           N  
ATOM    849  CA  GLY A 102      59.694 105.732  46.873  1.00 32.36           C  
ATOM    850  C   GLY A 102      59.574 107.236  47.016  1.00 36.31           C  
ATOM    851  O   GLY A 102      58.713 107.705  47.780  1.00 31.49           O  
ATOM    852  N   LYS A 103      60.404 107.995  46.298  1.00 32.51           N  
ATOM    853  CA  LYS A 103      60.363 109.455  46.412  1.00 33.46           C  
ATOM    854  C   LYS A 103      59.276 110.089  45.526  1.00 30.65           C  
ATOM    855  O   LYS A 103      58.814 109.465  44.583  1.00 27.17           O  
ATOM    856  CB  LYS A 103      61.738 110.043  46.065  1.00 31.97           C  
ATOM    857  CG  LYS A 103      62.850 109.667  47.072  1.00 34.18           C  
ATOM    858  CD  LYS A 103      62.495 110.153  48.485  1.00 38.53           C  
ATOM    859  CE  LYS A 103      63.579 109.786  49.523  1.00 50.91           C  
ATOM    860  NZ  LYS A 103      64.881 110.435  49.208  1.00 50.77           N  
ATOM    861  N   TRP A 104      58.898 111.331  45.836  1.00 31.31           N  
ATOM    862  CA  TRP A 104      57.869 112.045  45.072  1.00 30.29           C  
ATOM    863  C   TRP A 104      58.448 112.961  44.001  1.00 32.81           C  
ATOM    864  O   TRP A 104      59.556 113.493  44.146  1.00 30.10           O  
ATOM    865  CB  TRP A 104      57.027 112.936  45.986  1.00 27.87           C  
ATOM    866  CG  TRP A 104      56.275 112.289  47.089  1.00 34.45           C  
ATOM    867  CD1 TRP A 104      55.907 110.987  47.190  1.00 36.90           C  
ATOM    868  CD2 TRP A 104      55.724 112.957  48.231  1.00 35.16           C  
ATOM    869  NE1 TRP A 104      55.154 110.798  48.330  1.00 38.75           N  
ATOM    870  CE2 TRP A 104      55.028 111.992  48.984  1.00 34.93           C  
ATOM    871  CE3 TRP A 104      55.750 114.283  48.683  1.00 42.57           C  
ATOM    872  CZ2 TRP A 104      54.361 112.302  50.170  1.00 38.63           C  
ATOM    873  CZ3 TRP A 104      55.085 114.599  49.868  1.00 46.26           C  
ATOM    874  CH2 TRP A 104      54.399 113.606  50.597  1.00 40.08           C  
ATOM    875  N   ASN A 105      57.680 113.168  42.933  1.00 30.37           N  
ATOM    876  CA  ASN A 105      58.095 114.076  41.864  1.00 29.31           C  
ATOM    877  C   ASN A 105      56.846 114.760  41.306  1.00 28.61           C  
ATOM    878  O   ASN A 105      55.791 114.125  41.212  1.00 33.21           O  
ATOM    879  CB  ASN A 105      58.792 113.332  40.720  1.00 27.85           C  
ATOM    880  CG  ASN A 105      59.033 114.231  39.496  1.00 35.49           C  
ATOM    881  OD1 ASN A 105      59.544 115.351  39.620  1.00 28.03           O  
ATOM    882  ND2 ASN A 105      58.664 113.741  38.319  1.00 33.02           N  
ATOM    883  N   ASP A 106      56.982 116.032  40.924  1.00 32.83           N  
ATOM    884  CA  ASP A 106      55.862 116.764  40.341  1.00 32.46           C  
ATOM    885  C   ASP A 106      55.900 116.531  38.837  1.00 32.05           C  
ATOM    886  O   ASP A 106      56.973 116.524  38.229  1.00 28.83           O  
ATOM    887  CB  ASP A 106      55.933 118.267  40.697  1.00 33.77           C  
ATOM    888  CG  ASP A 106      57.216 118.951  40.220  1.00 41.86           C  
ATOM    889  OD1 ASP A 106      58.276 118.300  40.049  1.00 42.81           O  
ATOM    890  OD2 ASP A 106      57.153 120.180  40.029  1.00 33.54           O  
ATOM    891  N   GLU A 107      54.724 116.290  38.253  1.00 25.62           N  
ATOM    892  CA  GLU A 107      54.575 116.017  36.821  1.00 26.59           C  
ATOM    893  C   GLU A 107      53.327 116.714  36.287  1.00 30.53           C  
ATOM    894  O   GLU A 107      52.396 116.978  37.042  1.00 27.84           O  
ATOM    895  CB  GLU A 107      54.392 114.508  36.550  1.00 27.81           C  
ATOM    896  CG  GLU A 107      55.701 113.703  36.616  1.00 33.76           C  
ATOM    897  CD  GLU A 107      56.414 113.662  35.279  1.00 33.43           C  
ATOM    898  OE1 GLU A 107      56.342 112.611  34.613  1.00 34.59           O  
ATOM    899  OE2 GLU A 107      57.022 114.684  34.890  1.00 37.13           O  
ATOM    900  N   HIS A 108      53.311 116.980  34.990  1.00 26.64           N  
ATOM    901  CA  HIS A 108      52.152 117.615  34.385  1.00 28.07           C  
ATOM    902  C   HIS A 108      51.012 116.622  34.539  1.00 29.78           C  
ATOM    903  O   HIS A 108      51.198 115.431  34.301  1.00 27.12           O  
ATOM    904  CB  HIS A 108      52.408 117.891  32.903  1.00 29.39           C  
ATOM    905  CG  HIS A 108      51.277 118.614  32.236  1.00 31.01           C  
ATOM    906  ND1 HIS A 108      51.346 119.946  31.888  1.00 36.55           N  
ATOM    907  CD2 HIS A 108      50.037 118.195  31.886  1.00 28.37           C  
ATOM    908  CE1 HIS A 108      50.197 120.320  31.349  1.00 27.74           C  
ATOM    909  NE2 HIS A 108      49.384 119.276  31.336  1.00 33.79           N  
ATOM    910  N   CYS A 109      49.830 117.103  34.930  1.00 27.07           N  
ATOM    911  CA  CYS A 109      48.706 116.221  35.161  1.00 28.18           C  
ATOM    912  C   CYS A 109      48.165 115.440  33.982  1.00 27.06           C  
ATOM    913  O   CYS A 109      47.387 114.503  34.170  1.00 28.20           O  
ATOM    914  CB  CYS A 109      47.569 116.996  35.839  1.00 36.82           C  
ATOM    915  SG  CYS A 109      48.074 117.830  37.396  1.00 52.27           S  
ATOM    916  N   LEU A 110      48.568 115.795  32.770  1.00 25.24           N  
ATOM    917  CA  LEU A 110      48.084 115.067  31.612  1.00 26.14           C  
ATOM    918  C   LEU A 110      49.062 114.008  31.093  1.00 27.66           C  
ATOM    919  O   LEU A 110      48.892 113.505  29.991  1.00 30.00           O  
ATOM    920  CB  LEU A 110      47.676 116.034  30.491  1.00 30.66           C  
ATOM    921  CG  LEU A 110      46.509 116.948  30.915  1.00 30.88           C  
ATOM    922  CD1 LEU A 110      46.150 117.899  29.759  1.00 34.93           C  
ATOM    923  CD2 LEU A 110      45.286 116.077  31.294  1.00 32.31           C  
ATOM    924  N   LYS A 111      50.103 113.704  31.875  1.00 30.56           N  
ATOM    925  CA  LYS A 111      51.009 112.593  31.513  1.00 29.84           C  
ATOM    926  C   LYS A 111      50.177 111.372  31.960  1.00 30.57           C  
ATOM    927  O   LYS A 111      49.352 111.479  32.882  1.00 30.97           O  
ATOM    928  CB  LYS A 111      52.300 112.618  32.347  1.00 27.73           C  
ATOM    929  CG  LYS A 111      53.328 113.690  32.010  1.00 38.44           C  
ATOM    930  CD  LYS A 111      54.275 113.275  30.899  1.00 48.65           C  
ATOM    931  CE  LYS A 111      55.233 112.124  31.288  1.00 42.37           C  
ATOM    932  NZ  LYS A 111      56.499 112.501  32.004  1.00 39.15           N  
ATOM    933  N   LYS A 112      50.367 110.217  31.338  1.00 27.44           N  
ATOM    934  CA  LYS A 112      49.593 109.037  31.722  1.00 28.40           C  
ATOM    935  C   LYS A 112      50.450 108.169  32.656  1.00 30.84           C  
ATOM    936  O   LYS A 112      51.597 107.858  32.328  1.00 30.85           O  
ATOM    937  CB  LYS A 112      49.213 108.234  30.476  1.00 28.98           C  
ATOM    938  CG  LYS A 112      48.184 108.937  29.585  1.00 33.83           C  
ATOM    939  CD  LYS A 112      48.098 108.340  28.184  1.00 40.24           C  
ATOM    940  CE  LYS A 112      47.447 106.995  28.176  1.00 44.59           C  
ATOM    941  NZ  LYS A 112      47.290 106.504  26.774  1.00 45.47           N  
ATOM    942  N   LYS A 113      49.895 107.803  33.808  1.00 28.83           N  
ATOM    943  CA  LYS A 113      50.609 106.958  34.782  1.00 28.38           C  
ATOM    944  C   LYS A 113      49.601 106.006  35.424  1.00 29.08           C  
ATOM    945  O   LYS A 113      48.403 106.108  35.178  1.00 27.73           O  
ATOM    946  CB  LYS A 113      51.261 107.816  35.865  1.00 25.03           C  
ATOM    947  CG  LYS A 113      52.229 108.889  35.318  1.00 24.93           C  
ATOM    948  CD  LYS A 113      52.879 109.654  36.453  1.00 27.67           C  
ATOM    949  CE  LYS A 113      53.859 110.744  35.950  1.00 29.15           C  
ATOM    950  NZ  LYS A 113      54.973 110.122  35.165  1.00 30.16           N  
ATOM    951  N   HIS A 114      50.077 105.095  36.267  1.00 29.15           N  
ATOM    952  CA  HIS A 114      49.180 104.133  36.893  1.00 29.12           C  
ATOM    953  C   HIS A 114      48.484 104.673  38.119  1.00 26.67           C  
ATOM    954  O   HIS A 114      49.089 105.339  38.942  1.00 27.00           O  
ATOM    955  CB  HIS A 114      49.975 102.863  37.248  1.00 27.61           C  
ATOM    956  CG  HIS A 114      50.501 102.169  36.037  1.00 28.78           C  
ATOM    957  ND1 HIS A 114      49.810 101.162  35.400  1.00 32.53           N  
ATOM    958  CD2 HIS A 114      51.592 102.426  35.268  1.00 32.02           C  
ATOM    959  CE1 HIS A 114      50.449 100.830  34.290  1.00 35.90           C  
ATOM    960  NE2 HIS A 114      51.532 101.583  34.185  1.00 34.52           N  
ATOM    961  N   ALA A 115      47.194 104.374  38.238  1.00 28.68           N  
ATOM    962  CA  ALA A 115      46.443 104.835  39.394  1.00 29.32           C  
ATOM    963  C   ALA A 115      46.859 103.975  40.591  1.00 30.37           C  
ATOM    964  O   ALA A 115      46.939 102.747  40.472  1.00 30.16           O  
ATOM    965  CB  ALA A 115      44.938 104.679  39.130  1.00 32.52           C  
ATOM    966  N   LEU A 116      47.146 104.612  41.724  1.00 29.46           N  
ATOM    967  CA  LEU A 116      47.490 103.850  42.933  1.00 29.17           C  
ATOM    968  C   LEU A 116      46.383 104.145  43.952  1.00 28.20           C  
ATOM    969  O   LEU A 116      46.327 105.241  44.523  1.00 28.63           O  
ATOM    970  CB  LEU A 116      48.835 104.289  43.470  1.00 28.73           C  
ATOM    971  CG  LEU A 116      49.278 103.550  44.726  1.00 30.29           C  
ATOM    972  CD1 LEU A 116      49.093 102.023  44.577  1.00 31.28           C  
ATOM    973  CD2 LEU A 116      50.735 103.903  44.938  1.00 32.34           C  
ATOM    974  N   CYS A 117      45.516 103.151  44.171  1.00 33.73           N  
ATOM    975  CA  CYS A 117      44.348 103.300  45.048  1.00 34.15           C  
ATOM    976  C   CYS A 117      44.348 102.545  46.366  1.00 34.41           C  
ATOM    977  O   CYS A 117      45.165 101.653  46.603  1.00 33.00           O  
ATOM    978  CB  CYS A 117      43.105 102.839  44.303  1.00 32.85           C  
ATOM    979  SG  CYS A 117      43.013 103.233  42.520  1.00 43.48           S  
ATOM    980  N   TYR A 118      43.397 102.907  47.222  1.00 33.00           N  
ATOM    981  CA  TYR A 118      43.223 102.216  48.498  1.00 35.90           C  
ATOM    982  C   TYR A 118      41.740 102.072  48.817  1.00 40.99           C  
ATOM    983  O   TYR A 118      40.866 102.722  48.204  1.00 37.15           O  
ATOM    984  CB  TYR A 118      43.911 102.970  49.653  1.00 34.70           C  
ATOM    985  CG  TYR A 118      43.125 104.173  50.159  1.00 38.95           C  
ATOM    986  CD1 TYR A 118      43.268 105.431  49.566  1.00 35.28           C  
ATOM    987  CD2 TYR A 118      42.193 104.037  51.186  1.00 37.49           C  
ATOM    988  CE1 TYR A 118      42.495 106.523  49.988  1.00 41.23           C  
ATOM    989  CE2 TYR A 118      41.412 105.122  51.611  1.00 35.56           C  
ATOM    990  CZ  TYR A 118      41.567 106.354  51.011  1.00 42.81           C  
ATOM    991  OH  TYR A 118      40.792 107.418  51.417  1.00 46.83           O  
ATOM    992  N   THR A 119      41.474 101.227  49.805  1.00 39.53           N  
ATOM    993  CA  THR A 119      40.129 100.995  50.286  1.00 43.14           C  
ATOM    994  C   THR A 119      40.297 100.477  51.718  1.00 42.64           C  
ATOM    995  O   THR A 119      41.322  99.871  52.042  1.00 39.12           O  
ATOM    996  CB  THR A 119      39.415  99.941  49.411  1.00 50.10           C  
ATOM    997  OG1 THR A 119      38.003 100.040  49.603  1.00 62.62           O  
ATOM    998  CG2 THR A 119      39.873  98.534  49.769  1.00 47.19           C  
ATOM    999  N   ALA A 120      39.338 100.752  52.593  1.00 37.90           N  
ATOM   1000  CA  ALA A 120      39.444 100.227  53.955  1.00 37.68           C  
ATOM   1001  C   ALA A 120      39.455  98.707  53.835  1.00 38.38           C  
ATOM   1002  O   ALA A 120      38.765  98.138  52.979  1.00 36.25           O  
ATOM   1003  CB  ALA A 120      38.255 100.668  54.794  1.00 41.45           C  
ATOM   1004  N   SER A 121      40.246  98.046  54.672  1.00 35.46           N  
ATOM   1005  CA  SER A 121      40.299  96.587  54.655  1.00 34.28           C  
ATOM   1006  C   SER A 121      39.207  96.037  55.608  1.00 33.66           C  
ATOM   1007  O   SER A 121      38.703  94.926  55.432  1.00 32.35           O  
ATOM   1008  CB  SER A 121      41.677  96.100  55.124  1.00 32.38           C  
ATOM   1009  OG  SER A 121      42.737  96.714  54.403  1.00 36.41           O  
ATOM   1010  N   CYS A 122      38.847  96.822  56.616  1.00 32.78           N  
ATOM   1011  CA  CYS A 122      37.831  96.388  57.577  1.00 34.59           C  
ATOM   1012  C   CYS A 122      36.434  96.304  56.997  1.00 37.50           C  
ATOM   1013  O   CYS A 122      35.991  97.215  56.307  1.00 35.88           O  
ATOM   1014  CB  CYS A 122      37.814  97.324  58.773  1.00 34.83           C  
ATOM   1015  SG  CYS A 122      39.269  97.126  59.854  1.00 40.37           S  
ATOM   1016  N   GLN A 123      35.740  95.215  57.305  1.00 37.85           N  
ATOM   1017  CA  GLN A 123      34.386  94.987  56.819  1.00 40.29           C  
ATOM   1018  C   GLN A 123      33.445  94.729  57.987  1.00 39.66           C  
ATOM   1019  O   GLN A 123      33.873  94.438  59.098  1.00 39.98           O  
ATOM   1020  CB  GLN A 123      34.353  93.762  55.900  1.00 42.35           C  
ATOM   1021  CG  GLN A 123      35.366  93.797  54.784  1.00 51.13           C  
ATOM   1022  CD  GLN A 123      35.087  94.900  53.783  1.00 53.88           C  
ATOM   1023  OE1 GLN A 123      36.010  95.446  53.172  1.00 56.22           O  
ATOM   1024  NE2 GLN A 123      33.810  95.234  53.604  1.00 51.24           N  
ATOM   1025  N   ASP A 124      32.152  94.810  57.717  1.00 39.07           N  
ATOM   1026  CA  ASP A 124      31.131  94.577  58.730  1.00 40.18           C  
ATOM   1027  C   ASP A 124      31.373  93.290  59.521  1.00 39.07           C  
ATOM   1028  O   ASP A 124      31.292  93.279  60.753  1.00 40.66           O  
ATOM   1029  CB  ASP A 124      29.756  94.521  58.041  1.00 46.47           C  
ATOM   1030  CG  ASP A 124      28.637  94.071  58.968  1.00 48.57           C  
ATOM   1031  OD1 ASP A 124      27.889  93.139  58.576  1.00 45.07           O  
ATOM   1032  OD2 ASP A 124      28.496  94.652  60.063  1.00 41.85           O  
ATOM   1033  N   MET A 125      31.694  92.216  58.806  1.00 42.44           N  
ATOM   1034  CA  MET A 125      31.894  90.900  59.419  1.00 41.65           C  
ATOM   1035  C   MET A 125      33.305  90.574  59.891  1.00 40.52           C  
ATOM   1036  O   MET A 125      33.555  89.457  60.345  1.00 38.49           O  
ATOM   1037  CB  MET A 125      31.445  89.816  58.433  1.00 43.91           C  
ATOM   1038  CG  MET A 125      29.950  89.797  58.181  1.00 57.13           C  
ATOM   1039  SD  MET A 125      29.070  89.256  59.651  1.00 67.04           S  
ATOM   1040  CE  MET A 125      28.191  87.814  58.977  1.00 67.53           C  
ATOM   1041  N   SER A 126      34.226  91.522  59.780  1.00 38.66           N  
ATOM   1042  CA  SER A 126      35.603  91.265  60.198  1.00 38.09           C  
ATOM   1043  C   SER A 126      35.678  90.958  61.696  1.00 36.79           C  
ATOM   1044  O   SER A 126      34.831  91.388  62.483  1.00 37.84           O  
ATOM   1045  CB  SER A 126      36.496  92.475  59.881  1.00 40.89           C  
ATOM   1046  OG  SER A 126      36.445  92.811  58.503  1.00 37.43           O  
ATOM   1047  N   CYS A 127      36.707  90.212  62.077  1.00 30.69           N  
ATOM   1048  CA  CYS A 127      36.926  89.825  63.458  1.00 31.14           C  
ATOM   1049  C   CYS A 127      35.758  89.033  64.066  1.00 33.58           C  
ATOM   1050  O   CYS A 127      35.518  89.074  65.278  1.00 34.89           O  
ATOM   1051  CB  CYS A 127      37.258  91.058  64.285  1.00 37.43           C  
ATOM   1052  SG  CYS A 127      38.615  92.060  63.542  1.00 40.57           S  
ATOM   1053  N   SER A 128      35.045  88.307  63.204  1.00 38.91           N  
ATOM   1054  CA  SER A 128      33.931  87.452  63.612  1.00 36.28           C  
ATOM   1055  C   SER A 128      32.895  88.184  64.435  1.00 41.79           C  
ATOM   1056  O   SER A 128      32.122  87.540  65.149  1.00 41.08           O  
ATOM   1057  CB  SER A 128      34.445  86.285  64.459  1.00 34.58           C  
ATOM   1058  OG  SER A 128      35.563  85.656  63.859  1.00 35.43           O  
ATOM   1059  N   LYS A 129      32.876  89.512  64.328  1.00 37.35           N  
ATOM   1060  CA  LYS A 129      31.973  90.352  65.113  1.00 41.35           C  
ATOM   1061  C   LYS A 129      32.192  90.083  66.614  1.00 43.22           C  
ATOM   1062  O   LYS A 129      31.280  90.248  67.426  1.00 40.33           O  
ATOM   1063  CB  LYS A 129      30.505  90.107  64.717  1.00 47.63           C  
ATOM   1064  CG  LYS A 129      30.038  90.841  63.436  1.00 52.73           C  
ATOM   1065  CD  LYS A 129      29.033  91.957  63.797  1.00 60.59           C  
ATOM   1066  CE  LYS A 129      28.542  92.754  62.584  1.00 57.36           C  
ATOM   1067  NZ  LYS A 129      27.781  91.878  61.650  1.00 59.66           N  
ATOM   1068  N   GLN A 130      33.421  89.683  66.960  1.00 38.74           N  
ATOM   1069  CA  GLN A 130      33.828  89.377  68.338  1.00 37.15           C  
ATOM   1070  C   GLN A 130      35.119  90.117  68.698  1.00 36.57           C  
ATOM   1071  O   GLN A 130      35.889  89.689  69.566  1.00 32.52           O  
ATOM   1072  CB  GLN A 130      34.014  87.856  68.497  1.00 38.84           C  
ATOM   1073  CG  GLN A 130      32.667  87.117  68.324  1.00 42.40           C  
ATOM   1074  CD  GLN A 130      32.757  85.603  68.238  1.00 41.29           C  
ATOM   1075  OE1 GLN A 130      33.836  85.018  68.074  1.00 41.32           O  
ATOM   1076  NE2 GLN A 130      31.596  84.954  68.323  1.00 38.36           N  
ATOM   1077  N   GLY A 131      35.331  91.241  68.018  1.00 35.75           N  
ATOM   1078  CA  GLY A 131      36.498  92.076  68.251  1.00 34.63           C  
ATOM   1079  C   GLY A 131      36.408  93.352  67.414  1.00 33.74           C  
ATOM   1080  O   GLY A 131      35.560  93.454  66.549  1.00 37.26           O  
ATOM   1081  N   GLU A 132      37.278  94.322  67.684  1.00 31.95           N  
ATOM   1082  CA  GLU A 132      37.295  95.580  66.950  1.00 38.08           C  
ATOM   1083  C   GLU A 132      38.336  95.464  65.838  1.00 37.92           C  
ATOM   1084  O   GLU A 132      39.484  95.075  66.084  1.00 35.84           O  
ATOM   1085  CB  GLU A 132      37.675  96.727  67.905  1.00 41.87           C  
ATOM   1086  CG  GLU A 132      37.906  98.071  67.232  1.00 51.64           C  
ATOM   1087  CD  GLU A 132      38.469  99.125  68.186  1.00 65.69           C  
ATOM   1088  OE1 GLU A 132      38.572 100.307  67.773  1.00 69.27           O  
ATOM   1089  OE2 GLU A 132      38.817  98.779  69.346  1.00 68.72           O  
ATOM   1090  N   CYS A 133      37.924  95.794  64.620  1.00 36.03           N  
ATOM   1091  CA  CYS A 133      38.808  95.748  63.463  1.00 35.13           C  
ATOM   1092  C   CYS A 133      39.615  97.051  63.362  1.00 37.63           C  
ATOM   1093  O   CYS A 133      39.045  98.140  63.458  1.00 34.89           O  
ATOM   1094  CB  CYS A 133      37.976  95.572  62.191  1.00 39.75           C  
ATOM   1095  SG  CYS A 133      38.966  95.269  60.686  1.00 42.39           S  
ATOM   1096  N   LEU A 134      40.925  96.934  63.156  1.00 36.07           N  
ATOM   1097  CA  LEU A 134      41.827  98.091  63.045  1.00 35.67           C  
ATOM   1098  C   LEU A 134      42.575  98.031  61.711  1.00 36.20           C  
ATOM   1099  O   LEU A 134      43.147  96.995  61.360  1.00 37.21           O  
ATOM   1100  CB  LEU A 134      42.833  98.075  64.192  1.00 39.79           C  
ATOM   1101  CG  LEU A 134      42.182  98.128  65.575  1.00 47.59           C  
ATOM   1102  CD1 LEU A 134      43.209  97.866  66.659  1.00 51.87           C  
ATOM   1103  CD2 LEU A 134      41.527  99.491  65.753  1.00 51.00           C  
ATOM   1104  N   GLU A 135      42.572  99.136  60.966  1.00 35.20           N  
ATOM   1105  CA  GLU A 135      43.233  99.169  59.658  1.00 36.53           C  
ATOM   1106  C   GLU A 135      44.751  99.123  59.810  1.00 35.79           C  
ATOM   1107  O   GLU A 135      45.301  99.733  60.722  1.00 34.22           O  
ATOM   1108  CB  GLU A 135      42.858 100.456  58.902  1.00 37.96           C  
ATOM   1109  CG  GLU A 135      41.361 100.645  58.589  1.00 41.11           C  
ATOM   1110  CD  GLU A 135      40.850  99.750  57.463  1.00 39.69           C  
ATOM   1111  OE1 GLU A 135      41.658  99.299  56.624  1.00 40.65           O  
ATOM   1112  OE2 GLU A 135      39.626  99.509  57.398  1.00 39.53           O  
ATOM   1113  N   THR A 136      45.429  98.380  58.944  1.00 33.11           N  
ATOM   1114  CA  THR A 136      46.894  98.360  58.996  1.00 36.42           C  
ATOM   1115  C   THR A 136      47.383  98.690  57.585  1.00 36.84           C  
ATOM   1116  O   THR A 136      46.581  98.868  56.665  1.00 34.14           O  
ATOM   1117  CB  THR A 136      47.475  96.968  59.373  1.00 34.78           C  
ATOM   1118  OG1 THR A 136      47.228  96.045  58.304  1.00 36.53           O  
ATOM   1119  CG2 THR A 136      46.837  96.441  60.659  1.00 43.32           C  
ATOM   1120  N   ILE A 137      48.699  98.793  57.432  1.00 37.77           N  
ATOM   1121  CA  ILE A 137      49.290  99.050  56.138  1.00 36.13           C  
ATOM   1122  C   ILE A 137      49.206  97.739  55.376  1.00 37.47           C  
ATOM   1123  O   ILE A 137      49.993  96.828  55.616  1.00 39.77           O  
ATOM   1124  CB  ILE A 137      50.769  99.465  56.272  1.00 36.77           C  
ATOM   1125  CG1 ILE A 137      50.871 100.765  57.068  1.00 42.05           C  
ATOM   1126  CG2 ILE A 137      51.369  99.655  54.894  1.00 37.50           C  
ATOM   1127  CD1 ILE A 137      52.303 101.185  57.409  1.00 52.26           C  
ATOM   1128  N   GLY A 138      48.219  97.630  54.496  1.00 36.98           N  
ATOM   1129  CA  GLY A 138      48.059  96.427  53.707  1.00 36.49           C  
ATOM   1130  C   GLY A 138      46.922  95.504  54.105  1.00 40.02           C  
ATOM   1131  O   GLY A 138      46.464  94.701  53.295  1.00 42.92           O  
ATOM   1132  N   ASN A 139      46.437  95.612  55.336  1.00 37.74           N  
ATOM   1133  CA  ASN A 139      45.368  94.703  55.767  1.00 36.88           C  
ATOM   1134  C   ASN A 139      44.680  95.257  57.025  1.00 32.28           C  
ATOM   1135  O   ASN A 139      44.431  96.456  57.118  1.00 33.35           O  
ATOM   1136  CB  ASN A 139      45.998  93.329  56.043  1.00 41.48           C  
ATOM   1137  CG  ASN A 139      44.971  92.246  56.308  1.00 50.95           C  
ATOM   1138  OD1 ASN A 139      44.156  91.917  55.451  1.00 58.13           O  
ATOM   1139  ND2 ASN A 139      45.011  91.687  57.504  1.00 62.11           N  
ATOM   1140  N   TYR A 140      44.363  94.381  57.983  1.00 30.38           N  
ATOM   1141  CA  TYR A 140      43.744  94.816  59.229  1.00 31.14           C  
ATOM   1142  C   TYR A 140      44.111  93.811  60.313  1.00 35.19           C  
ATOM   1143  O   TYR A 140      44.569  92.705  60.024  1.00 36.19           O  
ATOM   1144  CB  TYR A 140      42.203  94.890  59.111  1.00 34.59           C  
ATOM   1145  CG  TYR A 140      41.488  93.555  58.937  1.00 34.91           C  
ATOM   1146  CD1 TYR A 140      41.107  93.114  57.675  1.00 41.63           C  
ATOM   1147  CD2 TYR A 140      41.161  92.750  60.043  1.00 33.21           C  
ATOM   1148  CE1 TYR A 140      40.416  91.916  57.499  1.00 43.28           C  
ATOM   1149  CE2 TYR A 140      40.462  91.532  59.873  1.00 34.25           C  
ATOM   1150  CZ  TYR A 140      40.095  91.130  58.595  1.00 43.50           C  
ATOM   1151  OH  TYR A 140      39.392  89.959  58.385  1.00 45.12           O  
ATOM   1152  N   THR A 141      43.908  94.204  61.557  1.00 34.58           N  
ATOM   1153  CA  THR A 141      44.177  93.318  62.672  1.00 39.25           C  
ATOM   1154  C   THR A 141      42.947  93.387  63.561  1.00 38.73           C  
ATOM   1155  O   THR A 141      42.113  94.299  63.410  1.00 38.19           O  
ATOM   1156  CB  THR A 141      45.432  93.766  63.458  1.00 44.18           C  
ATOM   1157  OG1 THR A 141      45.813  92.720  64.355  1.00 52.90           O  
ATOM   1158  CG2 THR A 141      45.152  95.039  64.254  1.00 41.36           C  
ATOM   1159  N   CYS A 142      42.834  92.443  64.488  1.00 36.07           N  
ATOM   1160  CA  CYS A 142      41.686  92.410  65.393  1.00 37.16           C  
ATOM   1161  C   CYS A 142      42.045  92.564  66.880  1.00 38.22           C  
ATOM   1162  O   CYS A 142      43.026  91.983  67.349  1.00 35.12           O  
ATOM   1163  CB  CYS A 142      40.934  91.093  65.209  1.00 35.64           C  
ATOM   1164  SG  CYS A 142      40.251  90.816  63.543  1.00 35.15           S  
ATOM   1165  N   SER A 143      41.252  93.360  67.599  1.00 35.91           N  
ATOM   1166  CA  SER A 143      41.405  93.554  69.046  1.00 36.26           C  
ATOM   1167  C   SER A 143      40.186  92.846  69.598  1.00 34.35           C  
ATOM   1168  O   SER A 143      39.082  93.400  69.587  1.00 36.19           O  
ATOM   1169  CB  SER A 143      41.330  95.032  69.436  1.00 41.94           C  
ATOM   1170  OG  SER A 143      42.516  95.705  69.075  1.00 51.11           O  
ATOM   1171  N   CYS A 144      40.373  91.619  70.071  1.00 38.04           N  
ATOM   1172  CA  CYS A 144      39.235  90.852  70.536  1.00 38.55           C  
ATOM   1173  C   CYS A 144      38.527  91.370  71.771  1.00 38.33           C  
ATOM   1174  O   CYS A 144      39.136  91.999  72.630  1.00 37.07           O  
ATOM   1175  CB  CYS A 144      39.638  89.397  70.761  1.00 40.34           C  
ATOM   1176  SG  CYS A 144      40.340  88.620  69.266  1.00 45.51           S  
ATOM   1177  N   TYR A 145      37.221  91.108  71.834  1.00 40.01           N  
ATOM   1178  CA  TYR A 145      36.438  91.467  73.006  1.00 40.07           C  
ATOM   1179  C   TYR A 145      36.914  90.427  74.041  1.00 39.68           C  
ATOM   1180  O   TYR A 145      37.432  89.379  73.671  1.00 40.21           O  
ATOM   1181  CB  TYR A 145      34.939  91.355  72.709  1.00 37.91           C  
ATOM   1182  CG  TYR A 145      34.450  92.285  71.604  1.00 44.46           C  
ATOM   1183  CD1 TYR A 145      35.033  93.543  71.400  1.00 47.71           C  
ATOM   1184  CD2 TYR A 145      33.380  91.921  70.784  1.00 50.06           C  
ATOM   1185  CE1 TYR A 145      34.554  94.411  70.407  1.00 45.59           C  
ATOM   1186  CE2 TYR A 145      32.897  92.780  69.792  1.00 51.83           C  
ATOM   1187  CZ  TYR A 145      33.489  94.026  69.612  1.00 52.55           C  
ATOM   1188  OH  TYR A 145      32.991  94.880  68.643  1.00 51.50           O  
ATOM   1189  N   PRO A 146      36.744  90.700  75.344  1.00 44.13           N  
ATOM   1190  CA  PRO A 146      37.167  89.823  76.449  1.00 44.94           C  
ATOM   1191  C   PRO A 146      37.032  88.287  76.410  1.00 45.80           C  
ATOM   1192  O   PRO A 146      37.975  87.585  76.780  1.00 50.32           O  
ATOM   1193  CB  PRO A 146      36.453  90.429  77.658  1.00 46.66           C  
ATOM   1194  CG  PRO A 146      36.433  91.889  77.311  1.00 48.01           C  
ATOM   1195  CD  PRO A 146      35.980  91.848  75.864  1.00 44.12           C  
ATOM   1196  N   GLY A 147      35.896  87.752  75.981  1.00 39.81           N  
ATOM   1197  CA  GLY A 147      35.765  86.296  75.983  1.00 38.32           C  
ATOM   1198  C   GLY A 147      36.181  85.559  74.711  1.00 36.80           C  
ATOM   1199  O   GLY A 147      35.867  84.377  74.547  1.00 31.83           O  
ATOM   1200  N   PHE A 148      36.914  86.234  73.826  1.00 32.51           N  
ATOM   1201  CA  PHE A 148      37.323  85.631  72.552  1.00 35.89           C  
ATOM   1202  C   PHE A 148      38.810  85.763  72.268  1.00 35.19           C  
ATOM   1203  O   PHE A 148      39.472  86.649  72.811  1.00 32.10           O  
ATOM   1204  CB  PHE A 148      36.523  86.287  71.424  1.00 32.06           C  
ATOM   1205  CG  PHE A 148      35.047  86.242  71.648  1.00 34.77           C  
ATOM   1206  CD1 PHE A 148      34.308  85.142  71.246  1.00 33.57           C  
ATOM   1207  CD2 PHE A 148      34.397  87.296  72.286  1.00 37.28           C  
ATOM   1208  CE1 PHE A 148      32.932  85.086  71.472  1.00 42.62           C  
ATOM   1209  CE2 PHE A 148      33.031  87.251  72.517  1.00 39.43           C  
ATOM   1210  CZ  PHE A 148      32.293  86.145  72.109  1.00 38.23           C  
ATOM   1211  N   TYR A 149      39.343  84.870  71.432  1.00 31.25           N  
ATOM   1212  CA  TYR A 149      40.755  84.932  71.078  1.00 31.67           C  
ATOM   1213  C   TYR A 149      40.993  84.420  69.666  1.00 31.85           C  
ATOM   1214  O   TYR A 149      40.075  83.904  69.033  1.00 31.43           O  
ATOM   1215  CB  TYR A 149      41.627  84.153  72.081  1.00 26.85           C  
ATOM   1216  CG  TYR A 149      41.476  82.647  72.008  1.00 32.74           C  
ATOM   1217  CD1 TYR A 149      40.381  81.997  72.600  1.00 31.49           C  
ATOM   1218  CD2 TYR A 149      42.419  81.873  71.346  1.00 29.35           C  
ATOM   1219  CE1 TYR A 149      40.242  80.603  72.523  1.00 36.33           C  
ATOM   1220  CE2 TYR A 149      42.286  80.483  71.263  1.00 32.62           C  
ATOM   1221  CZ  TYR A 149      41.203  79.864  71.847  1.00 33.29           C  
ATOM   1222  OH  TYR A 149      41.066  78.509  71.725  1.00 33.47           O  
ATOM   1223  N   GLY A 150      42.217  84.581  69.167  1.00 31.44           N  
ATOM   1224  CA  GLY A 150      42.511  84.130  67.809  1.00 35.35           C  
ATOM   1225  C   GLY A 150      42.679  85.300  66.841  1.00 35.06           C  
ATOM   1226  O   GLY A 150      42.192  86.398  67.104  1.00 35.45           O  
ATOM   1227  N   PRO A 151      43.348  85.093  65.692  1.00 39.17           N  
ATOM   1228  CA  PRO A 151      43.577  86.153  64.691  1.00 37.30           C  
ATOM   1229  C   PRO A 151      42.331  86.891  64.175  1.00 36.97           C  
ATOM   1230  O   PRO A 151      42.415  88.075  63.843  1.00 35.93           O  
ATOM   1231  CB  PRO A 151      44.345  85.426  63.584  1.00 43.76           C  
ATOM   1232  CG  PRO A 151      43.848  83.991  63.705  1.00 47.70           C  
ATOM   1233  CD  PRO A 151      43.821  83.783  65.208  1.00 38.93           C  
ATOM   1234  N   GLU A 152      41.194  86.190  64.096  1.00 35.21           N  
ATOM   1235  CA  GLU A 152      39.920  86.784  63.674  1.00 33.10           C  
ATOM   1236  C   GLU A 152      38.930  86.726  64.841  1.00 35.23           C  
ATOM   1237  O   GLU A 152      37.716  86.783  64.620  1.00 35.09           O  
ATOM   1238  CB  GLU A 152      39.299  86.023  62.492  1.00 40.50           C  
ATOM   1239  CG  GLU A 152      39.921  86.271  61.132  1.00 50.11           C  
ATOM   1240  CD  GLU A 152      39.672  87.677  60.606  1.00 55.26           C  
ATOM   1241  OE1 GLU A 152      38.506  88.154  60.600  1.00 53.57           O  
ATOM   1242  OE2 GLU A 152      40.661  88.305  60.184  1.00 54.32           O  
ATOM   1243  N   CYS A 153      39.447  86.589  66.070  1.00 32.44           N  
ATOM   1244  CA  CYS A 153      38.617  86.512  67.285  1.00 32.87           C  
ATOM   1245  C   CYS A 153      37.560  85.429  67.122  1.00 32.66           C  
ATOM   1246  O   CYS A 153      36.446  85.544  67.652  1.00 31.04           O  
ATOM   1247  CB  CYS A 153      37.925  87.854  67.544  1.00 36.15           C  
ATOM   1248  SG  CYS A 153      39.142  89.210  67.664  1.00 35.86           S  
ATOM   1249  N   GLU A 154      37.939  84.380  66.395  1.00 33.72           N  
ATOM   1250  CA  GLU A 154      37.030  83.284  66.069  1.00 36.77           C  
ATOM   1251  C   GLU A 154      36.906  82.186  67.126  1.00 39.76           C  
ATOM   1252  O   GLU A 154      36.081  81.289  66.993  1.00 43.07           O  
ATOM   1253  CB  GLU A 154      37.463  82.656  64.727  1.00 40.14           C  
ATOM   1254  CG  GLU A 154      38.821  81.900  64.772  1.00 43.13           C  
ATOM   1255  CD  GLU A 154      40.047  82.725  64.329  1.00 48.59           C  
ATOM   1256  OE1 GLU A 154      40.350  83.789  64.918  1.00 38.31           O  
ATOM   1257  OE2 GLU A 154      40.728  82.287  63.377  1.00 50.10           O  
ATOM   1258  N   TYR A 155      37.710  82.251  68.177  1.00 30.50           N  
ATOM   1259  CA  TYR A 155      37.662  81.214  69.209  1.00 31.76           C  
ATOM   1260  C   TYR A 155      37.099  81.717  70.527  1.00 37.79           C  
ATOM   1261  O   TYR A 155      37.325  82.870  70.902  1.00 32.19           O  
ATOM   1262  CB  TYR A 155      39.066  80.653  69.432  1.00 31.07           C  
ATOM   1263  CG  TYR A 155      39.641  80.001  68.213  1.00 33.40           C  
ATOM   1264  CD1 TYR A 155      39.200  78.749  67.801  1.00 41.13           C  
ATOM   1265  CD2 TYR A 155      40.612  80.646  67.448  1.00 41.60           C  
ATOM   1266  CE1 TYR A 155      39.711  78.152  66.655  1.00 43.52           C  
ATOM   1267  CE2 TYR A 155      41.127  80.063  66.303  1.00 43.83           C  
ATOM   1268  CZ  TYR A 155      40.666  78.816  65.913  1.00 42.80           C  
ATOM   1269  OH  TYR A 155      41.141  78.249  64.761  1.00 48.38           O  
ATOM   1270  N   VAL A 156      36.380  80.840  71.230  1.00 35.66           N  
ATOM   1271  CA  VAL A 156      35.782  81.188  72.517  1.00 35.42           C  
ATOM   1272  C   VAL A 156      36.701  80.752  73.649  1.00 35.28           C  
ATOM   1273  O   VAL A 156      37.107  79.591  73.706  1.00 33.49           O  
ATOM   1274  CB  VAL A 156      34.422  80.485  72.703  1.00 37.00           C  
ATOM   1275  CG1 VAL A 156      33.854  80.797  74.086  1.00 39.31           C  
ATOM   1276  CG2 VAL A 156      33.459  80.931  71.611  1.00 40.34           C  
ATOM   1277  N   ARG A 157      37.045  81.684  74.539  1.00 36.79           N  
ATOM   1278  CA  ARG A 157      37.900  81.354  75.679  1.00 35.37           C  
ATOM   1279  C   ARG A 157      37.159  80.353  76.579  1.00 35.85           C  
ATOM   1280  O   ARG A 157      35.971  80.507  76.836  1.00 37.50           O  
ATOM   1281  CB  ARG A 157      38.223  82.612  76.490  1.00 34.16           C  
ATOM   1282  CG  ARG A 157      39.221  83.563  75.824  1.00 37.93           C  
ATOM   1283  CD  ARG A 157      39.598  84.696  76.788  1.00 41.67           C  
ATOM   1284  NE  ARG A 157      40.526  85.645  76.177  1.00 41.52           N  
ATOM   1285  CZ  ARG A 157      41.849  85.612  76.311  1.00 40.09           C  
ATOM   1286  NH1 ARG A 157      42.431  84.674  77.046  1.00 32.35           N  
ATOM   1287  NH2 ARG A 157      42.590  86.531  75.703  1.00 44.36           N  
ATOM   1288  N   ASP A 158      37.864  79.340  77.067  1.00 45.55           N  
ATOM   1289  CA  ASP A 158      37.253  78.321  77.927  1.00 50.71           C  
ATOM   1290  C   ASP A 158      36.859  78.835  79.306  1.00 54.96           C  
ATOM   1291  O   ASP A 158      37.465  79.772  79.823  1.00 56.18           O  
ATOM   1292  CB  ASP A 158      38.215  77.150  78.079  1.00 58.53           C  
TER    1293      ASP A 158                                                      
ATOM   1294  N   TRP B   1      54.029  92.842  83.585  1.00 33.11           N  
ATOM   1295  CA  TRP B   1      53.774  91.586  82.876  1.00 30.46           C  
ATOM   1296  C   TRP B   1      53.817  90.405  83.852  1.00 35.46           C  
ATOM   1297  O   TRP B   1      54.747  90.290  84.654  1.00 34.23           O  
ATOM   1298  CB  TRP B   1      54.828  91.373  81.795  1.00 31.83           C  
ATOM   1299  CG  TRP B   1      54.926  92.508  80.827  1.00 30.71           C  
ATOM   1300  CD1 TRP B   1      55.988  93.350  80.655  1.00 30.02           C  
ATOM   1301  CD2 TRP B   1      53.937  92.901  79.873  1.00 33.24           C  
ATOM   1302  NE1 TRP B   1      55.720  94.245  79.642  1.00 33.66           N  
ATOM   1303  CE2 TRP B   1      54.467  93.993  79.148  1.00 34.28           C  
ATOM   1304  CE3 TRP B   1      52.648  92.440  79.561  1.00 33.58           C  
ATOM   1305  CZ2 TRP B   1      53.755  94.629  78.129  1.00 35.98           C  
ATOM   1306  CZ3 TRP B   1      51.936  93.075  78.552  1.00 36.15           C  
ATOM   1307  CH2 TRP B   1      52.496  94.161  77.845  1.00 37.75           C  
ATOM   1308  N   THR B   2      52.803  89.545  83.797  1.00 32.33           N  
ATOM   1309  CA  THR B   2      52.756  88.379  84.676  1.00 31.59           C  
ATOM   1310  C   THR B   2      52.958  87.154  83.785  1.00 32.80           C  
ATOM   1311  O   THR B   2      52.330  87.043  82.741  1.00 32.38           O  
ATOM   1312  CB  THR B   2      51.398  88.284  85.389  1.00 36.60           C  
ATOM   1313  OG1 THR B   2      51.197  89.472  86.177  1.00 43.80           O  
ATOM   1314  CG2 THR B   2      51.356  87.050  86.301  1.00 37.97           C  
ATOM   1315  N   TYR B   3      53.814  86.235  84.204  1.00 29.68           N  
ATOM   1316  CA  TYR B   3      54.095  85.052  83.387  1.00 33.50           C  
ATOM   1317  C   TYR B   3      53.346  83.796  83.829  1.00 38.12           C  
ATOM   1318  O   TYR B   3      53.023  83.649  84.999  1.00 29.76           O  
ATOM   1319  CB  TYR B   3      55.585  84.809  83.400  1.00 31.26           C  
ATOM   1320  CG  TYR B   3      56.335  85.979  82.823  1.00 37.09           C  
ATOM   1321  CD1 TYR B   3      56.569  86.060  81.456  1.00 36.27           C  
ATOM   1322  CD2 TYR B   3      56.807  87.012  83.643  1.00 36.96           C  
ATOM   1323  CE1 TYR B   3      57.267  87.136  80.898  1.00 44.96           C  
ATOM   1324  CE2 TYR B   3      57.513  88.111  83.095  1.00 39.43           C  
ATOM   1325  CZ  TYR B   3      57.736  88.155  81.717  1.00 43.03           C  
ATOM   1326  OH  TYR B   3      58.432  89.196  81.138  1.00 51.39           O  
ATOM   1327  N   HIS B   4      53.074  82.893  82.884  1.00 32.92           N  
ATOM   1328  CA  HIS B   4      52.344  81.654  83.182  1.00 31.54           C  
ATOM   1329  C   HIS B   4      52.946  80.538  82.332  1.00 31.53           C  
ATOM   1330  O   HIS B   4      53.628  80.811  81.345  1.00 31.18           O  
ATOM   1331  CB  HIS B   4      50.879  81.814  82.775  1.00 32.01           C  
ATOM   1332  CG  HIS B   4      50.267  83.100  83.221  1.00 32.46           C  
ATOM   1333  ND1 HIS B   4      49.707  83.257  84.468  1.00 29.18           N  
ATOM   1334  CD2 HIS B   4      50.092  84.277  82.576  1.00 33.90           C  
ATOM   1335  CE1 HIS B   4      49.204  84.476  84.570  1.00 36.19           C  
ATOM   1336  NE2 HIS B   4      49.424  85.115  83.436  1.00 33.29           N  
ATOM   1337  N   TYR B   5      52.712  79.288  82.712  1.00 27.69           N  
ATOM   1338  CA  TYR B   5      53.211  78.183  81.899  1.00 28.12           C  
ATOM   1339  C   TYR B   5      52.278  77.006  82.026  1.00 33.16           C  
ATOM   1340  O   TYR B   5      51.525  76.916  83.000  1.00 30.30           O  
ATOM   1341  CB  TYR B   5      54.630  77.774  82.287  1.00 30.58           C  
ATOM   1342  CG  TYR B   5      54.776  77.253  83.697  1.00 34.05           C  
ATOM   1343  CD1 TYR B   5      54.790  78.126  84.785  1.00 35.77           C  
ATOM   1344  CD2 TYR B   5      54.901  75.886  83.942  1.00 32.23           C  
ATOM   1345  CE1 TYR B   5      54.927  77.640  86.093  1.00 34.60           C  
ATOM   1346  CE2 TYR B   5      55.038  75.393  85.238  1.00 38.48           C  
ATOM   1347  CZ  TYR B   5      55.051  76.282  86.306  1.00 42.00           C  
ATOM   1348  OH  TYR B   5      55.210  75.803  87.585  1.00 41.03           O  
ATOM   1349  N   SER B   6      52.317  76.108  81.040  1.00 30.89           N  
ATOM   1350  CA  SER B   6      51.437  74.937  81.072  1.00 30.44           C  
ATOM   1351  C   SER B   6      52.171  73.809  81.812  1.00 28.49           C  
ATOM   1352  O   SER B   6      53.387  73.683  81.720  1.00 34.86           O  
ATOM   1353  CB  SER B   6      51.092  74.491  79.638  1.00 29.10           C  
ATOM   1354  OG  SER B   6      52.273  74.056  78.975  1.00 30.76           O  
ATOM   1355  N   THR B   7      51.420  72.992  82.541  1.00 32.53           N  
ATOM   1356  CA  THR B   7      52.005  71.883  83.281  1.00 35.60           C  
ATOM   1357  C   THR B   7      52.303  70.706  82.357  1.00 35.19           C  
ATOM   1358  O   THR B   7      53.190  69.900  82.638  1.00 35.96           O  
ATOM   1359  CB  THR B   7      51.064  71.436  84.440  1.00 37.12           C  
ATOM   1360  OG1 THR B   7      49.847  70.908  83.897  1.00 43.48           O  
ATOM   1361  CG2 THR B   7      50.718  72.643  85.336  1.00 36.10           C  
ATOM   1362  N   LYS B   8      51.578  70.618  81.244  1.00 35.77           N  
ATOM   1363  CA  LYS B   8      51.814  69.545  80.274  1.00 34.98           C  
ATOM   1364  C   LYS B   8      52.557  70.099  79.052  1.00 38.30           C  
ATOM   1365  O   LYS B   8      52.565  71.302  78.837  1.00 34.58           O  
ATOM   1366  CB  LYS B   8      50.483  68.929  79.827  1.00 36.50           C  
ATOM   1367  CG  LYS B   8      49.626  68.351  80.962  1.00 47.29           C  
ATOM   1368  CD  LYS B   8      48.290  69.111  81.052  1.00 60.37           C  
ATOM   1369  CE  LYS B   8      47.382  68.605  82.186  1.00 66.61           C  
ATOM   1370  NZ  LYS B   8      46.135  69.437  82.358  1.00 64.41           N  
ATOM   1371  N   ALA B   9      53.176  69.219  78.262  1.00 33.82           N  
ATOM   1372  CA  ALA B   9      53.917  69.638  77.064  1.00 34.23           C  
ATOM   1373  C   ALA B   9      53.076  69.410  75.799  1.00 35.37           C  
ATOM   1374  O   ALA B   9      52.380  68.393  75.672  1.00 29.83           O  
ATOM   1375  CB  ALA B   9      55.235  68.884  76.989  1.00 29.88           C  
ATOM   1376  N   TYR B  10      53.138  70.360  74.865  1.00 31.59           N  
ATOM   1377  CA  TYR B  10      52.350  70.293  73.634  1.00 31.69           C  
ATOM   1378  C   TYR B  10      53.210  70.751  72.468  1.00 32.46           C  
ATOM   1379  O   TYR B  10      54.326  71.236  72.663  1.00 29.75           O  
ATOM   1380  CB  TYR B  10      51.153  71.259  73.695  1.00 30.59           C  
ATOM   1381  CG  TYR B  10      50.312  71.188  74.947  1.00 36.61           C  
ATOM   1382  CD1 TYR B  10      49.546  70.060  75.231  1.00 30.79           C  
ATOM   1383  CD2 TYR B  10      50.280  72.254  75.853  1.00 35.06           C  
ATOM   1384  CE1 TYR B  10      48.766  69.981  76.394  1.00 41.93           C  
ATOM   1385  CE2 TYR B  10      49.491  72.193  77.020  1.00 42.07           C  
ATOM   1386  CZ  TYR B  10      48.738  71.048  77.277  1.00 44.00           C  
ATOM   1387  OH  TYR B  10      47.934  70.971  78.392  1.00 41.16           O  
ATOM   1388  N   SER B  11      52.677  70.615  71.258  1.00 32.81           N  
ATOM   1389  CA  SER B  11      53.392  71.100  70.071  1.00 33.39           C  
ATOM   1390  C   SER B  11      53.432  72.639  70.195  1.00 29.13           C  
ATOM   1391  O   SER B  11      52.690  73.219  70.997  1.00 27.66           O  
ATOM   1392  CB  SER B  11      52.620  70.718  68.805  1.00 24.87           C  
ATOM   1393  OG  SER B  11      51.439  71.498  68.731  1.00 27.52           O  
ATOM   1394  N   TRP B  12      54.285  73.310  69.412  1.00 27.81           N  
ATOM   1395  CA  TRP B  12      54.353  74.774  69.465  1.00 26.76           C  
ATOM   1396  C   TRP B  12      52.998  75.403  69.161  1.00 27.43           C  
ATOM   1397  O   TRP B  12      52.569  76.346  69.825  1.00 25.44           O  
ATOM   1398  CB  TRP B  12      55.396  75.317  68.464  1.00 27.78           C  
ATOM   1399  CG  TRP B  12      55.644  76.798  68.553  1.00 28.08           C  
ATOM   1400  CD1 TRP B  12      56.616  77.428  69.276  1.00 26.40           C  
ATOM   1401  CD2 TRP B  12      54.903  77.829  67.893  1.00 28.66           C  
ATOM   1402  NE1 TRP B  12      56.527  78.789  69.107  1.00 33.03           N  
ATOM   1403  CE2 TRP B  12      55.486  79.066  68.262  1.00 27.96           C  
ATOM   1404  CE3 TRP B  12      53.802  77.828  67.026  1.00 26.85           C  
ATOM   1405  CZ2 TRP B  12      55.009  80.288  67.794  1.00 34.46           C  
ATOM   1406  CZ3 TRP B  12      53.318  79.056  66.560  1.00 30.05           C  
ATOM   1407  CH2 TRP B  12      53.924  80.264  66.945  1.00 33.86           C  
ATOM   1408  N   ASN B  13      52.310  74.888  68.148  1.00 29.78           N  
ATOM   1409  CA  ASN B  13      51.022  75.454  67.799  1.00 29.76           C  
ATOM   1410  C   ASN B  13      49.962  75.312  68.890  1.00 28.17           C  
ATOM   1411  O   ASN B  13      49.216  76.260  69.155  1.00 28.77           O  
ATOM   1412  CB  ASN B  13      50.505  74.842  66.476  1.00 31.17           C  
ATOM   1413  CG  ASN B  13      51.232  75.401  65.268  1.00 37.48           C  
ATOM   1414  OD1 ASN B  13      51.453  76.607  65.176  1.00 41.73           O  
ATOM   1415  ND2 ASN B  13      51.600  74.539  64.339  1.00 44.39           N  
ATOM   1416  N   ILE B  14      49.869  74.131  69.488  1.00 27.71           N  
ATOM   1417  CA  ILE B  14      48.890  73.898  70.554  1.00 28.05           C  
ATOM   1418  C   ILE B  14      49.311  74.707  71.792  1.00 28.56           C  
ATOM   1419  O   ILE B  14      48.464  75.163  72.546  1.00 27.65           O  
ATOM   1420  CB  ILE B  14      48.784  72.384  70.852  1.00 27.24           C  
ATOM   1421  CG1 ILE B  14      48.143  71.704  69.624  1.00 31.20           C  
ATOM   1422  CG2 ILE B  14      47.891  72.100  72.091  1.00 28.65           C  
ATOM   1423  CD1 ILE B  14      46.811  72.377  69.152  1.00 29.01           C  
ATOM   1424  N   SER B  15      50.620  74.903  71.979  1.00 27.44           N  
ATOM   1425  CA  SER B  15      51.076  75.725  73.119  1.00 29.46           C  
ATOM   1426  C   SER B  15      50.655  77.168  72.896  1.00 28.77           C  
ATOM   1427  O   SER B  15      50.249  77.857  73.834  1.00 28.99           O  
ATOM   1428  CB  SER B  15      52.593  75.669  73.263  1.00 28.70           C  
ATOM   1429  OG  SER B  15      53.037  74.366  73.593  1.00 30.30           O  
ATOM   1430  N   ARG B  16      50.778  77.661  71.667  1.00 28.31           N  
ATOM   1431  CA  ARG B  16      50.356  79.038  71.427  1.00 23.75           C  
ATOM   1432  C   ARG B  16      48.855  79.163  71.631  1.00 31.03           C  
ATOM   1433  O   ARG B  16      48.373  80.184  72.133  1.00 28.82           O  
ATOM   1434  CB  ARG B  16      50.725  79.525  70.015  1.00 31.13           C  
ATOM   1435  CG  ARG B  16      50.523  81.020  69.884  1.00 29.32           C  
ATOM   1436  CD  ARG B  16      51.001  81.635  68.567  1.00 32.83           C  
ATOM   1437  NE  ARG B  16      50.868  83.085  68.673  1.00 31.85           N  
ATOM   1438  CZ  ARG B  16      50.870  83.937  67.651  1.00 35.65           C  
ATOM   1439  NH1 ARG B  16      50.996  83.504  66.403  1.00 30.93           N  
ATOM   1440  NH2 ARG B  16      50.748  85.233  67.891  1.00 34.81           N  
ATOM   1441  N   LYS B  17      48.100  78.136  71.231  1.00 30.34           N  
ATOM   1442  CA  LYS B  17      46.650  78.179  71.405  1.00 30.67           C  
ATOM   1443  C   LYS B  17      46.329  78.197  72.904  1.00 31.55           C  
ATOM   1444  O   LYS B  17      45.421  78.910  73.362  1.00 28.83           O  
ATOM   1445  CB  LYS B  17      46.010  76.950  70.756  1.00 34.04           C  
ATOM   1446  CG  LYS B  17      44.500  76.955  70.775  1.00 34.78           C  
ATOM   1447  CD  LYS B  17      43.962  75.700  70.094  1.00 38.75           C  
ATOM   1448  CE  LYS B  17      42.453  75.562  70.285  1.00 45.51           C  
ATOM   1449  NZ  LYS B  17      41.726  76.616  69.562  1.00 45.14           N  
ATOM   1450  N   TYR B  18      47.069  77.393  73.653  1.00 27.48           N  
ATOM   1451  CA  TYR B  18      46.891  77.334  75.106  1.00 31.18           C  
ATOM   1452  C   TYR B  18      47.076  78.747  75.685  1.00 30.70           C  
ATOM   1453  O   TYR B  18      46.283  79.213  76.507  1.00 29.08           O  
ATOM   1454  CB  TYR B  18      47.932  76.393  75.705  1.00 32.25           C  
ATOM   1455  CG  TYR B  18      48.008  76.432  77.221  1.00 35.78           C  
ATOM   1456  CD1 TYR B  18      48.882  77.307  77.875  1.00 37.60           C  
ATOM   1457  CD2 TYR B  18      47.178  75.628  78.000  1.00 39.10           C  
ATOM   1458  CE1 TYR B  18      48.922  77.386  79.265  1.00 37.02           C  
ATOM   1459  CE2 TYR B  18      47.209  75.695  79.399  1.00 41.66           C  
ATOM   1460  CZ  TYR B  18      48.083  76.581  80.021  1.00 43.04           C  
ATOM   1461  OH  TYR B  18      48.102  76.691  81.389  1.00 41.46           O  
ATOM   1462  N   CYS B  19      48.126  79.437  75.245  1.00 32.19           N  
ATOM   1463  CA  CYS B  19      48.376  80.778  75.756  1.00 28.36           C  
ATOM   1464  C   CYS B  19      47.326  81.802  75.365  1.00 31.50           C  
ATOM   1465  O   CYS B  19      46.937  82.640  76.197  1.00 27.61           O  
ATOM   1466  CB  CYS B  19      49.733  81.294  75.278  1.00 32.76           C  
ATOM   1467  SG  CYS B  19      51.223  80.473  75.904  1.00 32.46           S  
ATOM   1468  N   GLN B  20      46.873  81.768  74.111  1.00 28.52           N  
ATOM   1469  CA  GLN B  20      45.894  82.746  73.668  1.00 28.43           C  
ATOM   1470  C   GLN B  20      44.537  82.479  74.284  1.00 31.56           C  
ATOM   1471  O   GLN B  20      43.741  83.407  74.484  1.00 29.72           O  
ATOM   1472  CB  GLN B  20      45.782  82.763  72.126  1.00 29.67           C  
ATOM   1473  CG  GLN B  20      47.087  83.204  71.441  1.00 32.82           C  
ATOM   1474  CD  GLN B  20      46.909  83.485  69.957  1.00 39.24           C  
ATOM   1475  OE1 GLN B  20      45.879  83.158  69.371  1.00 41.70           O  
ATOM   1476  NE2 GLN B  20      47.911  84.086  69.351  1.00 38.22           N  
ATOM   1477  N   ASN B  21      44.275  81.210  74.592  1.00 28.92           N  
ATOM   1478  CA  ASN B  21      42.989  80.827  75.178  1.00 31.11           C  
ATOM   1479  C   ASN B  21      42.868  81.271  76.651  1.00 32.57           C  
ATOM   1480  O   ASN B  21      41.895  81.913  77.041  1.00 32.91           O  
ATOM   1481  CB  ASN B  21      42.822  79.303  75.101  1.00 31.76           C  
ATOM   1482  CG  ASN B  21      41.455  78.832  75.586  1.00 40.24           C  
ATOM   1483  OD1 ASN B  21      40.845  79.444  76.452  1.00 46.05           O  
ATOM   1484  ND2 ASN B  21      40.980  77.729  75.029  1.00 46.44           N  
ATOM   1485  N   ARG B  22      43.862  80.905  77.451  1.00 29.59           N  
ATOM   1486  CA  ARG B  22      43.878  81.216  78.883  1.00 30.12           C  
ATOM   1487  C   ARG B  22      44.506  82.567  79.251  1.00 33.82           C  
ATOM   1488  O   ARG B  22      44.083  83.222  80.217  1.00 31.19           O  
ATOM   1489  CB  ARG B  22      44.597  80.092  79.635  1.00 36.19           C  
ATOM   1490  N   TYR B  23      45.468  83.002  78.449  1.00 31.23           N  
ATOM   1491  CA  TYR B  23      46.191  84.239  78.715  1.00 29.19           C  
ATOM   1492  C   TYR B  23      46.217  85.171  77.513  1.00 34.52           C  
ATOM   1493  O   TYR B  23      45.190  85.349  76.850  1.00 33.70           O  
ATOM   1494  CB  TYR B  23      47.588  83.867  79.168  1.00 29.91           C  
ATOM   1495  CG  TYR B  23      47.552  82.865  80.313  1.00 32.24           C  
ATOM   1496  CD1 TYR B  23      46.974  83.208  81.543  1.00 36.55           C  
ATOM   1497  CD2 TYR B  23      48.047  81.572  80.158  1.00 30.70           C  
ATOM   1498  CE1 TYR B  23      46.887  82.285  82.587  1.00 34.57           C  
ATOM   1499  CE2 TYR B  23      47.962  80.633  81.205  1.00 31.48           C  
ATOM   1500  CZ  TYR B  23      47.381  81.006  82.411  1.00 34.68           C  
ATOM   1501  OH  TYR B  23      47.299  80.099  83.447  1.00 36.12           O  
ATOM   1502  N   THR B  24      47.363  85.786  77.227  1.00 28.87           N  
ATOM   1503  CA  THR B  24      47.401  86.688  76.082  1.00 27.37           C  
ATOM   1504  C   THR B  24      48.104  86.013  74.904  1.00 29.23           C  
ATOM   1505  O   THR B  24      47.516  85.892  73.833  1.00 34.65           O  
ATOM   1506  CB  THR B  24      48.089  88.039  76.438  1.00 30.94           C  
ATOM   1507  OG1 THR B  24      47.293  88.703  77.436  1.00 33.19           O  
ATOM   1508  CG2 THR B  24      48.195  88.957  75.206  1.00 35.05           C  
ATOM   1509  N   ASP B  25      49.347  85.579  75.101  1.00 31.36           N  
ATOM   1510  CA  ASP B  25      50.094  84.914  74.036  1.00 32.14           C  
ATOM   1511  C   ASP B  25      51.382  84.333  74.597  1.00 31.52           C  
ATOM   1512  O   ASP B  25      51.679  84.449  75.791  1.00 30.29           O  
ATOM   1513  CB  ASP B  25      50.465  85.927  72.942  1.00 30.37           C  
ATOM   1514  CG  ASP B  25      50.461  85.327  71.530  1.00 42.22           C  
ATOM   1515  OD1 ASP B  25      50.755  84.128  71.331  1.00 33.99           O  
ATOM   1516  OD2 ASP B  25      50.166  86.085  70.593  1.00 49.94           O  
ATOM   1517  N   LEU B  26      52.140  83.684  73.722  1.00 29.64           N  
ATOM   1518  CA  LEU B  26      53.445  83.147  74.085  1.00 28.74           C  
ATOM   1519  C   LEU B  26      54.318  84.372  74.367  1.00 32.51           C  
ATOM   1520  O   LEU B  26      54.137  85.440  73.768  1.00 31.82           O  
ATOM   1521  CB  LEU B  26      54.068  82.380  72.907  1.00 30.23           C  
ATOM   1522  CG  LEU B  26      53.611  80.948  72.632  1.00 32.17           C  
ATOM   1523  CD1 LEU B  26      54.127  80.467  71.251  1.00 30.58           C  
ATOM   1524  CD2 LEU B  26      54.171  80.050  73.732  1.00 31.79           C  
ATOM   1525  N   VAL B  27      55.276  84.226  75.261  1.00 31.79           N  
ATOM   1526  CA  VAL B  27      56.165  85.343  75.570  1.00 33.76           C  
ATOM   1527  C   VAL B  27      57.107  85.706  74.420  1.00 34.82           C  
ATOM   1528  O   VAL B  27      57.543  84.842  73.656  1.00 35.38           O  
ATOM   1529  CB  VAL B  27      57.053  85.015  76.778  1.00 33.03           C  
ATOM   1530  CG1 VAL B  27      56.176  84.704  77.999  1.00 30.65           C  
ATOM   1531  CG2 VAL B  27      57.942  83.816  76.446  1.00 32.62           C  
ATOM   1532  N   ALA B  28      57.404  86.994  74.318  1.00 33.88           N  
ATOM   1533  CA  ALA B  28      58.353  87.531  73.356  1.00 41.89           C  
ATOM   1534  C   ALA B  28      59.460  88.062  74.265  1.00 47.08           C  
ATOM   1535  O   ALA B  28      59.306  89.118  74.875  1.00 61.12           O  
ATOM   1536  CB  ALA B  28      57.742  88.673  72.588  1.00 37.08           C  
ATOM   1537  N   ILE B  29      60.553  87.329  74.384  1.00 50.41           N  
ATOM   1538  CA  ILE B  29      61.654  87.751  75.246  1.00 53.08           C  
ATOM   1539  C   ILE B  29      62.229  89.100  74.792  1.00 55.03           C  
ATOM   1540  O   ILE B  29      62.825  89.193  73.727  1.00 56.37           O  
ATOM   1541  CB  ILE B  29      62.759  86.693  75.239  1.00 53.74           C  
ATOM   1542  CG1 ILE B  29      62.156  85.315  75.546  1.00 55.94           C  
ATOM   1543  CG2 ILE B  29      63.817  87.055  76.248  1.00 55.43           C  
ATOM   1544  CD1 ILE B  29      61.439  85.228  76.881  1.00 49.71           C  
ATOM   1545  N   GLN B  30      62.060  90.126  75.626  1.00 53.36           N  
ATOM   1546  CA  GLN B  30      62.496  91.491  75.329  1.00 57.62           C  
ATOM   1547  C   GLN B  30      63.912  91.928  75.720  1.00 56.20           C  
ATOM   1548  O   GLN B  30      64.488  92.806  75.076  1.00 57.05           O  
ATOM   1549  CB  GLN B  30      61.498  92.476  75.942  1.00 63.86           C  
ATOM   1550  CG  GLN B  30      60.150  92.493  75.250  1.00 71.09           C  
ATOM   1551  CD  GLN B  30      59.098  93.255  76.035  1.00 76.58           C  
ATOM   1552  OE1 GLN B  30      58.189  93.850  75.453  1.00 84.32           O  
ATOM   1553  NE2 GLN B  30      59.204  93.229  77.360  1.00 73.58           N  
ATOM   1554  N   ASN B  31      64.465  91.355  76.780  1.00 51.22           N  
ATOM   1555  CA  ASN B  31      65.812  91.722  77.197  1.00 46.14           C  
ATOM   1556  C   ASN B  31      66.388  90.638  78.092  1.00 39.80           C  
ATOM   1557  O   ASN B  31      65.702  89.675  78.430  1.00 36.19           O  
ATOM   1558  CB  ASN B  31      65.806  93.088  77.903  1.00 45.41           C  
ATOM   1559  CG  ASN B  31      64.795  93.169  79.032  1.00 47.01           C  
ATOM   1560  OD1 ASN B  31      64.846  92.392  79.981  1.00 47.40           O  
ATOM   1561  ND2 ASN B  31      63.875  94.125  78.937  1.00 44.85           N  
ATOM   1562  N   LYS B  32      67.656  90.779  78.458  1.00 37.54           N  
ATOM   1563  CA  LYS B  32      68.312  89.782  79.296  1.00 37.97           C  
ATOM   1564  C   LYS B  32      67.779  89.737  80.726  1.00 33.72           C  
ATOM   1565  O   LYS B  32      67.826  88.696  81.380  1.00 36.97           O  
ATOM   1566  CB  LYS B  32      69.824  90.023  79.319  1.00 47.59           C  
ATOM   1567  CG  LYS B  32      70.509  89.684  78.006  1.00 56.35           C  
ATOM   1568  CD  LYS B  32      71.937  90.214  77.941  1.00 63.25           C  
ATOM   1569  CE  LYS B  32      72.549  89.920  76.573  1.00 65.80           C  
ATOM   1570  NZ  LYS B  32      73.941  90.446  76.447  1.00 70.22           N  
ATOM   1571  N   ASN B  33      67.295  90.865  81.220  1.00 34.66           N  
ATOM   1572  CA  ASN B  33      66.755  90.918  82.577  1.00 35.09           C  
ATOM   1573  C   ASN B  33      65.532  89.996  82.658  1.00 36.71           C  
ATOM   1574  O   ASN B  33      65.335  89.303  83.656  1.00 34.54           O  
ATOM   1575  CB  ASN B  33      66.364  92.351  82.904  1.00 34.91           C  
ATOM   1576  CG  ASN B  33      67.506  93.311  82.680  1.00 43.28           C  
ATOM   1577  OD1 ASN B  33      68.381  93.457  83.532  1.00 41.45           O  
ATOM   1578  ND2 ASN B  33      67.524  93.945  81.506  1.00 42.80           N  
ATOM   1579  N   GLU B  34      64.719  89.992  81.602  1.00 35.03           N  
ATOM   1580  CA  GLU B  34      63.544  89.109  81.562  1.00 35.62           C  
ATOM   1581  C   GLU B  34      63.991  87.654  81.522  1.00 34.77           C  
ATOM   1582  O   GLU B  34      63.403  86.795  82.191  1.00 38.37           O  
ATOM   1583  CB  GLU B  34      62.694  89.378  80.329  1.00 37.30           C  
ATOM   1584  CG  GLU B  34      61.693  90.489  80.493  1.00 53.77           C  
ATOM   1585  CD  GLU B  34      60.918  90.771  79.211  1.00 63.39           C  
ATOM   1586  OE1 GLU B  34      60.673  89.810  78.439  1.00 65.72           O  
ATOM   1587  OE2 GLU B  34      60.548  91.952  78.992  1.00 63.76           O  
ATOM   1588  N   ILE B  35      65.024  87.370  80.740  1.00 35.99           N  
ATOM   1589  CA  ILE B  35      65.509  86.007  80.662  1.00 34.33           C  
ATOM   1590  C   ILE B  35      65.998  85.551  82.028  1.00 37.22           C  
ATOM   1591  O   ILE B  35      65.675  84.451  82.466  1.00 31.73           O  
ATOM   1592  CB  ILE B  35      66.637  85.857  79.640  1.00 36.31           C  
ATOM   1593  CG1 ILE B  35      66.094  86.166  78.242  1.00 41.65           C  
ATOM   1594  CG2 ILE B  35      67.204  84.446  79.690  1.00 34.07           C  
ATOM   1595  CD1 ILE B  35      67.126  86.082  77.140  1.00 44.67           C  
ATOM   1596  N   ASP B  36      66.757  86.406  82.714  1.00 33.66           N  
ATOM   1597  CA  ASP B  36      67.280  86.047  84.032  1.00 36.26           C  
ATOM   1598  C   ASP B  36      66.132  85.718  84.975  1.00 34.87           C  
ATOM   1599  O   ASP B  36      66.174  84.728  85.721  1.00 33.16           O  
ATOM   1600  CB  ASP B  36      68.109  87.205  84.610  1.00 37.27           C  
ATOM   1601  CG  ASP B  36      68.845  86.822  85.895  1.00 42.86           C  
ATOM   1602  OD1 ASP B  36      68.773  87.591  86.866  1.00 44.20           O  
ATOM   1603  OD2 ASP B  36      69.501  85.764  85.934  1.00 46.00           O  
ATOM   1604  N   TYR B  37      65.099  86.549  84.935  1.00 32.77           N  
ATOM   1605  CA  TYR B  37      63.942  86.358  85.793  1.00 32.07           C  
ATOM   1606  C   TYR B  37      63.279  85.010  85.538  1.00 35.24           C  
ATOM   1607  O   TYR B  37      63.044  84.229  86.466  1.00 31.53           O  
ATOM   1608  CB  TYR B  37      62.928  87.471  85.547  1.00 34.90           C  
ATOM   1609  CG  TYR B  37      61.604  87.286  86.254  1.00 36.47           C  
ATOM   1610  CD1 TYR B  37      61.447  87.638  87.598  1.00 43.25           C  
ATOM   1611  CD2 TYR B  37      60.501  86.782  85.576  1.00 36.94           C  
ATOM   1612  CE1 TYR B  37      60.210  87.495  88.246  1.00 44.87           C  
ATOM   1613  CE2 TYR B  37      59.262  86.635  86.212  1.00 43.75           C  
ATOM   1614  CZ  TYR B  37      59.126  86.995  87.544  1.00 40.49           C  
ATOM   1615  OH  TYR B  37      57.903  86.859  88.154  1.00 43.71           O  
ATOM   1616  N   LEU B  38      62.978  84.743  84.274  1.00 32.80           N  
ATOM   1617  CA  LEU B  38      62.316  83.486  83.909  1.00 32.72           C  
ATOM   1618  C   LEU B  38      63.166  82.284  84.264  1.00 33.55           C  
ATOM   1619  O   LEU B  38      62.652  81.267  84.729  1.00 33.36           O  
ATOM   1620  CB  LEU B  38      62.001  83.483  82.416  1.00 32.07           C  
ATOM   1621  CG  LEU B  38      61.042  84.611  82.024  1.00 39.26           C  
ATOM   1622  CD1 LEU B  38      61.004  84.736  80.506  1.00 42.31           C  
ATOM   1623  CD2 LEU B  38      59.645  84.344  82.608  1.00 39.70           C  
ATOM   1624  N   ASN B  39      64.474  82.404  84.069  1.00 35.37           N  
ATOM   1625  CA  ASN B  39      65.362  81.300  84.371  1.00 32.85           C  
ATOM   1626  C   ASN B  39      65.336  80.963  85.866  1.00 35.55           C  
ATOM   1627  O   ASN B  39      65.509  79.810  86.249  1.00 37.45           O  
ATOM   1628  CB  ASN B  39      66.784  81.631  83.935  1.00 35.25           C  
ATOM   1629  CG  ASN B  39      67.688  80.417  83.960  1.00 40.39           C  
ATOM   1630  OD1 ASN B  39      67.458  79.437  83.246  1.00 39.71           O  
ATOM   1631  ND2 ASN B  39      68.720  80.469  84.794  1.00 40.41           N  
ATOM   1632  N   LYS B  40      65.103  81.969  86.698  1.00 35.39           N  
ATOM   1633  CA  LYS B  40      65.056  81.772  88.144  1.00 34.88           C  
ATOM   1634  C   LYS B  40      63.708  81.300  88.658  1.00 38.35           C  
ATOM   1635  O   LYS B  40      63.629  80.433  89.532  1.00 39.95           O  
ATOM   1636  CB  LYS B  40      65.421  83.085  88.853  1.00 40.25           C  
ATOM   1637  CG  LYS B  40      66.906  83.402  88.838  1.00 43.14           C  
ATOM   1638  CD  LYS B  40      67.231  84.811  89.328  1.00 48.38           C  
ATOM   1639  CE  LYS B  40      68.753  84.980  89.454  1.00 53.76           C  
ATOM   1640  NZ  LYS B  40      69.225  86.348  89.092  1.00 50.58           N  
ATOM   1641  N   VAL B  41      62.636  81.861  88.116  1.00 34.96           N  
ATOM   1642  CA  VAL B  41      61.323  81.525  88.614  1.00 35.35           C  
ATOM   1643  C   VAL B  41      60.643  80.290  88.020  1.00 35.61           C  
ATOM   1644  O   VAL B  41      59.852  79.630  88.695  1.00 35.52           O  
ATOM   1645  CB  VAL B  41      60.394  82.762  88.518  1.00 36.96           C  
ATOM   1646  CG1 VAL B  41      60.060  83.089  87.067  1.00 35.98           C  
ATOM   1647  CG2 VAL B  41      59.153  82.510  89.299  1.00 53.05           C  
ATOM   1648  N   LEU B  42      60.982  79.921  86.794  1.00 33.51           N  
ATOM   1649  CA  LEU B  42      60.327  78.761  86.190  1.00 30.78           C  
ATOM   1650  C   LEU B  42      60.933  77.418  86.583  1.00 32.52           C  
ATOM   1651  O   LEU B  42      62.141  77.307  86.755  1.00 33.62           O  
ATOM   1652  CB  LEU B  42      60.360  78.899  84.666  1.00 32.19           C  
ATOM   1653  CG  LEU B  42      59.569  80.051  84.059  1.00 31.61           C  
ATOM   1654  CD1 LEU B  42      59.943  80.179  82.559  1.00 31.09           C  
ATOM   1655  CD2 LEU B  42      58.083  79.805  84.223  1.00 28.50           C  
ATOM   1656  N   PRO B  43      60.090  76.374  86.717  1.00 35.26           N  
ATOM   1657  CA  PRO B  43      60.515  75.016  87.077  1.00 36.23           C  
ATOM   1658  C   PRO B  43      61.306  74.371  85.944  1.00 37.97           C  
ATOM   1659  O   PRO B  43      61.038  74.632  84.764  1.00 37.03           O  
ATOM   1660  CB  PRO B  43      59.191  74.272  87.272  1.00 38.42           C  
ATOM   1661  CG  PRO B  43      58.216  75.337  87.563  1.00 48.71           C  
ATOM   1662  CD  PRO B  43      58.623  76.460  86.673  1.00 32.31           C  
ATOM   1663  N   TYR B  44      62.264  73.519  86.282  1.00 34.11           N  
ATOM   1664  CA  TYR B  44      63.011  72.827  85.247  1.00 36.98           C  
ATOM   1665  C   TYR B  44      62.166  71.695  84.639  1.00 38.75           C  
ATOM   1666  O   TYR B  44      61.501  70.940  85.370  1.00 35.07           O  
ATOM   1667  CB  TYR B  44      64.289  72.208  85.808  1.00 36.81           C  
ATOM   1668  CG  TYR B  44      64.948  71.252  84.840  1.00 39.38           C  
ATOM   1669  CD1 TYR B  44      65.647  71.727  83.741  1.00 37.42           C  
ATOM   1670  CD2 TYR B  44      64.823  69.869  84.998  1.00 38.49           C  
ATOM   1671  CE1 TYR B  44      66.214  70.857  82.809  1.00 42.18           C  
ATOM   1672  CE2 TYR B  44      65.381  68.990  84.079  1.00 43.05           C  
ATOM   1673  CZ  TYR B  44      66.079  69.496  82.983  1.00 42.76           C  
ATOM   1674  OH  TYR B  44      66.643  68.652  82.061  1.00 42.78           O  
ATOM   1675  N   TYR B  45      62.201  71.598  83.307  1.00 36.38           N  
ATOM   1676  CA  TYR B  45      61.529  70.542  82.554  1.00 34.22           C  
ATOM   1677  C   TYR B  45      62.513  70.151  81.462  1.00 32.73           C  
ATOM   1678  O   TYR B  45      63.018  71.016  80.758  1.00 36.47           O  
ATOM   1679  CB  TYR B  45      60.231  71.025  81.899  1.00 37.31           C  
ATOM   1680  CG  TYR B  45      59.073  71.208  82.846  1.00 34.59           C  
ATOM   1681  CD1 TYR B  45      58.564  70.135  83.578  1.00 37.68           C  
ATOM   1682  CD2 TYR B  45      58.459  72.448  82.985  1.00 34.54           C  
ATOM   1683  CE1 TYR B  45      57.462  70.296  84.422  1.00 42.16           C  
ATOM   1684  CE2 TYR B  45      57.361  72.620  83.827  1.00 37.31           C  
ATOM   1685  CZ  TYR B  45      56.870  71.541  84.538  1.00 39.71           C  
ATOM   1686  OH  TYR B  45      55.789  71.723  85.356  1.00 41.96           O  
ATOM   1687  N   SER B  46      62.794  68.856  81.310  1.00 36.19           N  
ATOM   1688  CA  SER B  46      63.741  68.403  80.292  1.00 32.78           C  
ATOM   1689  C   SER B  46      63.330  68.778  78.849  1.00 34.05           C  
ATOM   1690  O   SER B  46      64.169  68.840  77.956  1.00 36.39           O  
ATOM   1691  CB  SER B  46      63.917  66.882  80.383  1.00 42.23           C  
ATOM   1692  OG  SER B  46      62.665  66.224  80.245  1.00 44.66           O  
ATOM   1693  N   SER B  47      62.042  69.006  78.627  1.00 34.40           N  
ATOM   1694  CA  SER B  47      61.545  69.368  77.293  1.00 35.51           C  
ATOM   1695  C   SER B  47      61.663  70.874  77.069  1.00 35.88           C  
ATOM   1696  O   SER B  47      61.475  71.366  75.959  1.00 34.81           O  
ATOM   1697  CB  SER B  47      60.071  68.985  77.163  1.00 37.38           C  
ATOM   1698  OG  SER B  47      59.301  69.770  78.064  1.00 35.13           O  
ATOM   1699  N   TYR B  48      61.968  71.603  78.139  1.00 34.68           N  
ATOM   1700  CA  TYR B  48      62.071  73.055  78.085  1.00 28.99           C  
ATOM   1701  C   TYR B  48      60.755  73.730  77.720  1.00 30.81           C  
ATOM   1702  O   TYR B  48      59.681  73.131  77.877  1.00 29.22           O  
ATOM   1703  CB  TYR B  48      63.211  73.490  77.164  1.00 30.41           C  
ATOM   1704  CG  TYR B  48      64.550  73.019  77.698  1.00 30.14           C  
ATOM   1705  CD1 TYR B  48      65.054  73.523  78.908  1.00 38.23           C  
ATOM   1706  CD2 TYR B  48      65.279  72.042  77.041  1.00 31.95           C  
ATOM   1707  CE1 TYR B  48      66.249  73.048  79.443  1.00 34.12           C  
ATOM   1708  CE2 TYR B  48      66.481  71.563  77.566  1.00 38.68           C  
ATOM   1709  CZ  TYR B  48      66.955  72.068  78.768  1.00 41.56           C  
ATOM   1710  OH  TYR B  48      68.127  71.576  79.315  1.00 41.05           O  
ATOM   1711  N   TYR B  49      60.838  74.983  77.268  1.00 29.85           N  
ATOM   1712  CA  TYR B  49      59.652  75.793  76.980  1.00 28.77           C  
ATOM   1713  C   TYR B  49      59.671  76.476  75.619  1.00 27.56           C  
ATOM   1714  O   TYR B  49      60.706  76.992  75.203  1.00 26.62           O  
ATOM   1715  CB  TYR B  49      59.533  76.939  77.996  1.00 29.98           C  
ATOM   1716  CG  TYR B  49      59.383  76.555  79.457  1.00 28.86           C  
ATOM   1717  CD1 TYR B  49      60.458  76.057  80.191  1.00 31.28           C  
ATOM   1718  CD2 TYR B  49      58.165  76.737  80.107  1.00 29.41           C  
ATOM   1719  CE1 TYR B  49      60.316  75.756  81.577  1.00 30.17           C  
ATOM   1720  CE2 TYR B  49      58.013  76.437  81.488  1.00 29.17           C  
ATOM   1721  CZ  TYR B  49      59.087  75.955  82.202  1.00 32.65           C  
ATOM   1722  OH  TYR B  49      58.916  75.673  83.546  1.00 33.17           O  
ATOM   1723  N   TRP B  50      58.500  76.541  74.988  1.00 31.58           N  
ATOM   1724  CA  TRP B  50      58.320  77.240  73.705  1.00 31.13           C  
ATOM   1725  C   TRP B  50      58.164  78.758  73.930  1.00 32.93           C  
ATOM   1726  O   TRP B  50      57.508  79.169  74.881  1.00 28.62           O  
ATOM   1727  CB  TRP B  50      57.026  76.782  73.021  1.00 26.00           C  
ATOM   1728  CG  TRP B  50      57.046  75.420  72.458  1.00 29.16           C  
ATOM   1729  CD1 TRP B  50      56.133  74.417  72.699  1.00 28.76           C  
ATOM   1730  CD2 TRP B  50      57.966  74.901  71.478  1.00 26.89           C  
ATOM   1731  NE1 TRP B  50      56.433  73.314  71.924  1.00 24.93           N  
ATOM   1732  CE2 TRP B  50      57.550  73.584  71.168  1.00 27.57           C  
ATOM   1733  CE3 TRP B  50      59.100  75.421  70.833  1.00 33.16           C  
ATOM   1734  CZ2 TRP B  50      58.230  72.779  70.233  1.00 30.93           C  
ATOM   1735  CZ3 TRP B  50      59.770  74.626  69.911  1.00 32.13           C  
ATOM   1736  CH2 TRP B  50      59.332  73.319  69.618  1.00 30.23           C  
ATOM   1737  N   ILE B  51      58.748  79.590  73.055  1.00 26.22           N  
ATOM   1738  CA  ILE B  51      58.541  81.024  73.155  1.00 28.03           C  
ATOM   1739  C   ILE B  51      58.004  81.521  71.800  1.00 31.61           C  
ATOM   1740  O   ILE B  51      57.994  80.777  70.811  1.00 29.64           O  
ATOM   1741  CB  ILE B  51      59.827  81.793  73.558  1.00 29.94           C  
ATOM   1742  CG1 ILE B  51      60.906  81.630  72.492  1.00 27.72           C  
ATOM   1743  CG2 ILE B  51      60.312  81.271  74.951  1.00 30.62           C  
ATOM   1744  CD1 ILE B  51      62.153  82.477  72.767  1.00 34.97           C  
ATOM   1745  N   GLY B  52      57.563  82.771  71.783  1.00 27.42           N  
ATOM   1746  CA  GLY B  52      56.943  83.376  70.618  1.00 33.08           C  
ATOM   1747  C   GLY B  52      57.799  83.793  69.430  1.00 33.51           C  
ATOM   1748  O   GLY B  52      57.659  84.909  68.945  1.00 34.35           O  
ATOM   1749  N   ILE B  53      58.656  82.888  68.968  1.00 34.25           N  
ATOM   1750  CA  ILE B  53      59.515  83.133  67.819  1.00 35.30           C  
ATOM   1751  C   ILE B  53      59.395  81.917  66.904  1.00 35.85           C  
ATOM   1752  O   ILE B  53      59.485  80.758  67.353  1.00 33.24           O  
ATOM   1753  CB  ILE B  53      60.985  83.304  68.229  1.00 33.08           C  
ATOM   1754  CG1 ILE B  53      61.129  84.485  69.185  1.00 35.02           C  
ATOM   1755  CG2 ILE B  53      61.849  83.570  66.995  1.00 37.37           C  
ATOM   1756  CD1 ILE B  53      62.552  84.661  69.695  1.00 41.16           C  
ATOM   1757  N   ARG B  54      59.141  82.179  65.630  1.00 30.77           N  
ATOM   1758  CA  ARG B  54      59.022  81.094  64.657  1.00 32.34           C  
ATOM   1759  C   ARG B  54      59.532  81.565  63.305  1.00 33.95           C  
ATOM   1760  O   ARG B  54      59.440  82.744  62.980  1.00 36.81           O  
ATOM   1761  CB  ARG B  54      57.582  80.650  64.481  1.00 33.59           C  
ATOM   1762  CG  ARG B  54      57.504  79.388  63.632  1.00 46.32           C  
ATOM   1763  CD  ARG B  54      56.248  79.331  62.822  1.00 55.02           C  
ATOM   1764  NE  ARG B  54      55.238  78.487  63.433  1.00 54.76           N  
ATOM   1765  CZ  ARG B  54      55.079  77.194  63.175  1.00 55.06           C  
ATOM   1766  NH1 ARG B  54      55.869  76.580  62.309  1.00 61.85           N  
ATOM   1767  NH2 ARG B  54      54.107  76.518  63.775  1.00 50.82           N  
ATOM   1768  N   LYS B  55      60.062  80.632  62.527  1.00 32.98           N  
ATOM   1769  CA  LYS B  55      60.602  80.969  61.217  1.00 40.23           C  
ATOM   1770  C   LYS B  55      59.451  81.119  60.238  1.00 40.96           C  
ATOM   1771  O   LYS B  55      58.631  80.213  60.084  1.00 42.31           O  
ATOM   1772  CB  LYS B  55      61.564  79.866  60.758  1.00 39.36           C  
ATOM   1773  CG  LYS B  55      62.716  80.345  59.885  1.00 46.83           C  
ATOM   1774  CD  LYS B  55      63.522  79.152  59.357  1.00 51.93           C  
ATOM   1775  CE  LYS B  55      64.219  78.394  60.475  1.00 48.62           C  
ATOM   1776  NZ  LYS B  55      64.747  77.064  60.048  1.00 48.30           N  
ATOM   1777  N   ASN B  56      59.374  82.287  59.611  1.00 44.68           N  
ATOM   1778  CA  ASN B  56      58.350  82.581  58.611  1.00 49.09           C  
ATOM   1779  C   ASN B  56      59.094  82.652  57.275  1.00 49.35           C  
ATOM   1780  O   ASN B  56      59.939  83.528  57.077  1.00 46.34           O  
ATOM   1781  CB  ASN B  56      57.676  83.912  58.929  1.00 50.64           C  
ATOM   1782  CG  ASN B  56      57.058  84.551  57.710  1.00 59.38           C  
ATOM   1783  OD1 ASN B  56      56.169  83.981  57.074  1.00 59.12           O  
ATOM   1784  ND2 ASN B  56      57.535  85.744  57.369  1.00 64.40           N  
ATOM   1785  N   ASN B  57      58.767  81.739  56.363  1.00 49.05           N  
ATOM   1786  CA  ASN B  57      59.473  81.654  55.090  1.00 53.21           C  
ATOM   1787  C   ASN B  57      60.794  81.067  55.569  1.00 57.00           C  
ATOM   1788  O   ASN B  57      60.844  79.923  56.030  1.00 60.54           O  
ATOM   1789  CB  ASN B  57      59.694  83.050  54.471  1.00 53.88           C  
ATOM   1790  N   LYS B  58      61.853  81.855  55.502  1.00 54.68           N  
ATOM   1791  CA  LYS B  58      63.143  81.384  55.955  1.00 55.89           C  
ATOM   1792  C   LYS B  58      63.662  82.432  56.927  1.00 52.09           C  
ATOM   1793  O   LYS B  58      64.856  82.527  57.170  1.00 55.84           O  
ATOM   1794  CB  LYS B  58      64.095  81.234  54.762  1.00 57.43           C  
ATOM   1795  N   THR B  59      62.746  83.203  57.497  1.00 46.03           N  
ATOM   1796  CA  THR B  59      63.120  84.275  58.407  1.00 47.96           C  
ATOM   1797  C   THR B  59      62.593  84.185  59.848  1.00 44.23           C  
ATOM   1798  O   THR B  59      61.383  84.137  60.073  1.00 42.78           O  
ATOM   1799  CB  THR B  59      62.669  85.602  57.810  1.00 51.10           C  
ATOM   1800  OG1 THR B  59      63.240  85.734  56.500  1.00 55.13           O  
ATOM   1801  CG2 THR B  59      63.085  86.768  58.693  1.00 49.03           C  
ATOM   1802  N   TRP B  60      63.507  84.179  60.817  1.00 41.36           N  
ATOM   1803  CA  TRP B  60      63.103  84.132  62.223  1.00 41.53           C  
ATOM   1804  C   TRP B  60      62.294  85.375  62.497  1.00 42.02           C  
ATOM   1805  O   TRP B  60      62.709  86.491  62.172  1.00 45.66           O  
ATOM   1806  CB  TRP B  60      64.323  84.042  63.150  1.00 38.04           C  
ATOM   1807  CG  TRP B  60      64.967  82.693  63.071  1.00 39.05           C  
ATOM   1808  CD1 TRP B  60      66.174  82.382  62.500  1.00 37.46           C  
ATOM   1809  CD2 TRP B  60      64.412  81.453  63.533  1.00 36.49           C  
ATOM   1810  NE1 TRP B  60      66.400  81.028  62.577  1.00 38.56           N  
ATOM   1811  CE2 TRP B  60      65.336  80.433  63.207  1.00 39.26           C  
ATOM   1812  CE3 TRP B  60      63.223  81.108  64.190  1.00 35.89           C  
ATOM   1813  CZ2 TRP B  60      65.110  79.085  63.522  1.00 37.21           C  
ATOM   1814  CZ3 TRP B  60      62.998  79.770  64.503  1.00 34.40           C  
ATOM   1815  CH2 TRP B  60      63.938  78.776  64.168  1.00 35.47           C  
ATOM   1816  N   THR B  61      61.134  85.178  63.105  1.00 37.22           N  
ATOM   1817  CA  THR B  61      60.213  86.272  63.359  1.00 35.08           C  
ATOM   1818  C   THR B  61      59.497  86.205  64.714  1.00 39.66           C  
ATOM   1819  O   THR B  61      59.146  85.116  65.172  1.00 37.61           O  
ATOM   1820  CB  THR B  61      59.123  86.253  62.276  1.00 42.30           C  
ATOM   1821  OG1 THR B  61      59.738  86.234  60.979  1.00 50.11           O  
ATOM   1822  CG2 THR B  61      58.216  87.444  62.403  1.00 41.96           C  
ATOM   1823  N   TRP B  62      59.294  87.366  65.342  1.00 36.80           N  
ATOM   1824  CA  TRP B  62      58.535  87.468  66.594  1.00 38.37           C  
ATOM   1825  C   TRP B  62      57.100  87.270  66.153  1.00 38.44           C  
ATOM   1826  O   TRP B  62      56.591  88.068  65.374  1.00 38.06           O  
ATOM   1827  CB  TRP B  62      58.639  88.864  67.198  1.00 39.41           C  
ATOM   1828  CG  TRP B  62      59.985  89.179  67.675  1.00 44.18           C  
ATOM   1829  CD1 TRP B  62      60.920  89.972  67.063  1.00 48.56           C  
ATOM   1830  CD2 TRP B  62      60.600  88.662  68.845  1.00 44.05           C  
ATOM   1831  NE1 TRP B  62      62.087  89.975  67.791  1.00 49.95           N  
ATOM   1832  CE2 TRP B  62      61.915  89.176  68.892  1.00 48.02           C  
ATOM   1833  CE3 TRP B  62      60.171  87.810  69.864  1.00 45.49           C  
ATOM   1834  CZ2 TRP B  62      62.800  88.861  69.918  1.00 51.22           C  
ATOM   1835  CZ3 TRP B  62      61.057  87.497  70.885  1.00 50.36           C  
ATOM   1836  CH2 TRP B  62      62.352  88.021  70.903  1.00 49.11           C  
ATOM   1837  N   VAL B  63      56.417  86.249  66.656  1.00 36.22           N  
ATOM   1838  CA  VAL B  63      55.069  86.041  66.165  1.00 35.44           C  
ATOM   1839  C   VAL B  63      54.071  87.047  66.676  1.00 34.05           C  
ATOM   1840  O   VAL B  63      53.008  87.215  66.082  1.00 36.93           O  
ATOM   1841  CB  VAL B  63      54.566  84.607  66.437  1.00 34.38           C  
ATOM   1842  CG1 VAL B  63      55.532  83.608  65.815  1.00 30.91           C  
ATOM   1843  CG2 VAL B  63      54.381  84.376  67.927  1.00 30.72           C  
ATOM   1844  N   GLY B  64      54.409  87.750  67.750  1.00 32.91           N  
ATOM   1845  CA  GLY B  64      53.476  88.736  68.265  1.00 37.11           C  
ATOM   1846  C   GLY B  64      53.407  89.991  67.396  1.00 42.34           C  
ATOM   1847  O   GLY B  64      52.333  90.407  66.950  1.00 47.14           O  
ATOM   1848  N   THR B  65      54.556  90.601  67.141  1.00 38.70           N  
ATOM   1849  CA  THR B  65      54.590  91.817  66.334  1.00 45.89           C  
ATOM   1850  C   THR B  65      54.822  91.563  64.852  1.00 48.50           C  
ATOM   1851  O   THR B  65      54.641  92.467  64.025  1.00 50.23           O  
ATOM   1852  CB  THR B  65      55.680  92.751  66.825  1.00 44.84           C  
ATOM   1853  OG1 THR B  65      56.925  92.053  66.836  1.00 47.83           O  
ATOM   1854  CG2 THR B  65      55.352  93.252  68.218  1.00 45.69           C  
ATOM   1855  N   LYS B  66      55.236  90.338  64.533  1.00 46.62           N  
ATOM   1856  CA  LYS B  66      55.515  89.914  63.166  1.00 46.79           C  
ATOM   1857  C   LYS B  66      56.781  90.536  62.588  1.00 52.24           C  
ATOM   1858  O   LYS B  66      57.000  90.514  61.375  1.00 52.40           O  
ATOM   1859  CB  LYS B  66      54.305  90.208  62.268  1.00 47.05           C  
ATOM   1860  CG  LYS B  66      53.142  89.268  62.580  1.00 56.78           C  
ATOM   1861  CD  LYS B  66      51.869  89.595  61.827  1.00 60.46           C  
ATOM   1862  CE  LYS B  66      50.815  88.526  62.107  1.00 67.44           C  
ATOM   1863  NZ  LYS B  66      49.435  88.930  61.673  1.00 76.10           N  
ATOM   1864  N   LYS B  67      57.627  91.066  63.462  1.00 47.62           N  
ATOM   1865  CA  LYS B  67      58.864  91.680  63.009  1.00 48.92           C  
ATOM   1866  C   LYS B  67      60.021  90.695  63.093  1.00 50.17           C  
ATOM   1867  O   LYS B  67      60.096  89.877  64.017  1.00 42.62           O  
ATOM   1868  CB  LYS B  67      59.148  92.942  63.828  1.00 47.99           C  
ATOM   1869  CG  LYS B  67      57.952  93.903  63.865  1.00 58.75           C  
ATOM   1870  CD  LYS B  67      58.369  95.374  63.790  1.00 67.13           C  
ATOM   1871  CE  LYS B  67      59.197  95.829  64.997  1.00 71.32           C  
ATOM   1872  NZ  LYS B  67      58.414  95.925  66.270  1.00 75.44           N  
ATOM   1873  N   ALA B  68      60.904  90.764  62.102  1.00 48.65           N  
ATOM   1874  CA  ALA B  68      62.061  89.886  62.028  1.00 50.32           C  
ATOM   1875  C   ALA B  68      62.962  90.036  63.245  1.00 51.62           C  
ATOM   1876  O   ALA B  68      63.122  91.125  63.801  1.00 49.98           O  
ATOM   1877  CB  ALA B  68      62.849  90.168  60.766  1.00 51.39           C  
ATOM   1878  N   LEU B  69      63.548  88.919  63.650  1.00 51.53           N  
ATOM   1879  CA  LEU B  69      64.438  88.887  64.796  1.00 57.40           C  
ATOM   1880  C   LEU B  69      65.741  89.603  64.429  1.00 61.09           C  
ATOM   1881  O   LEU B  69      66.361  89.282  63.413  1.00 59.89           O  
ATOM   1882  CB  LEU B  69      64.713  87.429  65.163  1.00 52.21           C  
ATOM   1883  CG  LEU B  69      65.540  87.137  66.400  1.00 55.88           C  
ATOM   1884  CD1 LEU B  69      64.827  87.673  67.628  1.00 57.99           C  
ATOM   1885  CD2 LEU B  69      65.753  85.642  66.505  1.00 49.56           C  
ATOM   1886  N   THR B  70      66.146  90.577  65.242  1.00 64.86           N  
ATOM   1887  CA  THR B  70      67.382  91.314  64.974  1.00 67.87           C  
ATOM   1888  C   THR B  70      68.546  90.700  65.740  1.00 69.79           C  
ATOM   1889  O   THR B  70      68.351  89.930  66.680  1.00 68.93           O  
ATOM   1890  CB  THR B  70      67.279  92.802  65.386  1.00 67.54           C  
ATOM   1891  OG1 THR B  70      67.108  92.894  66.805  1.00 66.78           O  
ATOM   1892  CG2 THR B  70      66.106  93.478  64.687  1.00 63.69           C  
ATOM   1893  N   ASN B  71      69.760  91.053  65.335  1.00 69.63           N  
ATOM   1894  CA  ASN B  71      70.950  90.535  65.990  1.00 71.53           C  
ATOM   1895  C   ASN B  71      71.050  91.096  67.403  1.00 72.56           C  
ATOM   1896  O   ASN B  71      71.777  90.570  68.246  1.00 73.74           O  
ATOM   1897  CB  ASN B  71      72.185  90.907  65.172  1.00 70.70           C  
ATOM   1898  CG  ASN B  71      72.100  90.403  63.739  1.00 74.40           C  
ATOM   1899  OD1 ASN B  71      72.906  90.771  62.887  1.00 76.12           O  
ATOM   1900  ND2 ASN B  71      71.114  89.552  63.469  1.00 76.47           N  
ATOM   1901  N   GLU B  72      70.298  92.157  67.663  1.00 72.82           N  
ATOM   1902  CA  GLU B  72      70.298  92.791  68.972  1.00 75.09           C  
ATOM   1903  C   GLU B  72      69.508  92.003  70.028  1.00 75.87           C  
ATOM   1904  O   GLU B  72      69.874  91.996  71.205  1.00 76.42           O  
ATOM   1905  CB  GLU B  72      69.744  94.209  68.852  1.00 75.26           C  
ATOM   1906  N   ALA B  73      68.426  91.348  69.611  1.00 75.64           N  
ATOM   1907  CA  ALA B  73      67.594  90.575  70.537  1.00 74.09           C  
ATOM   1908  C   ALA B  73      68.148  89.163  70.701  1.00 72.60           C  
ATOM   1909  O   ALA B  73      68.132  88.591  71.797  1.00 72.60           O  
ATOM   1910  CB  ALA B  73      66.160  90.520  70.023  1.00 72.94           C  
ATOM   1911  N   GLU B  74      68.632  88.619  69.589  1.00 67.37           N  
ATOM   1912  CA  GLU B  74      69.223  87.287  69.516  1.00 64.80           C  
ATOM   1913  C   GLU B  74      69.870  86.773  70.813  1.00 62.33           C  
ATOM   1914  O   GLU B  74      70.643  87.489  71.452  1.00 62.47           O  
ATOM   1915  CB  GLU B  74      70.263  87.293  68.381  1.00 65.83           C  
ATOM   1916  CG  GLU B  74      71.130  86.047  68.254  1.00 70.53           C  
ATOM   1917  CD  GLU B  74      72.322  86.025  69.201  1.00 70.80           C  
ATOM   1918  OE1 GLU B  74      73.116  86.987  69.173  1.00 71.68           O  
ATOM   1919  OE2 GLU B  74      72.474  85.041  69.962  1.00 70.72           O  
ATOM   1920  N   ASN B  75      69.549  85.535  71.199  1.00 56.96           N  
ATOM   1921  CA  ASN B  75      70.141  84.915  72.389  1.00 49.31           C  
ATOM   1922  C   ASN B  75      70.345  83.411  72.157  1.00 47.54           C  
ATOM   1923  O   ASN B  75      70.161  82.580  73.055  1.00 40.58           O  
ATOM   1924  CB  ASN B  75      69.273  85.150  73.633  1.00 50.06           C  
ATOM   1925  CG  ASN B  75      70.034  84.881  74.919  1.00 50.26           C  
ATOM   1926  OD1 ASN B  75      71.225  85.179  75.008  1.00 54.61           O  
ATOM   1927  ND2 ASN B  75      69.359  84.328  75.919  1.00 51.81           N  
ATOM   1928  N   TRP B  76      70.744  83.079  70.934  1.00 42.48           N  
ATOM   1929  CA  TRP B  76      70.982  81.699  70.548  1.00 43.60           C  
ATOM   1930  C   TRP B  76      72.101  81.061  71.349  1.00 43.57           C  
ATOM   1931  O   TRP B  76      73.103  81.706  71.684  1.00 41.43           O  
ATOM   1932  CB  TRP B  76      71.344  81.602  69.059  1.00 40.56           C  
ATOM   1933  CG  TRP B  76      70.268  82.051  68.127  1.00 45.37           C  
ATOM   1934  CD1 TRP B  76      70.277  83.167  67.346  1.00 44.55           C  
ATOM   1935  CD2 TRP B  76      69.035  81.374  67.846  1.00 44.02           C  
ATOM   1936  NE1 TRP B  76      69.127  83.234  66.591  1.00 48.31           N  
ATOM   1937  CE2 TRP B  76      68.347  82.144  66.876  1.00 48.34           C  
ATOM   1938  CE3 TRP B  76      68.443  80.191  68.320  1.00 45.70           C  
ATOM   1939  CZ2 TRP B  76      67.091  81.767  66.364  1.00 49.32           C  
ATOM   1940  CZ3 TRP B  76      67.191  79.815  67.811  1.00 43.48           C  
ATOM   1941  CH2 TRP B  76      66.532  80.603  66.844  1.00 42.01           C  
ATOM   1942  N   ALA B  77      71.922  79.781  71.650  1.00 41.73           N  
ATOM   1943  CA  ALA B  77      72.927  79.028  72.368  1.00 44.62           C  
ATOM   1944  C   ALA B  77      74.045  78.788  71.359  1.00 46.01           C  
ATOM   1945  O   ALA B  77      73.826  78.895  70.144  1.00 45.17           O  
ATOM   1946  CB  ALA B  77      72.353  77.709  72.840  1.00 37.19           C  
ATOM   1947  N   ASP B  78      75.237  78.461  71.847  1.00 49.38           N  
ATOM   1948  CA  ASP B  78      76.361  78.211  70.948  1.00 51.71           C  
ATOM   1949  C   ASP B  78      76.014  77.132  69.923  1.00 52.13           C  
ATOM   1950  O   ASP B  78      75.397  76.121  70.263  1.00 53.44           O  
ATOM   1951  CB  ASP B  78      77.589  77.751  71.735  1.00 56.33           C  
ATOM   1952  CG  ASP B  78      78.042  78.767  72.767  1.00 61.51           C  
ATOM   1953  OD1 ASP B  78      77.914  79.981  72.499  1.00 53.95           O  
ATOM   1954  OD2 ASP B  78      78.538  78.348  73.840  1.00 62.68           O  
ATOM   1955  N   ASN B  79      76.405  77.358  68.672  1.00 52.11           N  
ATOM   1956  CA  ASN B  79      76.171  76.392  67.603  1.00 53.42           C  
ATOM   1957  C   ASN B  79      74.726  76.332  67.085  1.00 51.75           C  
ATOM   1958  O   ASN B  79      74.407  75.503  66.236  1.00 52.92           O  
ATOM   1959  CB  ASN B  79      76.617  74.999  68.076  1.00 57.31           C  
ATOM   1960  CG  ASN B  79      78.065  74.987  68.581  1.00 63.99           C  
ATOM   1961  OD1 ASN B  79      78.391  74.342  69.591  1.00 63.78           O  
ATOM   1962  ND2 ASN B  79      78.938  75.695  67.872  1.00 60.04           N  
ATOM   1963  N   GLU B  80      73.858  77.206  67.584  1.00 46.32           N  
ATOM   1964  CA  GLU B  80      72.468  77.232  67.146  1.00 43.30           C  
ATOM   1965  C   GLU B  80      72.233  78.579  66.498  1.00 46.22           C  
ATOM   1966  O   GLU B  80      72.958  79.538  66.775  1.00 44.40           O  
ATOM   1967  CB  GLU B  80      71.508  77.086  68.338  1.00 37.29           C  
ATOM   1968  CG  GLU B  80      71.727  75.855  69.210  1.00 40.02           C  
ATOM   1969  CD  GLU B  80      71.392  74.532  68.510  1.00 40.66           C  
ATOM   1970  OE1 GLU B  80      70.803  74.558  67.405  1.00 35.63           O  
ATOM   1971  OE2 GLU B  80      71.720  73.466  69.082  1.00 38.35           O  
ATOM   1972  N   PRO B  81      71.228  78.677  65.612  1.00 43.24           N  
ATOM   1973  CA  PRO B  81      70.330  77.595  65.196  1.00 41.58           C  
ATOM   1974  C   PRO B  81      71.099  76.658  64.269  1.00 44.95           C  
ATOM   1975  O   PRO B  81      71.962  77.111  63.521  1.00 47.79           O  
ATOM   1976  CB  PRO B  81      69.209  78.341  64.480  1.00 40.55           C  
ATOM   1977  CG  PRO B  81      69.896  79.537  63.917  1.00 44.78           C  
ATOM   1978  CD  PRO B  81      70.786  79.967  65.060  1.00 41.75           C  
ATOM   1979  N   ASN B  82      70.798  75.364  64.321  1.00 43.80           N  
ATOM   1980  CA  ASN B  82      71.487  74.386  63.478  1.00 46.04           C  
ATOM   1981  C   ASN B  82      70.543  73.559  62.593  1.00 50.91           C  
ATOM   1982  O   ASN B  82      71.001  72.670  61.870  1.00 50.22           O  
ATOM   1983  CB  ASN B  82      72.328  73.440  64.345  1.00 44.14           C  
ATOM   1984  CG  ASN B  82      71.478  72.537  65.233  1.00 42.22           C  
ATOM   1985  OD1 ASN B  82      70.255  72.499  65.114  1.00 42.81           O  
ATOM   1986  ND2 ASN B  82      72.127  71.797  66.115  1.00 39.55           N  
ATOM   1987  N   ASN B  83      69.239  73.848  62.666  1.00 46.49           N  
ATOM   1988  CA  ASN B  83      68.218  73.148  61.878  1.00 46.60           C  
ATOM   1989  C   ASN B  83      68.611  71.693  61.685  1.00 43.64           C  
ATOM   1990  O   ASN B  83      68.501  71.158  60.580  1.00 47.99           O  
ATOM   1991  CB  ASN B  83      68.071  73.816  60.506  1.00 47.11           C  
ATOM   1992  CG  ASN B  83      66.715  73.560  59.862  1.00 52.55           C  
ATOM   1993  OD1 ASN B  83      66.460  73.986  58.726  1.00 51.99           O  
ATOM   1994  ND2 ASN B  83      65.837  72.870  60.578  1.00 38.82           N  
ATOM   1995  N   LYS B  84      69.045  71.045  62.757  1.00 41.94           N  
ATOM   1996  CA  LYS B  84      69.525  69.677  62.648  1.00 45.61           C  
ATOM   1997  C   LYS B  84      68.557  68.607  62.186  1.00 48.57           C  
ATOM   1998  O   LYS B  84      68.917  67.767  61.363  1.00 42.76           O  
ATOM   1999  CB  LYS B  84      70.173  69.231  63.953  1.00 47.23           C  
ATOM   2000  CG  LYS B  84      70.956  67.952  63.768  1.00 53.24           C  
ATOM   2001  CD  LYS B  84      72.249  67.975  64.553  1.00 64.34           C  
ATOM   2002  CE  LYS B  84      73.212  66.909  64.051  1.00 61.76           C  
ATOM   2003  NZ  LYS B  84      74.542  66.995  64.725  1.00 70.38           N  
ATOM   2004  N   ARG B  85      67.339  68.602  62.713  1.00 46.66           N  
ATOM   2005  CA  ARG B  85      66.368  67.587  62.297  1.00 45.79           C  
ATOM   2006  C   ARG B  85      65.691  68.025  60.996  1.00 43.61           C  
ATOM   2007  O   ARG B  85      64.964  67.257  60.363  1.00 49.21           O  
ATOM   2008  CB  ARG B  85      65.302  67.409  63.391  1.00 44.86           C  
ATOM   2009  CG  ARG B  85      64.404  66.182  63.183  1.00 48.15           C  
ATOM   2010  CD  ARG B  85      63.210  66.167  64.128  1.00 45.44           C  
ATOM   2011  NE  ARG B  85      63.612  66.077  65.524  1.00 46.63           N  
ATOM   2012  CZ  ARG B  85      63.568  64.969  66.254  1.00 47.31           C  
ATOM   2013  NH1 ARG B  85      63.133  63.829  65.734  1.00 36.65           N  
ATOM   2014  NH2 ARG B  85      63.956  65.007  67.518  1.00 43.31           N  
ATOM   2015  N   ASN B  86      65.977  69.262  60.608  1.00 42.06           N  
ATOM   2016  CA  ASN B  86      65.401  69.943  59.456  1.00 43.66           C  
ATOM   2017  C   ASN B  86      64.013  70.362  59.908  1.00 38.79           C  
ATOM   2018  O   ASN B  86      63.402  69.692  60.734  1.00 41.56           O  
ATOM   2019  CB  ASN B  86      65.303  69.054  58.218  1.00 45.60           C  
ATOM   2020  CG  ASN B  86      64.946  69.850  56.985  1.00 55.42           C  
ATOM   2021  OD1 ASN B  86      65.267  71.046  56.888  1.00 57.79           O  
ATOM   2022  ND2 ASN B  86      64.283  69.206  56.031  1.00 62.33           N  
ATOM   2023  N   ASN B  87      63.527  71.475  59.381  1.00 39.58           N  
ATOM   2024  CA  ASN B  87      62.229  71.991  59.773  1.00 40.17           C  
ATOM   2025  C   ASN B  87      62.235  72.402  61.256  1.00 42.61           C  
ATOM   2026  O   ASN B  87      61.198  72.342  61.914  1.00 38.03           O  
ATOM   2027  CB  ASN B  87      61.140  70.939  59.512  1.00 43.41           C  
ATOM   2028  CG  ASN B  87      61.121  70.485  58.061  1.00 45.62           C  
ATOM   2029  OD1 ASN B  87      60.944  71.301  57.156  1.00 47.23           O  
ATOM   2030  ND2 ASN B  87      61.315  69.190  57.836  1.00 45.41           N  
ATOM   2031  N   GLU B  88      63.396  72.798  61.788  1.00 37.15           N  
ATOM   2032  CA  GLU B  88      63.446  73.252  63.189  1.00 38.52           C  
ATOM   2033  C   GLU B  88      63.085  74.735  63.098  1.00 39.17           C  
ATOM   2034  O   GLU B  88      63.937  75.627  63.162  1.00 43.34           O  
ATOM   2035  CB  GLU B  88      64.842  73.037  63.801  1.00 36.97           C  
ATOM   2036  CG  GLU B  88      65.228  71.574  63.872  1.00 34.81           C  
ATOM   2037  CD  GLU B  88      66.436  71.276  64.745  1.00 37.93           C  
ATOM   2038  OE1 GLU B  88      67.205  72.198  65.069  1.00 33.99           O  
ATOM   2039  OE2 GLU B  88      66.627  70.102  65.109  1.00 38.13           O  
ATOM   2040  N   ASP B  89      61.792  74.982  62.942  1.00 35.15           N  
ATOM   2041  CA  ASP B  89      61.290  76.320  62.748  1.00 32.85           C  
ATOM   2042  C   ASP B  89      60.739  77.049  63.954  1.00 31.64           C  
ATOM   2043  O   ASP B  89      60.221  78.142  63.792  1.00 35.08           O  
ATOM   2044  CB  ASP B  89      60.205  76.297  61.691  1.00 34.53           C  
ATOM   2045  CG  ASP B  89      60.674  75.699  60.398  1.00 42.05           C  
ATOM   2046  OD1 ASP B  89      61.903  75.615  60.185  1.00 33.18           O  
ATOM   2047  OD2 ASP B  89      59.805  75.323  59.591  1.00 45.55           O  
ATOM   2048  N   CYS B  90      60.817  76.440  65.140  1.00 32.79           N  
ATOM   2049  CA  CYS B  90      60.294  77.071  66.355  1.00 30.16           C  
ATOM   2050  C   CYS B  90      61.404  77.214  67.415  1.00 28.25           C  
ATOM   2051  O   CYS B  90      62.377  76.452  67.427  1.00 34.73           O  
ATOM   2052  CB  CYS B  90      59.096  76.247  66.906  1.00 31.52           C  
ATOM   2053  SG  CYS B  90      57.586  76.380  65.889  1.00 36.84           S  
ATOM   2054  N   VAL B  91      61.252  78.191  68.312  1.00 31.08           N  
ATOM   2055  CA  VAL B  91      62.282  78.421  69.321  1.00 31.23           C  
ATOM   2056  C   VAL B  91      61.864  78.013  70.744  1.00 27.61           C  
ATOM   2057  O   VAL B  91      60.764  78.342  71.190  1.00 29.42           O  
ATOM   2058  CB  VAL B  91      62.695  79.922  69.340  1.00 34.42           C  
ATOM   2059  CG1 VAL B  91      63.816  80.162  70.359  1.00 33.40           C  
ATOM   2060  CG2 VAL B  91      63.173  80.347  67.951  1.00 36.98           C  
ATOM   2061  N   GLU B  92      62.753  77.290  71.423  1.00 28.06           N  
ATOM   2062  CA  GLU B  92      62.569  76.892  72.816  1.00 29.60           C  
ATOM   2063  C   GLU B  92      63.630  77.685  73.619  1.00 34.08           C  
ATOM   2064  O   GLU B  92      64.658  78.083  73.069  1.00 30.16           O  
ATOM   2065  CB  GLU B  92      62.815  75.385  73.009  1.00 31.63           C  
ATOM   2066  CG  GLU B  92      64.279  74.957  72.865  1.00 34.34           C  
ATOM   2067  CD  GLU B  92      64.547  73.508  73.237  1.00 36.38           C  
ATOM   2068  OE1 GLU B  92      63.730  72.898  73.953  1.00 33.91           O  
ATOM   2069  OE2 GLU B  92      65.601  72.970  72.823  1.00 39.07           O  
ATOM   2070  N   ILE B  93      63.364  77.922  74.901  1.00 29.98           N  
ATOM   2071  CA  ILE B  93      64.316  78.614  75.759  1.00 29.88           C  
ATOM   2072  C   ILE B  93      64.738  77.618  76.845  1.00 30.87           C  
ATOM   2073  O   ILE B  93      63.908  76.961  77.479  1.00 32.04           O  
ATOM   2074  CB  ILE B  93      63.709  79.912  76.368  1.00 33.67           C  
ATOM   2075  CG1 ILE B  93      64.766  80.625  77.221  1.00 33.01           C  
ATOM   2076  CG2 ILE B  93      62.473  79.601  77.183  1.00 30.82           C  
ATOM   2077  CD1 ILE B  93      64.326  82.001  77.716  1.00 36.39           C  
ATOM   2078  N   TYR B  94      66.047  77.498  77.008  1.00 31.85           N  
ATOM   2079  CA  TYR B  94      66.680  76.580  77.938  1.00 31.99           C  
ATOM   2080  C   TYR B  94      66.600  76.956  79.421  1.00 36.37           C  
ATOM   2081  O   TYR B  94      67.633  77.183  80.063  1.00 37.30           O  
ATOM   2082  CB  TYR B  94      68.150  76.426  77.550  1.00 31.22           C  
ATOM   2083  CG  TYR B  94      68.416  75.639  76.276  1.00 33.87           C  
ATOM   2084  CD1 TYR B  94      67.680  74.485  75.970  1.00 39.08           C  
ATOM   2085  CD2 TYR B  94      69.506  75.964  75.452  1.00 39.20           C  
ATOM   2086  CE1 TYR B  94      68.033  73.670  74.877  1.00 38.67           C  
ATOM   2087  CE2 TYR B  94      69.869  75.155  74.371  1.00 41.07           C  
ATOM   2088  CZ  TYR B  94      69.130  74.011  74.093  1.00 43.12           C  
ATOM   2089  OH  TYR B  94      69.519  73.204  73.041  1.00 42.69           O  
ATOM   2090  N   ILE B  95      65.388  77.006  79.959  1.00 34.43           N  
ATOM   2091  CA  ILE B  95      65.192  77.340  81.365  1.00 34.96           C  
ATOM   2092  C   ILE B  95      65.914  76.322  82.235  1.00 36.53           C  
ATOM   2093  O   ILE B  95      65.642  75.121  82.159  1.00 33.27           O  
ATOM   2094  CB  ILE B  95      63.702  77.327  81.738  1.00 34.53           C  
ATOM   2095  CG1 ILE B  95      62.968  78.433  80.980  1.00 32.57           C  
ATOM   2096  CG2 ILE B  95      63.523  77.529  83.264  1.00 32.92           C  
ATOM   2097  CD1 ILE B  95      63.535  79.841  81.188  1.00 30.51           C  
ATOM   2098  N   LYS B  96      66.830  76.804  83.065  1.00 36.17           N  
ATOM   2099  CA  LYS B  96      67.576  75.925  83.969  1.00 34.36           C  
ATOM   2100  C   LYS B  96      68.416  74.821  83.316  1.00 38.89           C  
ATOM   2101  O   LYS B  96      68.696  73.788  83.936  1.00 38.17           O  
ATOM   2102  CB  LYS B  96      66.629  75.316  85.018  1.00 36.17           C  
ATOM   2103  CG  LYS B  96      66.181  76.323  86.098  1.00 37.73           C  
ATOM   2104  CD  LYS B  96      65.331  75.672  87.181  1.00 35.70           C  
ATOM   2105  CE  LYS B  96      65.099  76.609  88.387  1.00 39.70           C  
ATOM   2106  NZ  LYS B  96      64.292  77.826  88.080  1.00 35.41           N  
ATOM   2107  N   SER B  97      68.820  75.029  82.067  1.00 38.65           N  
ATOM   2108  CA  SER B  97      69.682  74.056  81.401  1.00 36.35           C  
ATOM   2109  C   SER B  97      71.001  74.112  82.160  1.00 43.78           C  
ATOM   2110  O   SER B  97      71.439  75.192  82.555  1.00 37.39           O  
ATOM   2111  CB  SER B  97      69.944  74.474  79.961  1.00 39.89           C  
ATOM   2112  OG  SER B  97      71.175  73.937  79.505  1.00 40.03           O  
ATOM   2113  N   PRO B  98      71.648  72.961  82.382  1.00 44.74           N  
ATOM   2114  CA  PRO B  98      72.915  72.990  83.106  1.00 47.40           C  
ATOM   2115  C   PRO B  98      74.077  73.512  82.281  1.00 50.05           C  
ATOM   2116  O   PRO B  98      75.097  73.923  82.828  1.00 50.23           O  
ATOM   2117  CB  PRO B  98      73.108  71.532  83.518  1.00 48.12           C  
ATOM   2118  CG  PRO B  98      72.446  70.781  82.410  1.00 49.59           C  
ATOM   2119  CD  PRO B  98      71.169  71.578  82.228  1.00 45.88           C  
ATOM   2120  N   SER B  99      73.919  73.511  80.962  1.00 48.40           N  
ATOM   2121  CA  SER B  99      74.985  73.957  80.079  1.00 43.17           C  
ATOM   2122  C   SER B  99      74.753  75.302  79.389  1.00 46.90           C  
ATOM   2123  O   SER B  99      75.713  76.006  79.083  1.00 45.50           O  
ATOM   2124  CB  SER B  99      75.252  72.885  79.016  1.00 50.08           C  
ATOM   2125  OG  SER B  99      74.072  72.597  78.273  1.00 48.06           O  
ATOM   2126  N   ALA B 100      73.498  75.670  79.140  1.00 42.47           N  
ATOM   2127  CA  ALA B 100      73.236  76.936  78.464  1.00 39.67           C  
ATOM   2128  C   ALA B 100      71.963  77.611  78.963  1.00 38.79           C  
ATOM   2129  O   ALA B 100      71.034  77.888  78.200  1.00 40.64           O  
ATOM   2130  CB  ALA B 100      73.170  76.707  76.946  1.00 38.94           C  
ATOM   2131  N   PRO B 101      71.920  77.922  80.260  1.00 42.22           N  
ATOM   2132  CA  PRO B 101      70.733  78.566  80.820  1.00 39.52           C  
ATOM   2133  C   PRO B 101      70.277  79.847  80.128  1.00 39.67           C  
ATOM   2134  O   PRO B 101      71.074  80.747  79.832  1.00 36.57           O  
ATOM   2135  CB  PRO B 101      71.120  78.784  82.281  1.00 44.51           C  
ATOM   2136  CG  PRO B 101      72.639  78.954  82.204  1.00 42.55           C  
ATOM   2137  CD  PRO B 101      73.017  77.867  81.241  1.00 41.62           C  
ATOM   2138  N   GLY B 102      68.976  79.898  79.851  1.00 37.99           N  
ATOM   2139  CA  GLY B 102      68.380  81.062  79.229  1.00 36.38           C  
ATOM   2140  C   GLY B 102      68.595  81.239  77.739  1.00 36.81           C  
ATOM   2141  O   GLY B 102      67.978  82.107  77.132  1.00 39.05           O  
ATOM   2142  N   LYS B 103      69.468  80.437  77.147  1.00 34.32           N  
ATOM   2143  CA  LYS B 103      69.738  80.533  75.714  1.00 35.76           C  
ATOM   2144  C   LYS B 103      68.587  79.953  74.878  1.00 36.34           C  
ATOM   2145  O   LYS B 103      67.755  79.207  75.392  1.00 33.61           O  
ATOM   2146  CB  LYS B 103      71.033  79.776  75.383  1.00 36.80           C  
ATOM   2147  CG  LYS B 103      72.279  80.362  76.059  1.00 43.82           C  
ATOM   2148  CD  LYS B 103      72.582  81.751  75.518  1.00 40.56           C  
ATOM   2149  CE  LYS B 103      73.782  82.374  76.240  1.00 49.07           C  
ATOM   2150  NZ  LYS B 103      73.983  83.783  75.811  1.00 48.48           N  
ATOM   2151  N   TRP B 104      68.574  80.280  73.585  1.00 34.15           N  
ATOM   2152  CA  TRP B 104      67.543  79.797  72.672  1.00 34.82           C  
ATOM   2153  C   TRP B 104      68.045  78.682  71.775  1.00 36.18           C  
ATOM   2154  O   TRP B 104      69.238  78.575  71.514  1.00 37.71           O  
ATOM   2155  CB  TRP B 104      67.066  80.927  71.775  1.00 36.28           C  
ATOM   2156  CG  TRP B 104      66.558  82.121  72.502  1.00 36.75           C  
ATOM   2157  CD1 TRP B 104      66.224  82.212  73.822  1.00 36.91           C  
ATOM   2158  CD2 TRP B 104      66.279  83.398  71.926  1.00 40.46           C  
ATOM   2159  NE1 TRP B 104      65.745  83.472  74.101  1.00 41.22           N  
ATOM   2160  CE2 TRP B 104      65.772  84.219  72.951  1.00 40.88           C  
ATOM   2161  CE3 TRP B 104      66.415  83.927  70.637  1.00 42.99           C  
ATOM   2162  CZ2 TRP B 104      65.396  85.549  72.729  1.00 43.00           C  
ATOM   2163  CZ3 TRP B 104      66.042  85.250  70.416  1.00 45.64           C  
ATOM   2164  CH2 TRP B 104      65.539  86.043  71.458  1.00 41.61           C  
ATOM   2165  N   ASN B 105      67.126  77.851  71.288  1.00 36.50           N  
ATOM   2166  CA  ASN B 105      67.501  76.765  70.395  1.00 34.17           C  
ATOM   2167  C   ASN B 105      66.343  76.519  69.438  1.00 36.82           C  
ATOM   2168  O   ASN B 105      65.177  76.641  69.819  1.00 32.18           O  
ATOM   2169  CB  ASN B 105      67.844  75.496  71.196  1.00 31.04           C  
ATOM   2170  CG  ASN B 105      67.967  74.229  70.310  1.00 38.85           C  
ATOM   2171  OD1 ASN B 105      68.692  74.215  69.317  1.00 34.24           O  
ATOM   2172  ND2 ASN B 105      67.259  73.166  70.694  1.00 32.40           N  
ATOM   2173  N   ASP B 106      66.669  76.231  68.180  1.00 37.12           N  
ATOM   2174  CA  ASP B 106      65.630  75.957  67.197  1.00 32.21           C  
ATOM   2175  C   ASP B 106      65.279  74.487  67.299  1.00 28.98           C  
ATOM   2176  O   ASP B 106      66.158  73.628  67.480  1.00 30.73           O  
ATOM   2177  CB  ASP B 106      66.085  76.341  65.768  1.00 35.45           C  
ATOM   2178  CG  ASP B 106      67.369  75.625  65.307  1.00 36.51           C  
ATOM   2179  OD1 ASP B 106      68.164  75.093  66.129  1.00 39.70           O  
ATOM   2180  OD2 ASP B 106      67.576  75.614  64.068  1.00 42.17           O  
ATOM   2181  N   GLU B 107      63.982  74.194  67.222  1.00 33.36           N  
ATOM   2182  CA  GLU B 107      63.506  72.817  67.338  1.00 30.91           C  
ATOM   2183  C   GLU B 107      62.318  72.589  66.403  1.00 30.72           C  
ATOM   2184  O   GLU B 107      61.598  73.530  66.054  1.00 32.63           O  
ATOM   2185  CB  GLU B 107      63.042  72.540  68.773  1.00 32.21           C  
ATOM   2186  CG  GLU B 107      64.148  72.266  69.766  1.00 39.90           C  
ATOM   2187  CD  GLU B 107      64.486  70.794  69.854  1.00 41.66           C  
ATOM   2188  OE1 GLU B 107      63.982  70.118  70.786  1.00 41.22           O  
ATOM   2189  OE2 GLU B 107      65.246  70.310  68.979  1.00 38.35           O  
ATOM   2190  N   HIS B 108      62.100  71.340  66.025  1.00 35.27           N  
ATOM   2191  CA  HIS B 108      60.963  71.018  65.171  1.00 33.83           C  
ATOM   2192  C   HIS B 108      59.693  71.400  65.937  1.00 33.42           C  
ATOM   2193  O   HIS B 108      59.543  71.069  67.115  1.00 32.57           O  
ATOM   2194  CB  HIS B 108      60.931  69.535  64.850  1.00 35.00           C  
ATOM   2195  CG  HIS B 108      59.919  69.183  63.803  1.00 38.24           C  
ATOM   2196  ND1 HIS B 108      60.269  68.833  62.516  1.00 42.50           N  
ATOM   2197  CD2 HIS B 108      58.566  69.216  63.831  1.00 35.88           C  
ATOM   2198  CE1 HIS B 108      59.171  68.671  61.795  1.00 37.25           C  
ATOM   2199  NE2 HIS B 108      58.126  68.897  62.568  1.00 39.70           N  
ATOM   2200  N   CYS B 109      58.772  72.078  65.267  1.00 34.53           N  
ATOM   2201  CA  CYS B 109      57.556  72.528  65.936  1.00 31.18           C  
ATOM   2202  C   CYS B 109      56.633  71.431  66.458  1.00 33.11           C  
ATOM   2203  O   CYS B 109      55.719  71.718  67.240  1.00 32.62           O  
ATOM   2204  CB  CYS B 109      56.785  73.481  65.029  1.00 30.25           C  
ATOM   2205  SG  CYS B 109      57.773  74.926  64.454  1.00 50.53           S  
ATOM   2206  N   LEU B 110      56.875  70.183  66.063  1.00 27.97           N  
ATOM   2207  CA  LEU B 110      56.026  69.106  66.553  1.00 30.95           C  
ATOM   2208  C   LEU B 110      56.611  68.352  67.745  1.00 29.73           C  
ATOM   2209  O   LEU B 110      56.101  67.311  68.141  1.00 29.24           O  
ATOM   2210  CB  LEU B 110      55.626  68.164  65.413  1.00 29.20           C  
ATOM   2211  CG  LEU B 110      54.798  68.920  64.353  1.00 32.97           C  
ATOM   2212  CD1 LEU B 110      54.370  67.950  63.246  1.00 36.21           C  
ATOM   2213  CD2 LEU B 110      53.574  69.552  64.998  1.00 31.78           C  
ATOM   2214  N   LYS B 111      57.696  68.870  68.321  1.00 31.17           N  
ATOM   2215  CA  LYS B 111      58.205  68.272  69.553  1.00 30.35           C  
ATOM   2216  C   LYS B 111      57.244  68.867  70.588  1.00 32.46           C  
ATOM   2217  O   LYS B 111      56.671  69.927  70.349  1.00 33.00           O  
ATOM   2218  CB  LYS B 111      59.637  68.739  69.882  1.00 33.35           C  
ATOM   2219  CG  LYS B 111      60.707  68.245  68.886  1.00 41.53           C  
ATOM   2220  CD  LYS B 111      61.661  67.214  69.446  1.00 48.92           C  
ATOM   2221  CE  LYS B 111      62.509  67.787  70.561  1.00 48.26           C  
ATOM   2222  NZ  LYS B 111      63.861  67.182  70.677  1.00 49.28           N  
ATOM   2223  N   LYS B 112      57.053  68.195  71.722  1.00 27.96           N  
ATOM   2224  CA  LYS B 112      56.186  68.711  72.780  1.00 30.53           C  
ATOM   2225  C   LYS B 112      57.046  69.378  73.852  1.00 29.55           C  
ATOM   2226  O   LYS B 112      58.006  68.787  74.335  1.00 28.91           O  
ATOM   2227  CB  LYS B 112      55.371  67.576  73.427  1.00 30.72           C  
ATOM   2228  CG  LYS B 112      54.501  66.833  72.399  1.00 38.14           C  
ATOM   2229  CD  LYS B 112      54.084  65.444  72.869  1.00 43.47           C  
ATOM   2230  CE  LYS B 112      53.176  65.512  74.083  1.00 43.60           C  
ATOM   2231  NZ  LYS B 112      52.592  64.155  74.364  1.00 43.06           N  
ATOM   2232  N   LYS B 113      56.666  70.594  74.223  1.00 30.33           N  
ATOM   2233  CA  LYS B 113      57.362  71.366  75.252  1.00 30.98           C  
ATOM   2234  C   LYS B 113      56.306  72.164  75.997  1.00 30.22           C  
ATOM   2235  O   LYS B 113      55.132  72.221  75.588  1.00 30.91           O  
ATOM   2236  CB  LYS B 113      58.373  72.321  74.604  1.00 24.59           C  
ATOM   2237  CG  LYS B 113      59.342  71.627  73.655  1.00 28.06           C  
ATOM   2238  CD  LYS B 113      60.421  72.588  73.138  1.00 30.64           C  
ATOM   2239  CE  LYS B 113      61.446  71.842  72.279  1.00 29.60           C  
ATOM   2240  NZ  LYS B 113      62.218  70.832  73.079  1.00 30.08           N  
ATOM   2241  N   HIS B 114      56.706  72.795  77.094  1.00 28.85           N  
ATOM   2242  CA  HIS B 114      55.757  73.587  77.861  1.00 27.15           C  
ATOM   2243  C   HIS B 114      55.528  74.955  77.278  1.00 28.48           C  
ATOM   2244  O   HIS B 114      56.457  75.589  76.798  1.00 31.76           O  
ATOM   2245  CB  HIS B 114      56.267  73.704  79.291  1.00 28.24           C  
ATOM   2246  CG  HIS B 114      56.346  72.372  79.978  1.00 32.97           C  
ATOM   2247  ND1 HIS B 114      55.364  71.916  80.829  1.00 36.36           N  
ATOM   2248  CD2 HIS B 114      57.246  71.366  79.865  1.00 33.92           C  
ATOM   2249  CE1 HIS B 114      55.658  70.684  81.212  1.00 34.84           C  
ATOM   2250  NE2 HIS B 114      56.794  70.327  80.639  1.00 34.89           N  
ATOM   2251  N   ALA B 115      54.290  75.427  77.354  1.00 23.77           N  
ATOM   2252  CA  ALA B 115      53.952  76.742  76.839  1.00 29.01           C  
ATOM   2253  C   ALA B 115      54.390  77.779  77.885  1.00 31.03           C  
ATOM   2254  O   ALA B 115      54.231  77.544  79.078  1.00 30.81           O  
ATOM   2255  CB  ALA B 115      52.460  76.831  76.611  1.00 28.72           C  
ATOM   2256  N   LEU B 116      54.963  78.896  77.432  1.00 27.87           N  
ATOM   2257  CA  LEU B 116      55.413  79.973  78.329  1.00 29.28           C  
ATOM   2258  C   LEU B 116      54.667  81.194  77.855  1.00 30.60           C  
ATOM   2259  O   LEU B 116      54.955  81.736  76.775  1.00 33.35           O  
ATOM   2260  CB  LEU B 116      56.925  80.158  78.203  1.00 25.48           C  
ATOM   2261  CG  LEU B 116      57.570  81.240  79.077  1.00 29.28           C  
ATOM   2262  CD1 LEU B 116      57.025  81.137  80.523  1.00 27.99           C  
ATOM   2263  CD2 LEU B 116      59.067  81.049  79.034  1.00 28.96           C  
ATOM   2264  N   CYS B 117      53.708  81.636  78.661  1.00 27.10           N  
ATOM   2265  CA  CYS B 117      52.836  82.741  78.300  1.00 29.15           C  
ATOM   2266  C   CYS B 117      52.901  83.980  79.193  1.00 31.02           C  
ATOM   2267  O   CYS B 117      53.600  84.000  80.194  1.00 29.64           O  
ATOM   2268  CB  CYS B 117      51.391  82.257  78.369  1.00 35.29           C  
ATOM   2269  SG  CYS B 117      51.044  80.506  77.961  1.00 39.34           S  
ATOM   2270  N   TYR B 118      52.126  84.996  78.829  1.00 28.04           N  
ATOM   2271  CA  TYR B 118      52.037  86.203  79.636  1.00 30.63           C  
ATOM   2272  C   TYR B 118      50.672  86.866  79.547  1.00 33.45           C  
ATOM   2273  O   TYR B 118      49.887  86.601  78.639  1.00 31.91           O  
ATOM   2274  CB  TYR B 118      53.078  87.241  79.185  1.00 27.46           C  
ATOM   2275  CG  TYR B 118      52.702  87.936  77.883  1.00 29.33           C  
ATOM   2276  CD1 TYR B 118      52.987  87.345  76.647  1.00 33.37           C  
ATOM   2277  CD2 TYR B 118      52.019  89.152  77.889  1.00 35.59           C  
ATOM   2278  CE1 TYR B 118      52.604  87.954  75.455  1.00 29.62           C  
ATOM   2279  CE2 TYR B 118      51.620  89.772  76.694  1.00 36.03           C  
ATOM   2280  CZ  TYR B 118      51.920  89.162  75.485  1.00 36.52           C  
ATOM   2281  OH  TYR B 118      51.541  89.750  74.304  1.00 35.51           O  
ATOM   2282  N   THR B 119      50.407  87.747  80.511  1.00 31.35           N  
ATOM   2283  CA  THR B 119      49.223  88.591  80.517  1.00 31.39           C  
ATOM   2284  C   THR B 119      49.758  89.953  80.994  1.00 37.12           C  
ATOM   2285  O   THR B 119      50.811  90.024  81.634  1.00 29.26           O  
ATOM   2286  CB  THR B 119      48.141  88.140  81.526  1.00 35.75           C  
ATOM   2287  OG1 THR B 119      48.745  87.895  82.810  1.00 33.08           O  
ATOM   2288  CG2 THR B 119      47.438  86.860  81.026  1.00 36.42           C  
ATOM   2289  N   ALA B 120      49.057  91.027  80.664  1.00 32.63           N  
ATOM   2290  CA  ALA B 120      49.456  92.346  81.133  1.00 38.90           C  
ATOM   2291  C   ALA B 120      49.136  92.333  82.631  1.00 38.98           C  
ATOM   2292  O   ALA B 120      48.161  91.693  83.058  1.00 36.83           O  
ATOM   2293  CB  ALA B 120      48.642  93.401  80.436  1.00 33.99           C  
ATOM   2294  N   SER B 121      49.964  92.997  83.435  1.00 41.95           N  
ATOM   2295  CA  SER B 121      49.724  93.059  84.883  1.00 42.77           C  
ATOM   2296  C   SER B 121      48.752  94.203  85.162  1.00 44.95           C  
ATOM   2297  O   SER B 121      47.914  94.132  86.069  1.00 47.84           O  
ATOM   2298  CB  SER B 121      51.030  93.315  85.636  1.00 43.20           C  
ATOM   2299  OG  SER B 121      51.953  92.260  85.466  1.00 36.21           O  
ATOM   2300  N   CYS B 122      48.872  95.262  84.373  1.00 40.73           N  
ATOM   2301  CA  CYS B 122      48.005  96.432  84.514  1.00 48.52           C  
ATOM   2302  C   CYS B 122      46.532  96.111  84.267  1.00 52.55           C  
ATOM   2303  O   CYS B 122      46.207  95.362  83.340  1.00 48.90           O  
ATOM   2304  CB  CYS B 122      48.432  97.516  83.530  1.00 44.85           C  
ATOM   2305  SG  CYS B 122      50.054  98.249  83.918  1.00 46.91           S  
ATOM   2306  N   GLN B 123      45.653  96.680  85.092  1.00 56.96           N  
ATOM   2307  CA  GLN B 123      44.204  96.489  84.950  1.00 62.09           C  
ATOM   2308  C   GLN B 123      43.603  97.853  84.622  1.00 64.68           C  
ATOM   2309  O   GLN B 123      44.302  98.868  84.642  1.00 63.36           O  
ATOM   2310  CB  GLN B 123      43.581  95.975  86.252  1.00 61.89           C  
ATOM   2311  CG  GLN B 123      44.365  94.871  86.941  1.00 66.42           C  
ATOM   2312  CD  GLN B 123      44.249  93.525  86.252  1.00 70.88           C  
ATOM   2313  OE1 GLN B 123      45.114  92.660  86.416  1.00 74.93           O  
ATOM   2314  NE2 GLN B 123      43.173  93.330  85.495  1.00 68.83           N  
ATOM   2315  N   ASP B 124      42.308  97.883  84.328  1.00 66.49           N  
ATOM   2316  CA  ASP B 124      41.638  99.139  84.000  1.00 67.01           C  
ATOM   2317  C   ASP B 124      41.630 100.131  85.169  1.00 63.92           C  
ATOM   2318  O   ASP B 124      41.823 101.334  84.980  1.00 62.91           O  
ATOM   2319  CB  ASP B 124      40.197  98.871  83.561  1.00 69.96           C  
ATOM   2320  CG  ASP B 124      39.382 100.147  83.451  1.00 74.41           C  
ATOM   2321  OD1 ASP B 124      39.748 101.013  82.624  1.00 72.74           O  
ATOM   2322  OD2 ASP B 124      38.385 100.289  84.200  1.00 74.75           O  
ATOM   2323  N   MET B 125      41.404  99.620  86.375  1.00 65.40           N  
ATOM   2324  CA  MET B 125      41.355 100.460  87.567  1.00 64.15           C  
ATOM   2325  C   MET B 125      42.725 100.587  88.245  1.00 63.41           C  
ATOM   2326  O   MET B 125      42.827 101.083  89.372  1.00 63.08           O  
ATOM   2327  CB  MET B 125      40.318  99.902  88.549  1.00 62.44           C  
ATOM   2328  N   SER B 126      43.779 100.135  87.565  1.00 60.20           N  
ATOM   2329  CA  SER B 126      45.124 100.238  88.118  1.00 53.67           C  
ATOM   2330  C   SER B 126      45.503 101.710  88.235  1.00 47.65           C  
ATOM   2331  O   SER B 126      45.078 102.550  87.432  1.00 45.27           O  
ATOM   2332  CB  SER B 126      46.148  99.516  87.235  1.00 57.29           C  
ATOM   2333  OG  SER B 126      46.091  98.112  87.425  1.00 59.95           O  
ATOM   2334  N   CYS B 127      46.298 102.010  89.252  1.00 43.72           N  
ATOM   2335  CA  CYS B 127      46.751 103.365  89.511  1.00 43.64           C  
ATOM   2336  C   CYS B 127      45.601 104.342  89.731  1.00 42.94           C  
ATOM   2337  O   CYS B 127      45.748 105.547  89.515  1.00 41.36           O  
ATOM   2338  CB  CYS B 127      47.650 103.845  88.375  1.00 42.89           C  
ATOM   2339  SG  CYS B 127      48.979 102.649  88.018  1.00 43.31           S  
ATOM   2340  N   SER B 128      44.461 103.810  90.163  1.00 42.40           N  
ATOM   2341  CA  SER B 128      43.289 104.628  90.471  1.00 44.18           C  
ATOM   2342  C   SER B 128      42.956 105.608  89.356  1.00 47.01           C  
ATOM   2343  O   SER B 128      42.342 106.642  89.593  1.00 51.12           O  
ATOM   2344  CB  SER B 128      43.552 105.413  91.771  1.00 41.72           C  
ATOM   2345  OG  SER B 128      44.085 104.574  92.796  1.00 40.29           O  
ATOM   2346  N   LYS B 129      43.356 105.285  88.133  1.00 49.34           N  
ATOM   2347  CA  LYS B 129      43.118 106.178  87.006  1.00 47.98           C  
ATOM   2348  C   LYS B 129      43.648 107.569  87.343  1.00 45.67           C  
ATOM   2349  O   LYS B 129      43.188 108.583  86.815  1.00 40.65           O  
ATOM   2350  CB  LYS B 129      41.617 106.221  86.662  1.00 57.37           C  
ATOM   2351  CG  LYS B 129      41.016 104.818  86.475  1.00 60.15           C  
ATOM   2352  CD  LYS B 129      39.641 104.816  85.812  1.00 66.02           C  
ATOM   2353  CE  LYS B 129      39.737 105.034  84.302  1.00 69.70           C  
ATOM   2354  NZ  LYS B 129      38.425 104.854  83.597  1.00 67.82           N  
ATOM   2355  N   GLN B 130      44.644 107.612  88.220  1.00 39.28           N  
ATOM   2356  CA  GLN B 130      45.234 108.881  88.617  1.00 41.85           C  
ATOM   2357  C   GLN B 130      46.731 108.874  88.349  1.00 37.57           C  
ATOM   2358  O   GLN B 130      47.487 109.662  88.904  1.00 35.99           O  
ATOM   2359  CB  GLN B 130      44.925 109.150  90.094  1.00 43.67           C  
ATOM   2360  CG  GLN B 130      43.626 109.922  90.278  1.00 48.97           C  
ATOM   2361  CD  GLN B 130      42.923 109.644  91.605  1.00 56.07           C  
ATOM   2362  OE1 GLN B 130      43.544 109.215  92.587  1.00 45.34           O  
ATOM   2363  NE2 GLN B 130      41.616 109.903  91.640  1.00 52.15           N  
ATOM   2364  N   GLY B 131      47.139 107.957  87.479  1.00 36.58           N  
ATOM   2365  CA  GLY B 131      48.528 107.838  87.092  1.00 34.55           C  
ATOM   2366  C   GLY B 131      48.584 106.901  85.897  1.00 36.86           C  
ATOM   2367  O   GLY B 131      47.563 106.371  85.483  1.00 38.19           O  
ATOM   2368  N   GLU B 132      49.765 106.695  85.339  1.00 35.69           N  
ATOM   2369  CA  GLU B 132      49.900 105.795  84.201  1.00 37.09           C  
ATOM   2370  C   GLU B 132      50.469 104.484  84.726  1.00 38.25           C  
ATOM   2371  O   GLU B 132      51.449 104.487  85.474  1.00 34.50           O  
ATOM   2372  CB  GLU B 132      50.852 106.391  83.164  1.00 42.99           C  
ATOM   2373  CG  GLU B 132      50.959 105.548  81.889  1.00 51.68           C  
ATOM   2374  CD  GLU B 132      51.865 106.173  80.834  1.00 58.74           C  
ATOM   2375  OE1 GLU B 132      51.931 107.418  80.769  1.00 60.52           O  
ATOM   2376  OE2 GLU B 132      52.502 105.419  80.061  1.00 65.76           O  
ATOM   2377  N   CYS B 133      49.863 103.365  84.342  1.00 36.61           N  
ATOM   2378  CA  CYS B 133      50.340 102.070  84.797  1.00 34.76           C  
ATOM   2379  C   CYS B 133      51.475 101.594  83.880  1.00 34.88           C  
ATOM   2380  O   CYS B 133      51.305 101.526  82.672  1.00 37.02           O  
ATOM   2381  CB  CYS B 133      49.188 101.065  84.777  1.00 39.01           C  
ATOM   2382  SG  CYS B 133      49.629  99.459  85.512  1.00 44.78           S  
ATOM   2383  N   LEU B 134      52.627 101.264  84.446  1.00 32.45           N  
ATOM   2384  CA  LEU B 134      53.766 100.816  83.639  1.00 33.07           C  
ATOM   2385  C   LEU B 134      54.072  99.343  83.878  1.00 34.88           C  
ATOM   2386  O   LEU B 134      54.317  98.942  85.022  1.00 31.08           O  
ATOM   2387  CB  LEU B 134      55.009 101.636  83.988  1.00 34.47           C  
ATOM   2388  CG  LEU B 134      54.897 103.146  83.798  1.00 39.15           C  
ATOM   2389  CD1 LEU B 134      56.199 103.817  84.227  1.00 44.62           C  
ATOM   2390  CD2 LEU B 134      54.591 103.429  82.342  1.00 40.53           C  
ATOM   2391  N   GLU B 135      54.064  98.534  82.814  1.00 32.17           N  
ATOM   2392  CA  GLU B 135      54.356  97.124  82.976  1.00 31.98           C  
ATOM   2393  C   GLU B 135      55.823  96.921  83.347  1.00 31.21           C  
ATOM   2394  O   GLU B 135      56.711  97.590  82.797  1.00 34.27           O  
ATOM   2395  CB  GLU B 135      54.082  96.348  81.678  1.00 36.80           C  
ATOM   2396  CG  GLU B 135      52.648  96.300  81.194  1.00 30.67           C  
ATOM   2397  CD  GLU B 135      51.725  95.489  82.085  1.00 35.10           C  
ATOM   2398  OE1 GLU B 135      52.192  94.548  82.762  1.00 36.49           O  
ATOM   2399  OE2 GLU B 135      50.513  95.788  82.085  1.00 40.92           O  
ATOM   2400  N   THR B 136      56.080  96.007  84.291  1.00 32.04           N  
ATOM   2401  CA  THR B 136      57.453  95.668  84.674  1.00 30.02           C  
ATOM   2402  C   THR B 136      57.601  94.142  84.606  1.00 37.28           C  
ATOM   2403  O   THR B 136      56.643  93.433  84.305  1.00 33.05           O  
ATOM   2404  CB  THR B 136      57.820  96.109  86.108  1.00 34.22           C  
ATOM   2405  OG1 THR B 136      57.021  95.384  87.049  1.00 36.97           O  
ATOM   2406  CG2 THR B 136      57.608  97.616  86.281  1.00 35.02           C  
ATOM   2407  N   ILE B 137      58.802  93.637  84.867  1.00 36.66           N  
ATOM   2408  CA  ILE B 137      59.005  92.205  84.837  1.00 40.68           C  
ATOM   2409  C   ILE B 137      58.355  91.567  86.046  1.00 43.41           C  
ATOM   2410  O   ILE B 137      58.892  91.633  87.153  1.00 39.39           O  
ATOM   2411  CB  ILE B 137      60.493  91.846  84.834  1.00 41.82           C  
ATOM   2412  CG1 ILE B 137      61.157  92.400  83.572  1.00 42.25           C  
ATOM   2413  CG2 ILE B 137      60.656  90.330  84.911  1.00 39.09           C  
ATOM   2414  CD1 ILE B 137      62.682  92.268  83.566  1.00 40.57           C  
ATOM   2415  N   GLY B 138      57.185  90.971  85.829  1.00 40.61           N  
ATOM   2416  CA  GLY B 138      56.468  90.299  86.902  1.00 40.41           C  
ATOM   2417  C   GLY B 138      55.466  91.147  87.653  1.00 41.55           C  
ATOM   2418  O   GLY B 138      54.746  90.642  88.522  1.00 41.30           O  
ATOM   2419  N   ASN B 139      55.370  92.429  87.318  1.00 35.80           N  
ATOM   2420  CA  ASN B 139      54.457  93.291  88.060  1.00 37.28           C  
ATOM   2421  C   ASN B 139      54.175  94.542  87.242  1.00 38.95           C  
ATOM   2422  O   ASN B 139      54.181  94.513  86.012  1.00 32.84           O  
ATOM   2423  CB  ASN B 139      55.137  93.667  89.388  1.00 40.04           C  
ATOM   2424  CG  ASN B 139      54.150  94.052  90.501  1.00 38.70           C  
ATOM   2425  OD1 ASN B 139      53.019  94.467  90.252  1.00 44.25           O  
ATOM   2426  ND2 ASN B 139      54.608  93.936  91.743  1.00 46.77           N  
ATOM   2427  N   TYR B 140      53.902  95.640  87.931  1.00 36.85           N  
ATOM   2428  CA  TYR B 140      53.683  96.926  87.265  1.00 35.48           C  
ATOM   2429  C   TYR B 140      53.974  98.001  88.294  1.00 36.35           C  
ATOM   2430  O   TYR B 140      54.099  97.695  89.478  1.00 33.53           O  
ATOM   2431  CB  TYR B 140      52.244  97.079  86.778  1.00 34.03           C  
ATOM   2432  CG  TYR B 140      51.195  97.170  87.872  1.00 44.34           C  
ATOM   2433  CD1 TYR B 140      50.548  96.029  88.334  1.00 47.50           C  
ATOM   2434  CD2 TYR B 140      50.824  98.406  88.413  1.00 46.81           C  
ATOM   2435  CE1 TYR B 140      49.544  96.104  89.300  1.00 55.97           C  
ATOM   2436  CE2 TYR B 140      49.826  98.500  89.384  1.00 52.65           C  
ATOM   2437  CZ  TYR B 140      49.185  97.341  89.819  1.00 57.14           C  
ATOM   2438  OH  TYR B 140      48.176  97.414  90.750  1.00 57.13           O  
ATOM   2439  N   THR B 141      54.132  99.238  87.841  1.00 34.19           N  
ATOM   2440  CA  THR B 141      54.343 100.359  88.748  1.00 34.98           C  
ATOM   2441  C   THR B 141      53.411 101.460  88.275  1.00 33.90           C  
ATOM   2442  O   THR B 141      52.995 101.465  87.113  1.00 33.80           O  
ATOM   2443  CB  THR B 141      55.796 100.891  88.722  1.00 37.58           C  
ATOM   2444  OG1 THR B 141      56.098 101.419  87.430  1.00 40.24           O  
ATOM   2445  CG2 THR B 141      56.769  99.786  89.037  1.00 44.03           C  
ATOM   2446  N   CYS B 142      53.087 102.390  89.168  1.00 29.94           N  
ATOM   2447  CA  CYS B 142      52.201 103.493  88.844  1.00 33.56           C  
ATOM   2448  C   CYS B 142      52.967 104.812  88.782  1.00 40.30           C  
ATOM   2449  O   CYS B 142      53.656 105.170  89.730  1.00 37.67           O  
ATOM   2450  CB  CYS B 142      51.098 103.591  89.902  1.00 35.02           C  
ATOM   2451  SG  CYS B 142      49.868 102.227  89.813  1.00 39.69           S  
ATOM   2452  N   SER B 143      52.862 105.524  87.666  1.00 35.78           N  
ATOM   2453  CA  SER B 143      53.536 106.822  87.529  1.00 38.43           C  
ATOM   2454  C   SER B 143      52.408 107.828  87.759  1.00 32.93           C  
ATOM   2455  O   SER B 143      51.571 108.065  86.886  1.00 34.89           O  
ATOM   2456  CB  SER B 143      54.126 106.960  86.124  1.00 41.48           C  
ATOM   2457  OG  SER B 143      54.819 108.178  86.009  1.00 46.68           O  
ATOM   2458  N   CYS B 144      52.365 108.428  88.936  1.00 33.43           N  
ATOM   2459  CA  CYS B 144      51.226 109.287  89.214  1.00 37.21           C  
ATOM   2460  C   CYS B 144      51.188 110.615  88.486  1.00 37.31           C  
ATOM   2461  O   CYS B 144      52.223 111.204  88.173  1.00 38.03           O  
ATOM   2462  CB  CYS B 144      51.094 109.509  90.721  1.00 41.52           C  
ATOM   2463  SG  CYS B 144      50.987 107.954  91.690  1.00 43.05           S  
ATOM   2464  N   TYR B 145      49.977 111.073  88.196  1.00 36.54           N  
ATOM   2465  CA  TYR B 145      49.823 112.367  87.551  1.00 42.60           C  
ATOM   2466  C   TYR B 145      50.039 113.421  88.640  1.00 49.76           C  
ATOM   2467  O   TYR B 145      49.880 113.132  89.837  1.00 44.49           O  
ATOM   2468  CB  TYR B 145      48.421 112.518  86.977  1.00 44.05           C  
ATOM   2469  CG  TYR B 145      48.063 111.481  85.942  1.00 45.92           C  
ATOM   2470  CD1 TYR B 145      48.970 111.114  84.942  1.00 45.83           C  
ATOM   2471  CD2 TYR B 145      46.801 110.883  85.940  1.00 51.79           C  
ATOM   2472  CE1 TYR B 145      48.627 110.177  83.965  1.00 46.48           C  
ATOM   2473  CE2 TYR B 145      46.446 109.947  84.968  1.00 49.65           C  
ATOM   2474  CZ  TYR B 145      47.362 109.598  83.984  1.00 50.84           C  
ATOM   2475  OH  TYR B 145      47.002 108.669  83.033  1.00 57.29           O  
ATOM   2476  N   PRO B 146      50.400 114.657  88.247  1.00 53.57           N  
ATOM   2477  CA  PRO B 146      50.621 115.720  89.234  1.00 55.62           C  
ATOM   2478  C   PRO B 146      49.423 115.876  90.177  1.00 54.25           C  
ATOM   2479  O   PRO B 146      48.265 115.824  89.749  1.00 57.32           O  
ATOM   2480  CB  PRO B 146      50.855 116.951  88.357  1.00 58.92           C  
ATOM   2481  CG  PRO B 146      51.569 116.371  87.168  1.00 56.03           C  
ATOM   2482  CD  PRO B 146      50.744 115.124  86.888  1.00 55.61           C  
ATOM   2483  N   GLY B 147      49.706 116.039  91.467  1.00 57.02           N  
ATOM   2484  CA  GLY B 147      48.637 116.194  92.437  1.00 51.52           C  
ATOM   2485  C   GLY B 147      48.162 114.884  93.043  1.00 53.20           C  
ATOM   2486  O   GLY B 147      47.201 114.867  93.821  1.00 50.37           O  
ATOM   2487  N   PHE B 148      48.813 113.779  92.687  1.00 45.31           N  
ATOM   2488  CA  PHE B 148      48.428 112.483  93.240  1.00 39.25           C  
ATOM   2489  C   PHE B 148      49.653 111.706  93.661  1.00 35.99           C  
ATOM   2490  O   PHE B 148      50.725 111.871  93.086  1.00 34.40           O  
ATOM   2491  CB  PHE B 148      47.667 111.654  92.204  1.00 40.64           C  
ATOM   2492  CG  PHE B 148      46.385 112.290  91.735  1.00 44.22           C  
ATOM   2493  CD1 PHE B 148      45.223 112.184  92.488  1.00 44.99           C  
ATOM   2494  CD2 PHE B 148      46.344 112.982  90.529  1.00 44.77           C  
ATOM   2495  CE1 PHE B 148      44.030 112.759  92.047  1.00 49.01           C  
ATOM   2496  CE2 PHE B 148      45.149 113.562  90.077  1.00 50.44           C  
ATOM   2497  CZ  PHE B 148      43.993 113.447  90.840  1.00 42.37           C  
ATOM   2498  N   TYR B 149      49.505 110.845  94.662  1.00 36.20           N  
ATOM   2499  CA  TYR B 149      50.643 110.039  95.077  1.00 34.62           C  
ATOM   2500  C   TYR B 149      50.187 108.763  95.770  1.00 32.11           C  
ATOM   2501  O   TYR B 149      48.991 108.576  96.053  1.00 37.80           O  
ATOM   2502  CB  TYR B 149      51.580 110.855  95.993  1.00 37.93           C  
ATOM   2503  CG  TYR B 149      50.981 111.213  97.347  1.00 38.11           C  
ATOM   2504  CD1 TYR B 149      50.096 112.281  97.483  1.00 35.69           C  
ATOM   2505  CD2 TYR B 149      51.284 110.452  98.485  1.00 34.47           C  
ATOM   2506  CE1 TYR B 149      49.517 112.600  98.729  1.00 37.26           C  
ATOM   2507  CE2 TYR B 149      50.712 110.749  99.729  1.00 36.31           C  
ATOM   2508  CZ  TYR B 149      49.832 111.827  99.845  1.00 40.42           C  
ATOM   2509  OH  TYR B 149      49.285 112.132 101.071  1.00 35.13           O  
ATOM   2510  N   GLY B 150      51.135 107.873  96.030  1.00 31.43           N  
ATOM   2511  CA  GLY B 150      50.807 106.624  96.693  1.00 33.79           C  
ATOM   2512  C   GLY B 150      51.084 105.465  95.761  1.00 36.80           C  
ATOM   2513  O   GLY B 150      51.201 105.665  94.556  1.00 37.97           O  
ATOM   2514  N   PRO B 151      51.173 104.237  96.281  1.00 41.39           N  
ATOM   2515  CA  PRO B 151      51.446 103.075  95.428  1.00 39.92           C  
ATOM   2516  C   PRO B 151      50.460 102.837  94.280  1.00 39.59           C  
ATOM   2517  O   PRO B 151      50.818 102.247  93.270  1.00 39.36           O  
ATOM   2518  CB  PRO B 151      51.511 101.921  96.433  1.00 42.06           C  
ATOM   2519  CG  PRO B 151      50.634 102.384  97.560  1.00 44.05           C  
ATOM   2520  CD  PRO B 151      51.024 103.834  97.689  1.00 36.79           C  
ATOM   2521  N   GLU B 152      49.226 103.303  94.428  1.00 35.02           N  
ATOM   2522  CA  GLU B 152      48.216 103.166  93.382  1.00 35.66           C  
ATOM   2523  C   GLU B 152      47.668 104.559  93.060  1.00 36.80           C  
ATOM   2524  O   GLU B 152      46.551 104.684  92.585  1.00 34.53           O  
ATOM   2525  CB  GLU B 152      47.056 102.264  93.844  1.00 44.21           C  
ATOM   2526  CG  GLU B 152      47.361 100.760  93.959  1.00 45.13           C  
ATOM   2527  CD  GLU B 152      47.674 100.069  92.620  1.00 49.25           C  
ATOM   2528  OE1 GLU B 152      47.044 100.395  91.587  1.00 54.21           O  
ATOM   2529  OE2 GLU B 152      48.545  99.174  92.611  1.00 51.36           O  
ATOM   2530  N   CYS B 153      48.471 105.593  93.328  1.00 35.27           N  
ATOM   2531  CA  CYS B 153      48.093 106.986  93.094  1.00 38.17           C  
ATOM   2532  C   CYS B 153      46.756 107.331  93.734  1.00 37.10           C  
ATOM   2533  O   CYS B 153      46.025 108.184  93.235  1.00 38.11           O  
ATOM   2534  CB  CYS B 153      48.028 107.276  91.589  1.00 35.20           C  
ATOM   2535  SG  CYS B 153      49.557 106.764  90.755  1.00 35.99           S  
ATOM   2536  N   GLU B 154      46.456 106.689  94.853  1.00 35.92           N  
ATOM   2537  CA  GLU B 154      45.180 106.900  95.528  1.00 39.43           C  
ATOM   2538  C   GLU B 154      45.071 108.157  96.400  1.00 41.89           C  
ATOM   2539  O   GLU B 154      43.973 108.551  96.785  1.00 41.52           O  
ATOM   2540  CB  GLU B 154      44.846 105.672  96.385  1.00 43.31           C  
ATOM   2541  CG  GLU B 154      45.819 105.426  97.551  1.00 45.27           C  
ATOM   2542  CD  GLU B 154      47.040 104.576  97.190  1.00 52.27           C  
ATOM   2543  OE1 GLU B 154      47.796 104.916  96.247  1.00 45.09           O  
ATOM   2544  OE2 GLU B 154      47.250 103.556  97.882  1.00 54.72           O  
ATOM   2545  N   TYR B 155      46.190 108.788  96.719  1.00 38.76           N  
ATOM   2546  CA  TYR B 155      46.136 109.979  97.565  1.00 39.82           C  
ATOM   2547  C   TYR B 155      46.231 111.278  96.775  1.00 43.35           C  
ATOM   2548  O   TYR B 155      46.923 111.358  95.756  1.00 39.76           O  
ATOM   2549  CB  TYR B 155      47.255 109.918  98.602  1.00 36.64           C  
ATOM   2550  CG  TYR B 155      47.114 108.760  99.561  1.00 42.97           C  
ATOM   2551  CD1 TYR B 155      46.112 108.757 100.538  1.00 47.57           C  
ATOM   2552  CD2 TYR B 155      47.956 107.651  99.474  1.00 45.41           C  
ATOM   2553  CE1 TYR B 155      45.956 107.670 101.405  1.00 54.99           C  
ATOM   2554  CE2 TYR B 155      47.807 106.559 100.334  1.00 50.44           C  
ATOM   2555  CZ  TYR B 155      46.809 106.575 101.295  1.00 55.52           C  
ATOM   2556  OH  TYR B 155      46.671 105.501 102.148  1.00 64.41           O  
ATOM   2557  N   VAL B 156      45.529 112.297  97.255  1.00 45.32           N  
ATOM   2558  CA  VAL B 156      45.538 113.594  96.607  1.00 46.30           C  
ATOM   2559  C   VAL B 156      46.326 114.549  97.479  1.00 48.19           C  
ATOM   2560  O   VAL B 156      46.161 114.562  98.706  1.00 44.80           O  
ATOM   2561  CB  VAL B 156      44.122 114.152  96.453  1.00 50.36           C  
ATOM   2562  CG1 VAL B 156      44.153 115.395  95.585  1.00 54.23           C  
ATOM   2563  CG2 VAL B 156      43.211 113.102  95.873  1.00 53.07           C  
ATOM   2564  N   ARG B 157      47.186 115.334  96.844  1.00 43.33           N  
ATOM   2565  CA  ARG B 157      48.003 116.315  97.534  1.00 51.48           C  
ATOM   2566  C   ARG B 157      47.321 117.683  97.443  1.00 57.22           C  
ATOM   2567  O   ARG B 157      47.218 118.410  98.436  1.00 60.90           O  
ATOM   2568  CB  ARG B 157      49.386 116.372  96.900  1.00 51.30           C  
TER    2569      ARG B 157                                                      
ATOM   2570  N   GLU C 606      58.393  60.432  75.730  1.00 58.67           N  
ATOM   2571  CA  GLU C 606      57.261  61.186  76.260  1.00 51.68           C  
ATOM   2572  C   GLU C 606      57.041  62.471  75.456  1.00 50.03           C  
ATOM   2573  O   GLU C 606      55.917  62.956  75.346  1.00 48.96           O  
ATOM   2574  CB  GLU C 606      57.497  61.535  77.740  1.00 55.73           C  
HETATM 2575  N   TYS C 607      58.104  63.027  74.886  1.00 39.73           N  
HETATM 2576  CA  TYS C 607      57.921  64.265  74.143  1.00 36.98           C  
HETATM 2577  CB  TYS C 607      58.905  65.388  74.576  1.00 37.30           C  
HETATM 2578  CG  TYS C 607      58.901  65.525  76.081  1.00 38.85           C  
HETATM 2579  CD1 TYS C 607      60.022  65.130  76.877  1.00 44.53           C  
HETATM 2580  CD2 TYS C 607      57.746  66.024  76.724  1.00 38.49           C  
HETATM 2581  CE1 TYS C 607      59.932  65.180  78.303  1.00 43.96           C  
HETATM 2582  CE2 TYS C 607      57.668  66.076  78.135  1.00 37.88           C  
HETATM 2583  CZ  TYS C 607      58.744  65.617  78.916  1.00 33.91           C  
HETATM 2584  OH  TYS C 607      58.632  65.529  80.287  1.00 40.89           O  
HETATM 2585  S   TYS C 607      58.794  66.943  81.013  1.00 42.20           S  
HETATM 2586  O1  TYS C 607      59.022  66.642  82.453  1.00 43.79           O  
HETATM 2587  O2  TYS C 607      57.542  67.709  80.854  1.00 41.94           O  
HETATM 2588  O3  TYS C 607      59.938  67.696  80.462  1.00 38.00           O  
HETATM 2589  C   TYS C 607      58.033  64.108  72.637  1.00 38.44           C  
HETATM 2590  O   TYS C 607      57.993  65.098  71.903  1.00 34.01           O  
ATOM   2591  N   LEU C 608      58.264  62.874  72.197  1.00 39.94           N  
ATOM   2592  CA  LEU C 608      58.459  62.574  70.787  1.00 39.60           C  
ATOM   2593  C   LEU C 608      57.403  61.589  70.296  1.00 41.93           C  
ATOM   2594  O   LEU C 608      57.486  60.414  70.607  1.00 41.91           O  
ATOM   2595  CB  LEU C 608      59.845  61.959  70.580  1.00 43.60           C  
ATOM   2596  CG  LEU C 608      61.077  62.701  71.109  1.00 49.75           C  
ATOM   2597  CD1 LEU C 608      62.301  61.807  70.957  1.00 54.06           C  
ATOM   2598  CD2 LEU C 608      61.276  63.991  70.358  1.00 48.92           C  
ATOM   2599  N   ASP C 609      56.422  62.073  69.538  1.00 35.13           N  
ATOM   2600  CA  ASP C 609      55.359  61.213  69.019  1.00 35.96           C  
ATOM   2601  C   ASP C 609      55.588  61.050  67.514  1.00 34.50           C  
ATOM   2602  O   ASP C 609      55.288  61.953  66.727  1.00 31.26           O  
ATOM   2603  CB  ASP C 609      53.995  61.853  69.262  1.00 32.42           C  
ATOM   2604  CG  ASP C 609      52.861  60.882  69.026  1.00 38.97           C  
ATOM   2605  OD1 ASP C 609      53.023  59.992  68.162  1.00 35.67           O  
ATOM   2606  OD2 ASP C 609      51.819  61.010  69.694  1.00 36.35           O  
HETATM 2607  N   TYS C 610      56.078  59.883  67.112  1.00 34.32           N  
HETATM 2608  CA  TYS C 610      56.389  59.664  65.714  1.00 34.09           C  
HETATM 2609  CB  TYS C 610      57.385  58.515  65.465  1.00 34.37           C  
HETATM 2610  CG  TYS C 610      58.677  58.763  66.215  1.00 40.02           C  
HETATM 2611  CD1 TYS C 610      59.241  57.780  67.084  1.00 47.25           C  
HETATM 2612  CD2 TYS C 610      59.364  60.001  66.049  1.00 43.92           C  
HETATM 2613  CE1 TYS C 610      60.462  58.038  67.769  1.00 50.76           C  
HETATM 2614  CE2 TYS C 610      60.584  60.247  66.732  1.00 45.98           C  
HETATM 2615  CZ  TYS C 610      61.126  59.270  67.602  1.00 51.36           C  
HETATM 2616  OH  TYS C 610      62.290  59.502  68.346  1.00 49.39           O  
HETATM 2617  S   TYS C 610      63.580  59.752  67.446  1.00 50.83           S  
HETATM 2618  O1  TYS C 610      64.753  59.626  68.366  1.00 57.27           O  
HETATM 2619  O2  TYS C 610      63.568  61.120  66.852  1.00 55.63           O  
HETATM 2620  O3  TYS C 610      63.690  58.739  66.346  1.00 58.52           O  
HETATM 2621  C   TYS C 610      55.174  59.515  64.781  1.00 39.29           C  
HETATM 2622  O   TYS C 610      55.314  59.134  63.614  1.00 36.33           O  
ATOM   2623  N   ASP C 611      53.982  59.727  65.313  1.00 36.69           N  
ATOM   2624  CA  ASP C 611      52.804  59.737  64.457  1.00 36.86           C  
ATOM   2625  C   ASP C 611      52.754  61.145  63.867  1.00 36.50           C  
ATOM   2626  O   ASP C 611      52.059  61.385  62.884  1.00 33.31           O  
ATOM   2627  CB  ASP C 611      51.520  59.513  65.250  1.00 34.85           C  
ATOM   2628  CG  ASP C 611      51.364  58.084  65.719  1.00 43.54           C  
ATOM   2629  OD1 ASP C 611      52.051  57.193  65.179  1.00 41.16           O  
ATOM   2630  OD2 ASP C 611      50.538  57.852  66.620  1.00 46.76           O  
ATOM   2631  N   PHE C 612      53.522  62.070  64.462  1.00 34.50           N  
ATOM   2632  CA  PHE C 612      53.526  63.469  64.013  1.00 32.34           C  
ATOM   2633  C   PHE C 612      54.908  64.025  63.692  1.00 32.53           C  
ATOM   2634  O   PHE C 612      55.079  64.767  62.722  1.00 30.81           O  
ATOM   2635  CB  PHE C 612      52.915  64.377  65.088  1.00 33.05           C  
ATOM   2636  CG  PHE C 612      51.510  64.019  65.461  1.00 31.07           C  
ATOM   2637  CD1 PHE C 612      51.263  63.126  66.490  1.00 32.38           C  
ATOM   2638  CD2 PHE C 612      50.438  64.556  64.759  1.00 29.85           C  
ATOM   2639  CE1 PHE C 612      49.957  62.764  66.822  1.00 32.01           C  
ATOM   2640  CE2 PHE C 612      49.119  64.202  65.081  1.00 30.84           C  
ATOM   2641  CZ  PHE C 612      48.885  63.304  66.117  1.00 28.81           C  
ATOM   2642  N   LEU C 613      55.875  63.649  64.520  1.00 31.74           N  
ATOM   2643  CA  LEU C 613      57.251  64.136  64.414  1.00 33.57           C  
ATOM   2644  C   LEU C 613      58.150  63.204  63.599  1.00 31.82           C  
ATOM   2645  O   LEU C 613      58.176  61.997  63.822  1.00 35.60           O  
ATOM   2646  CB  LEU C 613      57.829  64.278  65.825  1.00 30.84           C  
ATOM   2647  CG  LEU C 613      59.292  64.707  65.979  1.00 37.14           C  
ATOM   2648  CD1 LEU C 613      59.428  66.193  65.718  1.00 31.45           C  
ATOM   2649  CD2 LEU C 613      59.753  64.366  67.393  1.00 35.18           C  
ATOM   2650  N   PRO C 614      58.883  63.757  62.637  1.00 31.78           N  
ATOM   2651  CA  PRO C 614      59.764  62.906  61.835  1.00 40.27           C  
ATOM   2652  C   PRO C 614      60.893  62.321  62.665  1.00 44.16           C  
ATOM   2653  O   PRO C 614      61.484  63.008  63.509  1.00 39.23           O  
ATOM   2654  CB  PRO C 614      60.261  63.843  60.732  1.00 45.85           C  
ATOM   2655  CG  PRO C 614      60.078  65.212  61.300  1.00 47.20           C  
ATOM   2656  CD  PRO C 614      58.799  65.119  62.082  1.00 35.43           C  
ATOM   2657  N   GLU C 615      61.155  61.033  62.457  1.00 41.66           N  
ATOM   2658  CA  GLU C 615      62.240  60.355  63.163  1.00 44.40           C  
ATOM   2659  C   GLU C 615      63.541  60.922  62.626  1.00 41.86           C  
ATOM   2660  O   GLU C 615      63.588  61.421  61.497  1.00 43.90           O  
ATOM   2661  CB  GLU C 615      62.214  58.854  62.884  1.00 51.37           C  
ATOM   2662  CG  GLU C 615      60.987  58.119  63.380  1.00 52.28           C  
ATOM   2663  CD  GLU C 615      60.995  56.657  62.938  1.00 62.48           C  
ATOM   2664  OE1 GLU C 615      60.912  56.407  61.709  1.00 62.40           O  
ATOM   2665  OE2 GLU C 615      61.095  55.766  63.814  1.00 58.74           O  
ATOM   2666  N   THR C 616      64.597  60.857  63.429  1.00 42.51           N  
ATOM   2667  CA  THR C 616      65.898  61.369  63.002  1.00 47.71           C  
ATOM   2668  C   THR C 616      66.565  60.377  62.059  1.00 50.94           C  
ATOM   2669  O   THR C 616      66.258  59.185  62.086  1.00 48.41           O  
ATOM   2670  CB  THR C 616      66.781  61.593  64.214  1.00 47.74           C  
ATOM   2671  OG1 THR C 616      66.902  60.337  64.858  1.00 42.78           O  
ATOM   2672  CG2 THR C 616      66.155  62.613  65.182  1.00 41.26           C  
ATOM   2673  N   GLU C 617      67.497  60.878  61.255  1.00 56.14           N  
ATOM   2674  CA  GLU C 617      68.233  60.044  60.316  1.00 62.67           C  
ATOM   2675  C   GLU C 617      69.495  59.467  60.957  1.00 66.06           C  
ATOM   2676  O   GLU C 617      69.777  59.742  62.122  1.00 66.20           O  
ATOM   2677  CB  GLU C 617      68.569  60.858  59.076  1.00 60.44           C  
ATOM   2678  CG  GLU C 617      67.346  61.085  58.213  1.00 67.36           C  
ATOM   2679  CD  GLU C 617      67.702  61.478  56.802  1.00 70.65           C  
ATOM   2680  OE1 GLU C 617      68.447  62.468  56.640  1.00 75.64           O  
ATOM   2681  OE2 GLU C 617      67.238  60.801  55.856  1.00 76.33           O  
ATOM   2682  N   PRO C 618      70.262  58.648  60.211  1.00 69.62           N  
ATOM   2683  CA  PRO C 618      71.489  58.041  60.742  1.00 68.67           C  
ATOM   2684  C   PRO C 618      72.237  58.910  61.741  1.00 67.88           C  
ATOM   2685  O   PRO C 618      73.232  59.543  61.394  1.00 71.15           O  
ATOM   2686  CB  PRO C 618      72.304  57.781  59.486  1.00 68.61           C  
ATOM   2687  CG  PRO C 618      71.252  57.372  58.514  1.00 69.75           C  
ATOM   2688  CD  PRO C 618      70.134  58.371  58.766  1.00 68.81           C  
TER    2689      PRO C 618                                                      
HETATM 2690  N   TYS D 605      53.328 100.885  26.369  1.00 65.20           N  
HETATM 2691  CA  TYS D 605      52.389 101.835  25.770  1.00 65.41           C  
HETATM 2692  CB  TYS D 605      51.072 101.823  26.564  1.00 64.52           C  
HETATM 2693  C   TYS D 605      52.998 103.253  25.752  1.00 63.87           C  
HETATM 2694  O   TYS D 605      54.127 103.459  26.218  1.00 66.53           O  
ATOM   2695  N   GLU D 606      52.289 104.230  25.189  1.00 59.64           N  
ATOM   2696  CA  GLU D 606      52.840 105.582  25.193  1.00 53.01           C  
ATOM   2697  C   GLU D 606      52.149 106.347  26.297  1.00 46.16           C  
ATOM   2698  O   GLU D 606      50.962 106.156  26.576  1.00 44.72           O  
ATOM   2699  CB  GLU D 606      52.660 106.317  23.862  1.00 58.41           C  
ATOM   2700  CG  GLU D 606      53.243 107.742  23.921  1.00 59.57           C  
ATOM   2701  CD  GLU D 606      53.965 108.162  22.648  1.00 70.35           C  
ATOM   2702  OE1 GLU D 606      54.817 107.383  22.160  1.00 73.07           O  
ATOM   2703  OE2 GLU D 606      53.696 109.281  22.144  1.00 72.38           O  
HETATM 2704  N   TYS D 607      52.901 107.213  26.940  1.00 36.61           N  
HETATM 2705  CA  TYS D 607      52.325 107.946  28.034  1.00 34.71           C  
HETATM 2706  CB  TYS D 607      53.140 107.721  29.339  1.00 37.42           C  
HETATM 2707  CG  TYS D 607      53.452 106.236  29.549  1.00 35.69           C  
HETATM 2708  CD1 TYS D 607      54.755 105.709  29.311  1.00 42.42           C  
HETATM 2709  CD2 TYS D 607      52.423 105.349  29.970  1.00 38.12           C  
HETATM 2710  CE1 TYS D 607      55.013 104.301  29.478  1.00 40.14           C  
HETATM 2711  CE2 TYS D 607      52.677 103.966  30.122  1.00 39.88           C  
HETATM 2712  CZ  TYS D 607      53.973 103.439  29.857  1.00 36.53           C  
HETATM 2713  OH  TYS D 607      54.234 102.075  29.909  1.00 43.22           O  
HETATM 2714  S   TYS D 607      54.160 101.439  31.373  1.00 39.89           S  
HETATM 2715  O1  TYS D 607      54.785 100.080  31.301  1.00 44.24           O  
HETATM 2716  O2  TYS D 607      52.729 101.307  31.753  1.00 40.61           O  
HETATM 2717  O3  TYS D 607      54.925 102.256  32.366  1.00 37.73           O  
HETATM 2718  C   TYS D 607      52.234 109.437  27.749  1.00 32.29           C  
HETATM 2719  O   TYS D 607      51.947 110.232  28.638  1.00 35.71           O  
ATOM   2720  N   LEU D 608      52.602 109.802  26.523  1.00 34.26           N  
ATOM   2721  CA  LEU D 608      52.637 111.190  26.091  1.00 35.07           C  
ATOM   2722  C   LEU D 608      51.689 111.314  24.891  1.00 39.36           C  
ATOM   2723  O   LEU D 608      51.985 110.841  23.800  1.00 39.98           O  
ATOM   2724  CB  LEU D 608      54.077 111.562  25.688  1.00 37.71           C  
ATOM   2725  CG  LEU D 608      55.237 111.309  26.681  1.00 46.56           C  
ATOM   2726  CD1 LEU D 608      56.599 111.509  25.999  1.00 46.36           C  
ATOM   2727  CD2 LEU D 608      55.124 112.256  27.857  1.00 42.23           C  
ATOM   2728  N   ASP D 609      50.522 111.909  25.097  1.00 36.24           N  
ATOM   2729  CA  ASP D 609      49.577 112.071  24.001  1.00 32.69           C  
ATOM   2730  C   ASP D 609      49.510 113.578  23.769  1.00 36.75           C  
ATOM   2731  O   ASP D 609      48.884 114.316  24.541  1.00 33.21           O  
ATOM   2732  CB  ASP D 609      48.211 111.507  24.395  1.00 32.42           C  
ATOM   2733  CG  ASP D 609      47.230 111.493  23.236  1.00 34.63           C  
ATOM   2734  OD1 ASP D 609      47.329 112.392  22.364  1.00 37.58           O  
ATOM   2735  OD2 ASP D 609      46.361 110.592  23.199  1.00 36.47           O  
HETATM 2736  N   TYS D 610      50.147 114.032  22.697  1.00 35.71           N  
HETATM 2737  CA  TYS D 610      50.222 115.454  22.439  1.00 34.90           C  
HETATM 2738  CB  TYS D 610      51.368 115.819  21.478  1.00 31.97           C  
HETATM 2739  CG  TYS D 610      52.702 115.401  22.061  1.00 33.25           C  
HETATM 2740  CD1 TYS D 610      53.687 114.701  21.288  1.00 39.98           C  
HETATM 2741  CD2 TYS D 610      53.011 115.733  23.412  1.00 32.53           C  
HETATM 2742  CE1 TYS D 610      54.952 114.380  21.862  1.00 40.61           C  
HETATM 2743  CE2 TYS D 610      54.256 115.403  23.974  1.00 37.14           C  
HETATM 2744  CZ  TYS D 610      55.222 114.709  23.213  1.00 41.40           C  
HETATM 2745  OH  TYS D 610      56.423 114.273  23.763  1.00 41.98           O  
HETATM 2746  S   TYS D 610      57.310 115.396  24.434  1.00 46.09           S  
HETATM 2747  O1  TYS D 610      58.633 114.774  24.740  1.00 50.87           O  
HETATM 2748  O2  TYS D 610      56.685 115.851  25.709  1.00 53.93           O  
HETATM 2749  O3  TYS D 610      57.521 116.553  23.517  1.00 52.43           O  
HETATM 2750  C   TYS D 610      48.906 116.142  21.990  1.00 33.76           C  
HETATM 2751  O   TYS D 610      48.926 117.297  21.572  1.00 34.74           O  
ATOM   2752  N   ASP D 611      47.786 115.430  22.022  1.00 34.12           N  
ATOM   2753  CA  ASP D 611      46.491 116.052  21.704  1.00 33.50           C  
ATOM   2754  C   ASP D 611      46.017 116.714  23.005  1.00 30.52           C  
ATOM   2755  O   ASP D 611      45.072 117.520  23.021  1.00 33.46           O  
ATOM   2756  CB  ASP D 611      45.439 115.011  21.314  1.00 33.38           C  
ATOM   2757  CG  ASP D 611      45.674 114.400  19.943  1.00 39.59           C  
ATOM   2758  OD1 ASP D 611      46.371 115.021  19.115  1.00 35.20           O  
ATOM   2759  OD2 ASP D 611      45.130 113.302  19.689  1.00 40.60           O  
ATOM   2760  N   PHE D 612      46.695 116.364  24.098  1.00 27.86           N  
ATOM   2761  CA  PHE D 612      46.353 116.847  25.439  1.00 26.81           C  
ATOM   2762  C   PHE D 612      47.510 117.421  26.235  1.00 30.25           C  
ATOM   2763  O   PHE D 612      47.365 118.430  26.931  1.00 26.40           O  
ATOM   2764  CB  PHE D 612      45.770 115.700  26.271  1.00 31.75           C  
ATOM   2765  CG  PHE D 612      44.593 115.036  25.651  1.00 30.74           C  
ATOM   2766  CD1 PHE D 612      44.749 113.903  24.856  1.00 32.65           C  
ATOM   2767  CD2 PHE D 612      43.320 115.556  25.836  1.00 29.72           C  
ATOM   2768  CE1 PHE D 612      43.651 113.296  24.249  1.00 31.81           C  
ATOM   2769  CE2 PHE D 612      42.214 114.958  25.231  1.00 32.44           C  
ATOM   2770  CZ  PHE D 612      42.376 113.827  24.436  1.00 34.07           C  
ATOM   2771  N   LEU D 613      48.652 116.736  26.177  1.00 30.54           N  
ATOM   2772  CA  LEU D 613      49.830 117.152  26.923  1.00 29.29           C  
ATOM   2773  C   LEU D 613      50.684 118.071  26.075  1.00 27.18           C  
ATOM   2774  O   LEU D 613      50.965 117.751  24.920  1.00 29.80           O  
ATOM   2775  CB  LEU D 613      50.645 115.898  27.308  1.00 28.84           C  
ATOM   2776  CG  LEU D 613      52.004 116.084  27.977  1.00 33.93           C  
ATOM   2777  CD1 LEU D 613      51.838 116.433  29.469  1.00 32.65           C  
ATOM   2778  CD2 LEU D 613      52.799 114.773  27.812  1.00 33.62           C  
ATOM   2779  N   PRO D 614      51.105 119.227  26.622  1.00 30.41           N  
ATOM   2780  CA  PRO D 614      51.942 120.120  25.812  1.00 35.12           C  
ATOM   2781  C   PRO D 614      53.318 119.499  25.560  1.00 37.41           C  
ATOM   2782  O   PRO D 614      53.874 118.809  26.424  1.00 33.30           O  
ATOM   2783  CB  PRO D 614      52.037 121.399  26.656  1.00 33.81           C  
ATOM   2784  CG  PRO D 614      51.809 120.913  28.062  1.00 39.80           C  
ATOM   2785  CD  PRO D 614      50.732 119.862  27.901  1.00 30.94           C  
ATOM   2786  N   GLU D 615      53.853 119.734  24.370  1.00 35.89           N  
ATOM   2787  CA  GLU D 615      55.172 119.217  24.022  1.00 39.06           C  
ATOM   2788  C   GLU D 615      56.225 120.006  24.775  1.00 36.73           C  
ATOM   2789  O   GLU D 615      56.003 121.165  25.136  1.00 36.07           O  
ATOM   2790  CB  GLU D 615      55.412 119.352  22.523  1.00 41.61           C  
ATOM   2791  CG  GLU D 615      54.438 118.564  21.688  1.00 45.40           C  
ATOM   2792  CD  GLU D 615      54.533 118.896  20.212  1.00 56.52           C  
ATOM   2793  OE1 GLU D 615      54.431 120.091  19.861  1.00 64.03           O  
ATOM   2794  OE2 GLU D 615      54.700 117.964  19.401  1.00 62.87           O  
ATOM   2795  N   THR D 616      57.373 119.386  25.041  1.00 31.29           N  
ATOM   2796  CA  THR D 616      58.440 120.095  25.735  1.00 35.14           C  
ATOM   2797  C   THR D 616      59.054 121.114  24.769  1.00 35.29           C  
ATOM   2798  O   THR D 616      58.953 120.967  23.550  1.00 38.10           O  
ATOM   2799  CB  THR D 616      59.514 119.106  26.217  1.00 39.60           C  
ATOM   2800  OG1 THR D 616      60.046 118.479  25.055  1.00 43.20           O  
ATOM   2801  CG2 THR D 616      58.920 118.032  27.140  1.00 37.51           C  
ATOM   2802  N   GLU D 617      59.705 122.122  25.331  1.00 39.77           N  
ATOM   2803  CA  GLU D 617      60.368 123.162  24.548  1.00 44.81           C  
ATOM   2804  C   GLU D 617      61.771 122.697  24.175  1.00 51.43           C  
ATOM   2805  O   GLU D 617      62.308 121.769  24.788  1.00 46.84           O  
ATOM   2806  CB  GLU D 617      60.473 124.435  25.378  1.00 41.83           C  
ATOM   2807  CG  GLU D 617      59.160 125.180  25.493  1.00 44.92           C  
ATOM   2808  CD  GLU D 617      58.749 125.756  24.160  1.00 46.39           C  
ATOM   2809  OE1 GLU D 617      59.390 126.740  23.706  1.00 43.70           O  
ATOM   2810  OE2 GLU D 617      57.806 125.207  23.559  1.00 42.74           O  
ATOM   2811  N   PRO D 618      62.385 123.340  23.166  1.00 55.51           N  
ATOM   2812  CA  PRO D 618      63.740 122.957  22.749  1.00 55.88           C  
ATOM   2813  C   PRO D 618      64.738 123.180  23.888  1.00 56.91           C  
ATOM   2814  O   PRO D 618      64.494 124.108  24.693  1.00 53.78           O  
ATOM   2815  CB  PRO D 618      64.007 123.882  21.563  1.00 57.08           C  
ATOM   2816  CG  PRO D 618      62.630 124.079  20.977  1.00 58.71           C  
ATOM   2817  CD  PRO D 618      61.797 124.313  22.225  1.00 55.07           C  
TER    2818      PRO D 618                                                      
HETATM 2819 SR    SR A 901      59.344 117.435  38.174  1.00 34.61          SR  
HETATM 2820  C1  MRD A 807      44.366 108.799  54.200  1.00 59.01           C  
HETATM 2821  C2  MRD A 807      43.697 107.509  54.699  1.00 62.54           C  
HETATM 2822  O2  MRD A 807      42.302 107.705  54.684  1.00 68.71           O  
HETATM 2823  CM  MRD A 807      44.088 107.275  56.170  1.00 58.30           C  
HETATM 2824  C3  MRD A 807      44.001 106.239  53.848  1.00 62.70           C  
HETATM 2825  C4  MRD A 807      45.452 106.015  53.358  1.00 65.91           C  
HETATM 2826  O4  MRD A 807      45.701 106.795  52.199  1.00 62.79           O  
HETATM 2827  C5  MRD A 807      45.689 104.539  52.992  1.00 58.23           C  
HETATM 2828  C1  MRD A 811      44.778  87.219  60.401  1.00 67.52           C  
HETATM 2829  C2  MRD A 811      44.627  88.676  59.963  1.00 62.75           C  
HETATM 2830  O2  MRD A 811      45.746  89.384  60.420  1.00 67.28           O  
HETATM 2831  CM  MRD A 811      43.424  89.307  60.676  1.00 65.84           C  
HETATM 2832  C3  MRD A 811      44.534  88.853  58.417  1.00 65.85           C  
HETATM 2833  C4  MRD A 811      43.182  88.595  57.671  1.00 68.59           C  
HETATM 2834  O4  MRD A 811      42.450  87.544  58.270  1.00 70.92           O  
HETATM 2835  C5  MRD A 811      43.431  88.187  56.213  1.00 65.65           C  
HETATM 2836 SR    SR B 902      68.611  73.114  67.033  1.00 40.20          SR  
HETATM 2837 NA    NA B 903      49.346  62.683  72.824  1.00 33.51          NA  
HETATM 2838  C1  MRD B 805      53.822  92.391  74.371  1.00 55.30           C  
HETATM 2839  C2  MRD B 805      55.152  91.990  75.015  1.00 56.18           C  
HETATM 2840  O2  MRD B 805      55.794  93.147  75.477  1.00 63.81           O  
HETATM 2841  CM  MRD B 805      56.056  91.387  73.933  1.00 50.17           C  
HETATM 2842  C3  MRD B 805      54.939  91.022  76.211  1.00 54.98           C  
HETATM 2843  C4  MRD B 805      56.153  90.249  76.754  1.00 53.87           C  
HETATM 2844  O4  MRD B 805      56.445  89.167  75.903  1.00 49.48           O  
HETATM 2845  C5  MRD B 805      55.879  89.684  78.155  1.00 39.74           C  
HETATM 2846  C1  MRD B 806      56.438  84.455  90.039  1.00 68.27           C  
HETATM 2847  C2  MRD B 806      55.587  83.173  89.992  1.00 63.94           C  
HETATM 2848  O2  MRD B 806      54.242  83.548  90.016  1.00 71.30           O  
HETATM 2849  CM  MRD B 806      55.837  82.349  91.258  1.00 66.43           C  
HETATM 2850  C3  MRD B 806      55.820  82.290  88.742  1.00 61.26           C  
HETATM 2851  C4  MRD B 806      55.784  82.996  87.373  1.00 58.22           C  
HETATM 2852  O4  MRD B 806      54.592  83.748  87.236  1.00 50.45           O  
HETATM 2853  C5  MRD B 806      55.850  81.986  86.233  1.00 50.72           C  
HETATM 2854  C1  MRD B 808      60.483  95.759  78.641  1.00 63.69           C  
HETATM 2855  C2  MRD B 808      60.451  95.532  80.160  1.00 66.02           C  
HETATM 2856  O2  MRD B 808      61.298  94.442  80.470  1.00 62.22           O  
HETATM 2857  CM  MRD B 808      59.030  95.125  80.594  1.00 62.63           C  
HETATM 2858  C3  MRD B 808      60.918  96.784  80.941  1.00 65.45           C  
HETATM 2859  C4  MRD B 808      61.112  96.615  82.467  1.00 64.37           C  
HETATM 2860  O4  MRD B 808      61.182  97.877  83.079  1.00 71.17           O  
HETATM 2861  C5  MRD B 808      62.410  95.871  82.803  1.00 62.14           C  
HETATM 2862  C1  MRD B 809      56.897 110.205  82.031  1.00 63.66           C  
HETATM 2863  C2  MRD B 809      55.502 109.582  82.083  1.00 62.03           C  
HETATM 2864  O2  MRD B 809      55.590 108.398  82.824  1.00 67.48           O  
HETATM 2865  CM  MRD B 809      55.078 109.169  80.669  1.00 60.75           C  
HETATM 2866  C3  MRD B 809      54.440 110.546  82.713  1.00 65.60           C  
HETATM 2867  C4  MRD B 809      53.560 110.012  83.881  1.00 66.97           C  
HETATM 2868  O4  MRD B 809      52.290 109.627  83.404  1.00 67.36           O  
HETATM 2869  C5  MRD B 809      53.339 111.073  84.972  1.00 70.59           C  
HETATM 2870  C1  MRD B 810      45.871  71.109  75.014  1.00 65.92           C  
HETATM 2871  C2  MRD B 810      44.689  72.010  75.378  1.00 65.46           C  
HETATM 2872  O2  MRD B 810      44.889  72.495  76.679  1.00 69.52           O  
HETATM 2873  CM  MRD B 810      43.416  71.153  75.425  1.00 65.87           C  
HETATM 2874  C3  MRD B 810      44.530  73.209  74.393  1.00 66.28           C  
HETATM 2875  C4  MRD B 810      43.791  74.467  74.919  1.00 66.37           C  
HETATM 2876  O4  MRD B 810      42.408  74.228  74.976  1.00 70.17           O  
HETATM 2877  C5  MRD B 810      44.006  75.668  74.009  1.00 64.62           C  
HETATM 2878  C1  SIA C 629      70.033  69.493  77.476  1.00 50.30           C  
HETATM 2879  C2  SIA C 629      71.306  69.010  76.668  1.00 49.21           C  
HETATM 2880  C3  SIA C 629      72.601  69.713  77.172  1.00 48.35           C  
HETATM 2881  C4  SIA C 629      72.953  69.237  78.605  1.00 54.10           C  
HETATM 2882  C5  SIA C 629      73.061  67.699  78.676  1.00 54.41           C  
HETATM 2883  C6  SIA C 629      71.754  67.051  78.133  1.00 53.17           C  
HETATM 2884  C7  SIA C 629      71.766  65.508  77.998  1.00 58.03           C  
HETATM 2885  C8  SIA C 629      70.441  65.005  77.340  1.00 61.85           C  
HETATM 2886  C9  SIA C 629      70.354  63.477  77.197  1.00 65.92           C  
HETATM 2887  C10 SIA C 629      74.381  66.749  80.632  1.00 60.27           C  
HETATM 2888  C11 SIA C 629      75.607  66.493  79.732  1.00 54.51           C  
HETATM 2889  N5  SIA C 629      73.287  67.321  80.077  1.00 55.83           N  
HETATM 2890  O1A SIA C 629      69.228  68.674  77.854  1.00 53.91           O  
HETATM 2891  O1B SIA C 629      69.867  70.678  77.706  1.00 55.40           O  
HETATM 2892  O4  SIA C 629      74.187  69.781  79.016  1.00 52.20           O  
HETATM 2893  O6  SIA C 629      71.523  67.573  76.802  1.00 49.09           O  
HETATM 2894  O7  SIA C 629      72.891  65.183  77.215  1.00 53.18           O  
HETATM 2895  O8  SIA C 629      69.309  65.394  78.104  1.00 66.67           O  
HETATM 2896  O9  SIA C 629      69.991  62.976  78.471  1.00 70.75           O  
HETATM 2897  O10 SIA C 629      74.415  66.434  81.817  1.00 66.60           O  
HETATM 2898  C1  GAL C 630      69.428  67.318  72.609  1.00 43.48           C  
HETATM 2899  C2  GAL C 630      70.594  67.881  73.440  1.00 46.91           C  
HETATM 2900  C3  GAL C 630      70.032  68.711  74.583  1.00 46.75           C  
HETATM 2901  C4  GAL C 630      69.046  69.787  74.078  1.00 40.41           C  
HETATM 2902  C5  GAL C 630      67.937  69.083  73.266  1.00 39.75           C  
HETATM 2903  C6  GAL C 630      66.915  70.064  72.698  1.00 37.64           C  
HETATM 2904  O2  GAL C 630      71.368  66.866  74.047  1.00 45.42           O  
HETATM 2905  O3  GAL C 630      71.138  69.314  75.275  1.00 49.71           O  
HETATM 2906  O4  GAL C 630      69.790  70.686  73.272  1.00 40.03           O  
HETATM 2907  O5  GAL C 630      68.552  68.377  72.189  1.00 40.27           O  
HETATM 2908  O6  GAL C 630      66.226  70.699  73.739  1.00 40.74           O  
HETATM 2909  C1  NAG C 631      69.042  63.545  68.945  1.00 44.29           C  
HETATM 2910  C2  NAG C 631      68.617  64.937  68.475  1.00 45.74           C  
HETATM 2911  C3  NAG C 631      69.355  66.020  69.305  1.00 44.99           C  
HETATM 2912  C4  NAG C 631      69.109  65.799  70.814  1.00 47.34           C  
HETATM 2913  C5  NAG C 631      69.452  64.323  71.198  1.00 45.61           C  
HETATM 2914  C6  NAG C 631      69.129  63.904  72.647  1.00 45.83           C  
HETATM 2915  C7  NAG C 631      68.036  65.458  66.133  1.00 47.46           C  
HETATM 2916  C8  NAG C 631      68.598  65.466  64.705  1.00 42.60           C  
HETATM 2917  N2  NAG C 631      68.935  65.045  67.050  1.00 38.22           N  
HETATM 2918  O1  NAG C 631      68.346  62.596  68.192  1.00 52.37           O  
HETATM 2919  O3  NAG C 631      68.864  67.293  68.940  1.00 40.49           O  
HETATM 2920  O4  NAG C 631      69.964  66.684  71.490  1.00 46.63           O  
HETATM 2921  O5  NAG C 631      68.732  63.421  70.339  1.00 49.05           O  
HETATM 2922  O6  NAG C 631      67.755  64.056  72.903  1.00 51.89           O  
HETATM 2923  O7  NAG C 631      66.874  65.801  66.361  1.00 47.04           O  
HETATM 2924  C1  FUC C 632      69.620  68.067  68.015  1.00 37.25           C  
HETATM 2925  C2  FUC C 632      68.713  69.215  67.550  1.00 37.71           C  
HETATM 2926  C3  FUC C 632      68.368  70.078  68.780  1.00 32.31           C  
HETATM 2927  C4  FUC C 632      69.700  70.635  69.405  1.00 33.88           C  
HETATM 2928  C5  FUC C 632      70.654  69.479  69.782  1.00 38.69           C  
HETATM 2929  C6  FUC C 632      72.043  69.950  70.252  1.00 43.21           C  
HETATM 2930  O2  FUC C 632      67.540  68.679  66.960  1.00 44.56           O  
HETATM 2931  O3  FUC C 632      67.603  71.186  68.379  1.00 32.94           O  
HETATM 2932  O4  FUC C 632      70.280  71.445  68.395  1.00 36.58           O  
HETATM 2933  O5  FUC C 632      70.814  68.621  68.623  1.00 44.88           O  
HETATM 2934  C1  NGA C 633      68.230  59.885  65.122  1.00 53.47           C  
HETATM 2935  C2  NGA C 633      68.223  58.368  65.378  1.00 52.33           C  
HETATM 2936  C3  NGA C 633      67.423  58.041  66.654  1.00 56.39           C  
HETATM 2937  C4  NGA C 633      67.981  58.856  67.860  1.00 54.69           C  
HETATM 2938  C5  NGA C 633      67.956  60.360  67.506  1.00 50.46           C  
HETATM 2939  C6  NGA C 633      68.503  61.254  68.602  1.00 50.50           C  
HETATM 2940  C7  NGA C 633      68.258  56.711  63.557  1.00 63.04           C  
HETATM 2941  C8  NGA C 633      67.462  56.171  62.372  1.00 62.77           C  
HETATM 2942  N2  NGA C 633      67.638  57.709  64.215  1.00 60.02           N  
HETATM 2943  O3  NGA C 633      67.484  56.644  66.923  1.00 59.36           O  
HETATM 2944  O4  NGA C 633      69.323  58.495  68.127  1.00 54.39           O  
HETATM 2945  O5  NGA C 633      68.721  60.558  66.288  1.00 51.34           O  
HETATM 2946  O7  NGA C 633      69.349  56.241  63.835  1.00 62.79           O  
HETATM 2947  C1  GAL C 634      66.390  56.048  67.586  1.00 63.72           C  
HETATM 2948  C2  GAL C 634      66.376  54.536  67.291  1.00 69.31           C  
HETATM 2949  C3  GAL C 634      65.196  53.883  68.049  1.00 71.16           C  
HETATM 2950  C4  GAL C 634      65.319  54.170  69.559  1.00 73.89           C  
HETATM 2951  C5  GAL C 634      65.444  55.719  69.788  1.00 75.05           C  
HETATM 2952  C6  GAL C 634      65.714  56.063  71.258  1.00 79.02           C  
HETATM 2953  O2  GAL C 634      66.144  54.239  65.940  1.00 65.78           O  
HETATM 2954  O3  GAL C 634      65.208  52.476  67.815  1.00 75.75           O  
HETATM 2955  O4  GAL C 634      66.477  53.474  69.982  1.00 74.74           O  
HETATM 2956  O5  GAL C 634      66.523  56.231  68.989  1.00 70.11           O  
HETATM 2957  O6  GAL C 634      64.598  55.727  72.050  1.00 86.67           O  
HETATM 2958 NA    NA C 904      51.079  58.814  69.091  1.00 36.34          NA  
HETATM 2959  C1  SIA D 629      63.593 107.296  35.732  1.00 39.73           C  
HETATM 2960  C2  SIA D 629      64.734 108.386  35.562  1.00 44.72           C  
HETATM 2961  C3  SIA D 629      65.885 108.133  36.569  1.00 43.88           C  
HETATM 2962  C4  SIA D 629      66.693 106.877  36.157  1.00 46.73           C  
HETATM 2963  C5  SIA D 629      67.224 107.029  34.716  1.00 49.51           C  
HETATM 2964  C6  SIA D 629      66.004 107.179  33.795  1.00 51.81           C  
HETATM 2965  C7  SIA D 629      66.280 107.381  32.299  1.00 55.05           C  
HETATM 2966  C8  SIA D 629      64.951 107.776  31.573  1.00 59.48           C  
HETATM 2967  C9  SIA D 629      65.117 108.040  30.075  1.00 59.84           C  
HETATM 2968  C10 SIA D 629      69.362 105.761  34.149  1.00 59.42           C  
HETATM 2969  C11 SIA D 629      70.204 107.021  34.413  1.00 54.60           C  
HETATM 2970  N5  SIA D 629      68.015 105.837  34.349  1.00 58.59           N  
HETATM 2971  O1A SIA D 629      63.216 106.683  34.760  1.00 42.70           O  
HETATM 2972  O1B SIA D 629      63.102 107.083  36.838  1.00 41.36           O  
HETATM 2973  O4  SIA D 629      67.763 106.706  37.021  1.00 43.67           O  
HETATM 2974  O6  SIA D 629      65.295 108.371  34.232  1.00 44.44           O  
HETATM 2975  O7  SIA D 629      67.264 108.395  32.202  1.00 53.69           O  
HETATM 2976  O8  SIA D 629      63.974 106.758  31.691  1.00 61.84           O  
HETATM 2977  O9  SIA D 629      65.451 106.808  29.494  1.00 66.70           O  
HETATM 2978  O10 SIA D 629      69.911 104.732  33.772  1.00 62.24           O  
HETATM 2979  C1  GAL D 630      62.440 111.796  33.188  1.00 38.52           C  
HETATM 2980  C2  GAL D 630      63.612 111.308  34.053  1.00 37.87           C  
HETATM 2981  C3  GAL D 630      63.138 110.109  34.881  1.00 35.89           C  
HETATM 2982  C4  GAL D 630      61.869 110.464  35.701  1.00 28.05           C  
HETATM 2983  C5  GAL D 630      60.783 110.976  34.722  1.00 39.92           C  
HETATM 2984  C6  GAL D 630      59.509 111.409  35.451  1.00 36.72           C  
HETATM 2985  O2  GAL D 630      64.673 110.879  33.237  1.00 36.42           O  
HETATM 2986  O3  GAL D 630      64.194 109.717  35.769  1.00 40.73           O  
HETATM 2987  O4  GAL D 630      62.267 111.471  36.611  1.00 32.86           O  
HETATM 2988  O5  GAL D 630      61.310 112.101  34.009  1.00 36.90           O  
HETATM 2989  O6  GAL D 630      58.869 110.281  36.004  1.00 35.00           O  
HETATM 2990  C1  NAG D 631      62.023 115.035  29.126  1.00 37.15           C  
HETATM 2991  C2  NAG D 631      61.273 115.490  30.375  1.00 34.43           C  
HETATM 2992  C3  NAG D 631      61.956 114.908  31.610  1.00 34.96           C  
HETATM 2993  C4  NAG D 631      62.054 113.372  31.488  1.00 34.72           C  
HETATM 2994  C5  NAG D 631      62.705 112.977  30.135  1.00 40.20           C  
HETATM 2995  C6  NAG D 631      62.715 111.472  29.806  1.00 36.72           C  
HETATM 2996  C7  NAG D 631      60.159 117.670  30.443  1.00 41.86           C  
HETATM 2997  C8  NAG D 631      60.404 119.172  30.590  1.00 39.25           C  
HETATM 2998  N2  NAG D 631      61.299 116.944  30.426  1.00 36.47           N  
HETATM 2999  O1  NAG D 631      61.402 115.550  28.007  1.00 37.77           O  
HETATM 3000  O3  NAG D 631      61.197 115.248  32.747  1.00 35.43           O  
HETATM 3001  O4  NAG D 631      62.873 112.938  32.524  1.00 33.13           O  
HETATM 3002  O5  NAG D 631      62.010 113.612  29.072  1.00 37.81           O  
HETATM 3003  O6  NAG D 631      61.431 110.911  30.015  1.00 40.37           O  
HETATM 3004  O7  NAG D 631      59.019 117.223  30.345  1.00 34.22           O  
HETATM 3005  C1  FUC D 632      61.612 116.322  33.551  1.00 30.91           C  
HETATM 3006  C2  FUC D 632      60.428 116.692  34.457  1.00 31.40           C  
HETATM 3007  C3  FUC D 632      60.129 115.486  35.400  1.00 31.52           C  
HETATM 3008  C4  FUC D 632      61.381 115.198  36.257  1.00 34.34           C  
HETATM 3009  C5  FUC D 632      62.616 114.907  35.353  1.00 36.44           C  
HETATM 3010  C6  FUC D 632      63.917 114.756  36.148  1.00 36.85           C  
HETATM 3011  O2  FUC D 632      59.309 116.992  33.668  1.00 34.49           O  
HETATM 3012  O3  FUC D 632      59.089 115.794  36.298  1.00 36.61           O  
HETATM 3013  O4  FUC D 632      61.625 116.357  37.054  1.00 31.58           O  
HETATM 3014  O5  FUC D 632      62.770 115.990  34.385  1.00 37.20           O  
HETATM 3015  C1  NGA D 633      61.467 118.373  24.977  1.00 48.30           C  
HETATM 3016  C2  NGA D 633      61.870 117.967  23.544  1.00 50.33           C  
HETATM 3017  C3  NGA D 633      61.394 116.531  23.217  1.00 54.35           C  
HETATM 3018  C4  NGA D 633      61.933 115.551  24.282  1.00 46.07           C  
HETATM 3019  C5  NGA D 633      61.458 116.016  25.684  1.00 38.79           C  
HETATM 3020  C6  NGA D 633      61.951 115.112  26.795  1.00 35.11           C  
HETATM 3021  C7  NGA D 633      62.059 119.501  21.629  1.00 58.78           C  
HETATM 3022  C8  NGA D 633      61.255 120.313  20.610  1.00 53.87           C  
HETATM 3023  N2  NGA D 633      61.295 118.904  22.571  1.00 58.34           N  
HETATM 3024  O3  NGA D 633      61.874 116.160  21.946  1.00 49.74           O  
HETATM 3025  O4  NGA D 633      63.352 115.551  24.273  1.00 41.84           O  
HETATM 3026  O5  NGA D 633      61.926 117.361  25.915  1.00 41.78           O  
HETATM 3027  O7  NGA D 633      63.283 119.427  21.546  1.00 56.61           O  
HETATM 3028  C1  GAL D 634      60.959 115.865  20.928  1.00 58.55           C  
HETATM 3029  C2  GAL D 634      61.753 115.765  19.618  1.00 63.21           C  
HETATM 3030  C3  GAL D 634      60.800 115.403  18.469  1.00 68.16           C  
HETATM 3031  C4  GAL D 634      60.101 114.068  18.797  1.00 69.66           C  
HETATM 3032  C5  GAL D 634      59.351 114.213  20.167  1.00 70.55           C  
HETATM 3033  C6  GAL D 634      58.685 112.894  20.595  1.00 76.63           C  
HETATM 3034  O2  GAL D 634      62.359 116.973  19.244  1.00 66.16           O  
HETATM 3035  O3  GAL D 634      61.555 115.290  17.272  1.00 74.66           O  
HETATM 3036  O4  GAL D 634      61.142 113.113  18.875  1.00 71.51           O  
HETATM 3037  O5  GAL D 634      60.305 114.619  21.172  1.00 62.81           O  
HETATM 3038  O6  GAL D 634      57.638 112.557  19.703  1.00 81.57           O  
HETATM 3039  O   HOH A 902      54.114 109.310  32.439  1.00 30.85           O  
HETATM 3040  O   HOH A 903      57.087 102.086  38.995  1.00 27.74           O  
HETATM 3041  O   HOH A 904      44.095 113.028  51.971  1.00 39.82           O  
HETATM 3042  O   HOH A 905      55.560 122.215  40.527  1.00 34.80           O  
HETATM 3043  O   HOH A 906      43.530  99.751  34.088  1.00 41.35           O  
HETATM 3044  O   HOH A 907      44.658 112.641  49.269  1.00 35.48           O  
HETATM 3045  O   HOH A 908      49.827 111.994  27.831  1.00 30.44           O  
HETATM 3046  O   HOH A 909      49.226 119.991  35.133  1.00 39.24           O  
HETATM 3047  O   HOH A 910      63.323 113.379  39.814  1.00 37.48           O  
HETATM 3048  O   HOH A 911      44.673 115.259  34.950  1.00 33.65           O  
HETATM 3049  O   HOH A 912      44.095  86.320  70.705  1.00 40.88           O  
HETATM 3050  O   HOH A 913      43.010  97.785  35.920  1.00 52.33           O  
HETATM 3051  O   HOH A 914      55.885 117.063  33.483  1.00 35.61           O  
HETATM 3052  O   HOH A 915      34.226 104.830  45.708  1.00 47.08           O  
HETATM 3053  O   HOH A 916      56.464 108.516  31.347  1.00 38.41           O  
HETATM 3054  O   HOH A 917      43.192 110.656  48.361  1.00 37.97           O  
HETATM 3055  O   HOH A 918      38.656  77.608  72.374  1.00 43.40           O  
HETATM 3056  O   HOH A 919      45.428  95.906  41.986  1.00 41.17           O  
HETATM 3057  O   HOH A 920      63.399  99.705  45.162  1.00 36.36           O  
HETATM 3058  O   HOH A 921      66.063 111.621  45.131  1.00 48.66           O  
HETATM 3059  O   HOH A 922      43.977  93.670  52.413  1.00 38.57           O  
HETATM 3060  O   HOH A 923      65.343 116.888  39.164  1.00 41.03           O  
HETATM 3061  O   HOH A 924      41.453 101.550  62.153  1.00 41.12           O  
HETATM 3062  O   HOH A 925      46.826  95.753  50.226  1.00 39.74           O  
HETATM 3063  O   HOH A 926      37.231  90.832  56.785  1.00 44.38           O  
HETATM 3064  O   HOH A 927      58.700 114.257  27.772  1.00 36.52           O  
HETATM 3065  O   HOH A 928      57.405  99.883  32.379  1.00 38.42           O  
HETATM 3066  O   HOH A 929      68.698  98.855  39.227  1.00 37.43           O  
HETATM 3067  O   HOH A 930      65.240 100.625  43.235  1.00 35.45           O  
HETATM 3068  O   HOH A 931      44.313  90.086  64.382  1.00 44.30           O  
HETATM 3069  O   HOH A 932      42.980  90.461  70.339  1.00 51.30           O  
HETATM 3070  O   HOH A 933      38.800 107.325  53.223  1.00 51.31           O  
HETATM 3071  O   HOH A 934      33.521 102.092  44.873  1.00 55.85           O  
HETATM 3072  O   HOH A 935      38.822 112.878  38.525  1.00 42.16           O  
HETATM 3073  O   HOH A 936      64.449  99.086  40.971  1.00 41.01           O  
HETATM 3074  O   HOH A 937      41.293 110.044  50.481  1.00 42.05           O  
HETATM 3075  O   HOH A 938      48.877 125.075  36.406  1.00 50.00           O  
HETATM 3076  O   HOH A 939      34.975 101.513  55.748  1.00 51.56           O  
HETATM 3077  O   HOH A 940      57.884 106.003  30.495  1.00 46.10           O  
HETATM 3078  O   HOH A 941      66.707 111.358  42.090  1.00 54.53           O  
HETATM 3079  O   HOH A 942      35.785  87.377  60.356  1.00 43.70           O  
HETATM 3080  O   HOH A 943      30.522  82.548  69.227  1.00 52.25           O  
HETATM 3081  O   HOH A 944      69.401 100.611  41.307  1.00 45.24           O  
HETATM 3082  O   HOH A 945      31.381  91.886  55.897  1.00 42.15           O  
HETATM 3083  O   HOH A 946      65.541 113.630  41.528  1.00 41.20           O  
HETATM 3084  O   HOH A 947      65.016 106.688  47.905  1.00 43.84           O  
HETATM 3085  O   HOH A 948      53.971 126.408  35.759  1.00 44.38           O  
HETATM 3086  O   HOH A 949      32.158  98.138  54.893  1.00 49.99           O  
HETATM 3087  O   HOH A 950      63.299 108.036  39.442  1.00 39.42           O  
HETATM 3088  O   HOH A 951      61.349 107.212  50.024  1.00 53.69           O  
HETATM 3089  O   HOH A 952      57.413 123.602  28.694  1.00 47.33           O  
HETATM 3090  O   HOH A 953      45.868 112.800  53.914  1.00 46.48           O  
HETATM 3091  O   HOH A 954      39.582  92.968  54.216  1.00 48.69           O  
HETATM 3092  O   HOH A 955      34.216  82.686  77.427  1.00 57.76           O  
HETATM 3093  O   HOH A 956      38.694 110.749  49.517  1.00 53.65           O  
HETATM 3094  O   HOH A 957      46.070  95.058  39.498  1.00 63.29           O  
HETATM 3095  O   HOH A 958      48.626 101.957  29.645  1.00 47.78           O  
HETATM 3096  O   HOH A 959      38.186 101.002  59.048  1.00 42.25           O  
HETATM 3097  O   HOH A 960      47.003  89.590  62.768  1.00 50.87           O  
HETATM 3098  O   HOH A 961      50.481  98.887  59.771  1.00 47.80           O  
HETATM 3099  O   HOH A 962      41.322 103.950  60.819  1.00 46.74           O  
HETATM 3100  O   HOH A 963      63.767 103.842  35.211  1.00 49.18           O  
HETATM 3101  O   HOH A 964      57.161  97.469  33.565  1.00 48.22           O  
HETATM 3102  O   HOH A 965      39.949 115.103  39.290  1.00 55.41           O  
HETATM 3103  O   HOH A 966      65.402 119.694  38.451  1.00 55.50           O  
HETATM 3104  O   HOH A 967      33.657  79.475  68.358  1.00 43.80           O  
HETATM 3105  O   HOH A 968      34.863  98.741  54.504  1.00 48.08           O  
HETATM 3106  O   HOH A 969      29.287  97.138  61.141  1.00 48.93           O  
HETATM 3107  O   HOH A 970      42.208  74.586  62.718  1.00 42.18           O  
HETATM 3108  O   HOH A 971      35.222 107.052  46.588  1.00 49.25           O  
HETATM 3109  O   HOH A 972      37.469 102.942  52.192  1.00 47.39           O  
HETATM 3110  O   HOH A 973      39.888 115.961  41.920  1.00 47.59           O  
HETATM 3111  O   HOH A 974      66.130 110.065  39.936  1.00 48.95           O  
HETATM 3112  O   HOH A 975      60.804  99.366  50.280  1.00 48.64           O  
HETATM 3113  O   HOH A 976      52.343  96.247  56.702  1.00 47.16           O  
HETATM 3114  O   HOH A 977      67.769 100.519  44.244  1.00 50.60           O  
HETATM 3115  O   HOH A 978      40.228  88.607  74.779  1.00 53.43           O  
HETATM 3116  O   HOH A 979      56.970 121.305  50.187  1.00 58.53           O  
HETATM 3117  O   HOH A 980      41.711  75.865  65.182  1.00 45.59           O  
HETATM 3118  O   HOH A 981      59.241 126.060  34.558  1.00 60.35           O  
HETATM 3119  O   HOH A 982      38.334 100.611  61.778  1.00 47.82           O  
HETATM 3120  O   HOH A 983      42.901  97.734  40.352  1.00 45.10           O  
HETATM 3121  O   HOH A 984      61.396 123.541  30.035  1.00 64.30           O  
HETATM 3122  O   HOH A 985      46.955 121.514  36.162  1.00 53.37           O  
HETATM 3123  O   HOH A 986      49.248  95.306  49.636  1.00 57.33           O  
HETATM 3124  O   HOH A 987      32.993  93.747  65.585  1.00 57.80           O  
HETATM 3125  O   HOH A 988      42.190  92.390  54.399  1.00 55.93           O  
HETATM 3126  O   HOH A 989      28.497  96.914  64.121  1.00 55.56           O  
HETATM 3127  O   HOH A 990      33.286  83.999  75.046  1.00 56.66           O  
HETATM 3128  O   HOH A 991      36.202  98.630  52.191  1.00 56.08           O  
HETATM 3129  O   HOH A 992      52.882 123.871  48.852  1.00 56.54           O  
HETATM 3130  O   HOH A 993      66.173  98.532  39.210  1.00 63.15           O  
HETATM 3131  O   HOH A 994      62.243 101.159  32.122  1.00 54.69           O  
HETATM 3132  O   HOH A 995      36.079  98.005  45.925  1.00 56.06           O  
HETATM 3133  O   HOH A 996      49.256  94.165  59.001  1.00 62.56           O  
HETATM 3134  O   HOH A 997      43.696  88.791  67.563  1.00 48.80           O  
HETATM 3135  O   HOH B 904      53.467  73.117  66.148  1.00 35.64           O  
HETATM 3136  O   HOH B 905      44.747  85.916  73.401  1.00 32.13           O  
HETATM 3137  O   HOH B 906      50.386  70.991  66.303  1.00 34.14           O  
HETATM 3138  O   HOH B 907      63.381  73.639  81.773  1.00 32.89           O  
HETATM 3139  O   HOH B 908      71.894  73.748  71.777  1.00 41.73           O  
HETATM 3140  O   HOH B 909      55.328  86.595  86.864  1.00 35.50           O  
HETATM 3141  O   HOH B 910      60.731  68.338  73.488  1.00 37.49           O  
HETATM 3142  O   HOH B 911      44.305  70.830  71.211  1.00 37.61           O  
HETATM 3143  O   HOH B 912      51.201 114.285 101.984  1.00 34.34           O  
HETATM 3144  O   HOH B 913      56.131  87.110  69.823  1.00 36.90           O  
HETATM 3145  O   HOH B 914      56.381  89.796  69.530  1.00 40.24           O  
HETATM 3146  O   HOH B 915      52.453  88.874  71.825  1.00 40.40           O  
HETATM 3147  O   HOH B 916      57.176  74.726  60.326  1.00 51.70           O  
HETATM 3148  O   HOH B 917      63.058  73.297  88.995  1.00 43.19           O  
HETATM 3149  O   HOH B 918      64.202  69.192  66.356  1.00 38.20           O  
HETATM 3150  O   HOH B 919      50.172  92.065  74.265  1.00 42.02           O  
HETATM 3151  O   HOH B 920      54.874 108.435  90.457  1.00 45.98           O  
HETATM 3152  O   HOH B 921      60.201  73.870  57.407  1.00 56.58           O  
HETATM 3153  O   HOH B 922      58.428  67.727  59.173  1.00 54.35           O  
HETATM 3154  O   HOH B 923      58.758 101.037  86.221  1.00 39.40           O  
HETATM 3155  O   HOH B 924      58.601  72.519  62.260  1.00 40.89           O  
HETATM 3156  O   HOH B 925      61.206  68.225  85.725  1.00 46.95           O  
HETATM 3157  O   HOH B 926      49.696  97.087  80.152  1.00 51.13           O  
HETATM 3158  O   HOH B 927      69.241  92.778  77.165  1.00 54.11           O  
HETATM 3159  O   HOH B 928      48.867  71.885  80.631  1.00 36.75           O  
HETATM 3160  O   HOH B 929      50.402  81.083  65.046  1.00 38.40           O  
HETATM 3161  O   HOH B 930      42.720  72.896  71.428  1.00 44.83           O  
HETATM 3162  O   HOH B 931      48.322  73.354  82.236  1.00 38.50           O  
HETATM 3163  O   HOH B 932      62.149  67.333  59.884  1.00 39.44           O  
HETATM 3164  O   HOH B 933      52.226  70.764  61.326  1.00 46.76           O  
HETATM 3165  O   HOH B 934      74.488  74.815  72.374  1.00 48.10           O  
HETATM 3166  O   HOH B 935      48.947  92.875  76.409  1.00 46.75           O  
HETATM 3167  O   HOH B 936      53.317  66.553  79.339  1.00 51.37           O  
HETATM 3168  O   HOH B 937      66.154  84.822  59.973  1.00 46.74           O  
HETATM 3169  O   HOH B 938      54.221  90.864  71.201  1.00 51.27           O  
HETATM 3170  O   HOH B 939      62.511  66.706  74.448  1.00 44.18           O  
HETATM 3171  O   HOH B 940      56.575  79.607  56.715  1.00 61.60           O  
HETATM 3172  O   HOH B 941      50.653  66.596  76.879  1.00 47.48           O  
HETATM 3173  O   HOH B 942      59.038  93.085  68.054  1.00 47.72           O  
HETATM 3174  O   HOH B 943      69.081  82.962  86.065  1.00 46.13           O  
HETATM 3175  O   HOH B 944      57.396  78.135  60.331  1.00 52.24           O  
HETATM 3176  O   HOH B 945      48.834 115.229 103.760  1.00 54.45           O  
HETATM 3177  O   HOH B 946      65.397  62.948  68.856  1.00 46.89           O  
HETATM 3178  O   HOH B 947      54.994  72.979  87.846  1.00 54.10           O  
HETATM 3179  O   HOH B 948      42.146 108.814  95.083  1.00 50.19           O  
HETATM 3180  O   HOH B 949      53.383 105.294  92.756  1.00 43.88           O  
HETATM 3181  O   HOH B 950      52.102  97.698  93.656  1.00 52.66           O  
HETATM 3182  O   HOH B 951      66.618  76.581  61.760  1.00 54.73           O  
HETATM 3183  O   HOH B 952      45.782  74.356  63.441  1.00 43.17           O  
HETATM 3184  O   HOH B 953      51.243  72.241  64.175  1.00 43.29           O  
HETATM 3185  O   HOH B 954      50.146  61.922  74.905  1.00 47.56           O  
HETATM 3186  O   HOH B 955      60.998  95.276  85.471  1.00 56.58           O  
HETATM 3187  O   HOH B 956      45.580  80.452  66.722  1.00 66.23           O  
HETATM 3188  O   HOH B 957      53.867  86.553  71.293  1.00 43.75           O  
HETATM 3189  O   HOH B 958      73.913  80.943  79.310  1.00 51.19           O  
HETATM 3190  O   HOH B 959      56.087  68.416  59.872  1.00 50.57           O  
HETATM 3191  O   HOH B 960      75.896  83.749  69.626  1.00 63.09           O  
HETATM 3192  O   HOH B 961      53.870  88.128  88.494  1.00 44.64           O  
HETATM 3193  O   HOH B 962      53.997 108.491  95.013  1.00 51.10           O  
HETATM 3194  O   HOH B 963      48.394 103.127 100.309  1.00 50.29           O  
HETATM 3195  O   HOH B 964      47.558 103.431  82.513  1.00 45.87           O  
HETATM 3196  O   HOH B 965      55.271  90.063  91.617  1.00 54.00           O  
HETATM 3197  O   HOH B 966      67.941  89.907  74.700  1.00 60.17           O  
HETATM 3198  O   HOH B 967      47.486  91.256  78.050  1.00 51.26           O  
HETATM 3199  O   HOH B 968      49.904  78.493  65.902  1.00 54.84           O  
HETATM 3200  O   HOH B 969      56.880  98.709  80.153  1.00 54.62           O  
HETATM 3201  O   HOH B 970      60.399 103.540  86.466  1.00 55.60           O  
HETATM 3202  O   HOH B 971      62.598  65.205  58.211  1.00 48.40           O  
HETATM 3203  O   HOH B 972      75.107  81.056  68.634  1.00 50.00           O  
HETATM 3204  O   HOH B 973      37.034  72.224  76.969  1.00 63.44           O  
HETATM 3205  O   HOH B 974      40.374  80.908  79.357  1.00 44.47           O  
HETATM 3206  O   HOH B 975      46.842 113.093 101.122  1.00 52.71           O  
HETATM 3207  O   HOH B 976      44.690  89.009  76.455  1.00 45.39           O  
HETATM 3208  O   HOH B 977      68.272  79.054  60.840  1.00 45.29           O  
HETATM 3209  O   HOH B 978      58.452  91.391  70.074  1.00 49.17           O  
HETATM 3210  O   HOH B 979      58.267  95.780  89.455  1.00 49.85           O  
HETATM 3211  O   HOH B 980      42.139 106.880  99.218  1.00 57.42           O  
HETATM 3212  O   HOH B 981      39.248  71.391  76.122  1.00 54.67           O  
HETATM 3213  O   HOH B 982      63.467  65.490  77.338  1.00 46.94           O  
HETATM 3214  O   HOH B 983      45.012  92.160  79.113  1.00 55.12           O  
HETATM 3215  O   HOH B 984      71.152  78.956  85.668  1.00 65.18           O  
HETATM 3216  O   HOH B 985      75.769  72.480  71.125  1.00 59.33           O  
HETATM 3217  O   HOH B 986      43.596 111.544  99.537  1.00 51.40           O  
HETATM 3218  O   HOH B 987      48.732  95.447  76.890  1.00 57.11           O  
HETATM 3219  O   HOH B 988      50.206  88.759  70.508  1.00 45.98           O  
HETATM 3220  O   HOH B 989      52.048 102.191  80.026  1.00 62.52           O  
HETATM 3221  O   HOH B 990      57.046  96.516  78.496  1.00 52.17           O  
HETATM 3222  O   HOH B 991      75.252  78.299  74.554  1.00 60.40           O  
HETATM 3223  O   HOH B 992      48.131  73.348  63.633  1.00 56.78           O  
HETATM 3224  O   HOH B 993      51.561  85.419  64.172  1.00 53.92           O  
HETATM 3225  O   HOH B 994      53.937  99.815  80.298  1.00 48.42           O  
HETATM 3226  O   HOH B 995      48.663  72.035  60.499  1.00 56.45           O  
HETATM 3227  O   HOH B 996      47.654  77.531  67.007  1.00 48.86           O  
HETATM 3228  O   HOH B 997      75.470  74.900  74.767  1.00 55.09           O  
HETATM 3229  O   HOH B 998      59.148  87.588  58.466  1.00 59.23           O  
HETATM 3230  O   HOH C   4      52.961  65.805  61.298  1.00 34.07           O  
HETATM 3231  O   HOH C   5      56.388  64.906  69.606  1.00 33.75           O  
HETATM 3232  O   HOH C  18      57.781  59.845  62.322  1.00 33.59           O  
HETATM 3233  O   HOH C  39      70.786  72.958  76.978  1.00 42.35           O  
HETATM 3234  O   HOH C  51      64.487  69.067  74.969  1.00 38.85           O  
HETATM 3235  O   HOH C  55      49.213  60.006  69.234  1.00 39.54           O  
HETATM 3236  O   HOH C  56      49.781  55.412  64.582  1.00 52.95           O  
HETATM 3237  O   HOH C  68      65.593  67.260  68.353  1.00 45.35           O  
HETATM 3238  O   HOH C  75      61.715  66.825  83.201  1.00 41.33           O  
HETATM 3239  O   HOH C  94      59.799  59.670  60.382  1.00 55.99           O  
HETATM 3240  O   HOH C 124      52.630  68.135  60.425  1.00 50.76           O  
HETATM 3241  O   HOH C 154      72.667  71.536  73.794  1.00 44.11           O  
HETATM 3242  O   HOH C 159      55.775  57.453  68.939  1.00 53.30           O  
HETATM 3243  O   HOH C 175      49.180  55.077  66.952  1.00 52.67           O  
HETATM 3244  O   HOH C 184      67.815  63.874  61.637  1.00 54.21           O  
HETATM 3245  O   HOH C 185      49.645  56.877  69.081  1.00 52.27           O  
HETATM 3246  O   HOH C 199      52.763  57.429  69.141  1.00 45.82           O  
HETATM 3247  O   HOH C 200      50.985  58.438  71.537  1.00 55.03           O  
HETATM 3248  O   HOH C 212      65.460  63.991  71.434  1.00 61.30           O  
HETATM 3249  O   HOH D  49      64.829 111.619  38.131  1.00 35.80           O  
HETATM 3250  O   HOH D  52      57.943 115.121  32.306  1.00 37.18           O  
HETATM 3251  O   HOH D  69      57.843 108.630  34.247  1.00 42.18           O  
HETATM 3252  O   HOH D  81      59.370 122.040  28.273  1.00 38.21           O  
HETATM 3253  O   HOH D 117      61.094 105.777  33.585  1.00 50.55           O  
HETATM 3254  O   HOH D 173      66.272 103.567  34.052  1.00 46.91           O  
HETATM 3255  O   HOH D 183      64.892 116.935  33.180  1.00 57.26           O  
HETATM 3256  O   HOH D 192      61.807 108.169  29.772  1.00 56.59           O  
HETATM 3257  O   HOH D 201      47.844 111.269  19.798  1.00 50.89           O  
HETATM 3258  O   HOH D 202      43.875 110.492  21.633  1.00 39.25           O  
HETATM 3259  O   HOH D 203      46.277 108.614  20.853  1.00 51.89           O  
HETATM 3260  O   HOH D 207      50.635 112.338  20.679  1.00 45.55           O  
HETATM 3261  O   HOH D 210      64.018 117.866  30.489  1.00 52.53           O  
HETATM 3262  O   HOH D 218      64.512 114.204  22.337  1.00 61.25           O  
CONECT  174  979                                                                
CONECT  680 2819                                                                
CONECT  695 2819                                                                
CONECT  748 2819                                                                
CONECT  763  915                                                                
CONECT  881 2819                                                                
CONECT  886 2819                                                                
CONECT  889 2819                                                                
CONECT  915  763                                                                
CONECT  979  174                                                                
CONECT 1015 1095                                                                
CONECT 1052 1164                                                                
CONECT 1095 1015                                                                
CONECT 1164 1052                                                                
CONECT 1176 1248                                                                
CONECT 1248 1176                                                                
CONECT 1467 2269                                                                
CONECT 1970 2836                                                                
CONECT 1985 2836                                                                
CONECT 2038 2836                                                                
CONECT 2053 2205                                                                
CONECT 2171 2836                                                                
CONECT 2176 2836                                                                
CONECT 2179 2836                                                                
CONECT 2205 2053                                                                
CONECT 2269 1467                                                                
CONECT 2305 2382                                                                
CONECT 2339 2451                                                                
CONECT 2382 2305                                                                
CONECT 2451 2339                                                                
CONECT 2463 2535                                                                
CONECT 2535 2463                                                                
CONECT 2572 2575                                                                
CONECT 2575 2572 2576                                                           
CONECT 2576 2575 2577 2589                                                      
CONECT 2577 2576 2578                                                           
CONECT 2578 2577 2579 2580                                                      
CONECT 2579 2578 2581                                                           
CONECT 2580 2578 2582                                                           
CONECT 2581 2579 2583                                                           
CONECT 2582 2580 2583                                                           
CONECT 2583 2581 2582 2584                                                      
CONECT 2584 2583 2585                                                           
CONECT 2585 2584 2586 2587 2588                                                 
CONECT 2586 2585                                                                
CONECT 2587 2585                                                                
CONECT 2588 2585                                                                
CONECT 2589 2576 2590 2591                                                      
CONECT 2590 2589                                                                
CONECT 2591 2589                                                                
CONECT 2601 2607                                                                
CONECT 2605 2958                                                                
CONECT 2606 2958                                                                
CONECT 2607 2601 2608                                                           
CONECT 2608 2607 2609 2621                                                      
CONECT 2609 2608 2610                                                           
CONECT 2610 2609 2611 2612                                                      
CONECT 2611 2610 2613                                                           
CONECT 2612 2610 2614                                                           
CONECT 2613 2611 2615                                                           
CONECT 2614 2612 2615                                                           
CONECT 2615 2613 2614 2616                                                      
CONECT 2616 2615 2617                                                           
CONECT 2617 2616 2618 2619 2620                                                 
CONECT 2618 2617                                                                
CONECT 2619 2617                                                                
CONECT 2620 2617                                                                
CONECT 2621 2608 2622 2623                                                      
CONECT 2622 2621                                                                
CONECT 2623 2621                                                                
CONECT 2630 2958                                                                
CONECT 2671 2934                                                                
CONECT 2690 2691                                                                
CONECT 2691 2690 2692 2693                                                      
CONECT 2692 2691                                                                
CONECT 2693 2691 2694 2695                                                      
CONECT 2694 2693                                                                
CONECT 2695 2693                                                                
CONECT 2697 2704                                                                
CONECT 2704 2697 2705                                                           
CONECT 2705 2704 2706 2718                                                      
CONECT 2706 2705 2707                                                           
CONECT 2707 2706 2708 2709                                                      
CONECT 2708 2707 2710                                                           
CONECT 2709 2707 2711                                                           
CONECT 2710 2708 2712                                                           
CONECT 2711 2709 2712                                                           
CONECT 2712 2710 2711 2713                                                      
CONECT 2713 2712 2714                                                           
CONECT 2714 2713 2715 2716 2717                                                 
CONECT 2715 2714                                                                
CONECT 2716 2714                                                                
CONECT 2717 2714                                                                
CONECT 2718 2705 2719 2720                                                      
CONECT 2719 2718                                                                
CONECT 2720 2718                                                                
CONECT 2730 2736                                                                
CONECT 2736 2730 2737                                                           
CONECT 2737 2736 2738 2750                                                      
CONECT 2738 2737 2739                                                           
CONECT 2739 2738 2740 2741                                                      
CONECT 2740 2739 2742                                                           
CONECT 2741 2739 2743                                                           
CONECT 2742 2740 2744                                                           
CONECT 2743 2741 2744                                                           
CONECT 2744 2742 2743 2745                                                      
CONECT 2745 2744 2746                                                           
CONECT 2746 2745 2747 2748 2749                                                 
CONECT 2747 2746                                                                
CONECT 2748 2746                                                                
CONECT 2749 2746                                                                
CONECT 2750 2737 2751 2752                                                      
CONECT 2751 2750                                                                
CONECT 2752 2750                                                                
CONECT 2800 3015                                                                
CONECT 2819  680  695  748  881                                                 
CONECT 2819  886  889 3012 3013                                                 
CONECT 2820 2821                                                                
CONECT 2821 2820 2822 2823 2824                                                 
CONECT 2822 2821                                                                
CONECT 2823 2821                                                                
CONECT 2824 2821 2825                                                           
CONECT 2825 2824 2826 2827                                                      
CONECT 2826 2825                                                                
CONECT 2827 2825                                                                
CONECT 2828 2829                                                                
CONECT 2829 2828 2830 2831 2832                                                 
CONECT 2830 2829                                                                
CONECT 2831 2829                                                                
CONECT 2832 2829 2833                                                           
CONECT 2833 2832 2834 2835                                                      
CONECT 2834 2833                                                                
CONECT 2835 2833                                                                
CONECT 2836 1970 1985 2038 2171                                                 
CONECT 2836 2176 2179 2931 2932                                                 
CONECT 2837 3185                                                                
CONECT 2838 2839                                                                
CONECT 2839 2838 2840 2841 2842                                                 
CONECT 2840 2839                                                                
CONECT 2841 2839                                                                
CONECT 2842 2839 2843                                                           
CONECT 2843 2842 2844 2845                                                      
CONECT 2844 2843                                                                
CONECT 2845 2843                                                                
CONECT 2846 2847                                                                
CONECT 2847 2846 2848 2849 2850                                                 
CONECT 2848 2847                                                                
CONECT 2849 2847                                                                
CONECT 2850 2847 2851                                                           
CONECT 2851 2850 2852 2853                                                      
CONECT 2852 2851                                                                
CONECT 2853 2851                                                                
CONECT 2854 2855                                                                
CONECT 2855 2854 2856 2857 2858                                                 
CONECT 2856 2855                                                                
CONECT 2857 2855                                                                
CONECT 2858 2855 2859                                                           
CONECT 2859 2858 2860 2861                                                      
CONECT 2860 2859                                                                
CONECT 2861 2859                                                                
CONECT 2862 2863                                                                
CONECT 2863 2862 2864 2865 2866                                                 
CONECT 2864 2863                                                                
CONECT 2865 2863                                                                
CONECT 2866 2863 2867                                                           
CONECT 2867 2866 2868 2869                                                      
CONECT 2868 2867                                                                
CONECT 2869 2867                                                                
CONECT 2870 2871                                                                
CONECT 2871 2870 2872 2873 2874                                                 
CONECT 2872 2871                                                                
CONECT 2873 2871                                                                
CONECT 2874 2871 2875                                                           
CONECT 2875 2874 2876 2877                                                      
CONECT 2876 2875                                                                
CONECT 2877 2875                                                                
CONECT 2878 2879 2890 2891                                                      
CONECT 2879 2878 2880 2893 2905                                                 
CONECT 2880 2879 2881                                                           
CONECT 2881 2880 2882 2892                                                      
CONECT 2882 2881 2883 2889                                                      
CONECT 2883 2882 2884 2893                                                      
CONECT 2884 2883 2885 2894                                                      
CONECT 2885 2884 2886 2895                                                      
CONECT 2886 2885 2896                                                           
CONECT 2887 2888 2889 2897                                                      
CONECT 2888 2887                                                                
CONECT 2889 2882 2887                                                           
CONECT 2890 2878                                                                
CONECT 2891 2878                                                                
CONECT 2892 2881                                                                
CONECT 2893 2879 2883                                                           
CONECT 2894 2884                                                                
CONECT 2895 2885                                                                
CONECT 2896 2886                                                                
CONECT 2897 2887                                                                
CONECT 2898 2899 2907 2920                                                      
CONECT 2899 2898 2900 2904                                                      
CONECT 2900 2899 2901 2905                                                      
CONECT 2901 2900 2902 2906                                                      
CONECT 2902 2901 2903 2907                                                      
CONECT 2903 2902 2908                                                           
CONECT 2904 2899                                                                
CONECT 2905 2879 2900                                                           
CONECT 2906 2901                                                                
CONECT 2907 2898 2902                                                           
CONECT 2908 2903                                                                
CONECT 2909 2910 2918 2921                                                      
CONECT 2910 2909 2911 2917                                                      
CONECT 2911 2910 2912 2919                                                      
CONECT 2912 2911 2913 2920                                                      
CONECT 2913 2912 2914 2921                                                      
CONECT 2914 2913 2922                                                           
CONECT 2915 2916 2917 2923                                                      
CONECT 2916 2915                                                                
CONECT 2917 2910 2915                                                           
CONECT 2918 2909 2939                                                           
CONECT 2919 2911 2924                                                           
CONECT 2920 2898 2912                                                           
CONECT 2921 2909 2913                                                           
CONECT 2922 2914                                                                
CONECT 2923 2915                                                                
CONECT 2924 2919 2925 2933                                                      
CONECT 2925 2924 2926 2930                                                      
CONECT 2926 2925 2927 2931                                                      
CONECT 2927 2926 2928 2932                                                      
CONECT 2928 2927 2929 2933                                                      
CONECT 2929 2928                                                                
CONECT 2930 2925                                                                
CONECT 2931 2836 2926                                                           
CONECT 2932 2836 2927                                                           
CONECT 2933 2924 2928                                                           
CONECT 2934 2671 2935 2945                                                      
CONECT 2935 2934 2936 2942                                                      
CONECT 2936 2935 2937 2943                                                      
CONECT 2937 2936 2938 2944                                                      
CONECT 2938 2937 2939 2945                                                      
CONECT 2939 2918 2938                                                           
CONECT 2940 2941 2942 2946                                                      
CONECT 2941 2940                                                                
CONECT 2942 2935 2940                                                           
CONECT 2943 2936 2947                                                           
CONECT 2944 2937                                                                
CONECT 2945 2934 2938                                                           
CONECT 2946 2940                                                                
CONECT 2947 2943 2948 2956                                                      
CONECT 2948 2947 2949 2953                                                      
CONECT 2949 2948 2950 2954                                                      
CONECT 2950 2949 2951 2955                                                      
CONECT 2951 2950 2952 2956                                                      
CONECT 2952 2951 2957                                                           
CONECT 2953 2948                                                                
CONECT 2954 2949                                                                
CONECT 2955 2950                                                                
CONECT 2956 2947 2951                                                           
CONECT 2957 2952                                                                
CONECT 2958 2605 2606 2630 3235                                                 
CONECT 2958 3245 3246 3247                                                      
CONECT 2959 2960 2971 2972                                                      
CONECT 2960 2959 2961 2974 2986                                                 
CONECT 2961 2960 2962                                                           
CONECT 2962 2961 2963 2973                                                      
CONECT 2963 2962 2964 2970                                                      
CONECT 2964 2963 2965 2974                                                      
CONECT 2965 2964 2966 2975                                                      
CONECT 2966 2965 2967 2976                                                      
CONECT 2967 2966 2977                                                           
CONECT 2968 2969 2970 2978                                                      
CONECT 2969 2968                                                                
CONECT 2970 2963 2968                                                           
CONECT 2971 2959                                                                
CONECT 2972 2959                                                                
CONECT 2973 2962                                                                
CONECT 2974 2960 2964                                                           
CONECT 2975 2965                                                                
CONECT 2976 2966                                                                
CONECT 2977 2967                                                                
CONECT 2978 2968                                                                
CONECT 2979 2980 2988 3001                                                      
CONECT 2980 2979 2981 2985                                                      
CONECT 2981 2980 2982 2986                                                      
CONECT 2982 2981 2983 2987                                                      
CONECT 2983 2982 2984 2988                                                      
CONECT 2984 2983 2989                                                           
CONECT 2985 2980                                                                
CONECT 2986 2960 2981                                                           
CONECT 2987 2982                                                                
CONECT 2988 2979 2983                                                           
CONECT 2989 2984                                                                
CONECT 2990 2991 2999 3002                                                      
CONECT 2991 2990 2992 2998                                                      
CONECT 2992 2991 2993 3000                                                      
CONECT 2993 2992 2994 3001                                                      
CONECT 2994 2993 2995 3002                                                      
CONECT 2995 2994 3003                                                           
CONECT 2996 2997 2998 3004                                                      
CONECT 2997 2996                                                                
CONECT 2998 2991 2996                                                           
CONECT 2999 2990 3020                                                           
CONECT 3000 2992 3005                                                           
CONECT 3001 2979 2993                                                           
CONECT 3002 2990 2994                                                           
CONECT 3003 2995                                                                
CONECT 3004 2996                                                                
CONECT 3005 3000 3006 3014                                                      
CONECT 3006 3005 3007 3011                                                      
CONECT 3007 3006 3008 3012                                                      
CONECT 3008 3007 3009 3013                                                      
CONECT 3009 3008 3010 3014                                                      
CONECT 3010 3009                                                                
CONECT 3011 3006                                                                
CONECT 3012 2819 3007                                                           
CONECT 3013 2819 3008                                                           
CONECT 3014 3005 3009                                                           
CONECT 3015 2800 3016 3026                                                      
CONECT 3016 3015 3017 3023                                                      
CONECT 3017 3016 3018 3024                                                      
CONECT 3018 3017 3019 3025                                                      
CONECT 3019 3018 3020 3026                                                      
CONECT 3020 2999 3019                                                           
CONECT 3021 3022 3023 3027                                                      
CONECT 3022 3021                                                                
CONECT 3023 3016 3021                                                           
CONECT 3024 3017 3028                                                           
CONECT 3025 3018                                                                
CONECT 3026 3015 3019                                                           
CONECT 3027 3021                                                                
CONECT 3028 3024 3029 3037                                                      
CONECT 3029 3028 3030 3034                                                      
CONECT 3030 3029 3031 3035                                                      
CONECT 3031 3030 3032 3036                                                      
CONECT 3032 3031 3033 3037                                                      
CONECT 3033 3032 3038                                                           
CONECT 3034 3029                                                                
CONECT 3035 3030                                                                
CONECT 3036 3031                                                                
CONECT 3037 3028 3032                                                           
CONECT 3038 3033                                                                
CONECT 3185 2837                                                                
CONECT 3235 2958                                                                
CONECT 3245 2958                                                                
CONECT 3246 2958                                                                
CONECT 3247 2958                                                                
MASTER      487    0   28    5    8    0   46    6 3258    4  343   32          
END                                                                             
