# Supplementary material for: Epitope Prediction Based on Random Peptide Library Screening: Benchmark Dataset and Prediction Tools Evaluation
Source: Molecules. 2011 Jun 16;16(6):4971–93. doi: 10.3390/molecules16064971 (PMC6264216; doi:10.3390/molecules16064971)
Supplement: Supplementary file 1 [file molecules-16-04971-s001.zip › supplementary materials/datasets/MS01190/1G1S_D.pdb]

HEADER    IMMUNE SYSTEM, MEMBRANE PROTEIN         13-OCT-00   1G1S              
TITLE     P-SELECTIN LECTIN/EGF DOMAINS COMPLEXED WITH PSGL-1 PEPTIDE           
ATOM   2695  N   GLU D 606      52.289 104.230  25.189  1.00 59.64           N  
ATOM   2696  CA  GLU D 606      52.840 105.582  25.193  1.00 53.01           C  
ATOM   2697  C   GLU D 606      52.149 106.347  26.297  1.00 46.16           C  
ATOM   2698  O   GLU D 606      50.962 106.156  26.576  1.00 44.72           O  
ATOM   2699  CB  GLU D 606      52.660 106.317  23.862  1.00 58.41           C  
ATOM   2700  CG  GLU D 606      53.243 107.742  23.921  1.00 59.57           C  
ATOM   2701  CD  GLU D 606      53.965 108.162  22.648  1.00 70.35           C  
ATOM   2702  OE1 GLU D 606      54.817 107.383  22.160  1.00 73.07           O  
ATOM   2703  OE2 GLU D 606      53.696 109.281  22.144  1.00 72.38           O  
ATOM   2720  N   LEU D 608      52.602 109.802  26.523  1.00 34.26           N  
ATOM   2721  CA  LEU D 608      52.637 111.190  26.091  1.00 35.07           C  
ATOM   2722  C   LEU D 608      51.689 111.314  24.891  1.00 39.36           C  
ATOM   2723  O   LEU D 608      51.985 110.841  23.800  1.00 39.98           O  
ATOM   2724  CB  LEU D 608      54.077 111.562  25.688  1.00 37.71           C  
ATOM   2725  CG  LEU D 608      55.237 111.309  26.681  1.00 46.56           C  
ATOM   2726  CD1 LEU D 608      56.599 111.509  25.999  1.00 46.36           C  
ATOM   2727  CD2 LEU D 608      55.124 112.256  27.857  1.00 42.23           C  
ATOM   2728  N   ASP D 609      50.522 111.909  25.097  1.00 36.24           N  
ATOM   2729  CA  ASP D 609      49.577 112.071  24.001  1.00 32.69           C  
ATOM   2730  C   ASP D 609      49.510 113.578  23.769  1.00 36.75           C  
ATOM   2731  O   ASP D 609      48.884 114.316  24.541  1.00 33.21           O  
ATOM   2732  CB  ASP D 609      48.211 111.507  24.395  1.00 32.42           C  
ATOM   2733  CG  ASP D 609      47.230 111.493  23.236  1.00 34.63           C  
ATOM   2734  OD1 ASP D 609      47.329 112.392  22.364  1.00 37.58           O  
ATOM   2735  OD2 ASP D 609      46.361 110.592  23.199  1.00 36.47           O  
ATOM   2752  N   ASP D 611      47.786 115.430  22.022  1.00 34.12           N  
ATOM   2753  CA  ASP D 611      46.491 116.052  21.704  1.00 33.50           C  
ATOM   2754  C   ASP D 611      46.017 116.714  23.005  1.00 30.52           C  
ATOM   2755  O   ASP D 611      45.072 117.520  23.021  1.00 33.46           O  
ATOM   2756  CB  ASP D 611      45.439 115.011  21.314  1.00 33.38           C  
ATOM   2757  CG  ASP D 611      45.674 114.400  19.943  1.00 39.59           C  
ATOM   2758  OD1 ASP D 611      46.371 115.021  19.115  1.00 35.20           O  
ATOM   2759  OD2 ASP D 611      45.130 113.302  19.689  1.00 40.60           O  
ATOM   2760  N   PHE D 612      46.695 116.364  24.098  1.00 27.86           N  
ATOM   2761  CA  PHE D 612      46.353 116.847  25.439  1.00 26.81           C  
ATOM   2762  C   PHE D 612      47.510 117.421  26.235  1.00 30.25           C  
ATOM   2763  O   PHE D 612      47.365 118.430  26.931  1.00 26.40           O  
ATOM   2764  CB  PHE D 612      45.770 115.700  26.271  1.00 31.75           C  
ATOM   2765  CG  PHE D 612      44.593 115.036  25.651  1.00 30.74           C  
ATOM   2766  CD1 PHE D 612      44.749 113.903  24.856  1.00 32.65           C  
ATOM   2767  CD2 PHE D 612      43.320 115.556  25.836  1.00 29.72           C  
ATOM   2768  CE1 PHE D 612      43.651 113.296  24.249  1.00 31.81           C  
ATOM   2769  CE2 PHE D 612      42.214 114.958  25.231  1.00 32.44           C  
ATOM   2770  CZ  PHE D 612      42.376 113.827  24.436  1.00 34.07           C  
ATOM   2771  N   LEU D 613      48.652 116.736  26.177  1.00 30.54           N  
ATOM   2772  CA  LEU D 613      49.830 117.152  26.923  1.00 29.29           C  
ATOM   2773  C   LEU D 613      50.684 118.071  26.075  1.00 27.18           C  
ATOM   2774  O   LEU D 613      50.965 117.751  24.920  1.00 29.80           O  
ATOM   2775  CB  LEU D 613      50.645 115.898  27.308  1.00 28.84           C  
ATOM   2776  CG  LEU D 613      52.004 116.084  27.977  1.00 33.93           C  
ATOM   2777  CD1 LEU D 613      51.838 116.433  29.469  1.00 32.65           C  
ATOM   2778  CD2 LEU D 613      52.799 114.773  27.812  1.00 33.62           C  
ATOM   2779  N   PRO D 614      51.105 119.227  26.622  1.00 30.41           N  
ATOM   2780  CA  PRO D 614      51.942 120.120  25.812  1.00 35.12           C  
ATOM   2781  C   PRO D 614      53.318 119.499  25.560  1.00 37.41           C  
ATOM   2782  O   PRO D 614      53.874 118.809  26.424  1.00 33.30           O  
ATOM   2783  CB  PRO D 614      52.037 121.399  26.656  1.00 33.81           C  
ATOM   2784  CG  PRO D 614      51.809 120.913  28.062  1.00 39.80           C  
ATOM   2785  CD  PRO D 614      50.732 119.862  27.901  1.00 30.94           C  
ATOM   2786  N   GLU D 615      53.853 119.734  24.370  1.00 35.89           N  
ATOM   2787  CA  GLU D 615      55.172 119.217  24.022  1.00 39.06           C  
ATOM   2788  C   GLU D 615      56.225 120.006  24.775  1.00 36.73           C  
ATOM   2789  O   GLU D 615      56.003 121.165  25.136  1.00 36.07           O  
ATOM   2790  CB  GLU D 615      55.412 119.352  22.523  1.00 41.61           C  
ATOM   2791  CG  GLU D 615      54.438 118.564  21.688  1.00 45.40           C  
ATOM   2792  CD  GLU D 615      54.533 118.896  20.212  1.00 56.52           C  
ATOM   2793  OE1 GLU D 615      54.431 120.091  19.861  1.00 64.03           O  
ATOM   2794  OE2 GLU D 615      54.700 117.964  19.401  1.00 62.87           O  
ATOM   2795  N   THR D 616      57.373 119.386  25.041  1.00 31.29           N  
ATOM   2796  CA  THR D 616      58.440 120.095  25.735  1.00 35.14           C  
ATOM   2797  C   THR D 616      59.054 121.114  24.769  1.00 35.29           C  
ATOM   2798  O   THR D 616      58.953 120.967  23.550  1.00 38.10           O  
ATOM   2799  CB  THR D 616      59.514 119.106  26.217  1.00 39.60           C  
ATOM   2800  OG1 THR D 616      60.046 118.479  25.055  1.00 43.20           O  
ATOM   2801  CG2 THR D 616      58.920 118.032  27.140  1.00 37.51           C  
ATOM   2802  N   GLU D 617      59.705 122.122  25.331  1.00 39.77           N  
ATOM   2803  CA  GLU D 617      60.368 123.162  24.548  1.00 44.81           C  
ATOM   2804  C   GLU D 617      61.771 122.697  24.175  1.00 51.43           C  
ATOM   2805  O   GLU D 617      62.308 121.769  24.788  1.00 46.84           O  
ATOM   2806  CB  GLU D 617      60.473 124.435  25.378  1.00 41.83           C  
ATOM   2807  CG  GLU D 617      59.160 125.180  25.493  1.00 44.92           C  
ATOM   2808  CD  GLU D 617      58.749 125.756  24.160  1.00 46.39           C  
ATOM   2809  OE1 GLU D 617      59.390 126.740  23.706  1.00 43.70           O  
ATOM   2810  OE2 GLU D 617      57.806 125.207  23.559  1.00 42.74           O  
ATOM   2811  N   PRO D 618      62.385 123.340  23.166  1.00 55.51           N  
ATOM   2812  CA  PRO D 618      63.740 122.957  22.749  1.00 55.88           C  
ATOM   2813  C   PRO D 618      64.738 123.180  23.888  1.00 56.91           C  
ATOM   2814  O   PRO D 618      64.494 124.108  24.693  1.00 53.78           O  
ATOM   2815  CB  PRO D 618      64.007 123.882  21.563  1.00 57.08           C  
ATOM   2816  CG  PRO D 618      62.630 124.079  20.977  1.00 58.71           C  
ATOM   2817  CD  PRO D 618      61.797 124.313  22.225  1.00 55.07           C  
TER    2818      PRO D 618                                                      
MASTER      487    0   28    5    8    0   46    6 3258    4  343   32          
END                                                                             
