# Supplementary material for: Epitope Prediction Based on Random Peptide Library Screening: Benchmark Dataset and Prediction Tools Evaluation
Source: Molecules. 2011 Jun 16;16(6):4971–93. doi: 10.3390/molecules16064971 (PMC6264216; doi:10.3390/molecules16064971)
Supplement: Supplementary file 1 [file molecules-16-04971-s001.zip › supplementary materials/results/Episearch/the first highest score cluster/MS00012-ok/result.txt]

Solution No. 1 Peptide Sequence Length Sequence Information :: Center Residue :: 174 Score: 12.500 [0.962]  
C167 , E168 , A170 , E174 , C183 ,

C167 , E168 , E174 , C183 , 

C167 , E168 , A170 , E174 , C183 ,

C167 , E168 , E174 , Q181 , C183 , 

C167 , C183 , 

C167 , E168 , N171 , S173 , E174 , N176 , S177 , S179 , C183 , 

C167 , P169 , P172 , S173 , S177 , P178 , S179 , C183 , 

C167 , A170 , C183 , 

C167 , S173 , K175 , S177 , S179 , C183 ,

C167 , Y182 , C183 , Y184 ,

C167 , E168 , P169 , P172 , E174 , K175 , P178 , C183 ,

C167 , A170 , N171 , S173 , N176 , S177 , S179 , C183 , 

C167 , P169 , A170 , N171 , P172 , N176 , P178 , C183 , 
