# Supplementary material for: Epitope Prediction Based on Random Peptide Library Screening: Benchmark Dataset and Prediction Tools Evaluation
Source: Molecules. 2011 Jun 16;16(6):4971–93. doi: 10.3390/molecules16064971 (PMC6264216; doi:10.3390/molecules16064971)
Supplement: Supplementary file 1 [file molecules-16-04971-s001.zip › supplementary materials/results/Episearch/the first highest score cluster/MS00013-ok/MS00013.txt]

CTRGFEWLC
CVFYYNWVC
CVYLYEWVC
CVYHYRWLC
CRDRYWPWC
CEWIYHYWC
