# Supplementary material for: Epitope Prediction Based on Random Peptide Library Screening: Benchmark Dataset and Prediction Tools Evaluation
Source: Molecules. 2011 Jun 16;16(6):4971–93. doi: 10.3390/molecules16064971 (PMC6264216; doi:10.3390/molecules16064971)
Supplement: Supplementary file 1 [file molecules-16-04971-s001.zip › supplementary materials/results/Episearch/the first highest score cluster/MS00013-ok/result.txt]

Solution No. 5 Peptide Sequence Length Sequence Information :: Center Residue :: 29 Score: 5.880 [0.980]  
E29 , C30 , R32 , G33 , F34 , R35 , R36 , L42 , C61 , W110 , E111 , E113 , T115 , E116 , R117 , 

N27 , C30 , F34 , Y43 , C61 , W110 , N112 , Y119 , 

E29 , C30 , L42 , Y43 , C61 , W110 , E111 , E113 , E116 , Y119 , 

C30 , R32 , R35 , R36 , L42 , Y43 , C61 , W110 , R117 , Y119 , 

C30 , R32 , R35 , R36 , Y43 , C61 , W110 , R117 , Y119 , 

E29 , C30 , Y43 , C61 , W110 , E111 , E113 , E116 , I118 , Y119 , 
